# Supplementary material for: Proteome-Wide Identification of RNA-dependent proteins and an emerging role for RNAs in Plasmodium falciparum protein complexes
Source: Nat Commun. 2024 Feb 14;15:1365. doi: 10.1038/s41467-024-45519-1 (PMC10866993; doi:10.1038/s41467-024-45519-1)
Supplement: Supplementary file 4 — Supplementary Dataset 1 [file 41467_2024_45519_MOESM4_ESM.xlsx]

## Sheet: Left-shifting
Supplementary Data 1: R-DeeP mass spectrometry dataset. The cumulative distribution function (CDF) values are indicated for each protein in the control (C1 to C25) and RNase (R1 to R25) conditions. Statistical analyzes were performed using the CDF values and the results were reported with a statistic value, p-value and q-value. The significantly left-shifted or right-shifted proteins are highligh…
Left-shifting:
Protein	statistic	p-value	q-value	R1	R2	R3	R4	R5	R6	R7	R8	R9	R10	R11	R12	R13	R14	R15	R16	R17	R18	R19	R20	R21	R22	R23	R24	R25	C1	C2	C3	C4	C5	C6	C7	C8	C9	C10	C11	C12	C13	C14	C15	C16	C17	C18	C19	C20	C21
PF3D7_0821200	571	1.835e-10	6.738e-07	0.395809	0.778256	0.963807	1	1	1	1	1	1	1	1	1	1	1	1	1	1	1	1	1	1	1	1	1	1	0.0754136	0.277465	0.369163	0.369163	0.369163	0.369163	0.369163	0.369163	0.369163	0.369163	0.369163	0.369163	0.369163	0.369163	0.369163	0.369163	0.369163	0.369163	0.369163	0.369163	0.437785
PF3D7_0528600	571	5.641e-10	1.035e-06	0.543945	0.814543	0.970863	1	1	1	1	1	1	1	1	1	1	1	1	1	1	1	1	1	1	1	1	1	1	0.134508	0.234064	0.280429	0.348212	0.382575	0.42674	0.42674	0.42674	0.42674	0.42674	0.435733	0.435733	0.435733	0.445738	0.455258	0.455258	0.455258	0.468664	0.468664	0.477917	0.539757
PF3D7_1225300	565	9.905e-10	1.18e-06	0.154573	0.487346	0.72414	0.948971	1	1	1	1	1	1	1	1	1	1	1	1	1	1	1	1	1	1	1	1	1	0	0.026338	0.0865714	0.111923	0.111923	0.111923	0.111923	0.111923	0.111923	0.111923	0.111923	0.111923	0.111923	0.111923	0.111923	0.111923	0.111923	0.154076	0.175175	0.27931	0.43362
PF3D7_0416200	569	1.286e-09	1.18e-06	0.566952	0.766156	0.97878	0.97878	0.97878	0.97878	1	1	1	1	1	1	1	1	1	1	1	1	1	1	1	1	1	1	1	0.0675673	0.0968296	0.0968296	0.0968296	0.0968296	0.0968296	0.0968296	0.0968296	0.107311	0.129298	0.259669	0.42945	0.518899	0.550136	0.560752	0.560752	0.560752	0.560752	0.560752	0.583712	0.602369
PF3D7_0321700	559	4.835e-09	3.55e-06	0.486886	0.871799	0.912883	0.912883	0.912883	0.912883	0.912883	0.912883	0.912883	0.912883	0.912883	0.912883	0.912883	0.912883	0.912883	0.912883	0.912883	0.912883	0.912883	0.912883	0.939246	0.939246	0.972667	0.987608	1	0.113948	0.212646	0.302231	0.377642	0.377642	0.453638	0.453638	0.453638	0.453638	0.453638	0.487462	0.52366	0.561373	0.561373	0.561373	0.561373	0.627357	0.652569	0.652569	0.760887	0.829984
PF3D7_0610100	556	1.097e-08	4.817e-06	0.404154	0.68499	0.731173	0.763847	0.763847	0.763847	0.763847	0.763847	0.763847	0.779322	0.779322	0.779322	0.779322	0.821967	0.821967	0.821967	0.821967	0.821967	0.887659	0.887659	0.911702	0.935613	0.966094	0.966094	1	0.0660524	0.167009	0.167009	0.18158	0.18158	0.18158	0.18158	0.18158	0.18158	0.18158	0.18158	0.18158	0.18158	0.18158	0.18158	0.18158	0.18158	0.188823	0.188823	0.238164	0.294073
PF3D7_1143400	551	1.237e-08	4.817e-06	0.57643	0.817836	0.94667	0.974757	0.974757	0.987142	1	1	1	1	1	1	1	1	1	1	1	1	1	1	1	1	1	1	1	0.167364	0.346145	0.528544	0.573208	0.619901	0.660196	0.695357	0.717839	0.717839	0.717839	0.731195	0.731195	0.731195	0.731195	0.731195	0.731195	0.731195	0.731195	0.743586	0.771066	0.830017
PF3D7_0206900	543	1.607e-08	4.817e-06	0.374733	0.817689	1	1	1	1	1	1	1	1	1	1	1	1	1	1	1	1	1	1	1	1	1	1	1	0.110303	0.172092	0.325402	0.425933	0.545575	0.61386	0.627512	0.642233	0.670115	0.670115	0.684906	0.782017	0.867376	0.895074	0.895074	0.935955	0.978273	0.993053	0.993053	0.993053	0.993053
PF3D7_0629400	552	1.691e-08	4.817e-06	0.189207	0.608028	0.815581	0.843425	0.849455	0.849455	0.849455	0.849455	0.849455	0.849455	0.849455	0.849455	0.849455	0.849455	0.849455	0.849455	0.849455	0.849455	0.886546	0.896064	0.925148	0.947347	0.973941	0.985553	1	0	0.0251515	0.0251515	0.0251515	0.0251515	0.0251515	0.0251515	0.0251515	0.0251515	0.0251515	0.042391	0.0673431	0.086564	0.0961531	0.0961531	0.113766	0.113766	0.126615	0.178068	0.225405	0.340018
PF3D7_0603100	543	1.743e-08	4.817e-06	0.216753	0.78794	0.947447	0.947447	1	1	1	1	1	1	1	1	1	1	1	1	1	1	1	1	1	1	1	1	1	0	0	0	0	0	0	0	0	0	0	0.295352	0.376778	0.517906	0.517906	0.696559	0.780956	0.780956	0.906754	0.906754	0.906754	0.906754
PF3D7_1467500	546	1.767e-08	4.817e-06	0.272402	0.574711	0.925723	0.953549	0.965599	0.988396	0.988396	0.988396	0.988396	0.988396	0.988396	0.988396	0.988396	0.988396	0.988396	0.988396	0.988396	0.988396	0.988396	0.988396	0.988396	0.988396	0.988396	1	1	0.158635	0.293796	0.377501	0.459707	0.508815	0.532484	0.532484	0.532484	0.532484	0.532484	0.532484	0.532484	0.532484	0.532484	0.532484	0.532484	0.532484	0.532484	0.552032	0.609887	0.669647
PF3D7_0805700	535	1.806e-08	4.817e-06	0.668033	0.941601	1	1	1	1	1	1	1	1	1	1	1	1	1	1	1	1	1	1	1	1	1	1	1	0.278967	0.506273	0.726505	0.856094	0.921082	0.962847	0.981873	0.981873	0.981873	0.981873	0.981873	0.981873	0.981873	0.981873	0.981873	0.981873	0.981873	0.981873	0.981873	0.981873	0.981873
PF3D7_1402400	550	1.891e-08	4.817e-06	0.343154	0.648754	0.811848	0.922725	0.953521	0.953521	0.953521	0.953521	0.953521	0.953521	0.953521	0.953521	0.953521	0.953521	0.953521	0.953521	0.953521	0.953521	1	1	1	1	1	1	1	0.153304	0.241829	0.279859	0.279859	0.279859	0.279859	0.297628	0.297628	0.297628	0.297628	0.297628	0.297628	0.297628	0.297628	0.297628	0.297628	0.297628	0.376472	0.489057	0.558515	0.558515
PF3D7_0411800	554	1.911e-08	4.817e-06	0.346099	0.673587	0.673587	0.673587	0.673587	0.673587	0.673587	0.673587	0.673587	0.681489	0.681489	0.681489	0.681489	0.681489	0.701518	0.701518	0.709138	0.717722	0.765046	0.789562	0.834678	0.847799	0.888521	0.948341	1	0.0378517	0.0706376	0.0847224	0.0847224	0.0847224	0.0847224	0.0847224	0.0847224	0.0847224	0.103245	0.103245	0.11527	0.127797	0.140297	0.140297	0.162772	0.184691	0.217967	0.251502	0.286181	0.307085
PF3D7_1201200	541	1.968e-08	4.817e-06	0.535963	0.760421	1	1	1	1	1	1	1	1	1	1	1	1	1	1	1	1	1	1	1	1	1	1	1	0.269792	0.580751	0.6614	0.724627	0.753956	0.753956	0.753956	0.753956	0.753956	0.753956	0.753956	0.753956	0.782016	0.782016	0.782016	0.782016	0.782016	0.894569	0.920451	0.933397	0.933397
PF3D7_1360100	552	2.278e-08	5.227e-06	0.339028	0.504312	0.687904	0.765526	0.859612	0.900838	0.932229	0.972772	0.988044	0.988044	0.994621	0.997514	0.997514	0.997514	0.997514	0.997514	0.997514	0.997514	0.997514	0.997514	0.997514	0.997514	1	1	1	0	0.00498351	0.00950686	0.00950686	0.00950686	0.00950686	0.0112549	0.0169098	0.0294054	0.05656	0.0927977	0.14002	0.173899	0.201132	0.258948	0.307326	0.37645	0.430332	0.493564	0.580701	0.692595
PF3D7_0928500	548	2.667e-08	5.498e-06	0.321346	0.66007	0.840841	0.860546	0.860546	0.860546	0.860546	0.860546	0.860546	0.860546	0.860546	0.860546	0.860546	0.860546	0.860546	0.860546	0.860546	0.860546	0.939779	0.939779	0.968778	0.985776	1	1	1	0.0413567	0.0891192	0.0891192	0.107366	0.116904	0.116904	0.116904	0.116904	0.116904	0.116904	0.133272	0.156964	0.175214	0.183712	0.209702	0.226425	0.251046	0.302655	0.375935	0.49014	0.617922
PF3D7_1243600	533	2.696e-08	5.498e-06	0.523357	0.825977	1	1	1	1	1	1	1	1	1	1	1	1	1	1	1	1	1	1	1	1	1	1	1	0.371119	0.580873	0.72367	0.793256	0.857812	0.956935	0.956935	0.97299	0.97299	0.97299	0.97299	0.97299	0.97299	0.97299	0.97299	0.97299	0.97299	0.97299	0.97299	0.97299	0.97299
PF3D7_0603000	549	2.942e-08	5.685e-06	0.343912	0.606589	0.737273	0.779643	0.825399	0.825399	0.834555	0.834555	0.834555	0.834555	0.834555	0.834555	0.834555	0.834555	0.834555	0.834555	0.834555	0.834555	0.854661	0.854661	0.896444	0.918399	0.944276	0.972327	1	0.128956	0.155449	0.192125	0.225402	0.244038	0.272081	0.300811	0.313015	0.32035	0.32035	0.32035	0.32035	0.32035	0.32035	0.32035	0.327519	0.334941	0.353179	0.367613	0.412559	0.466702
PF3D7_0930600	548	3.4e-08	6.24e-06	0.259301	0.518613	0.768681	0.834901	0.870935	0.882616	0.882616	0.896083	0.902178	0.902178	0.908501	0.908501	0.908501	0.908501	0.908501	0.908501	0.908501	0.908501	0.908501	0.908501	0.908501	0.908501	0.942772	0.963351	1	0.0593723	0.117245	0.140672	0.219629	0.250554	0.280364	0.280364	0.280364	0.280364	0.280364	0.294595	0.294595	0.323412	0.347029	0.374259	0.378682	0.378682	0.405055	0.429674	0.469151	0.519328
PF3D7_1033300	543	3.873e-08	6.337e-06	0.16724	0.426185	0.640982	0.680658	0.742787	0.811114	0.871389	0.922343	0.956646	0.981701	0.981701	0.981701	0.981701	0.981701	0.981701	0.981701	0.981701	0.981701	0.981701	0.981701	0.981701	0.981701	0.981701	0.981701	1	0.144993	0.186856	0.186856	0.186856	0.186856	0.186856	0.186856	0.186856	0.186856	0.186856	0.186856	0.186856	0.186856	0.218777	0.218777	0.3348	0.3348	0.42035	0.485146	0.544186	0.544186
PF3D7_0906600	548	4.253e-08	6.337e-06	0.382743	0.600174	0.746972	0.766265	0.768612	0.770832	0.770832	0.770832	0.770832	0.770832	0.770832	0.772936	0.774861	0.78075	0.782852	0.789717	0.789717	0.792312	0.833728	0.839287	0.843275	0.853901	0.932159	0.972847	1	0.0694892	0.140833	0.181791	0.211415	0.224464	0.250314	0.264495	0.267044	0.273757	0.282618	0.294164	0.300971	0.317707	0.322759	0.33164	0.344442	0.358881	0.379468	0.403126	0.441307	0.50807
PF3D7_0509300	533	4.352e-08	6.337e-06	0.541158	0.926194	1	1	1	1	1	1	1	1	1	1	1	1	1	1	1	1	1	1	1	1	1	1	1	0.373376	0.473582	0.473582	0.559859	0.59988	0.638459	0.638459	0.638459	0.638459	0.638459	0.724313	0.812577	0.887162	0.943194	0.961371	0.961371	0.961371	0.961371	0.961371	0.981026	0.981026
PF3D7_1203200	546	4.468e-08	6.337e-06	0.312506	0.614461	0.826374	0.903023	0.925153	0.925153	0.925153	0.936772	0.936772	0.948873	0.970632	0.981366	0.981366	0.981366	1	1	1	1	1	1	1	1	1	1	1	0	0	0	0	0	0	0	0	0.0333918	0.0946809	0.200251	0.374846	0.426422	0.467886	0.523187	0.547667	0.570382	0.629596	0.687899	0.757339	0.812259
PF3D7_0309800	543	4.516e-08	6.337e-06	0.347468	0.662402	0.945994	0.945994	0.945994	0.945994	0.945994	0.945994	0.980479	1	1	1	1	1	1	1	1	1	1	1	1	1	1	1	1	0	0	0.0464376	0.0954473	0.0954473	0.0954473	0.0954473	0.114799	0.279732	0.318174	0.532394	0.735104	0.774202	0.774202	0.774202	0.774202	0.774202	0.774202	0.774202	0.81028	0.81028
PF3D7_1033500	547	4.525e-08	6.337e-06	0.150583	0.507717	0.507717	0.563118	0.563118	0.631198	0.680803	0.840887	0.889561	0.889561	0.94246	0.94246	0.94246	0.94246	0.94246	0.94246	0.94246	0.94246	0.960565	0.960565	0.960565	0.980836	0.980836	0.980836	1	0.0751861	0.0751861	0.0921478	0.106426	0.128816	0.128816	0.141926	0.156062	0.166521	0.187583	0.23311	0.252997	0.259766	0.259766	0.259766	0.266171	0.279717	0.29391	0.311735	0.341059	0.377388
PF3D7_0702000	545	4.661e-08	6.337e-06	0.264134	0.542552	0.839727	0.855923	0.855923	0.895729	0.895729	0.926929	0.941836	0.941836	0.941836	0.941836	0.941836	0.941836	0.941836	0.941836	0.941836	0.941836	0.941836	0.941836	0.97759	0.97759	0.97759	0.97759	1	0.0170681	0.031852	0.0445543	0.0445543	0.0445543	0.0445543	0.0445543	0.0445543	0.0505119	0.0505119	0.0505119	0.0711337	0.0711337	0.0711337	0.0711337	0.102191	0.243893	0.322492	0.424663	0.546386	0.63584
PF3D7_0311300	543	5.902e-08	7.703e-06	0.23468	0.522053	0.650777	0.711567	0.711567	0.711567	0.722453	0.722453	0.732626	0.732626	0.732626	0.732626	0.732626	0.732626	0.769216	0.769216	0.769216	0.769216	0.785109	0.785109	0.803002	0.803002	0.87983	0.971997	1	0	0.0191663	0.0606581	0.0837881	0.105763	0.127808	0.127808	0.127808	0.127808	0.127808	0.127808	0.127808	0.127808	0.127808	0.127808	0.127808	0.127808	0.189157	0.250573	0.322517	0.451713
PF3D7_0506300	536	6.085e-08	7.703e-06	0.190343	0.418185	0.56398	0.56398	0.689656	0.689656	0.689656	0.689656	0.689656	0.689656	0.689656	0.689656	0.689656	0.689656	0.689656	0.689656	0.689656	0.689656	0.772754	0.859671	1	1	1	1	1	0	0	0	0	0	0	0	0	0	0	0	0	0	0	0	0	0	0.035363	0.035363	0.143981	0.368972
PF3D7_1139100	544	6.852e-08	8.384e-06	0.355339	0.560624	0.704376	0.750821	0.783153	0.787588	0.801297	0.801297	0.805926	0.815451	0.820253	0.824477	0.828049	0.828049	0.831948	0.844685	0.844685	0.844685	0.874763	0.881638	0.892738	0.914816	0.938716	0.977983	1	0.0684289	0.1277	0.171194	0.200013	0.234445	0.263487	0.271593	0.279745	0.289637	0.293716	0.305198	0.319453	0.331592	0.3357	0.365181	0.402356	0.416765	0.435962	0.471712	0.545243	0.597786
PF3D7_1354900	543	7.641e-08	8.546e-06	0.312926	0.535663	0.780001	0.832764	0.874177	0.891455	0.905634	0.918866	0.926388	0.926388	0.930681	0.93417	0.937363	0.937363	0.937363	0.941159	0.941159	0.941159	0.945566	0.945566	0.948874	0.960389	0.965257	0.989115	1	0.0678496	0.147181	0.207355	0.284985	0.334778	0.37369	0.390081	0.40421	0.41254	0.426379	0.463929	0.480911	0.487373	0.493821	0.50125	0.507047	0.512224	0.525147	0.538861	0.558541	0.608476
PF3D7_1350300	538	7.944e-08	8.546e-06	0.25176	0.524853	0.601842	0.642455	0.676128	0.676128	0.676128	0.676128	0.676128	0.676128	0.676128	0.676128	0.676128	0.676128	0.676128	0.722117	0.722117	0.739502	0.885515	0.885515	0.912236	0.927898	0.974879	0.974879	1	0.0597319	0.0806795	0.0806795	0.0806795	0.0806795	0.0806795	0.0806795	0.0806795	0.0806795	0.0806795	0.0806795	0.0806795	0.0806795	0.0806795	0.0806795	0.0880139	0.103198	0.119108	0.135319	0.157477	0.263538
PF3D7_0323000	521	8.098e-08	8.546e-06	0.551558	0.817543	1	1	1	1	1	1	1	1	1	1	1	1	1	1	1	1	1	1	1	1	1	1	1	0.414136	0.559811	0.699268	0.828897	0.870546	0.982104	0.982104	0.982104	0.982104	0.982104	0.982104	0.982104	0.982104	0.982104	0.982104	0.982104	0.982104	0.982104	0.982104	0.982104	0.982104
PF3D7_1337400	530	8.19e-08	8.546e-06	0.271696	0.540186	0.932732	0.982712	0.982712	0.982712	0.982712	0.982712	0.982712	0.982712	0.982712	0.982712	0.982712	0.982712	0.982712	0.982712	0.982712	0.982712	0.982712	0.982712	0.982712	0.982712	0.982712	0.982712	1	0.292377	0.462347	0.48806	0.558486	0.558486	0.580298	0.603042	0.603042	0.603042	0.603042	0.603042	0.603042	0.603042	0.603042	0.603042	0.603042	0.603042	0.646074	0.646074	0.690527	0.730191
PF3D7_1307200	531	8.299e-08	8.546e-06	0.260794	0.681222	0.934251	1	1	1	1	1	1	1	1	1	1	1	1	1	1	1	1	1	1	1	1	1	1	0.122815	0.394775	0.574662	0.680588	0.748298	0.814532	0.814532	0.845172	0.845172	0.845172	0.845172	0.845172	0.845172	0.845172	0.854967	0.873875	0.873875	0.873875	0.873875	0.884468	0.884468
PF3D7_1121100	542	8.427e-08	8.546e-06	0.382556	0.580227	0.693504	0.70702	0.745068	0.781267	0.835796	0.869966	0.931038	0.934017	0.945528	0.94815	0.94815	0.94815	0.95077	0.95077	0.95077	0.95077	0.968775	0.968775	0.968775	0.968775	0.977519	0.985974	1	0.140646	0.197383	0.228206	0.266044	0.310415	0.369609	0.400482	0.460695	0.499916	0.515442	0.532213	0.544857	0.553926	0.553926	0.553926	0.557516	0.564419	0.582836	0.596443	0.618167	0.642392
PF3D7_1428800	537	8.711e-08	8.546e-06	0.329504	0.47434	0.752381	0.752381	0.857383	0.90704	0.90704	0.90704	0.90704	0.90704	0.90704	0.90704	0.90704	0.90704	0.90704	0.90704	0.958561	0.958561	0.958561	1	1	1	1	1	1	0	0	0	0.216145	0.318822	0.40569	0.56398	0.653627	0.653627	0.696335	0.696335	0.696335	0.696335	0.696335	0.696335	0.696335	0.696335	0.696335	0.696335	0.696335	0.696335
PF3D7_1019700	539	8.846e-08	8.546e-06	0.253155	0.650319	0.878583	0.963891	0.963891	0.963891	0.963891	0.963891	0.963891	0.963891	0.963891	0.963891	0.963891	0.963891	0.963891	0.963891	0.975976	0.975976	0.975976	0.988544	0.988544	0.988544	0.988544	0.988544	1	0.00630871	0.0172375	0.0271572	0.0355075	0.044237	0.052652	0.052652	0.052652	0.052652	0.0547206	0.0697023	0.0697023	0.160703	0.249868	0.344253	0.393272	0.456835	0.551754	0.586044	0.648565	0.724462
PF3D7_0826000	537	1.052e-07	9.849e-06	0.209523	0.375163	0.484122	0.561208	0.561208	0.561208	0.561208	0.666375	0.863096	0.970088	0.970088	1	1	1	1	1	1	1	1	1	1	1	1	1	1	0.0722028	0.153116	0.153116	0.177008	0.177008	0.177008	0.177008	0.177008	0.177008	0.177008	0.177008	0.197689	0.197689	0.197689	0.218294	0.239729	0.239729	0.287656	0.347309	0.501662	0.60135
PF3D7_1002800	534	1.073e-07	9.849e-06	0.411299	0.628069	0.859443	0.909884	0.953573	0.953573	0.953573	0.953573	1	1	1	1	1	1	1	1	1	1	1	1	1	1	1	1	1	0	0	0.298531	0.298531	0.298531	0.483041	0.559951	0.642887	0.642887	0.725263	0.725263	0.725263	0.725263	0.725263	0.725263	0.725263	0.725263	0.725263	0.725263	0.802573	0.802573
PF3D7_1415600	535	1.152e-07	1.032e-05	0.38246	0.685828	0.893928	0.893928	0.893928	0.933941	0.933941	0.933941	0.933941	0.933941	0.933941	0.933941	0.933941	0.9668	0.9668	0.9668	0.9668	0.9668	0.9668	0.9668	0.9668	1	1	1	1	0.260571	0.32029	0.456862	0.629309	0.629309	0.687237	0.687237	0.687237	0.687237	0.687237	0.687237	0.687237	0.687237	0.687237	0.687237	0.687237	0.687237	0.687237	0.687237	0.746266	0.746266
PF3D7_1241400	536	1.207e-07	1.055e-05	0.389293	0.628732	0.729955	0.729955	0.729955	0.729955	0.729955	0.729955	0.729955	0.729955	0.729955	0.729955	0.729955	0.781825	0.781825	0.781825	0.781825	0.850398	0.850398	0.850398	1	1	1	1	1	0.381223	0.470384	0.470384	0.470384	0.470384	0.470384	0.470384	0.470384	0.470384	0.512905	0.512905	0.512905	0.512905	0.512905	0.586919	0.586919	0.586919	0.586919	0.586919	0.586919	0.586919
PF3D7_1359600	534	1.361e-07	1.153e-05	0.474174	0.738844	0.869224	0.902042	0.911274	0.911274	0.911274	0.911274	0.911274	0.911274	0.911274	0.911274	0.911274	0.911274	0.911274	0.911274	0.911274	0.911274	0.911274	0.921701	0.929544	0.950345	0.960604	0.975421	1	0.22992	0.421326	0.54728	0.623402	0.677799	0.721634	0.749092	0.757167	0.762265	0.762265	0.767143	0.769753	0.775191	0.775191	0.777536	0.777536	0.777536	0.779353	0.783879	0.795046	0.80412
PF3D7_1447100	530	1.421e-07	1.153e-05	0.455343	0.828526	0.828526	0.847736	0.847736	0.847736	0.847736	0.847736	0.847736	0.847736	0.847736	0.847736	0.847736	0.847736	0.847736	0.847736	0.847736	0.847736	0.847736	0.847736	0.847736	0.862552	0.887348	0.944648	1	0.217819	0.333776	0.411314	0.469788	0.500296	0.500296	0.500296	0.500296	0.500296	0.500296	0.506841	0.506841	0.506841	0.506841	0.506841	0.506841	0.506841	0.506841	0.512913	0.533113	0.615241
PF3D7_0300900	535	1.455e-07	1.153e-05	0.130409	0.657437	0.725254	0.832577	0.832577	0.832577	0.832577	0.96864	0.96864	0.96864	0.96864	0.96864	0.96864	0.96864	0.96864	0.96864	0.96864	0.96864	1	1	1	1	1	1	1	0.173121	0.332159	0.384968	0.473284	0.473284	0.473284	0.473284	0.519779	0.56381	0.575444	0.596508	0.637158	0.637158	0.637158	0.637158	0.637158	0.637158	0.637158	0.676242	0.676242	0.71543
PF3D7_1414100	534	1.471e-07	1.153e-05	0.424642	0.677057	0.851778	0.910041	0.935949	0.935949	0.944476	0.961797	0.977732	0.977732	0.986825	0.986825	0.986825	0.986825	0.986825	0.986825	0.986825	0.986825	0.986825	0.986825	0.986825	0.986825	0.986825	0.986825	1	0.122089	0.156423	0.228041	0.228041	0.270436	0.280653	0.299269	0.329888	0.415439	0.460417	0.607912	0.749117	0.788094	0.788094	0.788094	0.806285	0.814409	0.814409	0.848159	0.848159	0.856619
PF3D7_0517000	537	1.496e-07	1.153e-05	0.252808	0.43395	0.516437	0.637324	0.672614	0.69734	0.717056	0.726025	0.740796	0.754435	0.760719	0.768197	0.774763	0.777346	0.784646	0.793473	0.795513	0.797318	0.806356	0.831165	0.85161	0.870255	0.927966	0.956784	1	0.0318056	0.0491312	0.0615705	0.0704734	0.0818414	0.090991	0.09524	0.102682	0.109174	0.120763	0.134866	0.155275	0.17291	0.197114	0.222097	0.249994	0.296579	0.338214	0.390254	0.465389	0.56239
PF3D7_1020500	535	1.507e-07	1.153e-05	0.426801	0.795797	0.893413	0.909681	0.937862	0.937862	0.937862	0.937862	0.937862	0.937862	0.937862	0.937862	0.937862	0.937862	0.937862	0.951597	0.951597	0.951597	0.972863	0.972863	0.972863	0.972863	0.972863	1	1	0.0504327	0.19882	0.376184	0.47233	0.559561	0.660467	0.675789	0.675789	0.693393	0.693393	0.708364	0.722809	0.722809	0.722809	0.722809	0.722809	0.722809	0.733968	0.733968	0.733968	0.747894
PF3D7_0714200	536	1.632e-07	1.223e-05	0.442639	0.620621	0.704052	0.718043	0.741836	0.757324	0.781245	0.803401	0.819495	0.822026	0.822026	0.822026	0.822026	0.822026	0.824098	0.824098	0.824098	0.824098	0.861697	0.867711	0.882488	0.907348	0.943515	0.979365	1	0.138385	0.208211	0.279357	0.31762	0.338799	0.36107	0.390305	0.420529	0.446647	0.456628	0.468733	0.482529	0.486213	0.489767	0.494692	0.5064	0.519292	0.53154	0.563989	0.588551	0.616183
PF3D7_1453900	530	1.734e-07	1.255e-05	0.332785	0.654351	0.814814	0.814814	0.814814	0.814814	0.814814	0.814814	0.814814	0.814814	0.814814	0.814814	0.814814	0.814814	0.814814	0.814814	0.814814	0.814814	0.814814	0.862644	0.888385	0.929074	0.961707	0.961707	1	0.0909289	0.232615	0.363675	0.396309	0.427764	0.447978	0.447978	0.447978	0.457382	0.477108	0.5041	0.513728	0.513728	0.523738	0.523738	0.523738	0.523738	0.543677	0.648177	0.685202	0.72951
PF3D7_1116300	527	1.744e-07	1.255e-05	0.161084	0.370598	0.777777	0.892887	0.976488	0.991966	1	1	1	1	1	1	1	1	1	1	1	1	1	1	1	1	1	1	1	0.181094	0.300842	0.444474	0.464806	0.528574	0.528574	0.528574	0.548704	0.548704	0.548704	0.548704	0.548704	0.548704	0.548704	0.548704	0.548704	0.548704	0.548704	0.548704	0.569584	0.612832
PF3D7_1466700	535	1.827e-07	1.289e-05	0.133818	0.252934	0.372516	0.439506	0.535395	0.62012	0.720846	0.803392	0.9091	0.926184	0.972358	0.979192	0.979192	0.979192	0.981294	0.981294	0.981294	0.981294	0.981294	0.985001	0.98899	0.994942	1	1	1	0.00172352	0.00470925	0.00606426	0.0117675	0.0177297	0.0236906	0.0247379	0.0337725	0.0391199	0.042485	0.0581677	0.0757063	0.0857958	0.0985447	0.135847	0.176309	0.224888	0.284463	0.349832	0.466268	0.58797
PF3D7_0926100	534	2.055e-07	1.424e-05	0.39947	0.671426	0.755356	0.773964	0.794007	0.800487	0.807446	0.812123	0.812123	0.816825	0.826114	0.830105	0.857734	0.857734	0.859728	0.859728	0.864099	0.864099	0.877799	0.892892	0.909919	0.930954	0.954625	0.973926	1	0.223998	0.380892	0.471135	0.506124	0.555182	0.591494	0.603171	0.603171	0.603171	0.605256	0.609058	0.609058	0.609058	0.614981	0.616809	0.624497	0.626508	0.632867	0.636778	0.652868	0.658348
PF3D7_1360700	533	2.162e-07	1.443e-05	0.264891	0.542452	0.894997	0.936764	0.942793	0.959902	0.966135	0.966135	0.966135	0.966135	0.966135	0.966135	0.97108	0.97108	0.97108	0.97108	0.97108	0.97108	0.98018	0.98018	0.98018	0.990368	0.990368	0.990368	1	0.137493	0.28831	0.33123	0.43193	0.508493	0.508493	0.525304	0.58875	0.605917	0.605917	0.646979	0.646979	0.683604	0.683604	0.683604	0.683604	0.692289	0.710652	0.719925	0.719925	0.75887
PF3D7_0625300	533	2.193e-07	1.443e-05	0.148424	0.350293	0.505708	0.54092	0.682472	0.74127	0.789272	0.789272	0.805477	0.852031	0.868842	0.883635	0.924324	0.937076	0.962756	0.962756	0.962756	0.962756	0.962756	0.962756	0.962756	0.97564	0.97564	0.97564	1	0	0.0166565	0.0166565	0.0166565	0.0166565	0.024735	0.024735	0.0406089	0.0631578	0.0868077	0.108382	0.15153	0.182767	0.1977	0.234364	0.248748	0.263959	0.317417	0.385582	0.490098	0.597132
PF3D7_1459600	533	2.201e-07	1.443e-05	0.362896	0.690398	0.854317	0.887548	0.907803	0.918124	0.926979	0.931952	0.931952	0.931952	0.931952	0.931952	0.931952	0.931952	0.933847	0.933847	0.933847	0.933847	0.958303	0.962626	0.962626	0.97643	0.990848	0.994926	1	0.146577	0.300058	0.375133	0.421497	0.471942	0.51223	0.525172	0.531192	0.533995	0.536943	0.543201	0.549428	0.550373	0.552296	0.561238	0.570295	0.580906	0.598791	0.63099	0.666978	0.725045
PF3D7_0516800	533	2.281e-07	1.469e-05	0.409985	0.714404	0.786968	0.847022	0.871029	0.882672	0.891131	0.908929	0.920911	0.925287	0.925287	0.936338	0.950712	0.950712	0.950712	0.950712	0.954638	0.963485	0.98206	0.990228	0.990228	0.993608	0.993608	0.993608	1	0.120653	0.28229	0.382341	0.428493	0.474613	0.482696	0.503215	0.513242	0.513242	0.52113	0.539119	0.549534	0.553545	0.565286	0.597463	0.611934	0.621574	0.628243	0.643043	0.669787	0.730617
PF3D7_0802100	532	2.492e-07	1.555e-05	0.457859	0.771561	0.823075	0.845535	0.845535	0.854735	0.865017	0.876436	0.886773	0.89741	0.908133	0.926284	0.94224	0.94224	0.94224	0.94224	0.94224	0.94224	0.972158	0.979836	0.979836	0.989524	1	1	1	0.162684	0.201115	0.235997	0.26536	0.26536	0.285087	0.285087	0.285087	0.294264	0.303889	0.303889	0.313286	0.323075	0.332192	0.357515	0.419551	0.507264	0.602074	0.677155	0.745476	0.829555
PF3D7_1221500	532	2.5e-07	1.555e-05	0.385217	0.632177	0.709198	0.729347	0.758433	0.77494	0.77494	0.77494	0.78056	0.78056	0.78056	0.78056	0.78056	0.815624	0.815624	0.815624	0.815624	0.822055	0.830835	0.84461	0.889089	0.903835	0.916366	0.950476	1	0.128213	0.151667	0.194244	0.216644	0.240715	0.258774	0.279341	0.279341	0.279341	0.285967	0.285967	0.293723	0.307165	0.307165	0.331519	0.335539	0.342718	0.354701	0.365886	0.400362	0.512811
PF3D7_1336200	530	2.631e-07	1.609e-05	0.329436	0.443894	0.627147	0.627147	0.627147	0.627147	0.627147	0.627147	0.651661	0.651661	0.651661	0.674039	0.674039	0.674039	0.73354	0.73354	0.756178	0.781681	0.781681	0.823433	0.823433	0.823433	0.848278	0.892706	1	0	0	0	0	0	0	0	0.087759	0.111134	0.198299	0.397086	0.397086	0.397086	0.397086	0.397086	0.397086	0.397086	0.397086	0.397086	0.397086	0.437694
PF3D7_1007600	525	2.702e-07	1.626e-05	0.522041	0.788161	0.859173	0.893802	0.893802	0.893802	0.893802	0.921962	0.921962	0.921962	0.921962	0.921962	0.921962	0.921962	0.921962	0.921962	0.921962	0.921962	0.921962	0.921962	0.921962	0.921962	0.921962	0.957161	1	0.25783	0.416196	0.516351	0.592307	0.592307	0.61413	0.636886	0.636886	0.636886	0.636886	0.636886	0.636886	0.636886	0.636886	0.636886	0.636886	0.636886	0.636886	0.698777	0.698777	0.774604
PF3D7_1140400	528	2.799e-07	1.641e-05	0.502186	0.863519	0.981175	0.981175	0.981175	0.981175	0.981175	0.981175	0.981175	0.981175	0.981175	0.991128	0.991128	0.991128	0.991128	0.991128	0.991128	0.991128	0.991128	0.991128	0.991128	0.991128	0.991128	0.991128	1	0.1657	0.262452	0.356812	0.438418	0.47796	0.507325	0.518459	0.549083	0.563986	0.590095	0.622022	0.661461	0.713072	0.767001	0.793978	0.822856	0.854915	0.871671	0.897357	0.904692	0.928313
PF3D7_0803100	531	2.817e-07	1.641e-05	0.324181	0.654061	0.74187	0.763662	0.771534	0.778057	0.778057	0.778057	0.789051	0.789051	0.789051	0.789051	0.798252	0.839822	0.845997	0.85272	0.85272	0.85272	0.887143	0.907462	0.923624	0.932886	0.957558	0.996792	1	0.10822	0.172701	0.223602	0.256054	0.275411	0.300359	0.300359	0.303926	0.304876	0.308419	0.314882	0.314882	0.314882	0.318478	0.32532	0.331854	0.336981	0.359705	0.383622	0.443309	0.528607
PF3D7_1454000	530	2.967e-07	1.68e-05	0.257842	0.657373	0.869805	0.94526	0.962585	0.985343	0.991943	0.996412	0.996412	0.996412	0.996412	0.996412	0.996412	0.998192	0.998192	0.998192	0.998192	0.998192	0.998192	0.998192	1	1	1	1	1	0.185047	0.321673	0.416446	0.511417	0.572013	0.61672	0.639083	0.683496	0.69872	0.71868	0.752049	0.770576	0.794725	0.802557	0.813414	0.817134	0.830743	0.840207	0.851442	0.865188	0.870269
PF3D7_1241500	530	2.975e-07	1.68e-05	0.596361	0.778553	0.827169	0.827169	0.827169	0.827169	0.827169	0.827169	0.827169	0.827169	0.835265	0.842389	0.842389	0.842389	0.845677	0.852836	0.852836	0.852836	0.898224	0.904021	0.938944	0.951908	0.976014	0.98437	1	0.184742	0.360916	0.430312	0.466659	0.513426	0.54442	0.557255	0.56556	0.56556	0.56831	0.58085	0.585955	0.585955	0.585955	0.591265	0.611549	0.626639	0.653672	0.675625	0.720946	0.764543
PF3D7_1032000	514	3.021e-07	1.681e-05	0.48328	0.845396	1	1	1	1	1	1	1	1	1	1	1	1	1	1	1	1	1	1	1	1	1	1	1	0.0315137	0.167994	0.414429	0.691161	0.778374	0.891269	0.891269	0.911918	0.933918	0.933918	0.933918	0.933918	0.933918	0.933918	0.933918	0.933918	0.933918	0.961809	0.961809	0.961809	0.980918
PF3D7_0730500	530	3.097e-07	1.697e-05	0.386872	0.57876	0.677665	0.71453	0.733688	0.733688	0.733688	0.733688	0.733688	0.740187	0.752745	0.752745	0.752745	0.763426	0.769143	0.794044	0.800311	0.814431	0.834073	0.839114	0.839114	0.872452	0.921254	0.962616	1	0.145959	0.205705	0.238633	0.252492	0.274225	0.295175	0.295175	0.295175	0.295175	0.298608	0.311041	0.324346	0.324346	0.324346	0.337506	0.337506	0.363803	0.37307	0.414692	0.44883	0.537837
PF3D7_1449100	510	3.331e-07	1.798e-05	0.459696	0.793589	0.946142	1	1	1	1	1	1	1	1	1	1	1	1	1	1	1	1	1	1	1	1	1	1	0.569378	0.793147	0.906049	0.906049	0.972287	0.972287	0.972287	0.972287	0.972287	0.972287	0.972287	0.972287	0.972287	0.972287	0.972287	0.972287	0.972287	0.972287	0.972287	0.972287	0.972287
PF3D7_0518000	525	4.081e-07	2.171e-05	0.200035	0.370972	0.431789	0.486393	0.486393	0.486393	0.486393	0.486393	0.486393	0.509765	0.600095	0.633515	0.633515	0.633515	0.654077	0.676466	0.676466	0.701858	0.755171	0.764235	0.773991	0.845379	0.926363	0.981655	1	0	0	0	0	0	0	0	0	0	0	0	0	0	0.00751296	0.028303	0.028303	0.028303	0.0583713	0.0986836	0.200652	0.327402
PF3D7_0313000	526	4.267e-07	2.201e-05	0.544537	0.656177	0.656177	0.656177	0.656177	0.656177	0.656177	0.656177	0.684115	0.684115	0.747879	0.747879	0.747879	0.747879	0.747879	0.747879	0.747879	0.747879	0.747879	0.81636	0.890071	0.938941	0.938941	0.9769	1	0.0455223	0.139412	0.151586	0.161834	0.172548	0.172548	0.187342	0.187342	0.187342	0.187342	0.242503	0.242503	0.252753	0.252753	0.271322	0.280517	0.290239	0.320984	0.380688	0.451158	0.600732
PF3D7_1409800	527	4.338e-07	2.201e-05	0.220062	0.473979	0.664251	0.791298	0.883893	0.926695	0.958775	0.974253	0.981971	0.981971	0.983303	0.985123	0.986233	0.986233	0.986233	0.986233	0.986898	0.986898	0.990041	0.99111	0.995526	0.995526	0.996985	0.998289	1	0.0612712	0.149095	0.200524	0.24933	0.280106	0.319704	0.335272	0.35435	0.38504	0.409174	0.454881	0.492595	0.535565	0.564043	0.592983	0.622146	0.652744	0.69138	0.730456	0.773497	0.818105
PF3D7_0404600	527	4.359e-07	2.201e-05	0.313568	0.465393	0.580888	0.610814	0.649874	0.665667	0.711576	0.755313	0.767472	0.801647	0.831368	0.846398	0.857702	0.865597	0.876531	0.882666	0.882666	0.882666	0.901843	0.923169	0.933432	0.952043	0.960678	0.98492	1	0.0877903	0.105434	0.122019	0.127853	0.127853	0.134888	0.134888	0.144103	0.152829	0.180287	0.258654	0.318601	0.392709	0.399366	0.432487	0.445012	0.456542	0.501619	0.525698	0.56414	0.624484
PF3D7_0923900	527	4.376e-07	2.201e-05	0.221796	0.441915	0.571347	0.704838	0.778349	0.803979	0.816796	0.820698	0.83468	0.848871	0.85416	0.854423	0.85587	0.861083	0.865179	0.876276	0.888778	0.890276	0.903553	0.928004	0.932313	0.948493	0.969217	0.98613	1	0.0370203	0.0653276	0.0874378	0.105514	0.119117	0.130946	0.142002	0.154584	0.170262	0.188792	0.221832	0.258749	0.289172	0.328569	0.361469	0.39422	0.434362	0.477394	0.532772	0.588799	0.657911
PF3D7_0408500	519	4.569e-07	2.267e-05	0.349823	0.536199	0.692586	0.829139	0.928232	1	1	1	1	1	1	1	1	1	1	1	1	1	1	1	1	1	1	1	1	0.0870135	0.162382	0.227138	0.299336	0.423936	0.510984	0.53742	0.565928	0.565928	0.650873	0.679514	0.734797	0.762096	0.762096	0.762096	0.813762	0.813762	0.813762	0.813762	0.843329	0.843329
PF3D7_0926500	526	4.683e-07	2.292e-05	0.195783	0.443429	0.590962	0.607075	0.607075	0.607075	0.607075	0.607075	0.619128	0.631826	0.656364	0.668468	0.668468	0.668468	0.689481	0.689481	0.689481	0.689481	0.805338	0.805338	0.815938	0.815938	0.829378	0.980067	1	0.0230328	0.142734	0.197059	0.235281	0.235281	0.235281	0.235281	0.250373	0.250373	0.250373	0.265536	0.27873	0.308429	0.308429	0.308429	0.336369	0.348583	0.368968	0.368968	0.412758	0.480099
PF3D7_1417200	526	4.852e-07	2.343e-05	0.319928	0.542233	0.618338	0.632071	0.644301	0.682552	0.712063	0.742629	0.756417	0.773906	0.821253	0.823385	0.823385	0.831342	0.831342	0.83598	0.838314	0.838314	0.876969	0.890112	0.907325	0.915724	0.94217	0.965486	1	0.0863542	0.148156	0.188568	0.203823	0.234004	0.289733	0.344009	0.377993	0.4066	0.429103	0.461791	0.470404	0.481848	0.483751	0.488684	0.495601	0.500747	0.52494	0.545362	0.563754	0.59015
PF3D7_0203000	525	5.191e-07	2.449e-05	0.0868952	0.176404	0.234078	0.244828	0.328031	0.407072	0.515325	0.543613	0.622831	0.631303	0.631303	0.631303	0.631303	0.631303	0.631303	0.631303	0.639472	0.657879	0.709091	0.734015	0.792993	0.834193	0.890286	0.940197	1	0.0298357	0.0409413	0.0441006	0.0494194	0.0605404	0.0659004	0.0695631	0.0775287	0.0819703	0.0839367	0.0839367	0.0964511	0.106814	0.106814	0.118977	0.134486	0.143206	0.169832	0.204619	0.257424	0.319084
PF3D7_0206500	525	5.212e-07	2.449e-05	0.504363	0.756812	0.781061	0.791633	0.847873	0.847873	0.847873	0.857489	0.857489	0.857489	0.857489	0.857489	0.880973	0.896289	0.896289	0.896289	0.914262	0.914262	0.977508	0.984736	0.984736	0.984736	1	1	1	0.236689	0.404304	0.4496	0.490355	0.531472	0.544899	0.550058	0.550058	0.550058	0.555583	0.555583	0.555583	0.555583	0.56119	0.56119	0.56119	0.571022	0.593564	0.622635	0.645129	0.702311
PF3D7_1020000	524	5.27e-07	2.449e-05	0.152324	0.223138	0.430554	0.50745	0.548197	0.60426	0.673998	0.7175	0.787357	0.806722	0.844142	0.862602	0.862602	0.919952	0.919952	0.929227	0.929227	0.929227	0.980578	1	1	1	1	1	1	0.00412805	0.00412805	0.00412805	0.00412805	0.00412805	0.00412805	0.00412805	0.00412805	0.00412805	0.00412805	0.0114804	0.0238203	0.04568	0.0773059	0.116432	0.168327	0.218902	0.274349	0.343741	0.464305	0.630323
PF3D7_0307500	522	5.433e-07	2.493e-05	0.183107	0.383131	0.538921	0.597236	0.639554	0.712485	0.773704	0.85179	0.933193	0.953042	1	1	1	1	1	1	1	1	1	1	1	1	1	1	1	0.0124597	0.0480495	0.0671353	0.0866126	0.0924179	0.100812	0.130313	0.159385	0.201689	0.231724	0.2934	0.33181	0.377864	0.385622	0.421082	0.449019	0.473723	0.516125	0.575488	0.640706	0.743468
PF3D7_1344300	521	5.932e-07	2.624e-05	0.357172	0.568947	0.794988	0.82784	0.88475	0.88475	0.88475	0.88475	0.912237	0.912237	0.912237	0.912237	0.912237	0.912237	0.912237	0.912237	0.912237	0.912237	0.912237	0.912237	0.912237	0.912237	0.973531	0.973531	1	0.24867	0.275594	0.348907	0.39005	0.39005	0.39005	0.39005	0.430785	0.450073	0.490533	0.527441	0.545248	0.586398	0.586398	0.586398	0.642164	0.642164	0.662613	0.679734	0.721983	0.740832
PF3D7_0811300	524	5.94e-07	2.624e-05	0.320671	0.49185	0.572643	0.581893	0.586465	0.609199	0.613434	0.621847	0.621847	0.63061	0.646365	0.649955	0.649955	0.663355	0.666941	0.674752	0.682614	0.682614	0.749811	0.771944	0.821351	0.869342	0.924303	0.963223	1	0.111608	0.200567	0.242608	0.284519	0.310344	0.332473	0.343996	0.357585	0.367879	0.367879	0.367879	0.367879	0.370482	0.373038	0.378251	0.380714	0.387312	0.405616	0.422103	0.452253	0.487284
PF3D7_0307100	524	5.991e-07	2.624e-05	0.256153	0.479371	0.6678	0.825023	0.90521	0.945354	0.967006	0.975779	0.981191	0.983247	0.985255	0.986282	0.987147	0.988723	0.989389	0.989751	0.990238	0.990786	0.99221	0.993654	0.994778	0.996233	0.99752	0.998648	1	0.134218	0.185973	0.234815	0.269168	0.289253	0.3164	0.330952	0.344094	0.351032	0.360591	0.377381	0.398729	0.499203	0.582903	0.629262	0.674655	0.730151	0.774051	0.819907	0.857853	0.884121
PF3D7_1317400	521	6.005e-07	2.624e-05	0.523751	0.720952	0.888627	0.962247	0.979955	0.983866	0.988237	0.992579	0.992579	0.992579	0.992579	0.992579	0.992579	0.992579	0.992579	0.992579	0.992579	0.992579	0.992579	0.992579	0.992579	0.996697	0.996697	0.996697	1	0.280255	0.45185	0.598831	0.673743	0.723202	0.771694	0.787334	0.808988	0.808988	0.808988	0.829845	0.839907	0.851535	0.874737	0.877497	0.885375	0.901676	0.916225	0.923481	0.928846	0.943634
PF3D7_1110300	521	6.281e-07	2.67e-05	0.350765	0.550375	0.742773	0.81546	0.8312	0.860974	0.860974	0.860974	0.860974	0.860974	0.860974	0.860974	0.860974	0.860974	0.860974	0.860974	0.860974	0.860974	0.934044	0.934044	0.958634	0.974311	0.987429	0.987429	1	0.225631	0.258451	0.273346	0.301603	0.301603	0.314239	0.314239	0.314239	0.314239	0.314239	0.325486	0.325486	0.325486	0.325486	0.337392	0.359891	0.400076	0.483914	0.540618	0.638406	0.713696
PF3D7_0924100	522	6.296e-07	2.67e-05	0.20694	0.296819	0.334352	0.334352	0.334352	0.334352	0.341678	0.341678	0.341678	0.356102	0.363914	0.389315	0.402412	0.402412	0.402412	0.416229	0.423184	0.454524	0.514166	0.60627	0.670561	0.753757	0.822182	0.895382	1	0.04056	0.0756917	0.0916357	0.105057	0.119088	0.125851	0.138174	0.138174	0.138174	0.138174	0.138174	0.138174	0.138174	0.138174	0.138174	0.138174	0.138174	0.151515	0.158312	0.203062	0.278057
PF3D7_1325400	523	6.354e-07	2.67e-05	0.273304	0.467081	0.582391	0.603938	0.643021	0.709547	0.77458	0.813775	0.849832	0.856635	0.894817	0.894817	0.894817	0.894817	0.894817	0.894817	0.894817	0.915449	0.915449	0.915449	0.935738	0.951506	0.958207	0.970187	1	0.104746	0.159183	0.208593	0.250186	0.279174	0.28616	0.28616	0.28616	0.292659	0.326797	0.345453	0.358108	0.406281	0.406281	0.406281	0.41872	0.446493	0.469669	0.481208	0.560144	0.643398
PF3D7_1369700	523	6.401e-07	2.67e-05	0.180953	0.36403	0.524218	0.720858	0.751729	0.799344	0.827283	0.851919	0.90212	0.929296	0.966705	0.967747	0.967747	0.969691	0.969691	0.969691	0.969691	0.969691	0.980486	0.981672	0.981672	0.987566	0.990473	0.995357	1	0	0	0	0	0	0	0.00214095	0.0166574	0.0570361	0.110967	0.2099	0.303462	0.402911	0.50212	0.547287	0.582211	0.61289	0.643548	0.674004	0.716727	0.763674
PF3D7_1423200	523	6.542e-07	2.699e-05	0.0969169	0.32344	0.48897	0.549199	0.583664	0.624865	0.644278	0.664929	0.682867	0.698099	0.713452	0.717612	0.729517	0.737282	0.737282	0.737282	0.746394	0.761791	0.775804	0.809415	0.840967	0.885517	0.900994	0.93391	1	0.0184602	0.0831448	0.133931	0.146335	0.152819	0.180141	0.198047	0.210328	0.227773	0.230846	0.26048	0.271217	0.271217	0.271217	0.271217	0.271217	0.282985	0.307756	0.332884	0.372951	0.42572
PF3D7_1221000	523	6.629e-07	2.704e-05	0.354455	0.543354	0.682508	0.706754	0.725218	0.741186	0.749717	0.771259	0.828136	0.888245	0.955236	0.966265	0.96963	0.973061	0.974898	0.974898	0.980937	0.983205	0.983205	0.991106	0.991106	0.992839	0.992839	0.994815	1	0.105856	0.187525	0.238353	0.282177	0.302044	0.317346	0.321798	0.326536	0.330354	0.347056	0.360584	0.381328	0.401552	0.404081	0.428205	0.457539	0.480894	0.524292	0.580823	0.658127	0.746082
PF3D7_1312900	522	6.753e-07	2.724e-05	0.386541	0.627381	0.876902	0.939443	0.963515	0.968745	0.971604	0.980999	0.980999	0.980999	0.980999	0.980999	0.980999	0.997664	0.997664	0.997664	0.997664	0.997664	0.997664	0.997664	0.997664	1	1	1	1	0.232774	0.396994	0.532791	0.623696	0.686128	0.747661	0.766396	0.771357	0.783102	0.795421	0.811643	0.834986	0.852396	0.85473	0.868349	0.875093	0.8771	0.8771	0.8771	0.8771	0.883577
PF3D7_0314700	522	7.266e-07	2.886e-05	0.465867	0.696667	0.831205	0.851828	0.870861	0.881051	0.881051	0.881051	0.881051	0.884698	0.902288	0.911995	0.918159	0.918159	0.918159	0.918159	0.924706	0.924706	0.955675	0.962484	0.962484	0.965302	0.979672	0.996897	1	0.123108	0.231742	0.307974	0.352134	0.384758	0.4102	0.435182	0.444607	0.450529	0.458626	0.520682	0.583446	0.633812	0.660079	0.684422	0.716548	0.728885	0.764817	0.778675	0.796026	0.82971
PF3D7_1349900	518	7.311e-07	2.886e-05	0.569905	0.964447	0.981994	0.981994	0.981994	0.981994	0.981994	0.981994	0.981994	0.981994	0.981994	0.981994	0.981994	0.981994	0.981994	0.981994	0.995	0.995	1	1	1	1	1	1	1	0.280116	0.676649	0.8309	0.8309	0.845982	0.845982	0.845982	0.860267	0.860267	0.860267	0.860267	0.860267	0.860267	0.860267	0.860267	0.860267	0.883387	0.897729	0.921743	0.936559	0.960638
PF3D7_0720100	520	7.601e-07	2.969e-05	0.207449	0.371449	0.371449	0.371449	0.371449	0.371449	0.371449	0.371449	0.371449	0.371449	0.407887	0.638574	0.931985	0.931985	0.946781	0.946781	0.946781	0.946781	0.946781	0.959826	0.959826	0.959826	0.9736	0.9736	1	0.0734728	0.0916556	0.0916556	0.0916556	0.0916556	0.0916556	0.0916556	0.0916556	0.0916556	0.0916556	0.104118	0.116144	0.116144	0.122614	0.135201	0.147799	0.147799	0.171023	0.219782	0.334546	0.549474
PF3D7_0817300	521	8.14e-07	3.115e-05	0.440713	0.772128	0.899893	0.909178	0.923251	0.928955	0.93519	0.941524	0.950069	0.950069	0.954502	0.956303	0.957952	0.957952	0.959752	0.961712	0.961712	0.961712	0.975597	0.980822	0.987104	0.989106	0.990782	0.994654	1	0.201885	0.332504	0.45587	0.521814	0.59678	0.637709	0.663195	0.687301	0.706821	0.725019	0.735395	0.752505	0.767979	0.774442	0.776639	0.787239	0.797189	0.810274	0.832287	0.843202	0.867879
PF3D7_1202900	521	8.145e-07	3.115e-05	0.283396	0.415276	0.591449	0.689566	0.736514	0.767119	0.798014	0.829011	0.89163	0.927179	0.946306	0.954914	0.95891	0.965425	0.965425	0.968463	0.968463	0.968463	0.970814	0.978915	0.981562	0.983114	0.990366	0.993367	1	0.052678	0.0764257	0.093742	0.115746	0.136517	0.162067	0.182833	0.19894	0.215601	0.236514	0.266009	0.298829	0.334863	0.35758	0.39399	0.432544	0.487574	0.551535	0.620885	0.696683	0.77586
PF3D7_1251600	520	8.728e-07	3.303e-05	0.217226	0.497876	0.637425	0.671851	0.696635	0.723261	0.772199	0.807267	0.840807	0.845582	0.902056	0.937772	0.94162	0.94162	0.94162	0.94162	0.94162	0.94162	0.94162	0.956432	0.96839	0.977027	0.988758	0.988758	1	0.0481743	0.0707653	0.0898172	0.11227	0.116091	0.140518	0.158188	0.183594	0.189609	0.210148	0.238922	0.278096	0.303761	0.328515	0.362828	0.391853	0.452179	0.496002	0.53801	0.626235	0.733771
PF3D7_0804900	520	8.853e-07	3.316e-05	0.283615	0.683837	0.866035	0.866035	0.879152	0.884946	0.884946	0.884946	0.884946	0.884946	0.896992	0.907969	0.907969	0.907969	0.907969	0.919912	0.925923	0.925923	0.949036	0.958706	0.974318	0.974318	0.979423	0.985322	1	0.177604	0.402762	0.500103	0.50996	0.62918	0.640036	0.669147	0.684524	0.684524	0.694217	0.698638	0.70717	0.712099	0.712099	0.73464	0.748	0.751949	0.786419	0.819232	0.828329	0.840667
PF3D7_0935000	520	9.049e-07	3.35e-05	0.0933642	0.262156	0.444962	0.62851	0.728758	0.79538	0.848202	0.883476	0.924746	0.945039	0.96406	0.967312	0.969682	0.969994	0.971661	0.973113	0.973479	0.973479	0.986707	0.988349	0.988666	0.99115	0.992884	0.995394	1	0.0175781	0.0392898	0.0475664	0.0499166	0.0548307	0.0579886	0.0596351	0.0756729	0.112905	0.180114	0.280694	0.369381	0.42957	0.464751	0.51275	0.546897	0.583451	0.608228	0.640029	0.675886	0.710303
PF3D7_0804000	519	9.125e-07	3.35e-05	0.0463528	0.14987	0.14987	0.16535	0.266784	0.305802	0.334148	0.349889	0.378386	0.405675	0.525923	0.576957	0.609948	0.643586	0.65559	0.668661	0.694977	0.694977	0.746337	0.794872	0.794872	0.817529	0.85432	0.941163	1	0	0.03798	0.03798	0.03798	0.03798	0.03798	0.03798	0.03798	0.03798	0.03798	0.0640123	0.0640123	0.0640123	0.0640123	0.0640123	0.103626	0.126878	0.13658	0.13658	0.13658	0.235817
PF3D7_1120000	516	9.43e-07	3.428e-05	0.192733	0.439491	0.806924	0.919454	0.973111	0.974333	0.998909	0.998909	0.998909	0.998909	0.998909	0.998909	0.998909	0.998909	0.998909	0.998909	0.998909	0.998909	0.998909	0.998909	0.998909	1	1	1	1	0.162785	0.321511	0.449736	0.562128	0.624503	0.679596	0.720923	0.765956	0.765956	0.765956	0.797401	0.805179	0.813282	0.829453	0.843427	0.858278	0.858278	0.866332	0.886391	0.901346	0.916193
PF3D7_1453700	515	9.593e-07	3.452e-05	0.463648	0.876557	0.938054	0.938054	0.938054	0.938054	0.938054	0.938054	0.938054	0.938054	0.938054	0.938054	0.938054	0.938054	0.938054	0.938054	0.938054	0.938054	0.986347	0.986347	0.986347	0.986347	0.986347	1	1	0.231252	0.456353	0.565719	0.62572	0.679913	0.734605	0.762124	0.773252	0.783791	0.79116	0.797881	0.815158	0.833894	0.840873	0.851546	0.851546	0.858102	0.878076	0.89502	0.913478	0.922857
PF3D7_1468800	519	9.77e-07	3.482e-05	0.147365	0.382653	0.645786	0.761659	0.85412	0.914417	0.944602	0.965205	0.978792	0.986382	0.988731	0.988731	0.989715	0.989715	0.989715	0.989715	0.989715	0.989715	0.994662	0.994662	0.994662	0.995723	0.998018	0.998018	1	0.0219962	0.0780351	0.165405	0.238607	0.340265	0.43023	0.468387	0.507513	0.525239	0.549817	0.57215	0.587635	0.598752	0.606492	0.611082	0.624758	0.645011	0.675978	0.713378	0.739626	0.783108
PF3D7_0608100	516	1.014e-06	3.569e-05	0.283376	0.582077	0.741489	0.741489	0.741489	0.741489	0.741489	0.741489	0.741489	0.77212	0.77212	0.79909	0.823778	0.823778	0.823778	0.823778	0.823778	0.823778	0.846493	0.877215	0.902787	0.902787	0.927874	0.927874	1	0	0	0.0111857	0.0206017	0.0206017	0.0206017	0.0206017	0.0206017	0.0206017	0.0206017	0.0206017	0.0206017	0.0206017	0.0206017	0.0206017	0.0206017	0.0432361	0.0684205	0.123276	0.452768	0.653826
PF3D7_1307700	518	1.021e-06	3.569e-05	0.413108	0.70003	0.764126	0.764126	0.798658	0.821552	0.821552	0.821552	0.821552	0.82771	0.82771	0.82771	0.82771	0.82771	0.82771	0.82771	0.82771	0.82771	0.855804	0.865357	0.88078	0.896119	0.919241	0.980666	1	0.0268639	0.0559498	0.11931	0.181536	0.220651	0.269922	0.294407	0.332145	0.363661	0.405268	0.422084	0.433626	0.451408	0.455548	0.486988	0.486988	0.50545	0.537983	0.564192	0.626185	0.700291
PF3D7_0305700	500.5	1.08e-06	3.674e-05	0.237717	0.647051	0.931427	1	1	1	1	1	1	1	1	1	1	1	1	1	1	1	1	1	1	1	1	1	1	0.273609	0.58411	0.780808	0.881227	0.916221	0.96682	0.96682	0.96682	0.96682	0.96682	0.96682	0.96682	0.96682	0.96682	0.96682	0.96682	0.96682	0.96682	0.96682	0.96682	0.96682
PF3D7_1456900	501.5	1.084e-06	3.674e-05	0.482339	0.697116	0.975012	1	1	1	1	1	1	1	1	1	1	1	1	1	1	1	1	1	1	1	1	1	1	0.301656	0.65929	0.825402	0.872013	0.92074	0.976436	0.984599	0.984599	0.984599	0.984599	0.984599	0.984599	0.984599	0.984599	0.984599	0.984599	0.984599	0.984599	0.984599	0.984599	0.984599
PF3D7_1469300	518	1.09e-06	3.674e-05	0.213859	0.364545	0.424026	0.441316	0.456291	0.485162	0.508732	0.561474	0.623681	0.65416	0.700116	0.714643	0.742319	0.742319	0.742319	0.749618	0.779009	0.787287	0.85638	0.928318	0.94104	0.953693	0.959933	0.967143	1	0.0701164	0.0885585	0.0997179	0.0997179	0.0997179	0.109185	0.109185	0.109185	0.109185	0.109185	0.113398	0.113398	0.122305	0.122305	0.134866	0.160423	0.226872	0.247244	0.286668	0.370068	0.468746
PF3D7_0510100	518	1.091e-06	3.674e-05	0.388259	0.697935	0.880923	0.899878	0.90959	0.914197	0.914197	0.914197	0.914197	0.916583	0.916583	0.916583	0.918751	0.918751	0.918751	0.921037	0.927941	0.930534	0.943058	0.965048	0.977003	0.980966	0.988785	0.997818	1	0.279523	0.491989	0.607371	0.670794	0.733383	0.766235	0.770711	0.776807	0.776807	0.776807	0.778994	0.781104	0.793296	0.793296	0.795611	0.802314	0.802314	0.802314	0.808841	0.808841	0.819412
PF3D7_1117900	517	1.11e-06	3.704e-05	0.498508	0.714164	0.853276	0.909956	0.914697	0.919181	0.919181	0.919181	0.919181	0.919181	0.919181	0.927677	0.927677	0.927677	0.927677	0.927677	0.927677	0.927677	0.960691	0.960691	0.960691	0.965412	1	1	1	0.3285	0.496818	0.60839	0.683802	0.720869	0.720869	0.720869	0.732865	0.732865	0.732865	0.732865	0.732865	0.732865	0.732865	0.737962	0.737962	0.737962	0.741913	0.741913	0.769183	0.800221
PF3D7_0110500	517	1.2e-06	3.965e-05	0.304541	0.606838	0.858977	0.896808	0.928276	0.93665	0.950869	0.958974	0.966387	0.967741	0.973199	0.973199	0.976373	0.976373	0.976373	0.976373	0.976373	0.976373	0.979175	0.979175	0.98233	0.987558	0.991685	0.994068	1	0.0879419	0.169592	0.238789	0.324158	0.395202	0.470395	0.5086	0.554539	0.583554	0.612207	0.641395	0.671113	0.692151	0.692151	0.711969	0.72661	0.74111	0.768129	0.797755	0.834625	0.872139
PF3D7_1323300	516	1.21e-06	3.965e-05	0	0.132913	0.485944	0.6718	0.768526	0.793173	0.860821	0.915547	0.943239	0.969756	0.969756	0.969756	0.969756	0.969756	0.969756	0.969756	0.969756	0.969756	1	1	1	1	1	1	1	0	0	0.0324566	0.0870997	0.172787	0.172787	0.187142	0.187142	0.187142	0.187142	0.187142	0.213371	0.213371	0.213371	0.288822	0.36236	0.36236	0.435435	0.435435	0.519604	0.633601
PF3D7_0715700	501	1.319e-06	4.23e-05	0	0	0	0	0.112715	0.299541	0.503734	0.711151	0.911508	0.911508	0.911508	1	1	1	1	1	1	1	1	1	1	1	1	1	1	0	0	0	0	0	0	0	0	0	0	0	0	0	0	0	0	0	0	0	0.115183	0.320728
PF3D7_1244000	514	1.325e-06	4.23e-05	0.242259	0.49762	0.49762	0.49762	0.49762	0.49762	0.577426	0.658492	0.708209	0.846966	0.903702	0.928665	1	1	1	1	1	1	1	1	1	1	1	1	1	0	0	0	0	0	0	0	0.0174507	0.0835539	0.118219	0.307955	0.357053	0.390476	0.390476	0.407213	0.438839	0.452962	0.488318	0.517656	0.660619	0.73416
PF3D7_1473500	511	1.335e-06	4.23e-05	0.582058	0.67693	0.786043	0.80076	0.851749	0.960259	0.986614	1	1	1	1	1	1	1	1	1	1	1	1	1	1	1	1	1	1	0.098549	0.112776	0.164428	0.229648	0.35465	0.442284	0.532108	0.672018	0.733169	0.775927	0.785678	0.804497	0.804497	0.804497	0.813871	0.813871	0.813871	0.835676	0.857696	0.857696	0.857696
PF3D7_1000800	509	1.337e-06	4.23e-05	0.492546	0.900702	0.962902	0.990022	0.990022	0.990022	0.990022	0.990022	0.990022	0.990022	0.990022	0.990022	0.990022	0.990022	0.990022	0.990022	0.990022	0.990022	0.990022	0.990022	1	1	1	1	1	0.242286	0.445945	0.711756	0.744217	0.778152	0.778152	0.837759	0.869898	0.869898	0.869898	0.869898	0.869898	0.869898	0.869898	0.869898	0.869898	0.869898	0.869898	0.869898	0.929815	0.929815
PF3D7_1455300	513	1.378e-06	4.323e-05	0.479851	0.768166	0.889897	0.916435	0.916435	0.916435	0.916435	0.916435	0.916435	0.916435	0.929105	0.929105	0.929105	0.929105	0.929105	0.929105	0.929105	0.929105	0.929105	0.929105	0.929105	0.929105	0.978618	0.978618	1	0.308344	0.510061	0.594375	0.707788	0.766109	0.807613	0.82652	0.82652	0.82652	0.82652	0.82652	0.82652	0.836282	0.836282	0.836282	0.836282	0.836282	0.836282	0.836282	0.836282	0.845716
PF3D7_0202100	506	1.437e-06	4.472e-05	0.0473127	0.462349	0.752267	0.914018	1	1	1	1	1	1	1	1	1	1	1	1	1	1	1	1	1	1	1	1	1	0.0503213	0.287531	0.568714	0.762185	0.83398	0.83398	0.849743	0.849743	0.849743	0.849743	0.849743	0.849743	0.849743	0.849743	0.849743	0.849743	0.877257	0.877257	0.877257	0.893103	0.893103
PF3D7_1417100	514	1.587e-06	4.896e-05	0.277332	0.501044	0.612363	0.649466	0.691907	0.707106	0.740702	0.784875	0.800397	0.800397	0.863593	0.871387	0.871387	0.871387	0.871387	0.871387	0.871387	0.871387	0.877449	0.877449	0.877449	0.884238	0.917717	0.948663	1	0.0925896	0.187324	0.265536	0.292363	0.347234	0.401561	0.42568	0.445903	0.445903	0.445903	0.450484	0.463744	0.463744	0.463744	0.463744	0.482168	0.48626	0.499918	0.564949	0.590105	0.68126
PF3D7_0809400	514	1.651e-06	5.011e-05	0.279144	0.482196	0.587159	0.630081	0.652479	0.668289	0.676798	0.676798	0.676798	0.676798	0.694545	0.705364	0.726006	0.754964	0.776584	0.800124	0.815923	0.815923	0.884126	0.911402	0.942175	0.962578	0.973622	0.977497	1	0.0517517	0.0891434	0.13002	0.151866	0.162934	0.178939	0.19005	0.203153	0.210909	0.216114	0.225612	0.232486	0.253664	0.266167	0.319822	0.365095	0.421798	0.469489	0.525995	0.572993	0.63107
PF3D7_1441200	514	1.652e-06	5.011e-05	0.0497074	0.108131	0.243018	0.391704	0.530533	0.635679	0.737959	0.778857	0.818259	0.837452	0.85939	0.877365	0.894448	0.901949	0.909253	0.917547	0.922279	0.926042	0.943458	0.956887	0.967412	0.97651	0.98182	0.989814	1	0.00104558	0.00122531	0.00122531	0.00122531	0.00122531	0.00157397	0.00268582	0.00474115	0.00835012	0.0129473	0.0220094	0.0305883	0.0398256	0.0486071	0.0624749	0.0811415	0.101648	0.131205	0.16342	0.355794	0.607758
PF3D7_0418100	512	1.738e-06	5.23e-05	0.565099	0.726064	0.897873	0.897873	0.897873	0.897873	0.93141	0.93141	0.93141	0.966889	0.966889	0.966889	0.966889	0.966889	0.966889	0.966889	0.966889	0.966889	0.966889	1	1	1	1	1	1	0	0	0	0	0	0	0.132074	0.274681	0.438539	0.549367	0.649701	0.698108	0.698108	0.698108	0.79944	0.79944	0.84425	0.899839	0.899839	0.899839	0.951079
PF3D7_0813000	513	1.798e-06	5.331e-05	0.4408	0.643239	0.792835	0.809296	0.813365	0.813365	0.813365	0.813365	0.813365	0.821161	0.821161	0.840853	0.840853	0.840853	0.853238	0.860188	0.860188	0.860188	0.871152	0.886044	0.900698	0.922857	0.946258	0.970591	1	0.307538	0.455251	0.506551	0.528735	0.546128	0.557306	0.557306	0.562797	0.562797	0.562797	0.572747	0.587149	0.603502	0.603502	0.6236	0.633552	0.649337	0.667878	0.703193	0.739599	0.749309
PF3D7_0405700	513	1.813e-06	5.331e-05	0.302479	0.479553	0.572257	0.580897	0.602859	0.602859	0.602859	0.610714	0.617177	0.631812	0.665501	0.678482	0.683969	0.683969	0.683969	0.697014	0.697014	0.70441	0.766533	0.785471	0.824345	0.829998	0.866029	0.918145	1	0.0748339	0.149738	0.230457	0.271049	0.311993	0.343423	0.361432	0.367608	0.367608	0.367608	0.384395	0.390383	0.390383	0.390383	0.401686	0.401686	0.401686	0.441142	0.468225	0.509172	0.536218
PF3D7_0801900	513	1.815e-06	5.331e-05	0.25721	0.387609	0.416354	0.416354	0.451892	0.451892	0.456278	0.456278	0.456278	0.465354	0.473513	0.484973	0.49178	0.495249	0.495249	0.495249	0.503393	0.535503	0.595945	0.695492	0.758942	0.835069	0.895026	0.899022	1	0.0275512	0.0673244	0.0958195	0.121673	0.154328	0.161591	0.161591	0.161591	0.16729	0.170301	0.170301	0.175562	0.181324	0.181324	0.181324	0.186777	0.192544	0.233183	0.2433	0.282566	0.342332
PF3D7_1019000	512	1.943e-06	5.661e-05	0.40819	0.72313	0.861545	0.899691	0.924593	0.934831	0.943673	0.948874	0.952591	0.956537	0.956537	0.957704	0.958815	0.958815	0.958815	0.958815	0.958815	0.958815	0.959722	0.961899	0.964964	0.968194	0.97538	0.988959	1	0.321013	0.517071	0.637023	0.709945	0.765578	0.822793	0.843464	0.856732	0.862254	0.865162	0.870445	0.870445	0.870445	0.870445	0.870445	0.870445	0.871625	0.878491	0.879717	0.8841	0.892942
PF3D7_0613800	512	2.028e-06	5.862e-05	0.274754	0.495829	0.572154	0.587319	0.607337	0.623657	0.631852	0.641831	0.649632	0.653056	0.659239	0.66443	0.674095	0.679723	0.681732	0.689385	0.692688	0.697648	0.764762	0.813027	0.857693	0.89875	0.940242	0.969108	1	0.0452681	0.0831959	0.116783	0.137195	0.157343	0.181468	0.189226	0.204544	0.208448	0.211324	0.22211	0.232518	0.244007	0.253095	0.281543	0.299686	0.323183	0.378168	0.454111	0.505655	0.570878
PF3D7_0218200	511	2.163e-06	6.202e-05	0.321346	0.539097	0.597202	0.597202	0.611831	0.611831	0.611831	0.611831	0.611831	0.61983	0.61983	0.626384	0.638383	0.650616	0.650616	0.650616	0.650616	0.650616	0.673114	0.722684	0.77761	0.848905	0.901237	0.915324	1	0.110104	0.22591	0.250642	0.266256	0.298904	0.304149	0.304149	0.314456	0.317201	0.317201	0.326539	0.326539	0.326539	0.341083	0.341083	0.341083	0.341083	0.393193	0.449875	0.489386	0.552322
PF3D7_0609700	511	2.232e-06	6.307e-05	0.167783	0.382131	0.485655	0.52257	0.568624	0.589518	0.61256	0.622934	0.641714	0.655202	0.713254	0.721826	0.729991	0.73738	0.748776	0.75739	0.75739	0.75739	0.791237	0.814204	0.840479	0.856078	0.912557	0.967078	1	0.0282993	0.0766033	0.124891	0.173881	0.198616	0.206212	0.234392	0.260509	0.271109	0.289639	0.330573	0.355542	0.37796	0.37796	0.38446	0.394822	0.397841	0.41548	0.437434	0.48539	0.52812
PF3D7_1205800	511	2.234e-06	6.307e-05	0.417642	0.634932	0.772428	0.82633	0.855126	0.87833	0.896289	0.905977	0.9168	0.933597	0.949579	0.962961	0.96864	0.972612	0.976152	0.978722	0.978722	0.978722	0.981706	0.986172	0.99047	0.992897	0.996192	1	1	0.16737	0.284991	0.372096	0.431554	0.48017	0.521051	0.532084	0.543702	0.54565	0.550465	0.571709	0.595024	0.621074	0.634346	0.660923	0.690233	0.711758	0.736852	0.772583	0.81172	0.85199
PF3D7_1408500	510	2.26e-06	6.332e-05	0.374742	0.493201	0.521299	0.521299	0.521299	0.531335	0.531335	0.531335	0.531335	0.531335	0.559315	0.564068	0.564068	0.588931	0.588931	0.588931	0.599344	0.599344	0.63999	0.672985	0.707592	0.745056	0.860974	0.951991	1	0.0925883	0.109553	0.109553	0.109553	0.109553	0.109553	0.109553	0.109553	0.109553	0.109553	0.12118	0.13801	0.144492	0.154194	0.162577	0.192026	0.211634	0.267796	0.297106	0.370566	0.517274
PF3D7_1228300	510	2.31e-06	6.425e-05	0.213698	0.361208	0.541531	0.552763	0.562491	0.590095	0.590095	0.590095	0.590095	0.590095	0.590095	0.598812	0.598812	0.606947	0.606947	0.606947	0.606947	0.606947	0.62163	0.728202	0.77646	0.842216	0.893233	0.911969	1	0.043245	0.0619737	0.16397	0.17828	0.2082	0.251462	0.277739	0.291908	0.305325	0.305325	0.318162	0.318162	0.318162	0.318162	0.318162	0.318162	0.318162	0.404277	0.428096	0.495619	0.545725
PF3D7_0214300	510	2.422e-06	6.684e-05	0.365655	0.535447	0.610473	0.643218	0.650858	0.664006	0.671082	0.671082	0.699537	0.713161	0.720541	0.720541	0.732912	0.732912	0.732912	0.732912	0.739481	0.739481	0.837764	0.86728	0.905258	0.922225	0.940593	0.959932	1	0.122125	0.300484	0.343157	0.379078	0.379078	0.406228	0.419191	0.419191	0.419191	0.419191	0.427247	0.460884	0.49541	0.529465	0.529465	0.529465	0.529465	0.541474	0.55057	0.567147	0.606819
PF3D7_1416200	508	2.6e-06	7.123e-05	0.41045	0.593216	0.788295	0.873351	0.873351	0.873351	0.873351	0.873351	0.873351	0.873351	0.873351	0.873351	0.903562	0.903562	0.903562	0.903562	0.903562	0.903562	0.903562	0.941158	0.941158	0.941158	0.941158	0.941158	1	0.206412	0.296485	0.337363	0.458057	0.530004	0.530004	0.548083	0.548083	0.548083	0.548083	0.548083	0.607656	0.607656	0.607656	0.640332	0.640332	0.640332	0.709358	0.709358	0.709358	0.709358
PF3D7_1134600	509	2.721e-06	7.357e-05	0.207317	0.385235	0.453278	0.487714	0.507334	0.517957	0.522497	0.522497	0.527787	0.530136	0.530136	0.535106	0.541382	0.547312	0.549235	0.552375	0.552375	0.560685	0.634466	0.671597	0.713328	0.756167	0.84047	0.928432	1	0.068925	0.104797	0.12513	0.142741	0.150144	0.154793	0.156611	0.157211	0.158292	0.158864	0.161968	0.170064	0.18154	0.186144	0.195398	0.20795	0.222079	0.252429	0.319571	0.370562	0.444806
PF3D7_0823200	509	2.726e-06	7.357e-05	0.0942046	0.266416	0.398579	0.595391	0.686841	0.793185	0.85639	0.907628	0.935668	0.95291	0.959314	0.96165	0.964278	0.967103	0.968292	0.969587	0.970145	0.970565	0.977875	0.980147	0.982247	0.984824	0.989983	0.995811	1	0.0397082	0.0750739	0.103057	0.129028	0.153609	0.175793	0.188854	0.209899	0.234007	0.26539	0.302329	0.343763	0.380846	0.426933	0.462626	0.509513	0.557593	0.634806	0.691156	0.738526	0.786723
PF3D7_1411300	506.5	2.766e-06	7.411e-05	0	0.12303	0.385666	0.385666	0.435258	0.435258	0.745166	0.849317	0.897224	0.897224	0.951893	1	1	1	1	1	1	1	1	1	1	1	1	1	1	0	0.0377833	0.0377833	0.0377833	0.0377833	0.0377833	0.0642895	0.0642895	0.104891	0.112043	0.13794	0.189281	0.290341	0.303785	0.378475	0.404376	0.404376	0.423679	0.435692	0.435692	0.460963
PF3D7_0322500	492	2.862e-06	7.614e-05	0.41164	0.814569	0.944894	0.973306	1	1	1	1	1	1	1	1	1	1	1	1	1	1	1	1	1	1	1	1	1	0.169998	0.525555	0.720215	0.867181	0.990827	0.990827	0.990827	0.990827	0.990827	0.990827	0.990827	0.990827	0.990827	0.990827	0.990827	0.990827	0.990827	0.990827	0.990827	0.990827	0.990827
PF3D7_0529800	508	2.909e-06	7.662e-05	0.318429	0.610747	0.7854	0.849835	0.910718	0.954643	0.965251	0.965251	0.965251	0.970799	0.980776	0.985698	0.990386	0.990386	0.990386	0.990386	0.990386	0.995995	0.995995	1	1	1	1	1	1	0.330889	0.474191	0.546453	0.561706	0.625298	0.649818	0.649818	0.656144	0.678957	0.678957	0.792845	0.792845	0.817181	0.817181	0.817181	0.850161	0.850161	0.850161	0.860286	0.871514	0.882661
PF3D7_1400700	508	2.988e-06	7.662e-05	0.158631	0.26599	0.267499	0.268158	0.269323	0.269323	0.269593	0.269593	0.277186	0.312503	0.313004	0.318203	0.335652	0.368407	0.379602	0.417911	0.441701	0.469913	0.499078	0.575429	0.664041	0.766088	0.907094	0.961065	1	0.0365688	0.0507266	0.0691162	0.0779844	0.0808338	0.0808338	0.0808338	0.0849496	0.0849496	0.0849496	0.0898396	0.105024	0.115361	0.122977	0.140381	0.142879	0.167531	0.203785	0.248255	0.274826	0.315943
PF3D7_0525000	508	2.991e-06	7.662e-05	0.298419	0.567768	0.690847	0.722871	0.749268	0.758236	0.767938	0.767938	0.771213	0.771213	0.778008	0.778008	0.780856	0.780856	0.780856	0.786865	0.792913	0.792913	0.825827	0.849859	0.857714	0.882081	0.923613	0.965162	1	0.13875	0.205877	0.29254	0.354891	0.393288	0.418715	0.431896	0.433986	0.445525	0.447501	0.451107	0.460562	0.472307	0.479793	0.495564	0.502853	0.528484	0.564617	0.600604	0.637301	0.674486
PF3D7_1405400	508	2.993e-06	7.662e-05	0.0917551	0.211564	0.255842	0.298355	0.342661	0.399103	0.437017	0.526491	0.568467	0.633601	0.733319	0.810158	0.832983	0.850286	0.850286	0.860371	0.865447	0.865447	0.901173	0.909338	0.935706	0.961929	0.971812	0.991737	1	0.0228023	0.0307535	0.0333367	0.0355112	0.0377846	0.0377846	0.0377846	0.0399375	0.0399375	0.0463528	0.0602202	0.0875988	0.119883	0.13001	0.157402	0.183059	0.201765	0.256862	0.325788	0.428677	0.559434
PF3D7_1237500	508	2.998e-06	7.662e-05	0.504243	0.746792	0.875479	0.895461	0.902415	0.905711	0.907109	0.90782	0.908473	0.908473	0.912624	0.912624	0.914358	0.91662	0.91662	0.919257	0.920584	0.920584	0.930475	0.936126	0.946876	0.955693	0.963913	0.983446	1	0.241706	0.407143	0.515721	0.592076	0.647392	0.686881	0.705603	0.732887	0.744119	0.758075	0.780534	0.793584	0.807399	0.818783	0.822581	0.829695	0.834465	0.842411	0.85174	0.861909	0.873599
PF3D7_1417600	508	3.005e-06	7.662e-05	0.366719	0.592582	0.682656	0.726055	0.734038	0.737452	0.741268	0.746953	0.75567	0.767511	0.822195	0.842134	0.849722	0.858777	0.860393	0.872707	0.881562	0.891538	0.943066	0.950016	0.955902	0.964071	0.973974	0.990877	1	0.184903	0.301964	0.3616	0.39573	0.416797	0.45166	0.457293	0.461925	0.462734	0.46575	0.470027	0.482409	0.491453	0.494412	0.50434	0.511249	0.520303	0.545886	0.581842	0.644939	0.694675
PF3D7_0727900	507	3.288e-06	8.276e-05	0.153462	0.257522	0.281604	0.292105	0.292105	0.292105	0.296912	0.316012	0.342809	0.396822	0.465515	0.469926	0.494193	0.521602	0.537403	0.572865	0.577328	0.582355	0.648859	0.697808	0.749406	0.780829	0.850331	0.919584	1	0.012524	0.012524	0.015806	0.0240944	0.0269827	0.0269827	0.0269827	0.0311548	0.0311548	0.0311548	0.0438168	0.067732	0.0732587	0.078773	0.0835384	0.110858	0.127169	0.167811	0.210697	0.272503	0.379867
PF3D7_1438400	507	3.292e-06	8.276e-05	0.311648	0.484792	0.568796	0.568796	0.576037	0.576037	0.576037	0.5827	0.5827	0.596095	0.633526	0.645835	0.657561	0.657561	0.663241	0.669426	0.669426	0.676441	0.710684	0.710684	0.743026	0.81023	0.877671	0.926549	1	0.141983	0.217036	0.260169	0.292847	0.300439	0.307757	0.314424	0.318019	0.321424	0.323222	0.340217	0.352789	0.352789	0.356171	0.356171	0.369482	0.384564	0.39913	0.422251	0.478509	0.539047
PF3D7_0827300	506	3.48e-06	8.69e-05	0.247157	0.618195	0.737593	0.743505	0.743505	0.752166	0.752166	0.776203	0.830159	0.889546	0.944654	0.949095	0.953326	0.953326	0.953326	0.953326	0.953326	0.953326	0.985207	0.985207	0.985207	0.985207	1	1	1	0.0103035	0.0192281	0.0192281	0.0192281	0.0192281	0.0192281	0.0192281	0.0259795	0.0483568	0.135531	0.42264	0.580933	0.644661	0.657817	0.693133	0.699383	0.702617	0.710566	0.743868	0.77919	0.8005
PF3D7_1236100	506	3.606e-06	8.932e-05	0.230622	0.521452	0.76998	0.84923	0.888853	0.919304	0.930421	0.935966	0.94432	0.949364	0.95617	0.95617	0.958847	0.960212	0.960212	0.960212	0.960212	0.960212	0.965231	0.968639	0.971412	0.974293	0.98285	0.990992	1	0.0932712	0.194734	0.301674	0.386633	0.452026	0.506253	0.535252	0.565934	0.58444	0.596868	0.633898	0.66311	0.685516	0.705318	0.726432	0.747956	0.770861	0.797157	0.820836	0.844573	0.87347
PF3D7_0929200	506	3.65e-06	8.932e-05	0.175168	0.367421	0.536865	0.675583	0.764162	0.829574	0.88018	0.903665	0.92521	0.932927	0.948962	0.959982	0.97101	0.972048	0.973665	0.974421	0.975029	0.976572	0.983629	0.985155	0.987684	0.98935	0.991197	0.995895	1	0.0634425	0.118124	0.17129	0.209599	0.240045	0.2697	0.288348	0.306457	0.323974	0.34596	0.393088	0.443393	0.489798	0.529795	0.572181	0.617578	0.661213	0.701057	0.738935	0.785869	0.833382
PF3D7_1315400	506	3.65e-06	8.932e-05	0	0.0372113	0.236029	0.381059	0.466046	0.629128	0.717359	0.746117	0.83012	0.872909	0.908303	0.917343	0.92356	0.925007	0.928105	0.929792	0.934037	0.93595	0.955232	0.965711	0.968652	0.972437	0.977485	0.983317	1	0.00249669	0.00584132	0.0188343	0.0239453	0.0319601	0.0367305	0.040085	0.0426577	0.0478991	0.0684256	0.0911685	0.116292	0.13863	0.156255	0.205417	0.243975	0.283219	0.334883	0.388971	0.465285	0.5574
PF3D7_1411700	502	3.733e-06	9.038e-05	0.372774	0.372774	0.372774	0.372774	0.491565	0.612526	0.738095	0.738095	0.738095	0.738095	1	1	1	1	1	1	1	1	1	1	1	1	1	1	1	0	0	0	0	0	0.105281	0.105281	0.208717	0.208717	0.208717	0.302436	0.302436	0.302436	0.302436	0.302436	0.398184	0.497296	0.704995	0.704995	0.704995	0.896441
PF3D7_0418300	503	3.742e-06	9.038e-05	0.22646	0.572682	0.735246	0.763678	0.773528	0.773528	0.773528	0.773528	0.773528	0.773528	0.773528	0.773528	0.773528	0.773528	0.773528	0.773528	0.773528	0.773528	0.819257	0.819257	0.852731	0.870864	0.912605	0.944927	1	0.276366	0.362028	0.418945	0.462298	0.489583	0.509	0.526691	0.53146	0.53146	0.53146	0.535782	0.535782	0.545417	0.545417	0.549992	0.567465	0.582903	0.611805	0.653977	0.677207	0.715354
PF3D7_1225400	505	3.823e-06	9.173e-05	0.418554	0.714238	0.891391	0.891391	0.891391	0.906148	0.906148	0.906148	0.906148	0.920896	0.936873	0.936873	0.960645	0.960645	0.960645	0.960645	0.960645	0.960645	0.960645	0.972084	0.972084	0.986519	0.986519	0.986519	1	0.151435	0.24819	0.327296	0.361042	0.456615	0.585115	0.616099	0.658284	0.674105	0.674105	0.690888	0.707087	0.707087	0.723925	0.723925	0.723925	0.723925	0.735207	0.752298	0.76787	0.810111
PF3D7_0105700	505	3.905e-06	9.239e-05	0.150805	0.226891	0.31309	0.31309	0.31309	0.31309	0.31309	0.31309	0.316899	0.328115	0.332066	0.34571	0.365583	0.371578	0.374788	0.381776	0.4064	0.430177	0.607408	0.650822	0.742387	0.822113	0.889721	0.938968	1	0.0294698	0.0462348	0.0638773	0.0737781	0.0737781	0.0937331	0.0937331	0.0963073	0.0963073	0.0963073	0.100748	0.105033	0.109985	0.114925	0.114925	0.114925	0.114925	0.179428	0.233339	0.289194	0.315195
PF3D7_1222600	505	3.922e-06	9.239e-05	0.279567	0.417586	0.492015	0.525106	0.529616	0.533882	0.538544	0.538544	0.5429	0.5429	0.557815	0.557815	0.557815	0.557815	0.557815	0.562211	0.566637	0.576609	0.729198	0.789895	0.811649	0.858736	0.883486	0.932833	1	0.057732	0.13042	0.175115	0.213323	0.230441	0.241442	0.251465	0.262273	0.272508	0.275213	0.275213	0.275213	0.275213	0.275213	0.285103	0.295108	0.295108	0.313356	0.345154	0.432494	0.493491
PF3D7_0214100	505	3.938e-06	9.239e-05	0.218642	0.471621	0.610148	0.670705	0.720052	0.748701	0.779598	0.814709	0.84342	0.851546	0.855641	0.855641	0.859074	0.859074	0.859074	0.859074	0.859074	0.859074	0.870501	0.886882	0.89635	0.912045	0.920048	0.965894	1	0.0669323	0.117637	0.164855	0.195535	0.220908	0.248302	0.264949	0.284468	0.339461	0.420307	0.491122	0.552922	0.606043	0.607385	0.630768	0.634648	0.637383	0.658016	0.671213	0.685267	0.709301
PF3D7_1211600	505	3.954e-06	9.239e-05	0.130712	0.261073	0.261073	0.284959	0.289002	0.292825	0.292825	0.309803	0.348849	0.493191	0.822695	0.904767	0.935024	0.941785	0.945404	0.953284	0.953284	0.953284	0.965717	0.972098	0.972098	0.985758	0.985758	0.993543	1	0.0537561	0.0816931	0.0901457	0.0972609	0.104699	0.104699	0.104699	0.104699	0.104699	0.106462	0.106462	0.112621	0.144645	0.151746	0.179359	0.217798	0.240603	0.28458	0.328992	0.429065	0.598807
PF3D7_0704900	505	3.976e-06	9.239e-05	0.0356805	0.115364	0.449679	0.50926	0.625708	0.687271	0.76292	0.784596	0.828468	0.859977	0.859977	0.880001	0.899075	0.899075	0.899075	0.919197	0.919197	0.919197	0.934774	0.934774	0.934774	0.945054	0.970859	0.980798	1	0	0	0	0.0212672	0.0281004	0.0346872	0.0415555	0.0415555	0.072964	0.0762024	0.0762024	0.15469	0.185676	0.210898	0.251496	0.292924	0.349152	0.403608	0.462728	0.552619	0.655074
PF3D7_0316100	491	4.037e-06	9.32e-05	0.0837758	0.0837758	0.0837758	0.0837758	0.0837758	0.0837758	0.0837758	0.0837758	0.0837758	0.0837758	0.0837758	0.0837758	0.0837758	0.0837758	0.0837758	0.0837758	0.0837758	0.0837758	0.196278	0.352593	0.490076	0.754078	0.872773	1	1	0	0	0	0	0	0	0	0	0	0	0	0	0	0	0	0	0	0	0	0	0.216162
PF3D7_0313500	503	4.246e-06	9.743e-05	0.328422	0.563023	0.684816	0.744208	0.744208	0.787711	0.787711	0.81186	0.81186	0.81186	0.857084	0.857084	0.857084	0.857084	0.857084	0.857084	0.857084	0.857084	0.857084	0.857084	0.896159	0.938494	0.963263	0.963263	1	0.1203	0.1203	0.1203	0.202389	0.202389	0.202389	0.202389	0.243027	0.243027	0.243027	0.243027	0.243027	0.243027	0.243027	0.320978	0.39542	0.428308	0.483197	0.483197	0.558959	0.596567
PF3D7_1404500	504	4.285e-06	9.77e-05	0.110103	0.239533	0.373283	0.479743	0.673522	0.730296	0.789557	0.821356	0.851409	0.857165	0.874522	0.890563	0.905655	0.905655	0.905655	0.905655	0.905655	0.905655	0.922728	0.931657	0.941267	0.955603	0.965031	0.975924	1	0.0640816	0.125809	0.164172	0.185701	0.185701	0.207397	0.218709	0.241099	0.252454	0.252454	0.273869	0.273869	0.273869	0.273869	0.273869	0.312501	0.329751	0.369243	0.439733	0.50158	0.632622
PF3D7_0817900	504	4.405e-06	9.982e-05	0.18054	0.354275	0.478942	0.608217	0.667465	0.708082	0.775635	0.805038	0.858094	0.891507	0.956006	0.964433	0.972099	0.977202	0.9813	0.984274	0.984274	0.984274	0.991356	0.991356	0.991356	0.992876	0.997062	1	1	0.0440539	0.0806852	0.108805	0.136077	0.16422	0.195034	0.21206	0.237031	0.255993	0.270489	0.307374	0.36192	0.394263	0.426036	0.467835	0.507047	0.56356	0.611907	0.66174	0.718038	0.797086
PF3D7_0611600	503	4.693e-06	0.0001057	0.426182	0.652369	0.745759	0.758826	0.758826	0.758826	0.758826	0.758826	0.764839	0.764839	0.764839	0.764839	0.774709	0.774709	0.774709	0.774709	0.774709	0.774709	0.913953	0.943369	0.948177	0.96252	0.971952	0.977401	1	0.0331217	0.130426	0.215836	0.256949	0.288569	0.330434	0.350561	0.354178	0.354178	0.361363	0.371552	0.385236	0.392354	0.399159	0.430985	0.464115	0.521115	0.577039	0.659651	0.71887	0.76149
PF3D7_1032100	503	4.828e-06	0.0001064	0.41478	0.709687	0.890293	0.915021	0.929708	0.94321	0.951765	0.959213	0.962981	0.964274	0.964274	0.965421	0.965421	0.965421	0.966479	0.966479	0.966479	0.966479	0.969155	0.974094	0.976945	0.9793	0.990713	0.997956	1	0.227798	0.38417	0.522352	0.611633	0.706716	0.775701	0.816128	0.846442	0.85884	0.863841	0.875802	0.881277	0.883312	0.884259	0.89242	0.894245	0.89684	0.900921	0.909754	0.91372	0.920677
PF3D7_1246600	502	4.856e-06	0.0001064	0.12838	0.12838	0.12838	0.181207	0.181207	0.181207	0.181207	0.181207	0.181207	0.181207	0.221431	0.221431	0.221431	0.221431	0.221431	0.221431	0.221431	0.221431	0.411356	0.411356	0.428734	0.489852	0.590041	0.863916	1	0	0.023717	0.023717	0.0327777	0.0327777	0.0419085	0.0419085	0.0419085	0.0588993	0.0588993	0.0751554	0.0751554	0.0751554	0.0751554	0.0751554	0.0834594	0.0907194	0.0907194	0.0907194	0.115806	0.19438
PF3D7_1005100	503	4.866e-06	0.0001064	0.109174	0.194851	0.278379	0.315125	0.345104	0.364656	0.408498	0.457371	0.528282	0.588059	0.667084	0.693914	0.722184	0.727803	0.736826	0.756475	0.77131	0.786166	0.854504	0.893867	0.90671	0.924756	0.94541	0.967612	1	0.044222	0.0614186	0.0633697	0.0707728	0.0742069	0.0791723	0.0808981	0.0808981	0.083978	0.0872329	0.0934471	0.105441	0.116769	0.127805	0.15147	0.181195	0.205988	0.248078	0.291098	0.361188	0.489749
PF3D7_1224300	503	4.869e-06	0.0001064	0.215024	0.391878	0.539797	0.674763	0.743257	0.794671	0.836624	0.867557	0.882287	0.893717	0.902098	0.908473	0.912118	0.915929	0.919676	0.922843	0.925499	0.928274	0.942051	0.948902	0.95648	0.962053	0.973634	0.990593	1	0.0978926	0.173453	0.226045	0.272768	0.306675	0.336342	0.346835	0.359594	0.371809	0.389485	0.418527	0.450637	0.481331	0.515761	0.548225	0.578807	0.616171	0.649143	0.690139	0.728658	0.770696
PF3D7_1360900	503	4.869e-06	0.0001064	0.143039	0.298674	0.489598	0.56564	0.605381	0.647681	0.674565	0.710528	0.741539	0.760735	0.784306	0.793636	0.804257	0.80943	0.817882	0.829942	0.83793	0.847288	0.87236	0.889116	0.907282	0.93266	0.943075	0.961769	1	0.00756338	0.0145947	0.0185136	0.0209587	0.0234255	0.0268225	0.0330124	0.0435337	0.0671391	0.0951587	0.131499	0.183442	0.223127	0.247863	0.298726	0.348452	0.400945	0.460994	0.532094	0.612546	0.679106
PF3D7_1417700	498	4.951e-06	0.0001076	0.404674	0.477764	0.681871	0.804952	0.804952	0.88855	0.919006	1	1	1	1	1	1	1	1	1	1	1	1	1	1	1	1	1	1	0	0	0.0502131	0.14	0.247197	0.377965	0.432885	0.492107	0.556202	0.556202	0.619195	0.675005	0.742488	0.799907	0.81539	0.862379	0.878592	0.878592	0.892815	0.926138	0.933268
PF3D7_1416600	501	5.096e-06	0.0001101	0.298774	0.666301	0.743987	0.743987	0.743987	0.789013	0.789013	0.789013	0.789013	0.789013	0.841492	0.884146	0.884146	0.923955	0.923955	0.923955	0.923955	0.923955	0.923955	0.923955	0.923955	0.923955	0.923955	0.923955	1	0.102665	0.194353	0.277576	0.277576	0.277576	0.319431	0.319431	0.319431	0.417958	0.417958	0.417958	0.448279	0.448279	0.480904	0.514166	0.514166	0.64709	0.64709	0.740872	0.740872	0.834292
PF3D7_1312400	501	5.229e-06	0.0001123	0.0901433	0.161407	0.298942	0.298942	0.313305	0.313305	0.34367	0.34367	0.34367	0.34367	0.387747	0.387747	0.387747	0.387747	0.387747	0.387747	0.415937	0.415937	0.58181	0.726447	0.811861	0.840471	0.903822	0.950335	1	0	0	0.0234428	0.0234428	0.0337579	0.0337579	0.0337579	0.0337579	0.0337579	0.0337579	0.0337579	0.0337579	0.0337579	0.0337579	0.052497	0.070202	0.0860142	0.1256	0.183082	0.266066	0.358251
PF3D7_0921000	494	5.273e-06	0.0001125	0.318089	0.506691	0.506691	0.506691	0.506691	0.506691	0.506691	0.506691	0.506691	0.506691	0.506691	0.506691	0.506691	0.506691	0.506691	0.506691	0.531559	0.531559	0.531559	0.663293	0.76747	0.810292	0.831412	0.831412	1	0.169967	0.229292	0.229292	0.229292	0.229292	0.229292	0.229292	0.229292	0.229292	0.229292	0.229292	0.229292	0.229292	0.229292	0.229292	0.229292	0.229292	0.229292	0.31605	0.395102	0.525905
PF3D7_1419000	502	5.353e-06	0.0001136	0.304	0.547839	0.765237	0.790714	0.812652	0.828144	0.838321	0.847365	0.858821	0.866301	0.877153	0.879411	0.883758	0.88477	0.89127	0.898347	0.903097	0.903097	0.929081	0.939751	0.948838	0.960158	0.977054	0.982138	1	0.0739129	0.144959	0.220146	0.282361	0.33525	0.37956	0.40972	0.430519	0.449313	0.453741	0.470941	0.491388	0.508189	0.514394	0.537971	0.560916	0.592345	0.635431	0.67705	0.733298	0.796121
PF3D7_1026200	497	5.515e-06	0.0001163	0	0	0	0.254183	0.254183	0.566537	0.680333	0.795926	0.795926	0.907946	0.907946	0.907946	0.907946	1	1	1	1	1	1	1	1	1	1	1	1	0	0	0	0	0	0	0	0	0	0	0	0	0.132716	0.15498	0.15498	0.15498	0.15498	0.184814	0.25908	0.300258	0.493719
PF3D7_0619300	500	5.549e-06	0.0001164	0.0706473	0.126498	0.186112	0.186112	0.186112	0.230329	0.230329	0.230329	0.230329	0.230329	0.255147	0.255147	0.255147	0.255147	0.255147	0.255147	0.255147	0.255147	0.255147	0.418133	0.418133	0.51664	0.683196	0.799461	1	0.0291486	0.0291486	0.0291486	0.0484394	0.0484394	0.0484394	0.0484394	0.0484394	0.0484394	0.0484394	0.0484394	0.0484394	0.0677337	0.0677337	0.086052	0.086052	0.086052	0.086052	0.102107	0.119911	0.201977
PF3D7_1467900	501	5.589e-06	0.0001166	0.330699	0.503045	0.503045	0.503045	0.549358	0.549358	0.573297	0.627668	0.627668	0.627668	0.627668	0.648417	0.648417	0.648417	0.648417	0.648417	0.648417	0.699618	0.699618	0.699618	0.758638	0.778203	0.803144	0.833538	1	0.126488	0.153878	0.253322	0.316105	0.337983	0.337983	0.337983	0.379424	0.379424	0.400004	0.400004	0.400004	0.400004	0.400004	0.400004	0.437556	0.437556	0.45155	0.486384	0.525013	0.542477
PF3D7_1322300	501	5.723e-06	0.0001184	0.212004	0.297486	0.385442	0.450873	0.450873	0.471818	0.575347	0.672476	0.77302	0.868207	0.868207	0.888049	0.89713	0.89713	0.89713	0.89713	0.89713	0.921611	0.921611	0.930351	0.930351	0.960088	0.972013	0.972013	1	0.035075	0.035075	0.035075	0.035075	0.035075	0.0584677	0.0691242	0.0691242	0.0908888	0.0908888	0.145215	0.175355	0.198572	0.198572	0.198572	0.250637	0.250637	0.335798	0.407607	0.555308	0.692801
PF3D7_0717600	498	5.753e-06	0.0001184	0.403568	0.569046	0.796072	0.796072	0.796072	0.796072	0.796072	0.796072	0.796072	0.796072	0.88037	0.88037	0.88037	0.88037	0.88037	0.88037	0.88037	0.88037	0.88037	0.88037	0.88037	0.88037	0.88037	0.88037	1	0	0.0939184	0.179165	0.179165	0.254184	0.254184	0.32007	0.448881	0.448881	0.466657	0.498844	0.498844	0.566882	0.566882	0.566882	0.664839	0.722338	0.722338	0.722338	0.722338	0.752279
PF3D7_1353400	501	5.774e-06	0.0001184	0.166658	0.392987	0.635334	0.706803	0.743796	0.799607	0.837103	0.861354	0.889458	0.889458	0.893377	0.896947	0.900216	0.900216	0.900216	0.900216	0.900216	0.900216	0.929472	0.93419	0.940689	0.954157	0.973473	0.99178	1	0.029724	0.0622074	0.134895	0.165268	0.207809	0.266807	0.317541	0.371198	0.418004	0.469404	0.55318	0.57841	0.595347	0.597976	0.628169	0.638297	0.656805	0.684094	0.702886	0.713305	0.745769
PF3D7_1022000	501	5.856e-06	0.0001194	0.240447	0.481978	0.696031	0.785088	0.832492	0.859199	0.87969	0.888214	0.904187	0.904187	0.905622	0.905622	0.906825	0.906825	0.906825	0.909363	0.909363	0.909363	0.923341	0.936752	0.9456	0.950393	0.969473	0.983718	1	0.171703	0.28761	0.370334	0.429536	0.454876	0.487923	0.495967	0.510226	0.519584	0.535028	0.559609	0.588533	0.604072	0.613842	0.630324	0.647202	0.671312	0.70365	0.72511	0.751891	0.795283
PF3D7_0920600	500	5.96e-06	0.0001209	0.364866	0.527334	0.527334	0.527334	0.546019	0.546019	0.546019	0.546019	0.546019	0.581829	0.632073	0.632073	0.662331	0.662331	0.706304	0.833983	0.850049	0.86815	0.967928	0.967928	0.967928	0.984234	0.984234	1	1	0.123952	0.243244	0.2649	0.2649	0.2649	0.2649	0.2649	0.2649	0.2649	0.2649	0.2649	0.28154	0.308889	0.317985	0.333706	0.358415	0.388972	0.431634	0.539481	0.575025	0.660182
PF3D7_1323900	500	6.35e-06	0.0001281	0	0.0316117	0.330324	0.51638	0.623207	0.709678	0.766372	0.812963	0.857842	0.870122	0.883423	0.894235	0.904132	0.914222	0.914222	0.914222	0.914222	0.914222	0.923328	0.937614	0.958117	0.968312	0.968312	0.979931	1	0.00552839	0.0726143	0.134636	0.150683	0.167008	0.174611	0.178075	0.187506	0.187506	0.187506	0.20178	0.209023	0.209023	0.209023	0.209023	0.212407	0.215986	0.246121	0.271237	0.412904	0.557215
PF3D7_1359400	500	6.43e-06	0.000129	0.0941017	0.350781	0.639309	0.787048	0.853847	0.90957	0.940302	0.955287	0.972964	0.978724	0.989602	0.991604	0.993088	0.993088	0.99385	0.99385	0.99385	0.99385	0.994171	0.995277	0.996362	0.997569	0.997569	0.999208	1	0.0184861	0.0764399	0.13157	0.202103	0.268405	0.323253	0.367843	0.418138	0.464881	0.506394	0.565971	0.617018	0.667144	0.704268	0.736838	0.769072	0.802371	0.831435	0.862471	0.892072	0.917064
PF3D7_0602000	493	6.583e-06	0.0001308	0.25014	0.674396	0.952254	0.966344	0.966344	0.966344	0.966344	0.966344	0.966344	0.966344	0.966344	0.966344	0.966344	0.966344	0.966344	0.966344	0.966344	0.966344	0.966344	0.966344	0.966344	0.966344	0.989849	0.989849	1	0.273211	0.379334	0.513581	0.626589	0.626589	0.717696	0.759199	0.781577	0.802768	0.802768	0.823044	0.823044	0.823044	0.823044	0.823044	0.863599	0.863599	0.886066	0.886066	0.906925	0.906925
PF3D7_0524600	495	6.593e-06	0.0001308	0.518343	0.71471	0.880318	0.936778	0.956331	0.974267	0.983919	1	1	1	1	1	1	1	1	1	1	1	1	1	1	1	1	1	1	0.211772	0.3962	0.556089	0.671445	0.784333	0.863356	0.895234	0.915614	0.926521	0.929623	0.938113	0.938113	0.938113	0.941261	0.941261	0.941261	0.946317	0.946317	0.946317	0.956035	0.966565
PF3D7_0415400	497	6.683e-06	0.0001319	0.196984	0.592117	0.969329	0.982839	0.982839	0.982839	0.982839	0.982839	0.982839	0.982839	0.982839	0.982839	1	1	1	1	1	1	1	1	1	1	1	1	1	0.28275	0.499555	0.665116	0.844848	0.890663	0.942547	0.947863	0.959327	0.964755	0.970449	0.973045	0.973045	0.973045	0.973045	0.973045	0.973045	0.975365	0.979236	0.979236	0.979236	0.979236
PF3D7_1443100	498	7.303e-06	0.0001434	0.285249	0.471519	0.724923	0.847178	0.892864	0.935927	0.964088	0.974617	0.984147	0.98719	0.98719	0.992547	0.992547	0.992547	0.992547	0.992547	0.992547	0.992547	0.992547	0.992547	0.995086	0.997612	0.997612	0.997612	1	0.152331	0.258794	0.394354	0.531815	0.576212	0.64754	0.682084	0.714532	0.735768	0.739955	0.756023	0.77398	0.790823	0.796097	0.811734	0.816923	0.827667	0.842761	0.853209	0.877903	0.908569
PF3D7_1461800	498	7.709e-06	0.0001505	0.244463	0.453365	0.590928	0.595357	0.614248	0.62569	0.645789	0.660603	0.668386	0.674388	0.676503	0.676503	0.676503	0.676503	0.676503	0.678373	0.678373	0.680493	0.710105	0.719895	0.747917	0.783811	0.831257	0.918887	1	0.0884521	0.175781	0.240859	0.286776	0.324748	0.373339	0.396244	0.427366	0.449901	0.467399	0.49186	0.50266	0.50266	0.508171	0.513273	0.513273	0.518886	0.521826	0.521826	0.546397	0.557239
PF3D7_0310200	498	7.808e-06	0.0001517	0.186634	0.257127	0.317493	0.341043	0.363127	0.381006	0.394744	0.405248	0.428882	0.444313	0.484192	0.50958	0.568319	0.633303	0.668313	0.706813	0.718656	0.729572	0.834182	0.875986	0.907075	0.941771	0.963111	0.976939	1	0.0141183	0.0203151	0.0295704	0.0356851	0.0381487	0.0424945	0.04674	0.0507436	0.0534392	0.0583976	0.0616214	0.0643135	0.0693082	0.0741378	0.0832543	0.0962343	0.143638	0.230393	0.334076	0.401475	0.550628
PF3D7_1232400	491	7.855e-06	0.0001518	0.12004	0.172805	0.172805	0.172805	0.172805	0.172805	0.172805	0.172805	0.172805	0.172805	0.172805	0.172805	0.172805	0.172805	0.172805	0.172805	0.172805	0.172805	0.290465	0.349027	0.395158	0.495006	0.598005	0.852449	1	0	0	0	0	0	0.0110642	0.0110642	0.0110642	0.0110642	0.0110642	0.0110642	0.0110642	0.0110642	0.0110642	0.0110642	0.0110642	0.0110642	0.0110642	0.0202017	0.0618748	0.177205
PF3D7_1128600	494	8.172e-06	0.0001569	0.592061	0.712786	0.777215	0.777215	0.777215	0.777215	0.777215	0.777215	0.854785	0.904306	1	1	1	1	1	1	1	1	1	1	1	1	1	1	1	0	0	0	0	0	0.0593537	0.0593537	0.0593537	0.0593537	0.34895	0.613127	0.72621	0.72621	0.72621	0.72621	0.780189	0.780189	0.780189	0.780189	0.780189	0.780189
PF3D7_0305100	497	8.207e-06	0.0001569	0.21861	0.33254	0.33254	0.350214	0.365521	0.365521	0.365521	0.383493	0.383493	0.383493	0.447346	0.474778	0.474778	0.50038	0.50038	0.515302	0.515302	0.515302	0.550836	0.575001	0.614016	0.657442	0.761665	0.910387	1	0.0598026	0.0770689	0.092741	0.092741	0.092741	0.092741	0.092741	0.092741	0.092741	0.105715	0.105715	0.105715	0.105715	0.118002	0.143057	0.16673	0.16673	0.184372	0.233056	0.260151	0.422908
PF3D7_1448500	497	8.472e-06	0.0001611	0.212005	0.31046	0.412685	0.468399	0.468399	0.468399	0.468399	0.478533	0.478533	0.478533	0.489173	0.489173	0.497088	0.505159	0.5138	0.532616	0.532616	0.553956	0.665416	0.70797	0.732568	0.794022	0.846986	0.928084	1	0.022798	0.0573551	0.0932022	0.104518	0.120291	0.139297	0.15315	0.168089	0.170078	0.171947	0.171947	0.175212	0.175212	0.189516	0.189516	0.189516	0.196673	0.199195	0.236866	0.267461	0.526549
PF3D7_1239200	497	8.566e-06	0.0001621	0.380478	0.661874	0.850457	0.891601	0.911071	0.924735	0.937314	0.943082	0.949291	0.954872	0.961188	0.963149	0.965261	0.965855	0.967127	0.969203	0.971294	0.971294	0.976198	0.981455	0.984073	0.986741	0.991403	0.994852	1	0.208419	0.368983	0.474479	0.559569	0.628855	0.681335	0.716197	0.739984	0.75417	0.759555	0.77562	0.78692	0.801711	0.812117	0.824275	0.831413	0.843479	0.859254	0.877331	0.895469	0.913449
PF3D7_1131400	496	9.042e-06	0.0001702	0.221942	0.441265	0.441265	0.441265	0.481624	0.481624	0.481624	0.481624	0.481624	0.481624	0.535885	0.586031	0.60237	0.60237	0.60237	0.60237	0.619721	0.658816	0.699858	0.745816	0.775859	0.850553	0.869597	0.971755	1	0.0392295	0.0392295	0.0392295	0.0651918	0.0923334	0.0923334	0.0923334	0.0923334	0.116676	0.116676	0.165791	0.165791	0.165791	0.165791	0.190445	0.284118	0.284118	0.405638	0.427245	0.475167	0.542286
PF3D7_1119200	493	9.159e-06	0.0001715	0.197516	0.353664	0.353664	0.353664	0.385135	0.385135	0.385135	0.385135	0.385135	0.385135	0.385135	0.385135	0.385135	0.385135	0.385135	0.385135	0.416019	0.450811	0.571359	0.596199	0.748007	0.801186	0.853643	0.974864	1	0	0	0	0	0	0	0	0	0	0	0	0	0.0210649	0.0210649	0.0664725	0.0664725	0.108661	0.140253	0.170349	0.292449	0.513684
PF3D7_1470600	496	9.385e-06	0.0001744	0.426088	0.6421	0.816018	0.828321	0.83892	0.848034	0.854707	0.866536	0.89891	0.9259	0.948699	0.955429	0.961485	0.962819	0.964248	0.965804	0.965804	0.965804	0.979233	0.985086	0.988476	0.990498	0.991828	0.994902	1	0.14078	0.260615	0.355367	0.440433	0.49743	0.542007	0.553736	0.582677	0.598398	0.613961	0.653608	0.683958	0.718804	0.749198	0.764784	0.777976	0.793317	0.814821	0.838789	0.863072	0.894884
PF3D7_1466400	496	9.405e-06	0.0001744	0.305968	0.503078	0.58143	0.602502	0.607546	0.612316	0.61362	0.618916	0.626347	0.633146	0.639796	0.643186	0.649391	0.656773	0.66016	0.668764	0.674952	0.680528	0.722097	0.76927	0.80179	0.851222	0.895896	0.943469	1	0.0867701	0.159425	0.211111	0.243122	0.265366	0.292194	0.300864	0.310214	0.317101	0.321748	0.336072	0.34636	0.368234	0.372144	0.393688	0.418407	0.438827	0.465034	0.501365	0.546265	0.61135
PF3D7_0506500	495	1.025e-05	0.000189	0.362817	0.564192	0.648285	0.731553	0.756959	0.775902	0.775902	0.790815	0.790815	0.797761	0.811764	0.823617	0.847093	0.852404	0.852404	0.852404	0.852404	0.866447	0.885984	0.89601	0.912198	0.935582	0.958304	0.978873	1	0.11649	0.247276	0.329233	0.380975	0.426052	0.460815	0.465346	0.503983	0.508531	0.508531	0.525688	0.548896	0.566147	0.574753	0.605254	0.620728	0.644001	0.666912	0.681266	0.715792	0.730185
PF3D7_0604500	495	1.032e-05	0.0001893	0.3721	0.67964	0.859464	0.902122	0.928401	0.944569	0.950358	0.954286	0.957358	0.958337	0.959011	0.959559	0.960375	0.961142	0.961689	0.961987	0.962287	0.963977	0.968892	0.972341	0.978667	0.983317	0.988319	0.990888	1	0.205571	0.360381	0.500096	0.608997	0.680242	0.758202	0.79121	0.831084	0.844009	0.851437	0.861782	0.869812	0.875295	0.881834	0.889439	0.894172	0.899502	0.903399	0.908879	0.915719	0.923172
PF3D7_0518700	494	1.101e-05	0.0002011	0.152178	0.273078	0.348388	0.378184	0.378184	0.447	0.495782	0.495782	0.495782	0.521017	0.566392	0.588775	0.588775	0.608071	0.667587	0.667587	0.712875	0.712875	0.712875	0.712875	0.712875	0.797829	0.897237	0.941676	1	0.0225777	0.0536242	0.0713746	0.0901081	0.105729	0.120787	0.128637	0.128637	0.128637	0.143443	0.143443	0.143443	0.143443	0.143443	0.18601	0.281869	0.281869	0.311843	0.324278	0.448391	0.539339
PF3D7_0728900	491	1.108e-05	0.0002014	0.253825	0.362014	0.67378	0.738289	0.786493	0.816758	0.898996	0.951368	0.96805	1	1	1	1	1	1	1	1	1	1	1	1	1	1	1	1	0	0	0	0	0.00815786	0.0160217	0.0160217	0.0237478	0.0754212	0.163729	0.353355	0.553168	0.704797	0.814341	0.880654	0.894958	0.91174	0.919497	0.937142	0.944344	0.951494
PF3D7_0404200	492	1.187e-05	0.0002147	0	0.214214	0.404622	0.423192	0.423192	0.464	0.464	0.464	0.533462	0.62783	0.62783	0.62783	0.641119	0.653145	0.653145	0.653145	0.653145	0.653145	0.729113	0.808572	0.869661	0.942566	0.942566	0.942566	1	0	0	0	0	0	0	0	0	0	0	0.0167473	0.0167473	0.0167473	0.0167473	0.050575	0.075699	0.0831784	0.167188	0.236081	0.362512	0.539986
PF3D7_1235300	493	1.239e-05	0.0002229	0.252864	0.458413	0.594939	0.653587	0.681535	0.716225	0.768046	0.801788	0.842947	0.857753	0.88816	0.906283	0.913651	0.920901	0.923119	0.927949	0.927949	0.930687	0.946931	0.953083	0.957292	0.963945	0.973235	0.984835	1	0.0826754	0.147952	0.186588	0.212958	0.233034	0.251692	0.264966	0.284537	0.311805	0.352334	0.420075	0.481979	0.511868	0.525412	0.552641	0.583918	0.608611	0.646169	0.693978	0.748367	0.798579
PF3D7_0914400	492	1.281e-05	0.0002282	0.289965	0.429314	0.768407	0.871185	0.924805	0.964372	0.979925	0.979925	0.985921	0.988929	0.988929	0.991577	0.996732	0.996732	0.996732	0.996732	0.996732	1	1	1	1	1	1	1	1	0.155744	0.244198	0.387076	0.534125	0.674919	0.771127	0.824367	0.878849	0.890521	0.894203	0.908334	0.912644	0.912644	0.917614	0.919761	0.919761	0.919761	0.919761	0.919761	0.919761	0.926198
PF3D7_0615000	492	1.286e-05	0.0002282	0.384433	0.594813	0.781447	0.816999	0.858473	0.887023	0.894705	0.917601	0.917601	0.917601	0.917601	0.917601	0.935484	0.947639	0.947639	0.947639	0.947639	0.947639	0.958608	0.958608	0.958608	0.958608	0.97678	0.97678	1	0.224387	0.356953	0.491356	0.579675	0.607467	0.639802	0.645094	0.660303	0.660303	0.660303	0.660303	0.660303	0.660303	0.660303	0.673333	0.691406	0.735793	0.759365	0.788703	0.824904	0.858523
PF3D7_0205700	491	1.287e-05	0.0002282	0.304164	0.611473	0.739802	0.739802	0.739802	0.739802	0.739802	0.739802	0.739802	0.739802	0.739802	0.783226	0.783226	0.803489	0.803489	0.803489	0.803489	0.803489	0.803489	0.891204	0.932377	0.932377	0.932377	0.932377	1	0	0	0	0	0	0	0	0	0	0.0174021	0.0888376	0.207062	0.267167	0.300131	0.386381	0.474214	0.578687	0.661198	0.698016	0.73252	0.786375
PF3D7_1458500	491	1.344e-05	0.000236	0	0.246527	0.31231	0.541768	0.591454	0.591454	0.591454	0.591454	0.591454	0.616735	0.644122	0.644122	0.664497	0.664497	0.664497	0.664497	0.688877	0.688877	0.763865	0.783474	0.80458	0.825569	0.908389	0.980157	1	0.0660654	0.104215	0.173468	0.188042	0.188042	0.188042	0.201423	0.201423	0.201423	0.201423	0.201423	0.201423	0.201423	0.201423	0.201423	0.201423	0.238606	0.272583	0.33323	0.403515	0.553033
PF3D7_0825500	492	1.347e-05	0.000236	0.146478	0.221778	0.263367	0.292733	0.33942	0.404705	0.464151	0.552777	0.729948	0.821723	0.923497	0.926408	0.926408	0.926408	0.926408	0.929334	0.929334	0.929334	0.950237	0.950237	0.978374	0.984353	0.987586	0.994416	1	0.00913041	0.0235393	0.0292744	0.0347882	0.0373459	0.0398113	0.0398113	0.0434447	0.0476741	0.0572977	0.0770501	0.0985738	0.146876	0.237864	0.281662	0.342756	0.384667	0.454813	0.523409	0.619673	0.727574
PF3D7_1338700	487	1.35e-05	0.000236	0.410251	0.722302	0.865047	0.937659	0.973597	0.973597	0.973597	0.984145	0.992824	0.992824	0.992824	0.992824	0.992824	0.992824	0.992824	0.992824	0.992824	0.992824	0.992824	0.992824	0.992824	0.992824	0.992824	0.992824	1	0.365254	0.458103	0.615386	0.748686	0.81057	0.862767	0.862767	0.892072	0.912885	0.920161	0.920161	0.920161	0.920161	0.920161	0.920161	0.920161	0.920161	0.920161	0.920161	0.920161	0.95164
PF3D7_0710900	490	1.422e-05	0.0002474	0.0783997	0.0783997	0.144555	0.173399	0.198382	0.222012	0.222012	0.23513	0.23513	0.23513	0.23513	0.23513	0.23513	0.23513	0.23513	0.23513	0.23513	0.23513	0.351114	0.509377	0.622696	0.776116	0.913219	0.970068	1	0	0.00989424	0.00989424	0.00989424	0.0437102	0.0437102	0.0437102	0.0437102	0.0437102	0.0437102	0.050492	0.050492	0.050492	0.0575332	0.064712	0.064712	0.064712	0.0722267	0.0722267	0.114089	0.342799
PF3D7_1134800	491	1.482e-05	0.000256	0.210172	0.438527	0.633927	0.71917	0.748515	0.772754	0.789139	0.79972	0.806339	0.81996	0.89075	0.902372	0.910357	0.910357	0.918389	0.92446	0.92446	0.92446	0.948315	0.948315	0.95318	0.958442	0.966986	0.987155	1	0.049018	0.114262	0.158976	0.201623	0.235603	0.269623	0.283555	0.297378	0.305673	0.312753	0.363756	0.440399	0.531921	0.600854	0.654085	0.686174	0.714222	0.740781	0.766506	0.787046	0.816375
PF3D7_1474500	491	1.485e-05	0.000256	0.140695	0.352623	0.53941	0.590183	0.649099	0.708473	0.78065	0.847075	0.889045	0.916053	0.950603	0.957397	0.960899	0.963061	0.963061	0.96407	0.96407	0.965213	0.976018	0.977891	0.981406	0.984699	0.989083	0.992569	1	0.0425677	0.078753	0.121522	0.163203	0.214008	0.26222	0.300038	0.34448	0.388638	0.436521	0.478335	0.522911	0.554284	0.574428	0.601132	0.624732	0.636684	0.670572	0.700603	0.742398	0.792619
PF3D7_1030300	488	1.554e-05	0.0002666	0	0.17485	0.17485	0.17485	0.17485	0.17485	0.17485	0.17485	0.17485	0.251929	0.251929	0.251929	0.251929	0.251929	0.251929	0.251929	0.251929	0.329847	0.329847	0.441107	0.560861	0.760803	0.819543	0.887412	1	0.0829127	0.0829127	0.0829127	0.0829127	0.0829127	0.0829127	0.0829127	0.0829127	0.0829127	0.0829127	0.132137	0.132137	0.132137	0.132137	0.132137	0.132137	0.132137	0.132137	0.132137	0.182779	0.182779
PF3D7_1107300	490	1.626e-05	0.0002766	0.269659	0.52647	0.727083	0.830409	0.888306	0.922169	0.944058	0.964684	0.973362	0.977992	0.982206	0.984212	0.98709	0.987582	0.987582	0.987964	0.987964	0.988181	0.99212	0.993294	0.994213	0.99474	0.995279	0.997442	1	0.123037	0.252599	0.372777	0.479844	0.571586	0.64944	0.693375	0.735334	0.764977	0.782158	0.808458	0.827082	0.836038	0.843669	0.847563	0.856406	0.863817	0.875547	0.887822	0.902309	0.91522
PF3D7_1460300	490	1.627e-05	0.0002766	0.320046	0.383756	0.446819	0.496937	0.506018	0.516505	0.54729	0.556721	0.567372	0.59919	0.630902	0.638815	0.65013	0.660066	0.667659	0.675926	0.684249	0.735817	0.756982	0.777843	0.797657	0.872706	0.909461	0.939891	1	0.0467754	0.0714245	0.0900929	0.0979504	0.10731	0.132535	0.148006	0.159872	0.180823	0.192442	0.218264	0.240152	0.270769	0.285929	0.317793	0.332044	0.353248	0.387258	0.489454	0.536233	0.617486
PF3D7_0106400	479	1.666e-05	0.0002819	0	0.254309	0.66147	0.838996	1	1	1	1	1	1	1	1	1	1	1	1	1	1	1	1	1	1	1	1	1	0.0876108	0.306206	0.481858	0.683961	0.746459	0.908264	0.939674	0.939674	0.939674	0.939674	0.939674	0.939674	0.939674	0.939674	0.939674	0.939674	0.939674	0.939674	0.939674	0.97037	0.97037
PF3D7_1306800	489	1.7e-05	0.0002863	0.280131	0.479908	0.571185	0.650845	0.650845	0.675769	0.703009	0.772185	0.846007	0.859414	0.951665	0.964446	0.964446	0.964446	0.964446	0.964446	0.964446	0.964446	1	1	1	1	1	1	1	0.16375	0.251219	0.309282	0.344317	0.365202	0.385335	0.394506	0.446801	0.460849	0.505089	0.578725	0.60655	0.626531	0.631183	0.631183	0.640145	0.640145	0.660003	0.70753	0.75213	0.798792
PF3D7_1349600	489	1.746e-05	0.0002927	0.200997	0.39324	0.494227	0.53202	0.555258	0.571695	0.647153	0.714988	0.843603	0.933344	0.971564	0.971564	0.975549	0.975549	0.975549	0.975549	0.975549	0.975549	0.986828	0.986828	0.986828	0.988881	0.99293	0.996119	1	0.0266428	0.0342502	0.0369188	0.0481505	0.0578714	0.0782452	0.10625	0.142508	0.17647	0.238509	0.35303	0.403762	0.456866	0.484664	0.512961	0.564039	0.602688	0.640078	0.697859	0.748783	0.817332
PF3D7_0937000	489	1.78e-05	0.000297	0.331265	0.500083	0.578297	0.620246	0.708365	0.762162	0.773298	0.781167	0.792104	0.797908	0.823522	0.83501	0.847352	0.847352	0.850519	0.866039	0.869511	0.875377	0.908024	0.919025	0.923533	0.941043	0.964268	0.984243	1	0.0436447	0.0708128	0.112495	0.161338	0.200641	0.248971	0.29636	0.399935	0.436345	0.455563	0.476942	0.491635	0.523832	0.536384	0.563334	0.592959	0.604344	0.645438	0.675448	0.717183	0.768704
PF3D7_0903300	488	1.801e-05	0.0002992	0.34173	0.619453	0.619453	0.619453	0.619453	0.619453	0.619453	0.648041	0.703271	0.703271	0.703271	0.703271	0.703271	0.703271	0.703271	0.88904	0.88904	0.919137	0.919137	0.919137	0.919137	0.919137	0.948459	0.974675	1	0.237788	0.424847	0.443712	0.443712	0.460314	0.460314	0.460314	0.460314	0.460314	0.460314	0.47456	0.47456	0.490444	0.490444	0.490444	0.490444	0.518234	0.528853	0.528853	0.587478	0.681541
PF3D7_1463400	487	1.874e-05	0.0003098	0.437548	0.59618	0.673139	0.673139	0.673139	0.673139	0.673139	0.673139	0.673139	0.673139	0.712784	0.745008	0.833497	0.955356	0.985638	0.985638	0.985638	0.985638	0.985638	0.985638	0.985638	0.985638	0.985638	0.985638	1	0.0876975	0.121602	0.135367	0.157025	0.165247	0.173173	0.173173	0.173173	0.173173	0.17704	0.17704	0.17704	0.211211	0.27217	0.363431	0.491355	0.604285	0.689567	0.763978	0.813613	0.827704
PF3D7_1326500	488	1.941e-05	0.0003187	0.340205	0.520232	0.642629	0.655405	0.665852	0.665852	0.676652	0.676652	0.687249	0.697881	0.697881	0.702948	0.712602	0.721338	0.721338	0.72643	0.72643	0.732205	0.755856	0.800711	0.840651	0.859094	0.889569	0.92981	1	0.177843	0.239411	0.286085	0.353437	0.359305	0.370617	0.386822	0.397936	0.397936	0.42014	0.425175	0.434892	0.446119	0.446119	0.46113	0.486525	0.49552	0.548061	0.583801	0.654643	0.687888
PF3D7_0707700	488	1.945e-05	0.0003187	0.271486	0.471722	0.5737	0.621977	0.651029	0.677042	0.700249	0.73131	0.753547	0.753547	0.758474	0.758474	0.763973	0.765842	0.767843	0.770021	0.770021	0.774962	0.802458	0.814076	0.836248	0.870035	0.903877	0.940845	1	0.0617766	0.0939415	0.131275	0.170794	0.204745	0.244842	0.284424	0.331742	0.367014	0.417558	0.458811	0.48539	0.497866	0.505539	0.527888	0.549423	0.570507	0.593119	0.625357	0.648849	0.706285
PF3D7_1122500	487	1.983e-05	0.0003236	0.339054	0.540662	0.723505	0.747494	0.747494	0.763216	0.771808	0.776171	0.776171	0.776171	0.776171	0.776171	0.776171	0.776171	0.776171	0.776171	0.780249	0.780249	0.786521	0.804844	0.825458	0.84013	0.883288	0.948027	1	0.200711	0.384057	0.523536	0.582242	0.635432	0.678817	0.689597	0.708972	0.716311	0.716311	0.716311	0.716311	0.716311	0.719956	0.723331	0.723331	0.723331	0.732456	0.732456	0.740494	0.74408
PF3D7_1139300	487	2.114e-05	0.0003369	0.335365	0.601148	0.816595	0.867321	0.908261	0.934236	0.956917	0.969585	0.976554	0.983431	0.983931	0.986877	0.991625	0.991625	0.994014	0.995341	0.995341	0.995341	0.998843	0.999201	0.999201	0.999201	0.999201	0.999638	1	0.132256	0.256322	0.353639	0.470544	0.561975	0.6335	0.687945	0.722517	0.761012	0.779375	0.799086	0.816822	0.83609	0.850745	0.870126	0.886858	0.902579	0.914067	0.923927	0.934803	0.947729
PF3D7_1021500	487	2.119e-05	0.0003369	0.105851	0.121518	0.147688	0.176213	0.251032	0.347918	0.468882	0.529021	0.611606	0.65994	0.72796	0.755989	0.785155	0.791353	0.800201	0.809835	0.829232	0.834695	0.872693	0.910182	0.91438	0.936748	0.962154	0.982263	1	0.0337794	0.04625	0.0512483	0.0526508	0.054117	0.054117	0.054117	0.054117	0.0593769	0.0621354	0.0684261	0.0825746	0.104581	0.121749	0.147285	0.185386	0.225986	0.287554	0.355398	0.473533	0.611886
PF3D7_0212200	487	2.124e-05	0.0003369	0.188688	0.376666	0.58277	0.729618	0.739101	0.766635	0.772743	0.77881	0.784392	0.787551	0.79392	0.796509	0.803617	0.808449	0.808449	0.808449	0.814119	0.814119	0.82066	0.845467	0.919098	0.944816	0.977524	0.983088	1	0.0886236	0.197019	0.259535	0.296817	0.337663	0.374589	0.389743	0.410123	0.42333	0.448975	0.490749	0.507224	0.521935	0.525529	0.539986	0.550013	0.559792	0.573459	0.580333	0.606144	0.677735
PF3D7_1119900	487	2.125e-05	0.0003369	0.193547	0.297534	0.404728	0.432208	0.463738	0.480167	0.513745	0.540417	0.573975	0.601113	0.614199	0.634944	0.647155	0.65753	0.65753	0.65753	0.6624	0.67063	0.72017	0.755761	0.801121	0.840358	0.895687	0.93891	1	0.0530549	0.110293	0.134087	0.152612	0.159654	0.164746	0.175793	0.190799	0.220801	0.258929	0.293317	0.320193	0.339967	0.346466	0.36143	0.375093	0.391675	0.420284	0.465863	0.506821	0.556834
PF3D7_0702300	487	2.129e-05	0.0003369	0.348343	0.439508	0.466926	0.473922	0.476353	0.476689	0.477798	0.479378	0.487095	0.497778	0.521253	0.558125	0.58231	0.59431	0.621187	0.640915	0.655201	0.660696	0.68769	0.695914	0.708233	0.719483	0.744522	0.817769	1	0.0198799	0.0363917	0.0435222	0.0475326	0.0520366	0.0573166	0.0604113	0.0630371	0.0669322	0.07924	0.112236	0.155504	0.221125	0.262461	0.322573	0.375268	0.418234	0.461182	0.502455	0.542566	0.564734
PF3D7_1445600	487	2.129e-05	0.0003369	0.152144	0.319759	0.501383	0.579243	0.642176	0.692015	0.717666	0.749011	0.779373	0.789326	0.821092	0.831595	0.843187	0.847481	0.854729	0.862738	0.864754	0.876109	0.90365	0.92572	0.937937	0.961741	0.967733	0.980591	1	0.0301342	0.0831186	0.105594	0.13403	0.172007	0.198773	0.215281	0.229969	0.25492	0.269081	0.300516	0.334167	0.360904	0.373153	0.400333	0.434907	0.479535	0.543472	0.615472	0.685645	0.744461
PF3D7_0606500	487	2.129e-05	0.0003369	0.134925	0.298956	0.462045	0.529592	0.601408	0.654121	0.692525	0.7209	0.758084	0.778779	0.802127	0.80848	0.81383	0.817677	0.821796	0.82927	0.833785	0.838871	0.888574	0.900709	0.923425	0.940595	0.956335	0.981231	1	0.026149	0.0542259	0.0849747	0.111326	0.129059	0.157539	0.17224	0.186642	0.206146	0.223984	0.243235	0.27045	0.293766	0.313053	0.359713	0.40099	0.458617	0.521667	0.594455	0.670273	0.736897
PF3D7_1309400	486	2.295e-05	0.0003616	0.0963564	0.358621	0.494697	0.541437	0.554931	0.561802	0.561802	0.561802	0.56832	0.575699	0.588967	0.595013	0.606781	0.612424	0.612424	0.612424	0.612424	0.612424	0.721283	0.752593	0.806223	0.848167	0.910975	0.96589	1	0	0.104268	0.151588	0.164866	0.206509	0.23327	0.23327	0.246416	0.246416	0.246416	0.258328	0.283821	0.348841	0.361208	0.372659	0.384828	0.410021	0.418899	0.42995	0.470855	0.543851
PF3D7_1368400	486	2.316e-05	0.0003633	0.0191151	0.150103	0.327529	0.452081	0.500812	0.558426	0.596775	0.603926	0.635703	0.660961	0.684917	0.696735	0.712988	0.712988	0.723895	0.735771	0.747726	0.761195	0.803263	0.837747	0.881821	0.904248	0.934083	0.95381	1	0.0385912	0.0682391	0.122862	0.169394	0.197173	0.207594	0.207594	0.212971	0.212971	0.212971	0.222247	0.226723	0.226723	0.226723	0.235641	0.249756	0.266328	0.273242	0.305231	0.330702	0.404809
PF3D7_0104600	481	2.42e-05	0.000378	0	0.044704	0.044704	0.044704	0.044704	0.0814019	0.119498	0.119498	0.119498	0.156172	0.337641	0.353787	0.387089	0.387089	0.387089	0.387089	0.422456	0.422456	0.449652	0.604386	0.665622	0.726521	0.81663	0.851334	1	0	0	0	0	0	0	0	0	0	0	0	0	0	0	0	0	0.0251921	0.0429479	0.0429479	0.171007	0.259644
PF3D7_1018900	485	2.46e-05	0.0003827	0.263678	0.454021	0.587969	0.657468	0.788113	0.853463	0.914235	0.940439	0.958118	0.958118	0.958118	0.973024	0.973024	0.973024	0.973024	0.973024	0.973024	0.973024	0.979301	0.979301	0.979301	0.993356	0.993356	0.993356	1	0.10099	0.19923	0.22089	0.269189	0.312269	0.364402	0.392208	0.421295	0.475475	0.541772	0.58497	0.662727	0.701258	0.701258	0.744466	0.779029	0.794463	0.813783	0.877906	0.897686	0.905722
PF3D7_1122000	484	2.638e-05	0.0004087	0.12691	0.228186	0.54242	0.630534	0.86117	0.86117	0.86117	0.86117	0.86117	0.86117	0.86117	0.884911	0.884911	0.884911	0.926126	0.926126	0.926126	0.926126	1	1	1	1	1	1	1	0	0.0719606	0.0719606	0.132698	0.132698	0.150149	0.197847	0.214992	0.279937	0.296966	0.359103	0.435684	0.487644	0.487644	0.563823	0.579359	0.620985	0.690148	0.733384	0.816893	0.860245
PF3D7_1113500	484	2.656e-05	0.0004097	0.105561	0.262723	0.424434	0.550297	0.570654	0.609162	0.609162	0.609162	0.628827	0.628827	0.708888	0.708888	0.708888	0.708888	0.708888	0.728732	0.728732	0.728732	0.728732	0.786352	0.82094	0.889738	0.889738	0.948545	1	0	0	0	0	0	0	0	0.0539351	0.0539351	0.132315	0.179983	0.205488	0.232061	0.232061	0.277886	0.325559	0.368135	0.403665	0.514221	0.593307	0.659819
PF3D7_0414500	484	2.753e-05	0.0004229	0.144344	0.200329	0.285208	0.285208	0.370569	0.392329	0.414919	0.426139	0.448848	0.470594	0.533628	0.583079	0.583079	0.60095	0.620082	0.640913	0.661884	0.697322	0.754376	0.814864	0.851174	0.910183	0.951009	0.971587	1	0	0.0141652	0.0141652	0.0227125	0.0227125	0.0227125	0.0227125	0.0298025	0.0369938	0.0369938	0.0369938	0.055341	0.0819061	0.0946057	0.150492	0.21192	0.246706	0.303382	0.36874	0.434495	0.541915
PF3D7_1402700	483	2.907e-05	0.0004446	0.273509	0.458845	0.623696	0.623696	0.636147	0.647924	0.693119	0.732344	0.752191	0.828214	0.852699	0.852699	0.852699	0.852699	0.852699	0.852699	0.852699	0.852699	0.939048	0.951756	0.951756	0.951756	0.971871	0.994209	1	0.100897	0.19671	0.279668	0.309335	0.33471	0.356453	0.368834	0.379515	0.412388	0.436258	0.465291	0.499502	0.518103	0.525639	0.55449	0.569165	0.583721	0.624176	0.646622	0.674843	0.726782
PF3D7_1103800	483	3.029e-05	0.0004612	0.240152	0.433918	0.573071	0.605581	0.629294	0.654799	0.696525	0.736556	0.77267	0.795913	0.854873	0.876454	0.88463	0.891027	0.89549	0.903588	0.906849	0.91236	0.937913	0.945623	0.95883	0.970562	0.976911	0.986511	1	0.0863211	0.13928	0.178537	0.20154	0.222641	0.23742	0.245819	0.259712	0.286822	0.353758	0.434232	0.501754	0.554329	0.573222	0.614859	0.629367	0.647836	0.662943	0.691353	0.718302	0.761996
PF3D7_0902000	481	3.041e-05	0.0004612	0.173074	0.173074	0.173074	0.173074	0.173074	0.229235	0.229235	0.229235	0.229235	0.229235	0.229235	0.229235	0.229235	0.229235	0.229235	0.282998	0.337122	0.337122	0.378741	0.491322	0.491322	0.491322	0.767118	0.911897	1	0	0.0181863	0.0181863	0.0181863	0.0181863	0.0181863	0.0181863	0.0181863	0.0181863	0.0181863	0.0181863	0.0302143	0.0302143	0.0302143	0.0302143	0.0681512	0.0681512	0.0681512	0.183797	0.209445	0.349728
PF3D7_0907600	480	3.233e-05	0.0004871	0.187238	0.187238	0.187238	0.187238	0.442763	0.555632	0.555632	0.695726	0.695726	0.695726	0.695726	0.695726	0.695726	0.695726	0.695726	0.695726	0.695726	0.695726	0.695726	0.695726	0.746417	0.746417	0.81068	0.888993	1	0	0	0	0.0864131	0.0864131	0.0864131	0.122626	0.122626	0.316498	0.316498	0.316498	0.376159	0.376159	0.444943	0.510393	0.510393	0.510393	0.510393	0.510393	0.510393	0.573545
PF3D7_1455700	482	3.238e-05	0.0004871	0.386117	0.686594	0.857127	0.881178	0.886236	0.886236	0.899426	0.907706	0.915035	0.915035	0.917823	0.917823	0.917823	0.917823	0.920087	0.925018	0.929981	0.935573	0.947314	0.957053	0.957053	0.977048	0.981264	0.98857	1	0.296268	0.489891	0.604657	0.708311	0.7705	0.82399	0.845244	0.854412	0.854412	0.861242	0.861242	0.861242	0.861242	0.861242	0.863238	0.867481	0.867481	0.867481	0.867481	0.873891	0.873891
PF3D7_1217200	482	3.29e-05	0.0004912	0.0730866	0.167993	0.309754	0.361436	0.40563	0.460139	0.503806	0.554561	0.608497	0.636091	0.651347	0.657828	0.672364	0.699478	0.703363	0.706183	0.716119	0.728912	0.76887	0.820364	0.854178	0.881283	0.914091	0.942072	1	0.00288511	0.00736776	0.00736776	0.00736776	0.00736776	0.010254	0.0111306	0.0158567	0.0388504	0.0651594	0.10586	0.131643	0.144763	0.151115	0.175167	0.208682	0.235976	0.302455	0.374992	0.484794	0.616509
PF3D7_1107800	482	3.305e-05	0.0004912	0.297378	0.537783	0.686109	0.718932	0.738548	0.752009	0.758911	0.765256	0.771852	0.775901	0.781274	0.78557	0.790033	0.794086	0.798682	0.802708	0.8046	0.810688	0.850352	0.876233	0.912109	0.934428	0.954856	0.981534	1	0.105652	0.185589	0.245334	0.308923	0.365887	0.408515	0.437016	0.461298	0.47736	0.488472	0.505397	0.520685	0.539092	0.550614	0.570311	0.591308	0.608329	0.638965	0.67601	0.711105	0.763342
PF3D7_0302800	482	3.305e-05	0.0004912	0.119802	0.308749	0.504029	0.604608	0.6758	0.737409	0.786954	0.808985	0.832131	0.846518	0.853532	0.859979	0.870695	0.873025	0.875371	0.879445	0.883546	0.886626	0.919771	0.932055	0.943508	0.951201	0.976116	0.991845	1	0.0206282	0.0443364	0.0848547	0.125969	0.162651	0.198172	0.221087	0.245095	0.268127	0.294171	0.335836	0.375156	0.426401	0.44605	0.486205	0.520518	0.577144	0.624228	0.680441	0.733039	0.791009
PF3D7_0814300	481	3.34e-05	0.0004944	0.139957	0.164452	0.169823	0.169823	0.181092	0.187795	0.194753	0.201665	0.22106	0.234957	0.282616	0.316761	0.399146	0.464683	0.517022	0.568355	0.603884	0.632993	0.777394	0.826125	0.85039	0.885251	0.905254	0.947889	1	0	0	0	0	0	0	0	0	0	0	0.00165254	0.00165254	0.00480285	0.00966609	0.0327503	0.0779467	0.107371	0.168319	0.204085	0.313853	0.46594
PF3D7_1425400	480.5	3.393e-05	0.0004991	0	0.164532	0.164532	0.164532	0.164532	0.164532	0.199585	0.199585	0.199585	0.199585	0.199585	0.26392	0.26392	0.26392	0.319764	0.384415	0.384415	0.384415	0.409438	0.578661	0.635005	0.785111	0.812748	0.876612	1	0	0	0	0	0	0	0	0	0	0.0398077	0.0398077	0.0398077	0.0398077	0.0802052	0.118644	0.155744	0.155744	0.155744	0.189433	0.189433	0.256993
PF3D7_0821500	481	3.399e-05	0.0004991	0	0.0242329	0.201387	0.262236	0.288588	0.288588	0.297668	0.376902	0.376902	0.471631	0.540725	0.566288	0.590639	0.590639	0.590639	0.599201	0.633682	0.633682	0.6607	0.722262	0.752112	0.796642	0.833246	0.89014	1	0	0	0	0	0	0	0	0	0.0046843	0.0046843	0.0136479	0.022297	0.022297	0.0322687	0.0365772	0.0502171	0.0779188	0.139407	0.187303	0.276468	0.416824
PF3D7_1244400	479	3.428e-05	0.0005014	0.298456	0.534404	0.886983	0.908945	0.946988	0.98297	0.98297	0.98297	0.98297	0.98297	0.98297	0.98297	0.98297	0.98297	1	1	1	1	1	1	1	1	1	1	1	0.0330502	0.147558	0.329445	0.428036	0.473769	0.499905	0.519988	0.519988	0.540496	0.540496	0.562253	0.562253	0.58413	0.604503	0.623366	0.623366	0.741422	0.865151	0.941917	0.98229	0.98229
PF3D7_1456000	480	3.454e-05	0.0005031	0.0961417	0.248153	0.248153	0.283525	0.283525	0.283525	0.283525	0.283525	0.283525	0.283525	0.283525	0.283525	0.283525	0.283525	0.362548	0.362548	0.362548	0.362548	0.479903	0.600812	0.678896	0.756552	0.782086	0.84109	1	0.109997	0.109997	0.109997	0.109997	0.125218	0.125218	0.125218	0.139633	0.139633	0.139633	0.139633	0.139633	0.139633	0.153193	0.165749	0.165749	0.165749	0.180222	0.216573	0.23001	0.317438
PF3D7_1415800	480	3.539e-05	0.0005132	0	0	0.1865	0.298308	0.386347	0.455515	0.565959	0.623609	0.660181	0.697355	0.758998	0.775427	0.783562	0.790924	0.806688	0.806688	0.806688	0.806688	0.880778	0.880778	0.894532	0.919508	0.94152	0.975431	1	0	0	0	0	0	0	0	0	0	0.0142624	0.0279809	0.0506352	0.0897715	0.0965257	0.130008	0.182476	0.226357	0.297585	0.360814	0.472797	0.605212
PF3D7_1321800	481	3.551e-05	0.0005132	0.251724	0.778208	0.862104	0.862104	0.870202	0.906329	0.92133	0.928781	0.943862	0.951622	0.967266	0.967266	0.967266	0.98865	0.98865	0.98865	0.98865	0.98865	0.994005	0.994005	0.994005	1	1	1	1	0.196376	0.328202	0.423969	0.485575	0.551779	0.62868	0.653271	0.662252	0.677508	0.691892	0.707923	0.738861	0.770892	0.788214	0.84448	0.8681	0.875132	0.884912	0.897085	0.923817	0.948228
PF3D7_0616900	481	3.59e-05	0.0005162	0.197959	0.352533	0.445314	0.463294	0.475523	0.493935	0.493935	0.503076	0.527523	0.54337	0.58165	0.588626	0.588626	0.595138	0.595138	0.614113	0.698166	0.749815	0.91791	0.958917	0.968839	0.975418	0.975418	0.982916	1	0.0243212	0.0427809	0.0804106	0.0932873	0.103853	0.120676	0.122367	0.122367	0.125763	0.125763	0.125763	0.135034	0.138086	0.14751	0.213078	0.242022	0.271139	0.334322	0.504023	0.584617	0.678849
PF3D7_0507600	481	3.6e-05	0.0005162	0.279873	0.418997	0.497831	0.554973	0.596298	0.615878	0.626548	0.626548	0.633698	0.637122	0.637122	0.640386	0.643495	0.646308	0.64932	0.662439	0.672344	0.672344	0.763136	0.803106	0.81408	0.842713	0.88046	0.942305	1	0.0339513	0.0701452	0.100006	0.149446	0.175093	0.229267	0.262476	0.312799	0.333994	0.368827	0.389106	0.418943	0.435367	0.443788	0.477594	0.496756	0.50972	0.535812	0.550153	0.590664	0.634506
PF3D7_0501400	479.5	3.638e-05	0.0005196	0.788502	0.939666	0.982081	0.990094	0.990094	0.990094	0.990094	0.990094	0.990094	0.990094	0.990094	0.993203	0.993203	0.993203	0.993203	0.993203	0.993203	0.993203	0.993203	0.993203	0.993203	0.996659	0.996659	1	1	0.204875	0.450747	0.644748	0.78392	0.836736	0.853238	0.863192	0.894455	0.894455	0.894455	0.905786	0.905786	0.91526	0.933747	0.94464	0.953322	0.958382	0.962605	0.965803	0.989773	0.989773
PF3D7_0630900	480	3.746e-05	0.0005331	0	0	0.0620728	0.24921	0.557004	0.706216	0.803967	0.871315	0.908681	0.908681	0.93173	0.93173	0.93173	0.941531	0.941531	0.941531	0.941531	0.941531	0.950376	0.950376	0.970291	1	1	1	1	0	0	0	0	0	0.0232991	0.0232991	0.0232991	0.0232991	0.0232991	0.0544095	0.118813	0.221067	0.242601	0.36828	0.420138	0.4294	0.560598	0.637564	0.682644	0.792538
PF3D7_0706500	480	3.929e-05	0.0005569	0.176433	0.368005	0.517069	0.58676	0.613273	0.644672	0.665535	0.680826	0.69245	0.699428	0.720549	0.733924	0.745531	0.761566	0.773171	0.786877	0.793294	0.800162	0.846786	0.867819	0.887794	0.908042	0.931972	0.97138	1	0.0546801	0.0964961	0.137633	0.169215	0.198343	0.2317	0.244622	0.256413	0.264584	0.271865	0.2902	0.311317	0.337053	0.358276	0.391472	0.425472	0.473545	0.526458	0.59324	0.647188	0.70729
PF3D7_0725200	478	3.949e-05	0.0005576	0.0412745	0.317802	0.641302	0.724008	0.850147	0.862304	0.887545	0.887545	0.91292	0.91292	0.91292	0.91292	0.91292	0.91292	0.91292	0.91292	0.91292	0.91292	0.91292	0.91292	0.950226	0.962117	0.962117	0.977788	1	0.103984	0.285758	0.42369	0.54956	0.599358	0.671226	0.681973	0.693561	0.699049	0.699049	0.699049	0.699049	0.699049	0.699049	0.699049	0.699049	0.710153	0.729614	0.768994	0.813421	0.824146
PF3D7_1308300	478	4.02e-05	0.0005654	0.355363	0.573124	0.573124	0.766075	0.766075	0.766075	0.766075	0.766075	0.766075	0.766075	0.766075	0.766075	0.766075	0.766075	0.766075	0.786884	0.786884	0.786884	0.868651	0.868651	0.868651	0.868651	0.904233	0.9659	1	0.35912	0.466789	0.466789	0.466789	0.466789	0.507801	0.507801	0.507801	0.507801	0.507801	0.53859	0.569919	0.587083	0.604209	0.604209	0.619937	0.619937	0.648471	0.662753	0.713836	0.761008
PF3D7_1415400	479	4.197e-05	0.0005881	0.262598	0.395809	0.450457	0.454559	0.454559	0.454559	0.454559	0.454559	0.454559	0.456502	0.458461	0.463631	0.463631	0.463631	0.466812	0.477203	0.478947	0.494659	0.608381	0.65422	0.703593	0.784659	0.86908	0.940453	1	0.124557	0.170408	0.216585	0.245607	0.262156	0.264815	0.272082	0.279919	0.279919	0.279919	0.287148	0.287148	0.291106	0.292423	0.294928	0.294928	0.314927	0.35405	0.404501	0.436722	0.500634
PF3D7_1308400	479	4.267e-05	0.0005956	0.27638	0.47831	0.519112	0.525447	0.525447	0.531034	0.539734	0.539734	0.54265	0.545442	0.548466	0.553383	0.558168	0.560462	0.562919	0.562919	0.562919	0.565952	0.616584	0.644474	0.706735	0.751606	0.815735	0.884661	1	0.209791	0.31105	0.385666	0.418567	0.436392	0.453575	0.459328	0.459328	0.462896	0.462896	0.465082	0.469298	0.481099	0.483368	0.487569	0.494173	0.496124	0.50101	0.514494	0.516995	0.540151
PF3D7_0623600	477	4.322e-05	0.0005976	0.07284	0.199461	0.404108	0.454212	0.654956	0.776478	0.888842	0.938384	0.974936	0.984985	0.995478	0.997786	0.997786	0.997786	0.997786	0.997786	0.997786	0.997786	0.997786	0.997786	0.997786	0.997786	0.997786	0.997786	1	0.00405539	0.0350452	0.160971	0.245477	0.309052	0.402952	0.475196	0.519447	0.573773	0.586071	0.606471	0.64423	0.654725	0.662457	0.667713	0.675322	0.707411	0.722115	0.759856	0.793057	0.820722
PF3D7_1336000	478	4.324e-05	0.0005976	0.170544	0.213081	0.213081	0.213081	0.213081	0.213081	0.213081	0.213081	0.240298	0.240298	0.247693	0.277745	0.277745	0.277745	0.277745	0.277745	0.277745	0.277745	0.32952	0.353803	0.38138	0.408104	0.70011	0.826913	1	0.0456513	0.0851929	0.0851929	0.092746	0.092746	0.092746	0.092746	0.092746	0.092746	0.092746	0.0998904	0.113323	0.113323	0.120358	0.140887	0.147809	0.161027	0.189966	0.211552	0.271983	0.31258
PF3D7_0310000	478	4.33e-05	0.0005976	0.118859	0.236315	0.267221	0.267221	0.298304	0.316216	0.345582	0.405242	0.441831	0.471458	0.550454	0.568825	0.601857	0.625612	0.625612	0.644073	0.671951	0.692887	0.795098	0.836849	0.860983	0.905276	0.941457	0.959694	1	0.0396949	0.0626165	0.0834217	0.0834217	0.0834217	0.0834217	0.0834217	0.0834217	0.0834217	0.0834217	0.0834217	0.0834217	0.135972	0.135972	0.151076	0.174983	0.189016	0.238551	0.319338	0.499982	0.621912
PF3D7_1115500	475	4.454e-05	0.0006124	0	0.186628	0.186628	0.186628	0.29947	0.29947	0.29947	0.29947	0.29947	0.29947	0.29947	0.29947	0.29947	0.29947	0.29947	0.29947	0.29947	0.29947	0.474091	0.55087	0.673545	0.800665	0.841176	0.939914	1	0	0	0	0	0	0	0.0285264	0.0592876	0.0592876	0.0592876	0.0592876	0.0592876	0.0592876	0.0592876	0.0592876	0.0592876	0.0592876	0.0800623	0.10592	0.134594	0.406566
PF3D7_1435700	478	4.652e-05	0.0006372	0.251826	0.450444	0.528218	0.545965	0.558663	0.558663	0.561697	0.573754	0.611188	0.61703	0.639608	0.649895	0.649895	0.658546	0.658546	0.658546	0.664179	0.683219	0.756345	0.798571	0.831532	0.872503	0.916374	0.964101	1	0.137804	0.228113	0.280369	0.322916	0.349133	0.357558	0.368161	0.37092	0.376145	0.395327	0.410325	0.419974	0.44227	0.444865	0.454721	0.47499	0.486975	0.504601	0.54523	0.586123	0.605865
PF3D7_1113000	477.5	4.726e-05	0.000645	0.111342	0.204294	0.25127	0.271752	0.271752	0.288531	0.288531	0.288531	0.322806	0.379661	0.46899	0.519304	0.533854	0.640784	0.702425	0.719718	0.719718	0.719718	0.815465	0.901892	0.916964	0.96193	0.976715	1	1	0.0408489	0.0644369	0.0965518	0.105563	0.105563	0.105563	0.105563	0.105563	0.105563	0.105563	0.131575	0.139375	0.193453	0.193453	0.210567	0.227085	0.235634	0.241659	0.282413	0.348947	0.460857
PF3D7_0415100	475	4.816e-05	0.0006547	0	0	0.193294	0.256503	0.256503	0.308285	0.383747	0.481824	0.608754	0.685812	0.726048	0.860914	0.969478	1	1	1	1	1	1	1	1	1	1	1	1	0	0	0	0	0	0	0	0	0	0	0.0375248	0.175476	0.185128	0.232539	0.306328	0.333729	0.333729	0.374573	0.442355	0.570851	0.641312
PF3D7_1366900	477	5.032e-05	0.0006817	0.304674	0.553685	0.751538	0.82463	0.877205	0.920475	0.944488	0.968932	0.976934	0.981619	0.983562	0.985141	0.986586	0.98806	0.98806	0.98806	0.98806	0.98806	0.98939	0.98939	0.990139	0.990883	0.993087	0.996481	1	0.173397	0.296015	0.447002	0.556202	0.644022	0.699074	0.74376	0.773942	0.789928	0.804994	0.828789	0.849916	0.858055	0.867624	0.881889	0.894657	0.90412	0.917058	0.927286	0.941448	0.947237
PF3D7_0732800	477	5.052e-05	0.0006819	0.359463	0.533138	0.640599	0.681657	0.704664	0.715056	0.722713	0.722713	0.72625	0.72625	0.742399	0.755796	0.770814	0.786126	0.786126	0.786126	0.786126	0.790175	0.837786	0.864648	0.892649	0.923591	0.966462	0.985375	1	0.0610759	0.103639	0.148627	0.188872	0.218967	0.241623	0.264285	0.288276	0.308098	0.331743	0.376657	0.418149	0.464888	0.50431	0.539085	0.56519	0.618196	0.658907	0.698574	0.738457	0.785873
PF3D7_1237100	477	5.074e-05	0.0006823	0.184046	0.330477	0.335488	0.349667	0.349667	0.358379	0.393651	0.429877	0.471995	0.505107	0.588719	0.653585	0.672808	0.70672	0.712217	0.730175	0.742228	0.749017	0.817618	0.860947	0.891829	0.921756	0.944471	0.966504	1	0.0176055	0.0370855	0.041746	0.0525496	0.0607524	0.0647061	0.0647061	0.0685904	0.0733034	0.0810196	0.105656	0.146191	0.202578	0.23677	0.273493	0.307197	0.354099	0.410998	0.469339	0.520464	0.589022
PF3D7_0916700	476	5.528e-05	0.0007379	0.0624378	0.159156	0.3503	0.465763	0.581104	0.687662	0.756473	0.807933	0.859004	0.866343	0.879977	0.888439	0.894015	0.897123	0.897954	0.90203	0.903398	0.909047	0.92552	0.932935	0.939263	0.949245	0.961718	0.97721	1	0.00987745	0.0246718	0.0402806	0.0575416	0.0813213	0.0982825	0.116607	0.150861	0.173777	0.208581	0.269652	0.310445	0.351154	0.37533	0.421156	0.464899	0.516736	0.579608	0.660961	0.747241	0.786641
PF3D7_0722600	476	5.528e-05	0.0007379	0.129207	0.196031	0.29618	0.347504	0.395854	0.412303	0.433742	0.467621	0.489859	0.562028	0.622748	0.631843	0.633094	0.643521	0.644733	0.647373	0.652689	0.658677	0.718165	0.749971	0.772793	0.799395	0.867786	0.899902	1	0.0295318	0.053061	0.0714853	0.0793984	0.0814666	0.0884442	0.0920769	0.0935706	0.0940923	0.0970104	0.106771	0.123117	0.142491	0.154534	0.192517	0.224924	0.274183	0.342042	0.428217	0.515302	0.622329
PF3D7_0109700	475	5.693e-05	0.0007572	0.189575	0.303199	0.400851	0.49459	0.49459	0.512715	0.512715	0.523964	0.544328	0.563829	0.563829	0.563829	0.572683	0.572683	0.589839	0.60852	0.646131	0.667316	0.770742	0.832546	0.848827	0.893647	0.966868	0.966868	1	0.0895308	0.128898	0.164631	0.232422	0.248144	0.2633	0.2633	0.2633	0.2633	0.2633	0.2633	0.2633	0.2633	0.2633	0.276271	0.317041	0.329092	0.369317	0.419384	0.495041	0.601593
PF3D7_1473900	474	5.742e-05	0.0007609	0.299136	0.299136	0.340505	0.376579	0.376579	0.376579	0.392729	0.392729	0.392729	0.392729	0.392729	0.392729	0.392729	0.392729	0.392729	0.392729	0.392729	0.41	0.482528	0.546308	0.572853	0.630372	0.749759	0.891956	1	0.165604	0.189511	0.211211	0.211211	0.268499	0.268499	0.28527	0.28527	0.28527	0.28527	0.28527	0.301082	0.301082	0.301082	0.301082	0.301082	0.301082	0.301082	0.316284	0.316284	0.398474
PF3D7_0714600	475	5.794e-05	0.0007651	0.175452	0.260063	0.306968	0.335271	0.335271	0.335271	0.335271	0.335271	0.335271	0.359242	0.359242	0.359242	0.359242	0.359242	0.359242	0.369925	0.391435	0.391435	0.577151	0.636658	0.66459	0.710887	0.765691	0.836673	1	0.0798501	0.121625	0.142763	0.180608	0.19921	0.209841	0.21919	0.21919	0.21919	0.232347	0.256291	0.263992	0.263992	0.263992	0.263992	0.280128	0.280128	0.292026	0.292026	0.300237	0.36327
PF3D7_0109600	473	5.823e-05	0.0007661	0.397863	0.692741	0.882505	0.925556	0.961502	0.984753	0.994928	0.994928	0.996264	0.996264	0.99779	0.99779	0.99779	0.99779	0.99779	0.99779	0.99779	0.99779	0.99779	0.99779	0.99779	0.99779	0.99779	0.99779	1	0.271018	0.424392	0.596753	0.720575	0.825516	0.904774	0.927984	0.958367	0.96752	0.96752	0.97	0.971196	0.971196	0.971196	0.97358	0.976087	0.976087	0.980708	0.985559	0.985559	0.985559
PF3D7_0731300	475	6.011e-05	0.0007829	0.0975762	0.269117	0.50414	0.610843	0.636967	0.680198	0.707027	0.740053	0.784393	0.823319	0.854047	0.876375	0.887833	0.90039	0.90039	0.901458	0.906296	0.913562	0.9354	0.944859	0.964793	0.97699	0.985761	0.992856	1	0.0259633	0.0897004	0.151141	0.192256	0.218047	0.244269	0.257561	0.278011	0.292514	0.310627	0.337775	0.379795	0.406335	0.434509	0.473988	0.518464	0.559689	0.606939	0.66016	0.728255	0.792214
PF3D7_1306900	475	6.014e-05	0.0007829	0.201935	0.318181	0.456006	0.571032	0.613258	0.635796	0.648075	0.658218	0.672232	0.67925	0.692863	0.701522	0.70889	0.714516	0.718854	0.726912	0.734184	0.745842	0.795565	0.821428	0.853908	0.876735	0.92272	0.967803	1	0.0271199	0.0648848	0.0933058	0.109975	0.127049	0.135004	0.137428	0.140005	0.150517	0.172575	0.214895	0.25972	0.303782	0.32662	0.371929	0.415557	0.469081	0.529322	0.587547	0.653699	0.711587
PF3D7_1346300	475	6.014e-05	0.0007829	0.00170737	0.00702702	0.0982631	0.179702	0.295065	0.402273	0.508338	0.650617	0.810773	0.900278	0.945869	0.962691	0.969748	0.973565	0.976455	0.978165	0.978854	0.981181	0.98903	0.989803	0.993116	0.994084	0.995108	0.997503	1	0.00217407	0.00309331	0.00331346	0.00419591	0.00669222	0.0100504	0.0131327	0.0304592	0.0576779	0.0901299	0.145381	0.203715	0.244584	0.272184	0.298331	0.373501	0.439613	0.496904	0.554708	0.627301	0.703891
PF3D7_0924400	472	6.324e-05	0.0008203	0.419203	0.549124	0.687797	0.687797	0.687797	0.687797	0.687797	0.687797	0.687797	0.687797	0.739289	0.739289	0.739289	0.739289	0.739289	0.739289	0.739289	0.739289	0.739289	0.739289	0.806025	0.894519	0.916343	0.916343	1	0.155266	0.315395	0.437463	0.488841	0.488841	0.540617	0.540617	0.540617	0.540617	0.540617	0.540617	0.540617	0.540617	0.540617	0.540617	0.540617	0.581784	0.616138	0.642158	0.736993	0.736993
PF3D7_1133200	474	6.382e-05	0.0008249	0.263159	0.438353	0.601975	0.633154	0.66592	0.721149	0.803894	0.860605	0.904521	0.922822	0.940181	0.940181	0.951499	0.951499	0.951499	0.951499	0.951499	0.951499	0.951499	0.958467	0.973466	0.980924	0.980924	0.989424	1	0.0880337	0.190593	0.259312	0.31566	0.344083	0.371482	0.384222	0.420852	0.442702	0.484718	0.516456	0.577644	0.600144	0.639939	0.682166	0.703375	0.72999	0.750767	0.780135	0.819971	0.860453
PF3D7_0917100	474	6.474e-05	0.0008339	0.117975	0.202637	0.202637	0.242036	0.276162	0.276162	0.31144	0.31144	0.347705	0.347705	0.452433	0.48301	0.542533	0.571071	0.601623	0.63489	0.63489	0.63489	0.660642	0.660642	0.718626	0.839114	0.912624	0.945486	1	0	0	0	0	0.0190104	0.0190104	0.0336641	0.0336641	0.0654632	0.0654632	0.0797804	0.0935954	0.140653	0.155518	0.155518	0.184156	0.184156	0.237514	0.250797	0.373612	0.574691
PF3D7_1234500	472	6.62e-05	0.0008497	0.15876	0.15876	0.192252	0.192252	0.300582	0.41008	0.581231	0.70233	0.804964	0.911776	0.975462	1	1	1	1	1	1	1	1	1	1	1	1	1	1	0.0122261	0.023145	0.023145	0.0336046	0.0709226	0.0793299	0.0924798	0.109416	0.164172	0.205192	0.280033	0.332159	0.398044	0.421911	0.437755	0.512927	0.555496	0.61113	0.662747	0.736381	0.787161
PF3D7_0814500	472	6.774e-05	0.0008665	0.317571	0.61423	0.769083	0.769083	0.805823	0.873046	0.873046	0.873046	0.906941	0.970007	0.970007	0.970007	1	1	1	1	1	1	1	1	1	1	1	1	1	0.335293	0.351903	0.389888	0.485813	0.535955	0.600401	0.600401	0.632059	0.722	0.722	0.722	0.791195	0.791195	0.806086	0.833661	0.833661	0.861639	0.898912	0.898912	0.91533	0.91533
PF3D7_1016500	473	6.809e-05	0.0008679	0.0639409	0.11449	0.215185	0.22834	0.267596	0.282788	0.309592	0.314941	0.319862	0.350965	0.350965	0.350965	0.350965	0.350965	0.350965	0.370827	0.370827	0.370827	0.465421	0.491416	0.51166	0.556552	0.665561	0.884886	1	0.0493471	0.0663114	0.0943728	0.127031	0.127031	0.127031	0.14419	0.148435	0.163746	0.163746	0.163746	0.163746	0.163746	0.163746	0.163746	0.171228	0.171228	0.171228	0.191613	0.215068	0.266099
PF3D7_0606100	473	6.907e-05	0.0008774	0.334076	0.555732	0.855091	0.881801	0.901603	0.907074	0.907074	0.907074	0.907074	0.907074	0.918447	0.918447	0.918447	0.918447	0.918447	0.924085	0.935437	0.935437	0.962288	0.978659	0.978659	0.984419	0.98924	0.98924	1	0.180044	0.362779	0.516781	0.618958	0.728838	0.806188	0.821486	0.832242	0.832242	0.832242	0.832242	0.832242	0.837542	0.837542	0.842573	0.85704	0.875585	0.875585	0.875585	0.885365	0.885365
PF3D7_1344000	470	6.955e-05	0.0008805	0.041623	0.107434	0.135818	0.143475	0.143475	0.143475	0.143475	0.143475	0.143475	0.143475	0.143475	0.162284	0.17454	0.17454	0.191646	0.21104	0.243581	0.265577	0.423382	0.510204	0.621981	0.724844	0.806392	0.870254	1	0	0	0	0	0	0	0	0	0	0	0	0	0	0	0	0.0216387	0.0346562	0.0829505	0.13461	0.283088	0.435967
PF3D7_1021800	473	6.998e-05	0.0008805	0.367101	0.636362	0.726951	0.74881	0.755485	0.755485	0.755485	0.755485	0.755485	0.755485	0.761933	0.767174	0.777376	0.777376	0.782613	0.794016	0.794016	0.806949	0.847345	0.865812	0.880719	0.890603	0.947901	0.970431	1	0.109603	0.268495	0.324009	0.413595	0.42988	0.464191	0.507786	0.523467	0.535942	0.546155	0.569444	0.573939	0.584325	0.584325	0.612098	0.616857	0.625177	0.65117	0.678974	0.738638	0.797514
PF3D7_1028400	473	7.003e-05	0.0008805	0.00559018	0.0213055	0.0692171	0.10322	0.178775	0.228085	0.335911	0.416695	0.49646	0.564684	0.648359	0.673884	0.696374	0.700098	0.71337	0.743759	0.749878	0.761694	0.821499	0.832578	0.863923	0.882308	0.914856	0.962095	1	0.00189811	0.00272015	0.00272015	0.00272015	0.00272015	0.00272015	0.00272015	0.00334202	0.00334202	0.00859449	0.016728	0.0301914	0.0467607	0.0599653	0.0975773	0.132794	0.179739	0.240389	0.313197	0.411472	0.559079
PF3D7_0223300	473	7.074e-05	0.0008847	0.359463	0.533138	0.640599	0.681657	0.704664	0.715056	0.722713	0.722713	0.72625	0.72625	0.742399	0.755796	0.770814	0.786126	0.786126	0.786126	0.786126	0.790175	0.837786	0.864648	0.892649	0.923591	0.966462	0.985375	1	0.0609306	0.103393	0.148274	0.188423	0.218446	0.241048	0.263656	0.28759	0.307365	0.330954	0.375761	0.417155	0.463782	0.50311	0.537802	0.563845	0.616726	0.659718	0.699291	0.739079	0.786383
PF3D7_1036000	453.5	7.105e-05	0.0008847	0.465332	0.815414	0.872985	1	1	1	1	1	1	1	1	1	1	1	1	1	1	1	1	1	1	1	1	1	1	0.0254287	0.0888754	0.208151	0.32547	0.366807	0.506697	0.622823	0.761993	0.761993	0.88209	0.949436	0.982752	0.982752	0.982752	0.982752	0.982752	0.982752	1	1	1	1
PF3D7_1011800	473	7.11e-05	0.0008847	0.0831228	0.149073	0.228424	0.341425	0.413678	0.479348	0.546677	0.622372	0.696954	0.745372	0.783051	0.795233	0.805373	0.815063	0.821412	0.826497	0.830402	0.835094	0.862089	0.880549	0.902936	0.92962	0.94808	0.974416	1	0.0231535	0.0428239	0.0561585	0.0659826	0.0730316	0.0792629	0.0830862	0.091418	0.101419	0.119144	0.149779	0.186862	0.229246	0.264797	0.302157	0.344851	0.39493	0.450201	0.516223	0.59845	0.697853
PF3D7_0522800	469	7.169e-05	0.0008891	0.018666	0.107206	0.138707	0.152442	0.152442	0.152442	0.152442	0.152442	0.152442	0.152442	0.165556	0.165556	0.165556	0.165556	0.165556	0.165556	0.188905	0.234937	0.353348	0.416567	0.495794	0.59847	0.716227	0.835453	1	0	0	0	0	0	0	0	0	0	0	0	0	0	0	0	0	0.0103344	0.0720519	0.133932	0.286504	0.394604
PF3D7_1113400	472	7.574e-05	0.0009361	0.40383	0.68148	0.841291	0.925477	0.951318	0.976266	0.980734	0.984055	0.984738	0.984738	0.987519	0.987519	0.990059	0.990059	0.990059	0.990059	0.990059	0.990059	0.993342	0.993342	0.993342	0.993342	0.994104	0.996146	1	0.117726	0.276913	0.419203	0.573502	0.68598	0.790748	0.841229	0.879557	0.899636	0.908313	0.921977	0.928238	0.935058	0.935058	0.943986	0.948157	0.953296	0.957369	0.960198	0.965468	0.97199
PF3D7_1420000	472	7.614e-05	0.000938	0.1561	0.36588	0.713748	0.796085	0.842465	0.872834	0.884977	0.895265	0.914144	0.919115	0.926764	0.9278	0.931593	0.931593	0.931593	0.931593	0.931593	0.931593	0.946694	0.954531	0.968284	0.970238	0.971202	0.980919	1	0.0987453	0.291386	0.442022	0.551912	0.615178	0.680501	0.708638	0.722543	0.727031	0.753044	0.760844	0.777049	0.783681	0.790248	0.805223	0.818998	0.824453	0.835803	0.856248	0.864633	0.873154
PF3D7_1464100	471	7.646e-05	0.0009388	0.0610667	0.0610667	0.522294	0.626681	0.667001	0.667001	0.667001	0.687738	0.687738	0.687738	0.687738	0.687738	0.687738	0.746825	0.746825	0.746825	0.746825	0.766354	0.766354	0.822124	0.897159	0.971782	0.971782	0.971782	1	0	0	0	0	0	0	0	0	0	0	0.0208172	0.0208172	0.0208172	0.0439756	0.228136	0.394694	0.435304	0.528403	0.644281	0.737188	0.737188
PF3D7_1445500	470	7.819e-05	0.0009567	0.138341	0.401243	0.583345	0.694825	0.808568	0.913061	0.963533	0.963533	0.989185	0.989185	0.989185	1	1	1	1	1	1	1	1	1	1	1	1	1	1	0.0544979	0.121446	0.21415	0.314989	0.39511	0.493078	0.548337	0.622067	0.662839	0.674842	0.714955	0.774796	0.83425	0.888254	0.911436	0.922387	0.938857	0.942938	0.953097	0.965632	0.965632
PF3D7_1328200	471	7.938e-05	0.0009681	0.320225	0.573382	0.75012	0.75012	0.75012	0.75012	0.75012	0.803698	0.830808	0.830808	0.830808	0.878414	0.878414	0.955298	0.955298	0.955298	0.955298	0.955298	0.955298	0.975434	0.975434	0.975434	0.975434	1	1	0.0890218	0.243237	0.519453	0.519453	0.581044	0.651443	0.651443	0.682078	0.682078	0.682078	0.740682	0.740682	0.740682	0.740682	0.740682	0.740682	0.740682	0.780076	0.780076	0.840576	0.894558
PF3D7_1131800	471	8.391e-05	0.00102	0.151466	0.300921	0.394384	0.436468	0.516022	0.584073	0.673931	0.757474	0.804379	0.851207	0.872774	0.883892	0.896417	0.898908	0.901575	0.907382	0.913229	0.916522	0.932428	0.947914	0.952975	0.970593	0.973075	0.984549	1	0.00783684	0.0180189	0.0426638	0.0621325	0.0783986	0.0888519	0.0983759	0.134451	0.185511	0.236553	0.318481	0.399208	0.460647	0.49291	0.54593	0.592813	0.634204	0.678259	0.724518	0.767632	0.807856
PF3D7_0519500	470	8.631e-05	0.001046	0.155497	0.300073	0.300073	0.300073	0.300073	0.300073	0.300073	0.300073	0.320716	0.341961	0.341961	0.395616	0.395616	0.395616	0.42833	0.42833	0.42833	0.42833	0.472307	0.518305	0.66152	0.730106	0.841442	0.904351	1	0.0976388	0.118782	0.176354	0.176354	0.193242	0.212545	0.212545	0.212545	0.227692	0.227692	0.242184	0.242184	0.242184	0.242184	0.242184	0.242184	0.242184	0.274589	0.314923	0.359651	0.373131
PF3D7_0503200	470	8.813e-05	0.001064	0.0606857	0.231288	0.278625	0.334443	0.464134	0.530254	0.611796	0.623147	0.623147	0.652666	0.652666	0.669994	0.703724	0.703724	0.721038	0.739889	0.758867	0.758867	0.795904	0.858275	0.874704	0.882873	0.931225	0.949847	1	0	0.099029	0.099029	0.099029	0.099029	0.099029	0.099029	0.099029	0.189926	0.246158	0.246158	0.246158	0.246158	0.246158	0.318008	0.385893	0.385893	0.41119	0.474162	0.543994	0.543994
PF3D7_1467600	470	9.111e-05	0.001093	0.189825	0.379765	0.526771	0.567459	0.614648	0.649043	0.668053	0.689225	0.713447	0.72833	0.75122	0.756467	0.765042	0.768027	0.773864	0.784772	0.787175	0.800706	0.821974	0.876781	0.890467	0.906129	0.940654	0.974377	1	0.036446	0.0881049	0.132789	0.174024	0.206742	0.230781	0.246934	0.262681	0.277048	0.296446	0.316355	0.345261	0.364568	0.396487	0.443225	0.474452	0.514288	0.551006	0.599417	0.672534	0.76373
PF3D7_0803000	470	9.111e-05	0.001093	0.163938	0.220949	0.267349	0.280795	0.297142	0.309045	0.315265	0.324638	0.350362	0.356417	0.375963	0.386847	0.40348	0.414183	0.415515	0.422766	0.446123	0.469148	0.571801	0.613847	0.64948	0.697424	0.805039	0.906206	1	0.0388511	0.0612273	0.084984	0.111442	0.114429	0.130263	0.131014	0.133242	0.135335	0.13675	0.140595	0.143068	0.147354	0.150015	0.153959	0.173431	0.191982	0.245265	0.328159	0.397195	0.475329
PF3D7_0711200	469	9.591e-05	0.001147	0.0449592	0.150785	0.262106	0.309818	0.409193	0.52605	0.653769	0.824897	0.919119	0.932847	0.958421	0.989961	0.989961	0.989961	0.989961	0.989961	0.989961	0.989961	0.994868	1	1	1	1	1	1	0	0.0247011	0.0472331	0.0770423	0.105363	0.156708	0.206109	0.253586	0.318839	0.340287	0.372667	0.437029	0.483765	0.491147	0.518486	0.547158	0.57256	0.610945	0.664428	0.716917	0.786684
PF3D7_1364300	465.5	9.683e-05	0.001151	0	0.1571	0.1571	0.185704	0.235254	0.332576	0.565966	0.818527	0.921443	0.921443	0.921443	0.921443	0.921443	0.921443	0.921443	0.921443	0.921443	0.921443	0.978952	0.978952	1	1	1	1	1	0	0.131979	0.131979	0.131979	0.131979	0.131979	0.224566	0.277002	0.37155	0.470716	0.470716	0.470716	0.470716	0.470716	0.470716	0.470716	0.470716	0.470716	0.470716	0.470716	0.470716
PF3D7_1241300	469	9.688e-05	0.001151	0.205332	0.30906	0.422386	0.441272	0.46812	0.484777	0.484777	0.484777	0.484777	0.484777	0.484777	0.499434	0.521258	0.521258	0.521258	0.537204	0.553257	0.571341	0.634	0.686758	0.759836	0.831412	0.883114	0.93037	1	0.10135	0.109093	0.143561	0.158467	0.158467	0.191298	0.204984	0.204984	0.204984	0.204984	0.211669	0.239584	0.247038	0.247038	0.275347	0.342355	0.354298	0.401573	0.427729	0.492733	0.58163
PF3D7_0321100	469	9.81e-05	0.001162	0.160131	0.302824	0.322437	0.333478	0.343236	0.343236	0.343236	0.343236	0.349637	0.349637	0.351994	0.36157	0.373842	0.394585	0.396498	0.448591	0.461177	0.480082	0.499561	0.592703	0.66722	0.7145	0.796613	0.855544	1	0.0728273	0.0998706	0.135283	0.151623	0.16056	0.163305	0.163305	0.163305	0.16905	0.16905	0.16905	0.174279	0.174279	0.179351	0.186397	0.201214	0.21511	0.25517	0.305224	0.375066	0.43366
PF3D7_1245200	466.5	0.0001047	0.001236	0	0.0502335	0.0502335	0.0502335	0.0502335	0.0502335	0.0502335	0.0502335	0.0889338	0.0889338	0.209373	0.280027	0.313679	0.344133	0.409342	0.409342	0.409342	0.409342	0.464305	0.579283	0.641161	0.744473	0.805177	0.970912	1	0	0	0	0	0	0	0	0	0	0	0	0.0176775	0.0176775	0.0176775	0.0352895	0.0352895	0.0352895	0.0352895	0.103275	0.164065	0.337823
PF3D7_0610200	468	0.0001063	0.00125	0.2615	0.577352	0.773522	0.820264	0.865976	0.901202	0.943254	0.969638	0.979399	0.979399	0.983148	0.983148	0.983148	0.984742	0.984742	0.984742	0.984742	0.991064	0.992503	0.992503	0.992503	0.995724	0.995724	0.998227	1	0.0504219	0.164307	0.253496	0.332477	0.426351	0.515723	0.574268	0.658221	0.731694	0.788573	0.858325	0.904438	0.920789	0.925529	0.933141	0.936251	0.936251	0.936251	0.939688	0.944385	0.949049
PF3D7_1460100	468	0.0001071	0.001253	0.0775468	0.273652	0.574174	0.711074	0.776302	0.820078	0.839667	0.855961	0.857755	0.857755	0.863455	0.863455	0.864978	0.88177	0.88177	0.883581	0.883581	0.891794	0.927579	0.933443	0.954772	0.965756	0.975044	0.982198	1	0.0494037	0.134604	0.239086	0.360266	0.435674	0.492744	0.537197	0.561056	0.566826	0.57193	0.580499	0.588165	0.592258	0.603083	0.635369	0.673182	0.696846	0.722638	0.757734	0.794417	0.828366
PF3D7_1419900	468	0.0001072	0.001253	0.0367802	0.145634	0.305414	0.351282	0.420471	0.444633	0.473159	0.491999	0.505939	0.514664	0.55279	0.5916	0.641321	0.691454	0.703641	0.732835	0.748866	0.754886	0.872595	0.892306	0.900813	0.920861	0.94233	0.981171	1	0.0096848	0.0373267	0.0530281	0.0640425	0.0663454	0.0774451	0.0809173	0.0809173	0.0841445	0.0841445	0.0861207	0.106229	0.128147	0.142802	0.166944	0.220859	0.275478	0.364297	0.440416	0.538519	0.633998
PF3D7_0109400	458	0.0001091	0.001272	0.0207324	0.291869	0.726916	0.880883	0.92886	0.987321	1	1	1	1	1	1	1	1	1	1	1	1	1	1	1	1	1	1	1	0.199148	0.421758	0.701888	0.791555	0.938697	0.938697	0.979861	0.979861	0.979861	0.979861	0.979861	0.979861	0.979861	0.979861	0.979861	0.979861	0.979861	0.979861	0.979861	0.979861	0.979861
PF3D7_0833300	467	0.0001111	0.001291	0.286452	0.456863	0.558808	0.575797	0.575797	0.590781	0.590781	0.590781	0.590781	0.590781	0.648655	0.648655	0.648655	0.673266	0.673266	0.701955	0.701955	0.701955	0.792478	0.845745	0.870748	0.90006	0.949116	0.949116	1	0	0	0.0352216	0.0352216	0.0352216	0.0352216	0.0352216	0.0352216	0.0352216	0.0352216	0.0913116	0.119775	0.147886	0.175502	0.226641	0.334761	0.426652	0.545072	0.594424	0.665916	0.742565
PF3D7_1028700	467	0.0001124	0.001302	0.339219	0.503174	0.661953	0.775718	0.840926	0.881583	0.951302	0.963549	0.966475	0.972078	0.972078	0.989346	0.991604	0.991604	0.994069	0.994069	0.994069	0.994069	0.994069	0.994069	0.994069	0.994069	1	1	1	0.072728	0.15885	0.268254	0.331321	0.377013	0.45316	0.502893	0.576823	0.632603	0.67682	0.710271	0.74828	0.808035	0.844914	0.880017	0.897122	0.921085	0.929787	0.955916	0.968167	0.976412
PF3D7_1250000	467	0.0001138	0.001314	0.135751	0.261573	0.288613	0.294739	0.294739	0.294739	0.294739	0.294739	0.294739	0.29764	0.308075	0.317977	0.327232	0.329451	0.331826	0.347344	0.37338	0.37338	0.440667	0.499771	0.583169	0.703742	0.745755	0.810081	1	0.0486912	0.0700231	0.0828348	0.0871486	0.100678	0.105025	0.105025	0.105025	0.105025	0.105025	0.109317	0.117192	0.131508	0.137535	0.151308	0.169016	0.195618	0.217799	0.263762	0.346108	0.467831
PF3D7_1130200	467	0.0001163	0.00133	0.0183099	0.0511644	0.12057	0.191385	0.276018	0.387666	0.470936	0.563269	0.640389	0.710017	0.747537	0.791635	0.820548	0.834889	0.846742	0.852402	0.857418	0.869907	0.8926	0.907539	0.933408	0.949306	0.96291	0.979158	1	0.00600181	0.010735	0.0161977	0.0239645	0.0319949	0.0452558	0.0532509	0.0637002	0.0760294	0.0924725	0.116448	0.139357	0.158202	0.174268	0.200311	0.22588	0.262747	0.306844	0.371873	0.484801	0.659821
PF3D7_1142100	467	0.0001163	0.00133	0.232353	0.413375	0.535613	0.560245	0.570606	0.585792	0.603439	0.631132	0.67136	0.703662	0.732472	0.742006	0.745962	0.750874	0.753054	0.759952	0.763076	0.768943	0.798654	0.827508	0.856812	0.876606	0.927686	0.968843	1	0.0686874	0.144139	0.209785	0.272291	0.318792	0.367488	0.391757	0.414327	0.423751	0.43133	0.444422	0.461697	0.47791	0.490949	0.508599	0.527844	0.548331	0.566261	0.597738	0.635671	0.685403
PF3D7_0420000	467	0.0001163	0.00133	0.268848	0.480446	0.61594	0.652274	0.676253	0.695009	0.717698	0.737515	0.75585	0.764715	0.792538	0.81768	0.843262	0.853942	0.855445	0.861994	0.865291	0.869933	0.891231	0.901677	0.912379	0.931969	0.95653	0.975861	1	0.092879	0.175475	0.232388	0.277158	0.31635	0.356128	0.393574	0.433875	0.470297	0.492738	0.514954	0.53574	0.55668	0.569714	0.594336	0.614198	0.643186	0.675326	0.711408	0.745898	0.792932
PF3D7_0921700	466	0.0001211	0.00138	0.0957706	0.21358	0.294393	0.294393	0.294393	0.294393	0.294393	0.294393	0.294393	0.309921	0.309921	0.309921	0.324021	0.324021	0.351344	0.366219	0.396169	0.429908	0.664587	0.731868	0.809651	0.863527	0.879962	0.914684	1	0	0	0	0	0	0.00910826	0.00910826	0.00910826	0.0734321	0.0772087	0.0847909	0.0921086	0.0921086	0.0921086	0.0921086	0.0921086	0.106572	0.157403	0.231316	0.488635	0.700909
PF3D7_0316000	466	0.0001217	0.001383	0.113447	0.288429	0.395534	0.508533	0.583438	0.627992	0.627992	0.627992	0.627992	0.627992	0.700344	0.700344	0.718287	0.718287	0.718287	0.718287	0.718287	0.718287	0.751305	0.751305	0.788477	0.825446	0.909038	0.930105	1	0	0	0	0	0.0254923	0.0254923	0.0254923	0.0254923	0.0254923	0.0465385	0.0870258	0.0870258	0.0870258	0.106959	0.184518	0.222921	0.240069	0.418757	0.561249	0.703963	0.757541
PF3D7_1342800	463.5	0.0001235	0.0014	0.0749983	0.314394	0.68579	0.785978	0.872755	0.872755	0.917608	0.917608	0.963716	0.963716	0.963716	0.963716	0.963716	1	1	1	1	1	1	1	1	1	1	1	1	0	0	0	0	0	0	0.168907	0.512926	0.593359	0.76208	0.76208	0.76208	0.76208	0.76208	0.76208	0.839045	0.907783	0.907783	0.907783	0.907783	0.907783
PF3D7_0722000	461	0.0001248	0.001403	0.267652	0.404092	0.476908	0.476908	0.476908	0.476908	0.476908	0.476908	0.476908	0.476908	0.476908	0.476908	0.476908	0.476908	0.476908	0.503714	0.503714	0.503714	0.695207	0.751339	0.751339	0.806115	0.851952	0.904912	1	0.205033	0.293829	0.293829	0.293829	0.293829	0.293829	0.293829	0.293829	0.293829	0.293829	0.293829	0.293829	0.293829	0.293829	0.293829	0.293829	0.293829	0.369034	0.387856	0.499271	0.59733
PF3D7_1336800	459	0.0001257	0.001403	0.0678361	0.28235	0.581869	0.756574	0.892384	0.9773	0.9773	1	1	1	1	1	1	1	1	1	1	1	1	1	1	1	1	1	1	0	0.176292	0.176292	0.40734	0.481576	0.767816	0.870324	0.870324	0.870324	0.887914	0.923232	0.923232	0.923232	0.923232	0.923232	0.923232	0.923232	0.923232	0.923232	0.923232	0.923232
PF3D7_1321900	466	0.0001261	0.001403	0.348159	0.470423	0.657327	0.742691	0.769733	0.790401	0.844253	0.85447	0.866378	0.874255	0.896605	0.899299	0.904543	0.925179	0.925179	0.926644	0.928119	0.931443	0.961628	0.969442	0.973274	0.975814	0.987302	0.990197	1	0.133912	0.243972	0.328412	0.403133	0.463861	0.50448	0.522037	0.55643	0.577539	0.584768	0.607765	0.629238	0.664225	0.678409	0.712402	0.733763	0.760765	0.781836	0.802581	0.83337	0.868061
PF3D7_0208300	466	0.0001261	0.001403	0.280688	0.480195	0.585118	0.622694	0.627303	0.647647	0.649235	0.708656	0.75229	0.79098	0.831949	0.85741	0.882788	0.884073	0.901954	0.915433	0.915433	0.917131	0.963492	0.96506	0.971166	0.975524	0.976805	0.984871	1	0.0466147	0.0915804	0.117428	0.157422	0.182208	0.204303	0.218683	0.243882	0.259392	0.301104	0.342123	0.40803	0.476397	0.530994	0.573424	0.615939	0.665039	0.726627	0.785895	0.826874	0.866694
PF3D7_1021900	466	0.0001261	0.001403	0.182081	0.307543	0.434446	0.480306	0.51263	0.54252	0.576473	0.600525	0.623259	0.639656	0.669601	0.681352	0.693906	0.706792	0.715624	0.723665	0.729062	0.735396	0.77581	0.79959	0.825679	0.855933	0.897449	0.951559	1	0.0741069	0.128421	0.173205	0.207509	0.231674	0.255013	0.268813	0.280204	0.288919	0.301718	0.32191	0.342417	0.361003	0.375982	0.398841	0.423995	0.452187	0.486184	0.531175	0.591268	0.661407
PF3D7_0212100	466	0.0001261	0.001403	0.382658	0.598641	0.667615	0.70172	0.709333	0.721149	0.736671	0.758575	0.768395	0.777885	0.796612	0.805681	0.836069	0.879825	0.885374	0.890208	0.89629	0.897661	0.918597	0.933612	0.941868	0.951856	0.967703	0.978881	1	0.202823	0.326877	0.37835	0.409826	0.452918	0.488763	0.501333	0.506904	0.512127	0.523107	0.531102	0.539238	0.554547	0.577302	0.614879	0.660137	0.696193	0.739701	0.764612	0.787941	0.828444
PF3D7_1423000	465	0.0001292	0.001432	0.0568868	0.0912125	0.113195	0.113195	0.113195	0.113195	0.113195	0.113195	0.113195	0.113195	0.13018	0.135139	0.135139	0.135139	0.137617	0.148407	0.148407	0.160644	0.33569	0.392064	0.459185	0.526912	0.648224	0.867154	1	0.0198168	0.0306261	0.0306261	0.0326971	0.0326971	0.0326971	0.0326971	0.0326971	0.0326971	0.0326971	0.0371424	0.0434854	0.0467896	0.0498666	0.0561408	0.0636782	0.0652452	0.076798	0.100584	0.183292	0.358155
PF3D7_1134400	461.5	0.0001354	0.001493	0	0.0998693	0.0998693	0.0998693	0.0998693	0.0998693	0.0998693	0.0998693	0.109591	0.130839	0.130839	0.130839	0.147348	0.147348	0.147348	0.157158	0.167034	0.189287	0.344642	0.435718	0.612803	0.74097	0.839557	0.891531	1	0	0	0	0	0	0	0	0	0	0	0	0	0	0	0	0.0658653	0.0658653	0.0996595	0.0996595	0.236455	0.415287
PF3D7_1116200	464	0.000136	0.001493	0.103497	0.305778	0.684915	0.795406	0.86221	0.894694	0.916678	0.916678	0.916678	0.916678	0.916678	0.916678	0.916678	0.916678	0.916678	0.916678	0.927113	0.927113	0.927113	0.948819	0.948819	0.948819	0.971724	0.971724	1	0.133674	0.366622	0.49959	0.58453	0.646967	0.719612	0.750776	0.779062	0.78503	0.78503	0.78503	0.78503	0.78503	0.78503	0.806517	0.806517	0.806517	0.806517	0.817977	0.83886	0.83886
PF3D7_0323500	460	0.0001361	0.001493	0.356178	0.729483	0.923283	0.923283	0.923283	0.923283	0.961112	0.961112	1	1	1	1	1	1	1	1	1	1	1	1	1	1	1	1	1	0.29603	0.412775	0.585266	0.759685	0.889652	0.889652	0.889652	0.889652	0.889652	0.889652	0.911957	0.911957	0.911957	0.935115	0.956558	0.956558	0.956558	0.956558	0.977251	0.977251	0.977251
PF3D7_0919900	465	0.0001365	0.001493	0.422808	0.583321	0.682249	0.714136	0.747983	0.754514	0.771168	0.785954	0.799517	0.811402	0.813939	0.820637	0.822764	0.822764	0.824824	0.827068	0.829326	0.834415	0.8451	0.857597	0.867373	0.885222	0.910247	0.951946	1	0.189322	0.300086	0.355274	0.4209	0.523748	0.559549	0.587149	0.619616	0.678548	0.687964	0.705391	0.707757	0.715957	0.715957	0.721147	0.723651	0.723651	0.733677	0.735951	0.74604	0.776356
PF3D7_0931100	465	0.0001367	0.001493	0.168818	0.284465	0.377625	0.419127	0.464734	0.489301	0.514163	0.522336	0.532207	0.545914	0.571295	0.580685	0.589183	0.590083	0.603335	0.614868	0.618035	0.629925	0.700397	0.727651	0.752973	0.79728	0.832061	0.925908	1	0.0260564	0.0689918	0.106293	0.143355	0.17553	0.202077	0.224922	0.233671	0.247781	0.254614	0.271777	0.282259	0.290742	0.299673	0.312531	0.334623	0.354144	0.38819	0.428082	0.489036	0.602877
PF3D7_1219500	464	0.0001416	0.001543	0.287972	0.438883	0.541368	0.558448	0.558448	0.573511	0.573511	0.573511	0.573511	0.573511	0.631692	0.631692	0.631692	0.656434	0.656434	0.685275	0.685275	0.685275	0.776279	0.844927	0.870062	0.89953	0.948846	0.948846	1	0	0	0.0352216	0.0352216	0.0352216	0.0352216	0.0352216	0.0352216	0.0352216	0.0352216	0.0913116	0.119775	0.147886	0.175502	0.226641	0.334761	0.426652	0.545072	0.594424	0.665916	0.742565
PF3D7_1244600	464	0.000144	0.001564	0.200238	0.500849	0.656043	0.70636	0.716646	0.745834	0.745834	0.745834	0.745834	0.766769	0.766769	0.766769	0.766769	0.766769	0.766769	0.766769	0.776864	0.776864	0.864019	0.911752	0.92923	0.946612	0.963758	0.983568	1	0.121301	0.236888	0.348033	0.399795	0.455944	0.503322	0.521727	0.533238	0.560912	0.560912	0.574151	0.601789	0.608785	0.608785	0.608785	0.628788	0.640613	0.655414	0.690118	0.730978	0.76913
PF3D7_1408200	464	0.0001475	0.001585	0.162756	0.325102	0.473828	0.522252	0.556641	0.573117	0.60297	0.625502	0.64669	0.661972	0.68243	0.715179	0.759684	0.825516	0.840457	0.854401	0.86376	0.869031	0.931569	0.946948	0.9608	0.972886	0.983983	0.988574	1	0.0283092	0.0597391	0.0707683	0.0723296	0.0723296	0.0723296	0.0723296	0.0800585	0.0896651	0.0958065	0.119921	0.166902	0.233318	0.298549	0.413435	0.49397	0.544501	0.610498	0.659642	0.724524	0.802872
PF3D7_0523700	464	0.0001477	0.001585	0.141566	0.202848	0.321121	0.349641	0.374343	0.399497	0.490025	0.556404	0.594585	0.594585	0.659721	0.683683	0.693813	0.704142	0.704142	0.728222	0.740343	0.753997	0.839299	0.839299	0.879581	0.910888	0.931475	0.967156	1	0.0521352	0.12707	0.152606	0.156952	0.175757	0.180137	0.208643	0.212946	0.212946	0.227919	0.243513	0.251446	0.251446	0.255494	0.281728	0.289526	0.318023	0.348417	0.395434	0.493102	0.602176
PF3D7_1031300	464	0.000148	0.001585	0.194682	0.374911	0.483326	0.507741	0.511266	0.524601	0.533792	0.545332	0.552312	0.558094	0.56891	0.573647	0.578166	0.597631	0.614986	0.630447	0.639094	0.656628	0.708275	0.75082	0.796559	0.838733	0.872582	0.905744	1	0.0792541	0.116899	0.157099	0.17571	0.193398	0.218974	0.237616	0.254368	0.272711	0.282694	0.302756	0.321609	0.33141	0.337714	0.377996	0.433232	0.465552	0.504448	0.545524	0.567913	0.627295
PF3D7_1225500	464	0.000148	0.001585	0.00899856	0.0290945	0.098101	0.149388	0.266745	0.307645	0.364455	0.458678	0.498912	0.537182	0.68182	0.705914	0.714994	0.73939	0.751042	0.761192	0.776518	0.796662	0.842735	0.874261	0.887529	0.922484	0.940473	0.959839	1	0	0.00481505	0.0155328	0.0306131	0.0385564	0.0511006	0.0565736	0.0635725	0.0725353	0.0862261	0.103762	0.116673	0.127779	0.132096	0.154888	0.175858	0.196477	0.230484	0.277354	0.36438	0.510058
PF3D7_1250800	463.5	0.0001481	0.001585	0	0.0471229	0.0974204	0.130316	0.168305	0.204237	0.283002	0.392705	0.6129	0.785863	0.974888	0.974888	0.974888	0.98283	0.98283	0.98283	0.98283	0.98283	0.98283	0.98283	0.98283	0.990854	0.990854	1	1	0	0	0	0.00710004	0.00710004	0.0214102	0.0214102	0.0214102	0.0584403	0.0863689	0.0991074	0.189171	0.223569	0.243408	0.288746	0.346899	0.353635	0.407913	0.455186	0.477059	0.586029
PF3D7_1211300	463	0.0001504	0.001605	0	0	0	0.0368901	0.196651	0.380295	0.644542	0.778751	0.809617	0.879505	0.879505	0.9105	0.9105	0.9105	0.9105	0.941648	0.973004	0.973004	0.973004	0.973004	0.973004	1	1	1	1	0	0	0	0	0	0	0.078366	0.120619	0.120619	0.120619	0.205519	0.205519	0.205519	0.245268	0.285792	0.285792	0.285792	0.399934	0.470968	0.470968	0.577805
PF3D7_1110900	462	0.0001511	0.001607	0.0576155	0.0869861	0.0869861	0.0869861	0.0869861	0.0869861	0.0869861	0.0869861	0.0869861	0.0869861	0.111678	0.111678	0.111678	0.116628	0.116628	0.116628	0.116628	0.116628	0.317589	0.359075	0.389249	0.457843	0.589225	0.848818	1	0.00613553	0.00613553	0.00613553	0.00613553	0.00613553	0.00613553	0.00613553	0.00613553	0.00613553	0.00613553	0.00989132	0.00989132	0.00989132	0.00989132	0.00989132	0.00989132	0.00989132	0.0349367	0.101734	0.209979	0.306364
PF3D7_0606000	463	0.0001547	0.001642	0.436324	0.716417	0.887679	0.938759	0.972624	0.98805	0.98805	0.98805	0.98805	0.98805	0.98805	0.98805	0.989832	0.989832	0.989832	0.989832	0.989832	0.991963	0.993418	0.99494	0.996578	0.998207	0.998207	0.998207	1	0.250189	0.411407	0.54857	0.693272	0.766112	0.84597	0.885009	0.928775	0.946207	0.956783	0.969591	0.971876	0.974132	0.974132	0.974132	0.974132	0.97639	0.981121	0.985512	0.985512	0.987498
PF3D7_1222000	462.5	0.0001578	0.001669	0.0698981	0.0698981	0.178946	0.368098	0.581152	0.73508	0.828222	0.875001	0.922342	0.922342	0.922342	0.962257	0.962257	0.962257	0.962257	0.962257	0.962257	0.962257	0.962257	0.962257	0.981181	1	1	1	1	0	0	0.0728067	0.103451	0.103451	0.170949	0.170949	0.231629	0.289093	0.319228	0.465655	0.553909	0.612019	0.612019	0.612019	0.694499	0.694499	0.694499	0.720002	0.782939	0.859654
PF3D7_0218400	463	0.0001591	0.001678	0.0330655	0.0439662	0.129292	0.176353	0.231642	0.278207	0.325237	0.371453	0.41675	0.45776	0.572585	0.602079	0.632628	0.641439	0.660306	0.680849	0.691189	0.702838	0.794104	0.823571	0.839236	0.868332	0.907309	0.962872	1	0.0279782	0.0440497	0.0460828	0.0495056	0.0495056	0.0495056	0.0495056	0.0495056	0.0511102	0.055337	0.0713581	0.0730011	0.0832715	0.0962515	0.111906	0.132098	0.145449	0.18708	0.225471	0.332253	0.504747
PF3D7_0508700	463	0.00016	0.001683	0.139848	0.340962	0.508174	0.565739	0.615668	0.655905	0.713567	0.748938	0.800203	0.812372	0.849293	0.853533	0.857677	0.857677	0.860194	0.860194	0.860194	0.863499	0.917716	0.930064	0.932604	0.944648	0.967341	0.988272	1	0.0478863	0.108457	0.1366	0.168775	0.194034	0.22088	0.235087	0.255444	0.28549	0.310476	0.358328	0.392788	0.476353	0.531966	0.610079	0.662251	0.688902	0.710309	0.73045	0.749894	0.789098
PF3D7_0920900	462	0.0001683	0.001765	0.14953	0.400172	0.614718	0.679435	0.722707	0.764581	0.830704	0.89145	0.947896	0.954718	0.980442	0.986302	0.989878	0.989878	0.989878	0.989878	0.989878	0.989878	1	1	1	1	1	1	1	0.00761556	0.0212182	0.0312873	0.0330195	0.0330195	0.0330195	0.0330195	0.0484549	0.0813438	0.149508	0.290513	0.498112	0.693856	0.800456	0.890892	0.920688	0.945815	0.952734	0.958501	0.965256	0.965256
PF3D7_0910200	462	0.0001723	0.001803	0.275083	0.470894	0.580895	0.585691	0.585691	0.585691	0.589985	0.589985	0.589985	0.603614	0.612773	0.631384	0.642469	0.681403	0.692118	0.700217	0.704294	0.718072	0.813784	0.854657	0.871735	0.889284	0.917993	0.941995	1	0.0582708	0.136945	0.237731	0.253156	0.286533	0.286533	0.286533	0.294169	0.294169	0.294169	0.342602	0.378167	0.424051	0.424051	0.465978	0.480115	0.51329	0.572391	0.598067	0.620223	0.673605
PF3D7_0605100	462	0.0001734	0.001809	0.126335	0.302154	0.509814	0.67706	0.77122	0.832905	0.875156	0.893726	0.920381	0.929683	0.942432	0.944525	0.946481	0.947419	0.948423	0.95061	0.952811	0.953431	0.968597	0.971459	0.978468	0.981176	0.987274	0.994931	1	0.0441593	0.0971453	0.152327	0.199476	0.244393	0.298154	0.348349	0.397393	0.450843	0.494112	0.570454	0.633664	0.681896	0.711702	0.747026	0.778843	0.801469	0.824886	0.849569	0.873206	0.898191
PF3D7_1253100	461	0.000179	0.001861	0.0869442	0.109105	0.132759	0.132759	0.132759	0.149656	0.158891	0.158891	0.195134	0.213314	0.233009	0.233009	0.281606	0.335448	0.343445	0.395691	0.413223	0.423099	0.62217	0.703008	0.791631	0.851209	0.892785	0.933438	1	0	0	0.019797	0.019797	0.019797	0.019797	0.019797	0.019797	0.019797	0.019797	0.019797	0.0366978	0.0533896	0.0697869	0.101687	0.125889	0.125889	0.16391	0.194804	0.349272	0.469679
PF3D7_1251800	460	0.0001814	0.001881	0.131543	0.200515	0.240266	0.240266	0.240266	0.240266	0.240266	0.240266	0.240266	0.240266	0.245782	0.254749	0.263477	0.267661	0.272141	0.284336	0.299068	0.3046	0.472017	0.540419	0.636484	0.734186	0.813006	0.89578	1	0.0386129	0.0613349	0.0765135	0.0841797	0.0841797	0.0841797	0.0841797	0.0841797	0.0841797	0.0841797	0.0841797	0.0841797	0.0841797	0.0841797	0.0866063	0.0912904	0.111602	0.173764	0.266781	0.361982	0.467684
PF3D7_1312200	460	0.0001867	0.00193	0	0	0.503908	0.594531	0.841097	0.878218	0.918789	0.964863	0.964863	0.964863	0.964863	0.964863	0.964863	0.964863	1	1	1	1	1	1	1	1	1	1	1	0.0409356	0.098975	0.194981	0.3803	0.45534	0.547631	0.650219	0.691704	0.691704	0.719173	0.744231	0.7805	0.822408	0.822408	0.834452	0.834452	0.856834	0.875512	0.875512	0.888402	0.924509
PF3D7_1217300	459.5	0.0001902	0.00196	0	0.218539	0.218539	0.218539	0.218539	0.218539	0.218539	0.218539	0.218539	0.218539	0.267094	0.267094	0.267094	0.267094	0.267094	0.352965	0.352965	0.352965	0.726159	0.726159	0.726159	0.726159	0.762868	0.847696	1	0	0	0	0.0302211	0.0302211	0.0302211	0.0302211	0.0302211	0.0302211	0.0302211	0.0302211	0.0563809	0.0563809	0.0563809	0.0563809	0.0563809	0.0563809	0.0967961	0.172251	0.293245	0.580541
PF3D7_1418900	460	0.0001906	0.00196	0.0788929	0.139433	0.169002	0.1733	0.177548	0.191631	0.191631	0.191631	0.219319	0.219319	0.248598	0.263041	0.276799	0.276799	0.290129	0.333671	0.355587	0.388508	0.569098	0.635962	0.695027	0.752989	0.849063	0.903466	1	0.011492	0.0164691	0.0187278	0.0187278	0.0187278	0.0187278	0.0187278	0.0187278	0.0187278	0.0187278	0.0187278	0.0187278	0.0320399	0.0426656	0.0582523	0.0808325	0.097189	0.147153	0.231082	0.387754	0.554662
PF3D7_0826300	459	0.0001939	0.001988	0.106585	0.190847	0.190847	0.190847	0.190847	0.190847	0.190847	0.190847	0.223657	0.223657	0.290448	0.569374	0.886388	1	1	1	1	1	1	1	1	1	1	1	1	0.020317	0.0555128	0.0555128	0.0555128	0.0555128	0.0555128	0.0555128	0.0555128	0.0681198	0.0681198	0.0814947	0.0814947	0.108392	0.160276	0.316883	0.389523	0.389523	0.429861	0.429861	0.520922	0.635325
PF3D7_0104300	460	0.0002013	0.002058	0.31133	0.51695	0.623165	0.672579	0.691686	0.712497	0.720518	0.727168	0.733408	0.736772	0.745249	0.746627	0.750891	0.750891	0.750891	0.750891	0.750891	0.754291	0.784995	0.806552	0.832053	0.865097	0.908796	0.957658	1	0.206871	0.325742	0.437615	0.497771	0.552212	0.596295	0.607667	0.615847	0.619777	0.624602	0.631939	0.639636	0.649368	0.652415	0.652415	0.653882	0.653882	0.661538	0.672725	0.693541	0.721643
PF3D7_1451200	460	0.0002026	0.002058	0.308608	0.524886	0.651102	0.668691	0.680834	0.689239	0.689239	0.689239	0.698437	0.711934	0.741702	0.763878	0.791741	0.824251	0.835347	0.848959	0.855188	0.859399	0.920178	0.935675	0.950984	0.957995	0.967387	0.987164	1	0.0404947	0.113141	0.155589	0.191665	0.210343	0.216773	0.229832	0.243194	0.24798	0.25551	0.292643	0.350547	0.437091	0.512741	0.586293	0.623375	0.67789	0.714514	0.753622	0.782039	0.817891
PF3D7_1124800	460	0.0002029	0.002058	0.118726	0.183573	0.259301	0.300038	0.324498	0.347205	0.374458	0.418319	0.45717	0.481692	0.518245	0.527673	0.538994	0.542636	0.55647	0.577699	0.609044	0.63954	0.701131	0.719723	0.773241	0.818986	0.86316	0.927587	1	0.0448309	0.0645489	0.072852	0.0854282	0.0966893	0.106562	0.10829	0.111905	0.115272	0.121166	0.1344	0.155102	0.169093	0.190115	0.211802	0.242216	0.284006	0.337801	0.397513	0.47832	0.594254
PF3D7_1419400	460	0.0002029	0.002058	0.219519	0.380423	0.449639	0.486094	0.518346	0.551343	0.615152	0.661812	0.701264	0.724292	0.755573	0.769061	0.789455	0.793988	0.798841	0.807649	0.812969	0.816964	0.851574	0.86323	0.889081	0.912528	0.938386	0.969708	1	0.0555366	0.120628	0.139687	0.157335	0.179138	0.197823	0.226024	0.246753	0.296769	0.34652	0.40775	0.471606	0.499988	0.504684	0.537486	0.575219	0.587025	0.624514	0.650752	0.67463	0.717445
PF3D7_1313400	456	0.0002035	0.002058	0	0	0.0893352	0.0893352	0.0893352	0.121245	0.156121	0.226975	0.49422	0.568012	0.605204	0.635432	0.690774	0.747199	0.747199	0.747199	0.747199	0.747199	0.772658	0.799287	0.85661	0.913619	0.913619	0.946107	1	0	0	0	0	0	0	0	0	0	0	0	0	0	0	0	0.0514791	0.0514791	0.166578	0.24339	0.514133	0.657777
PF3D7_1319500	457	0.0002067	0.002085	0.0530566	0.0530566	0.0530566	0.0530566	0.123119	0.123119	0.123119	0.155351	0.155351	0.155351	0.155351	0.185127	0.185127	0.185127	0.240088	0.299931	0.299931	0.367799	0.556624	0.580851	0.633005	0.746016	0.863298	0.922414	1	0	0	0	0	0	0	0	0	0	0	0	0	0	0	0	0.0409366	0.0621244	0.0843247	0.166741	0.340925	0.497326
PF3D7_0925300	457	0.0002151	0.002163	0	0	0.15301	0.286438	0.430898	0.489738	0.730023	0.79786	0.884383	0.943185	1	1	1	1	1	1	1	1	1	1	1	1	1	1	1	0	0	0.0829989	0.175536	0.214116	0.214116	0.281884	0.281884	0.405154	0.405154	0.471366	0.606112	0.643023	0.643023	0.643023	0.643023	0.672593	0.672593	0.672593	0.706653	0.768245
PF3D7_0515000	459	0.0002193	0.002194	0.0748528	0.188781	0.305997	0.385402	0.426742	0.444753	0.484998	0.499057	0.515238	0.530751	0.571435	0.622261	0.730079	0.749871	0.766171	0.814089	0.830169	0.844258	0.894657	0.912991	0.926912	0.941856	0.962726	0.976751	1	0.0285681	0.0565946	0.0896348	0.111654	0.128749	0.146501	0.157284	0.174725	0.188488	0.207255	0.230072	0.268169	0.295454	0.310689	0.354514	0.391703	0.439119	0.480214	0.533429	0.588403	0.643839
PF3D7_1307800	459	0.0002193	0.002194	0.0837894	0.207136	0.404749	0.452498	0.515311	0.544578	0.572135	0.592807	0.607699	0.615351	0.630138	0.64417	0.663453	0.666597	0.669964	0.677294	0.680983	0.689297	0.735555	0.749165	0.77637	0.782723	0.84332	0.944993	1	0.0857547	0.153266	0.220899	0.268055	0.276623	0.331842	0.347436	0.371984	0.391676	0.395736	0.414917	0.418464	0.438957	0.443047	0.450115	0.483362	0.489929	0.50089	0.520163	0.541203	0.597593
PF3D7_1334200	458	0.0002279	0.002274	0.111349	0.487935	0.80969	0.80969	0.829938	0.863499	0.88184	0.88184	0.88184	0.901243	0.901243	0.901243	0.901243	0.901243	0.93301	0.9676	0.98501	0.98501	0.98501	0.98501	0.98501	1	1	1	1	0.0655259	0.235204	0.380193	0.509259	0.665686	0.710467	0.743107	0.783369	0.791702	0.791702	0.791702	0.800234	0.853568	0.870123	0.878562	0.878562	0.878562	0.878562	0.878562	0.878562	0.878562
PF3D7_1125300	458	0.0002328	0.002316	0.047463	0.110013	0.110013	0.110013	0.110013	0.110013	0.110013	0.117954	0.151559	0.258501	0.375441	0.431049	0.479139	0.513921	0.517307	0.53205	0.546893	0.555254	0.648514	0.711703	0.778646	0.816982	0.872398	0.935619	1	0	0.0107846	0.0203992	0.0258926	0.0258926	0.0258926	0.0284145	0.0284145	0.0284145	0.0284145	0.0333425	0.0452304	0.0479776	0.0479776	0.0700149	0.10955	0.119163	0.186921	0.242776	0.327894	0.505144
PF3D7_0928300	455.5	0.0002359	0.002338	0.0413575	0.520937	0.682037	0.727684	0.825525	0.825525	0.825525	0.825525	0.83953	0.83953	0.854058	0.913102	0.977958	1	1	1	1	1	1	1	1	1	1	1	1	0	0	0	0	0	0	0	0	0	0	0	0.0970636	0.256539	0.360981	0.697266	0.926872	0.953467	0.972212	0.972212	0.972212	0.972212
PF3D7_0503400	458	0.0002362	0.002338	0.356233	0.625933	0.804253	0.838499	0.860801	0.867523	0.873236	0.87609	0.877534	0.87902	0.882016	0.882016	0.882016	0.883153	0.883153	0.884477	0.884477	0.884477	0.916019	0.919551	0.923014	0.930313	0.95873	0.985725	1	0.151757	0.30309	0.43555	0.547163	0.636932	0.688812	0.7021	0.709787	0.715223	0.720815	0.728642	0.737372	0.743003	0.752135	0.766921	0.78239	0.803166	0.824892	0.843592	0.863205	0.884036
PF3D7_0524100	457	0.0002395	0.002364	0.0763338	0.109887	0.109887	0.141297	0.141297	0.187312	0.262751	0.313837	0.360833	0.44064	0.685608	0.750994	0.8159	0.8159	0.8159	0.839612	0.839612	0.839612	0.896076	0.896076	0.954744	0.954744	0.954744	0.954744	1	0	0	0	0	0	0	0	0	0	0	0.0233001	0.0968779	0.198763	0.198763	0.209962	0.245418	0.255824	0.316377	0.383572	0.436916	0.572272
PF3D7_0925200	457	0.0002531	0.002491	0.0790136	0.210941	0.400883	0.432248	0.484978	0.527101	0.553717	0.571344	0.579451	0.616166	0.634671	0.642813	0.649696	0.649696	0.664725	0.681088	0.681088	0.699645	0.764425	0.794806	0.830458	0.867182	0.919375	0.957571	1	0.106862	0.162748	0.204509	0.231231	0.259167	0.277119	0.277119	0.277119	0.277119	0.277119	0.302831	0.302831	0.302831	0.302831	0.311289	0.335264	0.350851	0.422164	0.451816	0.538655	0.647817
PF3D7_0308500	452	0.0002557	0.00251	0.19643	0.498438	0.789274	0.875996	0.932332	0.956921	0.989275	0.989275	0.989275	0.989275	0.989275	0.989275	0.995059	0.995059	0.995059	0.995059	0.995059	0.995059	0.995059	1	1	1	1	1	1	0.157159	0.306029	0.53372	0.774791	0.943123	0.958293	0.985934	0.985934	0.985934	0.985934	0.985934	0.985934	0.985934	0.985934	0.985934	0.985934	0.985934	0.985934	0.985934	0.985934	0.985934
PF3D7_1432500	455	0.0002626	0.002565	0	0	0	0	0.102409	0.196852	0.331962	0.470104	0.601786	0.67006	0.7919	0.816126	0.853427	0.869711	0.881334	0.897153	0.900338	0.903926	0.918807	0.940492	0.959793	0.965277	0.972269	0.987039	1	0	0	0	0	0	0	0	0	0	0.00342302	0.0148771	0.0259314	0.0370888	0.0459753	0.0604803	0.106248	0.152425	0.243904	0.321313	0.454348	0.568221
PF3D7_1464200	456.5	0.0002627	0.002565	0	0.155434	0.387702	0.416636	0.454228	0.489784	0.528938	0.57307	0.599702	0.650709	0.650709	0.67502	0.698178	0.698178	0.731834	0.768479	0.768479	0.768479	0.874651	0.92001	0.92001	0.92001	0.940897	0.965031	1	0	0.0900227	0.164621	0.164621	0.164621	0.227904	0.242318	0.242318	0.242318	0.242318	0.256401	0.256401	0.256401	0.256401	0.283479	0.283479	0.323531	0.381126	0.446454	0.539917	0.691726
PF3D7_0608300	453	0.0002676	0.002606	0.0494491	0.0494491	0.0494491	0.0494491	0.0494491	0.0494491	0.0494491	0.0494491	0.0494491	0.0494491	0.0494491	0.0494491	0.128753	0.128753	0.179977	0.235751	0.291899	0.323526	0.431465	0.550983	0.648199	0.725033	0.796561	0.954301	1	0	0	0	0	0	0	0	0	0	0	0	0	0	0	0.0156586	0.0319487	0.0319487	0.0683708	0.143927	0.196086	0.320269
PF3D7_1204300	456	0.000276	0.00268	0.291409	0.643082	0.832401	0.886107	0.898768	0.905892	0.907845	0.912068	0.916798	0.920699	0.922736	0.924391	0.925906	0.927451	0.927451	0.927451	0.928358	0.9304	0.949646	0.953292	0.961419	0.965601	0.97176	0.98882	1	0.109317	0.36813	0.614574	0.694253	0.749028	0.786797	0.797279	0.807051	0.813565	0.815842	0.822526	0.828867	0.835513	0.842137	0.845335	0.85484	0.865141	0.877068	0.889549	0.907488	0.923021
PF3D7_1107400	445.5	0.0002776	0.002689	0.242821	0.435427	0.781095	0.870915	0.952807	1	1	1	1	1	1	1	1	1	1	1	1	1	1	1	1	1	1	1	1	0.226106	0.481466	0.634204	0.698683	0.806214	0.898394	0.945614	0.972357	0.972357	0.972357	0.972357	0.972357	0.972357	0.972357	0.972357	0.972357	0.972357	0.972357	0.972357	0.972357	0.972357
PF3D7_1369600	455	0.0002791	0.002697	0.0399723	0.0399723	0.0737016	0.110467	0.202331	0.349674	0.528774	0.697174	0.900827	0.9935	0.9935	0.9935	0.9935	0.9935	0.9935	0.9935	0.9935	0.9935	0.9935	1	1	1	1	1	1	0	0	0	0.00440831	0.019624	0.0337974	0.0766987	0.144846	0.252609	0.35122	0.437758	0.494534	0.525819	0.525819	0.529158	0.535603	0.550208	0.617056	0.744021	0.8198	0.8641
PF3D7_1411600	455	0.0002802	0.0027	0	0.0760279	0.157178	0.19256	0.258181	0.434318	0.498393	0.530574	0.561659	0.561659	0.621924	0.621924	0.621924	0.621924	0.649361	0.664298	0.664298	0.664298	0.771003	0.81083	0.836866	0.888652	0.901422	0.951045	1	0.0128669	0.0128669	0.0128669	0.0128669	0.0128669	0.0128669	0.0128669	0.0128669	0.0128669	0.0128669	0.0364957	0.0685534	0.0852026	0.101558	0.133377	0.188856	0.24328	0.310558	0.38108	0.517122	0.661356
PF3D7_0904000	448	0.0002832	0.002722	0	0	0.278744	0.410215	0.637959	0.745664	0.745664	0.745664	0.745664	0.745664	0.745664	0.745664	0.745664	0.745664	0.745664	0.745664	0.745664	0.745664	0.745664	0.745664	0.745664	0.793769	0.793769	0.848597	1	0	0.178133	0.362253	0.467451	0.577429	0.693288	0.693288	0.693288	0.693288	0.693288	0.693288	0.693288	0.693288	0.693288	0.693288	0.693288	0.693288	0.693288	0.693288	0.693288	0.693288
PF3D7_0807100	454	0.0002851	0.002732	0.0797222	0.0797222	0.0797222	0.109053	0.109053	0.160791	0.267024	0.406705	0.558863	0.749485	0.905412	0.9547	0.975536	0.975536	0.975536	0.975536	0.975536	0.975536	0.975536	0.975536	0.975536	0.975536	0.975536	1	1	0	0	0	0	0	0	0	0	0	0.0258409	0.108345	0.314298	0.48308	0.558254	0.569584	0.569584	0.569584	0.59594	0.639679	0.692281	0.815033
PF3D7_1309900	455	0.0002883	0.002756	0.0692802	0.124566	0.361514	0.407788	0.659596	0.741222	0.741222	0.741222	0.741222	0.782009	0.782009	0.895683	0.969754	0.969754	0.969754	0.969754	0.969754	0.969754	1	1	1	1	1	1	1	0.120485	0.197214	0.254416	0.34027	0.425688	0.478151	0.516745	0.532924	0.563568	0.579638	0.579638	0.579638	0.595983	0.595983	0.595983	0.595983	0.635265	0.646192	0.646192	0.646192	0.774267
PF3D7_0103300	454	0.0002937	0.0028	0.210663	0.210663	0.32917	0.3839	0.473408	0.558068	0.604333	0.727367	0.883007	0.931951	0.981287	0.981287	0.981287	1	1	1	1	1	1	1	1	1	1	1	1	0	0	0	0	0	0	0.0127394	0.0539518	0.159653	0.2485	0.506922	0.752145	0.807656	0.833502	0.846678	0.859126	0.859126	0.877682	0.912324	0.912324	0.912324
PF3D7_1411400	455	0.0002963	0.002818	0.0253119	0.154497	0.154497	0.171403	0.171403	0.212955	0.243231	0.354499	0.473328	0.505357	0.553786	0.633595	0.659137	0.671383	0.684493	0.698768	0.698768	0.714957	0.771049	0.785994	0.810876	0.899695	0.899695	0.927897	1	0	0	0	0.0183284	0.0183284	0.0183284	0.0183284	0.0328025	0.0328025	0.0687979	0.110996	0.136304	0.150926	0.164542	0.217521	0.297346	0.30906	0.416585	0.465252	0.492236	0.592222
PF3D7_0617200	455	0.0002983	0.002829	0.121799	0.38074	0.614795	0.66963	0.725613	0.770509	0.790661	0.839696	0.860693	0.877376	0.885009	0.886891	0.888685	0.895176	0.896914	0.902589	0.906398	0.910689	0.931636	0.943257	0.950969	0.958114	0.964584	0.980379	1	0.0818261	0.166773	0.215993	0.270541	0.306721	0.329104	0.353205	0.373197	0.397808	0.431595	0.50315	0.570837	0.592211	0.61881	0.637104	0.677348	0.703403	0.742449	0.776566	0.829821	0.881031
PF3D7_1356100	453	0.0003017	0.002854	0.183168	0.183168	0.337729	0.337729	0.337729	0.337729	0.458409	0.519702	0.705785	0.943378	0.943378	1	1	1	1	1	1	1	1	1	1	1	1	1	1	0	0	0	0	0.0336348	0.0336348	0.122256	0.15411	0.259692	0.378399	0.464985	0.573088	0.634098	0.634098	0.634098	0.634098	0.634098	0.677124	0.677124	0.69197	0.718819
PF3D7_1203900	454	0.0003097	0.002923	0.185564	0.348563	0.546649	0.712144	0.738867	0.744828	0.744828	0.744828	0.744828	0.744828	0.779362	0.779362	0.779362	0.779362	0.779362	0.779362	0.779362	0.779362	0.833714	0.833714	0.833714	0.858443	0.887716	0.938448	1	0.084688	0.162079	0.247954	0.333173	0.405387	0.497069	0.505078	0.518034	0.518034	0.518034	0.533686	0.549612	0.557883	0.570071	0.60959	0.62558	0.649123	0.678132	0.706695	0.745194	0.7721
PF3D7_1127800	453	0.0003142	0.002958	0.187014	0.412859	0.542244	0.634365	0.755284	0.812033	0.889391	0.956221	0.980457	0.988435	0.992756	0.992756	1	1	1	1	1	1	1	1	1	1	1	1	1	0.0654767	0.114475	0.155354	0.196802	0.263149	0.384218	0.459714	0.562345	0.639243	0.693012	0.807625	0.85874	0.905797	0.905797	0.922356	0.922356	0.933478	0.948053	0.951682	0.955705	0.955705
PF3D7_1466200	454	0.000319	0.002995	0.122035	0.165457	0.220298	0.252388	0.279556	0.289101	0.306361	0.306361	0.306361	0.319713	0.36203	0.387	0.423031	0.423031	0.455334	0.484111	0.525957	0.558594	0.662337	0.748933	0.775902	0.819657	0.85999	0.915396	1	0.0296261	0.0738062	0.110048	0.131775	0.148273	0.164175	0.16987	0.16987	0.16987	0.16987	0.16987	0.181233	0.185178	0.188853	0.200092	0.207323	0.207323	0.240121	0.2798	0.331185	0.507406
PF3D7_0606600	454	0.0003205	0.003001	0.468429	0.639594	0.740307	0.780374	0.802357	0.823299	0.866398	0.911884	0.939908	0.956285	0.977474	0.98565	0.986257	0.986257	0.988166	0.988166	0.988892	0.990528	0.9974	0.997984	0.997984	0.997984	0.997984	0.999409	1	0.162898	0.240742	0.337003	0.416238	0.473948	0.515522	0.553158	0.606469	0.664046	0.714342	0.808218	0.862672	0.898181	0.9066	0.91772	0.923423	0.927947	0.933459	0.935421	0.945751	0.951319
PF3D7_0512800	453	0.0003218	0.003006	0.175528	0.175528	0.175528	0.175528	0.175528	0.175528	0.175528	0.195107	0.195107	0.215497	0.236051	0.236051	0.236051	0.236051	0.236051	0.254226	0.254226	0.254226	0.398134	0.417163	0.475421	0.562637	0.743369	0.846176	1	0	0	0	0	0	0	0	0	0	0.018546	0.018546	0.018546	0.018546	0.018546	0.054363	0.0882035	0.0882035	0.150918	0.260787	0.336292	0.399243
PF3D7_0208200	453	0.0003329	0.003101	0	0	0.0189724	0.0313806	0.0994073	0.168992	0.285299	0.375816	0.584843	0.682351	0.808622	0.842843	0.865271	0.865271	0.874893	0.892354	0.899385	0.899385	0.951777	0.967573	0.978766	0.982334	0.994277	0.994277	1	0	0	0	0	0	0	0	0.00296081	0.0113725	0.0201949	0.0352415	0.0714576	0.102552	0.138961	0.178558	0.232565	0.284456	0.372523	0.433923	0.520142	0.632584
PF3D7_1454500	453	0.0003388	0.003142	0.371647	0.585516	0.762628	0.90737	0.944179	0.973911	0.986209	0.989275	0.994257	0.994257	0.994257	0.994257	0.994257	0.994257	0.994257	0.995206	0.995206	0.995206	0.997409	0.997409	0.997409	0.998378	1	1	1	0.250084	0.427564	0.576421	0.695431	0.778081	0.876199	0.912937	0.949837	0.960572	0.962263	0.966346	0.96853	0.971944	0.971944	0.974888	0.974888	0.976711	0.978233	0.978233	0.978233	0.980132
PF3D7_0609200	451	0.000339	0.003142	0	0	0	0.0605777	0.168481	0.309718	0.473662	0.698632	0.895302	0.917457	1	1	1	1	1	1	1	1	1	1	1	1	1	1	1	0	0	0	0	0.0272529	0.0622805	0.0941941	0.112268	0.157589	0.17481	0.291579	0.380881	0.432123	0.432123	0.447111	0.462704	0.462704	0.474324	0.539412	0.600068	0.681254
PF3D7_0415800	452	0.0003421	0.003163	0	0	0.128018	0.295469	0.488851	0.534578	0.63566	0.63566	0.63566	0.63566	0.63566	0.87015	0.87015	0.87015	1	1	1	1	1	1	1	1	1	1	1	0	0	0	0	0	0.0936398	0.0936398	0.0936398	0.134971	0.134971	0.283221	0.351055	0.351055	0.351055	0.351055	0.493184	0.567529	0.645427	0.645427	0.717751	0.783146
PF3D7_0201300	453	0.0003467	0.003177	0.25798	0.499355	0.557275	0.626774	0.63326	0.63326	0.651282	0.657954	0.670033	0.681599	0.681599	0.692625	0.707789	0.742044	0.75222	0.7633	0.774454	0.793302	0.828263	0.848835	0.894784	0.925311	0.947026	0.980348	1	0.0937678	0.150363	0.255233	0.286872	0.317792	0.350128	0.371432	0.403816	0.408574	0.417512	0.435458	0.452777	0.452777	0.477983	0.510673	0.527207	0.544323	0.610509	0.671207	0.729483	0.798706
PF3D7_0832400	453	0.0003468	0.003177	0.157829	0.273121	0.282503	0.284613	0.286212	0.286212	0.286459	0.286733	0.29368	0.325993	0.326452	0.331208	0.347173	0.378041	0.388283	0.423333	0.448078	0.475181	0.508126	0.583358	0.665558	0.763223	0.902096	0.961364	1	0.0572565	0.0828947	0.118021	0.133115	0.136931	0.154381	0.154381	0.159036	0.160961	0.164579	0.182379	0.207976	0.214899	0.2268	0.24003	0.253308	0.274475	0.322409	0.358927	0.397129	0.45053
PF3D7_1364400	453	0.0003469	0.003177	0.112703	0.174811	0.205529	0.216233	0.216233	0.219438	0.223019	0.226996	0.235832	0.242726	0.274319	0.381271	0.490742	0.593637	0.679895	0.754196	0.765832	0.780813	0.870757	0.901022	0.924559	0.935344	0.948049	0.978593	1	0.0299632	0.0577723	0.0745449	0.0937183	0.104106	0.112689	0.117344	0.120893	0.124304	0.1257	0.134752	0.151663	0.162652	0.170584	0.188589	0.211677	0.249656	0.308249	0.37065	0.423661	0.554676
PF3D7_0305300	453	0.000347	0.003177	0.262925	0.421531	0.519343	0.536756	0.545034	0.552679	0.55814	0.559291	0.561992	0.565271	0.601027	0.608019	0.615566	0.624315	0.638684	0.646758	0.662	0.674019	0.736544	0.782776	0.818574	0.846024	0.882381	0.936899	1	0.0605199	0.10918	0.147655	0.177485	0.207397	0.225259	0.234466	0.243335	0.251226	0.256691	0.272166	0.303869	0.339821	0.372572	0.407029	0.450176	0.493531	0.548356	0.605867	0.657478	0.712498
PF3D7_1224700	452	0.0003507	0.003203	0.141922	0.339316	0.391536	0.40894	0.469241	0.469241	0.469241	0.469241	0.578462	0.666847	0.946225	0.987306	0.987306	0.987306	1	1	1	1	1	1	1	1	1	1	1	0	0.0258438	0.0727587	0.0727587	0.0934019	0.1531	0.17123	0.17123	0.189744	0.209162	0.315446	0.332538	0.510287	0.568091	0.670267	0.723796	0.723796	0.77661	0.809478	0.910865	0.910865
PF3D7_1011700	451	0.000354	0.003225	0.326356	0.564557	0.783209	0.783209	0.783209	0.783209	0.783209	0.839916	0.899256	0.927759	0.980855	1	1	1	1	1	1	1	1	1	1	1	1	1	1	0.047691	0.184859	0.365176	0.476223	0.524223	0.572401	0.591411	0.640729	0.674696	0.712565	0.778888	0.836758	0.854403	0.854403	0.866514	0.878877	0.882506	0.882506	0.890043	0.890043	0.917236
PF3D7_0810000	452	0.0003586	0.003259	0.394492	0.794808	0.901288	0.936535	0.953188	0.961377	0.969879	0.969879	0.974152	0.974152	0.974152	0.974152	0.974152	0.974152	0.974152	0.978072	0.978072	0.978072	0.978072	0.978072	0.978072	0.978072	0.984774	0.992519	1	0.315829	0.500795	0.654106	0.757179	0.824749	0.883606	0.910626	0.929921	0.929921	0.929921	0.935198	0.940289	0.940289	0.940289	0.950948	0.956226	0.958583	0.964482	0.964482	0.967197	0.967197
PF3D7_1231500	451	0.0003604	0.003266	0.352282	0.611764	0.824877	0.90884	0.952725	0.971399	0.978098	0.985539	0.992275	0.992275	0.992275	0.992275	0.992275	0.992275	0.992275	0.992275	0.992275	0.992275	0.992275	0.994776	0.997469	0.997469	0.997469	0.997469	1	0.196233	0.416569	0.589975	0.743878	0.857817	0.936713	0.952139	0.96093	0.96093	0.96093	0.96093	0.96093	0.973175	0.973175	0.973175	0.973175	0.973175	0.973175	0.973175	0.973175	0.975219
PF3D7_0729000	452	0.0003671	0.003311	0.19757	0.317563	0.545594	0.591517	0.659176	0.712879	0.761623	0.805313	0.836843	0.869657	0.941202	0.948165	0.975274	0.988271	0.988271	0.988271	0.988271	0.988271	1	1	1	1	1	1	1	0.0371433	0.0590312	0.0977043	0.135395	0.172799	0.201209	0.201209	0.234742	0.259243	0.316867	0.507664	0.7127	0.754082	0.794136	0.801348	0.816675	0.832541	0.860347	0.877286	0.925329	0.939285
PF3D7_1367600	452	0.0003671	0.003311	0.0198831	0.0390602	0.130417	0.187793	0.225213	0.258915	0.301717	0.345224	0.375939	0.394105	0.438362	0.458291	0.472437	0.484077	0.497155	0.512894	0.514113	0.518232	0.598526	0.621123	0.67007	0.717109	0.81643	0.943505	1	0	0	0	0	0	0	0	0.00335286	0.0075864	0.0120267	0.0297924	0.0526741	0.0780539	0.109972	0.141823	0.175614	0.222452	0.276146	0.339614	0.434256	0.554696
PF3D7_1405700	452	0.0003707	0.003335	0.449562	0.672238	0.729262	0.729262	0.750796	0.771945	0.817472	0.817472	0.851799	0.851799	0.851799	0.851799	0.861749	0.903203	0.921336	0.921336	0.921336	0.921336	0.945712	0.96271	0.96271	0.96271	0.989631	1	1	0.0867103	0.120733	0.120733	0.138902	0.15041	0.167727	0.180417	0.185441	0.199028	0.215673	0.256561	0.361553	0.457681	0.581736	0.657566	0.705612	0.765809	0.820633	0.868877	0.897133	0.929777
PF3D7_0401500	452	0.0003717	0.003336	0.433111	0.735745	0.916726	0.944285	0.947352	0.951366	0.951366	0.951366	0.954526	0.954526	0.960555	0.960555	0.960555	0.960555	0.96147	0.96147	0.96147	0.9626	0.97992	0.98234	0.986682	0.987545	0.996063	1	1	0.310217	0.524585	0.651515	0.738159	0.803345	0.853098	0.876292	0.896033	0.901672	0.909952	0.917506	0.920857	0.923263	0.925664	0.927948	0.930107	0.935281	0.936889	0.942112	0.948773	0.961507
PF3D7_1224900	452	0.0003741	0.003349	0.126221	0.224409	0.354482	0.576739	0.623039	0.683066	0.727467	0.766898	0.805732	0.831922	0.849678	0.856258	0.862409	0.865357	0.871484	0.874921	0.878381	0.880331	0.908777	0.916958	0.921211	0.931214	0.949706	0.966219	1	0.0299853	0.0638253	0.0999675	0.133753	0.161778	0.183364	0.203228	0.231721	0.260902	0.304924	0.393751	0.46282	0.517761	0.583413	0.631258	0.675831	0.694445	0.718147	0.744942	0.783139	0.81188
PF3D7_1019600	451	0.0003791	0.003386	0.284636	0.284636	0.284636	0.284636	0.449306	0.533145	0.707211	0.79367	0.79367	0.79367	0.79367	0.79367	0.861199	0.930051	0.930051	0.930051	0.930051	0.930051	0.930051	0.930051	1	1	1	1	1	0	0	0	0	0	0.0967967	0.0967967	0.0967967	0.17275	0.17275	0.463427	0.611314	0.692336	0.692336	0.692336	0.692336	0.692336	0.692336	0.759754	0.759754	0.759754
PF3D7_1120900	451	0.0003806	0.003391	0.304574	0.564522	0.809926	0.857604	0.892017	0.892017	0.906568	0.906568	0.913217	0.913217	0.913217	0.913217	0.913217	0.913217	0.913217	0.913217	0.913217	0.913217	0.923605	0.93447	0.952011	0.975272	0.986745	1	1	0.297719	0.556768	0.627927	0.694789	0.745626	0.805339	0.805339	0.805339	0.811656	0.820135	0.824003	0.827735	0.862234	0.862234	0.865952	0.869821	0.87673	0.87673	0.883907	0.897189	0.904385
PF3D7_0808400	451	0.0003971	0.00353	0	0	0.0969163	0.198138	0.339312	0.489092	0.6059	0.75193	0.817628	0.840883	0.899345	0.90295	0.912094	0.912094	0.912094	0.912094	0.912094	0.912094	0.926115	0.937848	0.947319	0.953599	0.967798	0.976254	1	0	0	0.004587	0.0127452	0.0517189	0.0779101	0.0816553	0.0877133	0.0915379	0.0975702	0.16213	0.255986	0.33342	0.427318	0.504946	0.590024	0.652766	0.698178	0.729468	0.773424	0.809499
PF3D7_1106500	451	0.0004008	0.00354	0.0805107	0.175983	0.238786	0.421773	0.52621	0.574742	0.66757	0.72463	0.826245	0.826245	0.876697	0.876697	0.876697	0.887424	0.921879	0.934384	0.946972	0.946972	0.976749	0.976749	0.987647	0.987647	0.987647	1	1	0	0	0	0.0105457	0.0393774	0.0563305	0.102668	0.102668	0.205194	0.246552	0.352191	0.382903	0.541435	0.582287	0.620023	0.635117	0.668816	0.696937	0.740459	0.740459	0.796612
PF3D7_1442400	451	0.0004012	0.00354	0.26322	0.338542	0.358641	0.367404	0.371199	0.378378	0.386225	0.39818	0.409179	0.41748	0.421664	0.442629	0.448854	0.47107	0.477865	0.503762	0.503762	0.503762	0.570067	0.613399	0.661762	0.718566	0.826789	0.903535	1	0.0609755	0.124936	0.158775	0.182513	0.189957	0.194742	0.196921	0.196921	0.196921	0.196921	0.209698	0.23047	0.266083	0.270504	0.304707	0.332623	0.354245	0.390666	0.447958	0.499858	0.574509
PF3D7_1303800	451	0.0004029	0.00354	0.0450416	0.0830157	0.100238	0.102648	0.10503	0.108218	0.114739	0.118156	0.12118	0.122321	0.125773	0.129667	0.138877	0.154947	0.182042	0.255285	0.31161	0.35545	0.594732	0.70482	0.775061	0.834077	0.874419	0.921553	1	0.0171624	0.0237876	0.0310531	0.0336742	0.0356283	0.0356283	0.0368895	0.0373439	0.0398015	0.0402343	0.0410181	0.0449645	0.0467123	0.048398	0.0523178	0.055487	0.0625606	0.124062	0.210936	0.298795	0.410988
PF3D7_0933000	451	0.000403	0.00354	0.328587	0.588032	0.710693	0.733844	0.752061	0.764711	0.773867	0.777754	0.782987	0.791322	0.806241	0.815895	0.825756	0.828679	0.840414	0.84808	0.859228	0.872752	0.925289	0.941996	0.951911	0.957739	0.972551	0.982798	1	0.108532	0.22058	0.292092	0.348904	0.389518	0.426723	0.435807	0.445452	0.45352	0.462229	0.483409	0.504227	0.527965	0.558603	0.604871	0.653118	0.702073	0.749244	0.794043	0.837316	0.87503
PF3D7_0513600	451	0.000403	0.00354	0.16954	0.300368	0.400969	0.441846	0.478712	0.512129	0.553877	0.588754	0.641467	0.678343	0.74039	0.759332	0.772966	0.779077	0.78697	0.799861	0.808821	0.816131	0.867111	0.89093	0.910751	0.932301	0.958243	0.980482	1	0.0951134	0.151241	0.194716	0.226396	0.247179	0.267462	0.275027	0.280155	0.286297	0.293764	0.316944	0.347854	0.375014	0.400208	0.433431	0.470017	0.506738	0.554861	0.606251	0.68366	0.756981
PF3D7_1138000	450	0.0004181	0.003663	0.134156	0.50734	0.809215	0.875025	0.903526	0.917005	0.917005	0.917005	0.917005	0.932589	0.932589	0.960236	0.973404	0.973404	0.973404	0.973404	0.973404	0.973404	0.973404	0.984652	0.984652	0.984652	1	1	1	0.222926	0.33878	0.654252	0.772279	0.833973	0.833973	0.833973	0.833973	0.861638	0.861638	0.861638	0.88718	0.88718	0.88718	0.88718	0.88718	0.910823	0.910823	0.940709	0.940709	0.940709
PF3D7_0622900	450	0.0004207	0.003677	0.258873	0.527201	0.549264	0.549264	0.576304	0.576304	0.646501	0.689092	0.728273	0.728273	0.855967	0.89231	0.903398	0.903398	0.903398	0.903398	0.903398	0.903398	0.903398	0.903398	0.937857	0.94928	0.978403	0.978403	1	0.0647393	0.0647393	0.0986708	0.127234	0.127234	0.250391	0.315955	0.457355	0.537699	0.551743	0.580156	0.618591	0.647159	0.647159	0.647159	0.659973	0.659973	0.679072	0.702843	0.702843	0.726679
PF3D7_1312800	449	0.0004424	0.003857	0.189544	0.345074	0.387154	0.400915	0.416806	0.424322	0.428521	0.428521	0.428521	0.428521	0.428521	0.428521	0.428521	0.428521	0.428521	0.428521	0.440218	0.440218	0.507314	0.547701	0.586573	0.631055	0.763397	0.856237	1	0.107444	0.182266	0.243901	0.28395	0.302477	0.320248	0.326419	0.338764	0.339756	0.339756	0.339756	0.344998	0.34688	0.348758	0.350381	0.355518	0.360874	0.389133	0.403567	0.430986	0.468179
PF3D7_0930100	449	0.0004528	0.003939	0.031957	0.154328	0.184499	0.227189	0.227189	0.264841	0.342151	0.463216	0.516795	0.577452	0.618214	0.685844	0.731335	0.746795	0.746795	0.746795	0.819368	0.819368	0.847271	0.920234	0.93594	0.982802	0.982802	0.982802	1	0	0	0	0	0	0	0	0	0.0378393	0.0576828	0.0938863	0.163754	0.163754	0.163754	0.182915	0.255331	0.287668	0.489695	0.648128	0.74544	0.780768
PF3D7_1322100	449	0.0004571	0.003967	0.258389	0.406951	0.466414	0.466414	0.474957	0.474957	0.490434	0.498294	0.519987	0.519987	0.519987	0.540108	0.560081	0.566341	0.585648	0.585648	0.60034	0.60034	0.60034	0.627436	0.804903	0.837656	0.864434	0.900475	1	0.157179	0.195329	0.232513	0.25338	0.25338	0.25338	0.25338	0.25338	0.25338	0.25338	0.290819	0.319884	0.403368	0.413086	0.431082	0.450005	0.450005	0.512607	0.540542	0.540542	0.614462
PF3D7_1013200	449	0.0004586	0.003971	0.0839814	0.163523	0.191304	0.191304	0.191304	0.191304	0.191304	0.202321	0.258063	0.342522	0.717634	0.801422	0.814874	0.882499	0.887195	0.907649	0.917945	0.917945	0.942299	0.963714	0.963714	0.98382	0.99512	0.99512	1	0	0	0.00632364	0.00632364	0.00632364	0.00632364	0.00632364	0.00632364	0.00881917	0.0114366	0.0482907	0.115563	0.175821	0.212122	0.262413	0.293867	0.319288	0.359212	0.41574	0.554164	0.691083
PF3D7_0409200	449	0.0004637	0.004005	0.0420611	0.0863967	0.0863967	0.091555	0.110689	0.110689	0.119926	0.145044	0.16792	0.186106	0.247606	0.256274	0.264531	0.264531	0.276531	0.315728	0.333266	0.367841	0.568002	0.651967	0.673518	0.75024	0.823337	0.929303	1	0.0124644	0.0152047	0.0152047	0.0204549	0.0204549	0.0204549	0.0204549	0.0204549	0.0224181	0.0224181	0.028053	0.0379056	0.0502528	0.0662723	0.0778367	0.0969453	0.115574	0.144825	0.201411	0.273155	0.424476
PF3D7_0403600	449	0.0004665	0.004015	0.149039	0.251189	0.423391	0.54019	0.629487	0.707829	0.780323	0.804642	0.815827	0.815827	0.822209	0.827397	0.836894	0.846577	0.846577	0.846577	0.852258	0.852258	0.887542	0.896681	0.93032	0.940103	0.954578	0.976879	1	0.00960176	0.0232154	0.0418426	0.0705932	0.0955214	0.121084	0.163194	0.172924	0.237427	0.25838	0.299523	0.379542	0.506817	0.561523	0.633296	0.67457	0.71132	0.741987	0.771978	0.788117	0.841398
PF3D7_1149100	447	0.000467	0.004015	0.33766	0.614346	0.868009	0.934285	0.955239	0.974349	0.976722	0.981437	0.993294	0.997863	0.997863	0.997863	0.997863	0.997863	0.997863	0.997863	0.997863	0.997863	0.997863	0.997863	0.997863	0.997863	0.997863	0.999304	1	0.125487	0.313831	0.498025	0.636836	0.784202	0.848555	0.883129	0.913673	0.930985	0.944354	0.96124	0.967173	0.967173	0.970095	0.970095	0.977253	0.977253	0.981411	0.984589	0.988449	0.990194
PF3D7_0414700	448	0.0004775	0.004095	0.103251	0.230262	0.344234	0.344234	0.344234	0.344234	0.344234	0.344234	0.360126	0.360126	0.414533	0.444014	0.459216	0.500488	0.529945	0.578056	0.578056	0.614431	0.702276	0.754216	0.810121	0.86572	0.86572	0.918997	1	0.0402389	0.109946	0.109946	0.109946	0.109946	0.109946	0.109946	0.109946	0.109946	0.109946	0.133836	0.145361	0.198632	0.198632	0.198632	0.234727	0.234727	0.29705	0.421353	0.499239	0.611441
PF3D7_0525600	448	0.0004799	0.004107	0.0453448	0.0811925	0.0811925	0.114558	0.157908	0.172622	0.277858	0.37069	0.4684	0.626427	0.855035	0.867982	0.891685	0.891685	0.891685	0.891685	0.891685	0.891685	0.891685	0.891685	0.903961	0.928379	0.928379	0.942293	1	0	0	0	0	0	0	0	0.00721515	0.0345462	0.0560453	0.177987	0.215835	0.288723	0.288723	0.288723	0.347707	0.347707	0.415926	0.462329	0.519166	0.632203
PF3D7_1031500	447.5	0.0004816	0.004111	0	0	0	0.0857247	0.16522	0.200334	0.277091	0.407843	0.447295	0.447295	0.610999	0.610999	0.610999	0.673091	0.735611	0.735611	0.735611	0.735611	0.907963	0.937266	0.937266	1	1	1	1	0	0.0256082	0.0366095	0.0366095	0.0366095	0.0366095	0.0366095	0.0366095	0.0366095	0.0366095	0.0366095	0.0366095	0.0366095	0.0457216	0.0457216	0.0546877	0.063969	0.125851	0.184613	0.325134	0.499776
PF3D7_1436400	448	0.000484	0.004122	0.15407	0.15407	0.15407	0.273577	0.273577	0.273577	0.273577	0.273577	0.273577	0.273577	0.346375	0.364331	0.364331	0.488161	0.488161	0.506205	0.524369	0.565296	0.751127	0.765737	0.812913	0.859829	0.859829	0.931126	1	0.053769	0.0821873	0.0965671	0.108672	0.12309	0.12309	0.12309	0.12309	0.12309	0.12309	0.12309	0.154524	0.154524	0.177073	0.188568	0.221849	0.221849	0.306511	0.359068	0.392583	0.465272
PF3D7_0215500	448	0.0005008	0.004253	0.159598	0.292958	0.423645	0.446437	0.491553	0.519561	0.57104	0.629883	0.674222	0.699334	0.78168	0.791255	0.791255	0.791255	0.800092	0.800092	0.800092	0.800092	0.841909	0.863669	0.884634	0.89938	0.935893	0.969161	1	0.0763628	0.10282	0.126834	0.172318	0.198734	0.20892	0.237431	0.275337	0.336937	0.386673	0.446596	0.487398	0.497508	0.502215	0.511813	0.52561	0.537759	0.569816	0.592672	0.651795	0.709099
PF3D7_0629700	448	0.0005019	0.004253	0.063589	0.083562	0.119093	0.131486	0.13417	0.139441	0.139441	0.145077	0.168927	0.188656	0.2176	0.444404	0.680282	0.834285	0.85774	0.868204	0.870837	0.873804	0.902618	0.913209	0.929168	0.954109	0.96949	0.984996	1	0.0348191	0.0348191	0.0348191	0.0373881	0.0373881	0.0399769	0.0413267	0.0426626	0.04748	0.04748	0.0566983	0.0611458	0.104827	0.114911	0.169651	0.232031	0.240265	0.305494	0.358663	0.412427	0.532226
PF3D7_1249300	448	0.0005029	0.004253	0.238596	0.454408	0.621871	0.683996	0.756306	0.813651	0.864956	0.911689	0.934965	0.938804	0.942813	0.944442	0.946679	0.955961	0.957589	0.958475	0.96026	0.96026	0.970074	0.976532	0.982712	0.985016	0.986532	0.992738	1	0.0456853	0.125656	0.212506	0.314162	0.420182	0.53536	0.604995	0.680091	0.722483	0.764049	0.798491	0.821402	0.829097	0.838341	0.842363	0.849722	0.853314	0.867343	0.879019	0.886745	0.899901
PF3D7_1307600	446	0.0005113	0.004315	0.259207	0.259207	0.259207	0.259207	0.259207	0.259207	0.259207	0.259207	0.259207	0.259207	0.259207	0.259207	0.281789	0.281789	0.547077	0.895993	0.977053	0.977053	0.977053	0.977053	0.977053	0.977053	1	1	1	0.0782182	0.0782182	0.0905171	0.0905171	0.0905171	0.0905171	0.0905171	0.0905171	0.0905171	0.0905171	0.155529	0.175407	0.205395	0.205395	0.242914	0.261891	0.3479	0.465214	0.546502	0.605985	0.685433
PF3D7_1112100	447	0.0005405	0.004551	0.0818687	0.154662	0.213062	0.228814	0.245825	0.255196	0.261853	0.271998	0.288174	0.298005	0.312204	0.329993	0.34915	0.362614	0.371263	0.377541	0.393342	0.407582	0.545695	0.624618	0.692131	0.732167	0.781714	0.871916	1	0.0387931	0.0576819	0.0757644	0.101632	0.113186	0.115789	0.11816	0.123275	0.128119	0.128119	0.128119	0.133078	0.138245	0.145806	0.150261	0.164265	0.175374	0.228868	0.279243	0.387118	0.530556
PF3D7_0512900	445	0.0005678	0.00477	0.111296	0.330322	0.51286	0.592878	0.715438	0.792621	0.875911	0.928938	0.989197	0.989197	0.995074	0.995074	1	1	1	1	1	1	1	1	1	1	1	1	1	0	0.133062	0.242883	0.323247	0.426131	0.518879	0.573424	0.625099	0.713117	0.764244	0.858381	0.891089	0.909985	0.909985	0.950717	0.959193	0.959193	0.965509	0.965509	0.975209	0.975209
PF3D7_1001700	446	0.0005737	0.004808	0.185412	0.456508	0.761737	0.867004	0.920482	0.949279	0.955574	0.965165	0.971341	0.971341	0.978054	0.978054	0.978054	0.978054	0.978054	0.983989	0.983989	0.983989	0.991057	0.991057	0.991057	0.991057	0.994336	0.994336	1	0.206813	0.380643	0.533377	0.645725	0.753747	0.839606	0.89255	0.926318	0.935776	0.938256	0.940518	0.940518	0.94304	0.94304	0.94304	0.945351	0.945351	0.945351	0.94745	0.94745	0.952071
PF3D7_1334100	446	0.0005774	0.004829	0.28056	0.482418	0.694909	0.729316	0.801691	0.841959	0.868663	0.893654	0.905991	0.915303	0.940419	0.944234	0.954709	0.96183	0.96183	0.97013	0.97013	0.97013	0.97013	0.97013	0.977364	0.977364	0.977364	0.992639	1	0.0507584	0.0838803	0.114085	0.127005	0.13511	0.14813	0.159992	0.183018	0.214514	0.237384	0.368962	0.538384	0.715503	0.776189	0.835031	0.865319	0.877742	0.908843	0.921746	0.93236	0.945298
PF3D7_1340300	446	0.0005816	0.004852	0.0272698	0.0478004	0.0772378	0.0955575	0.112301	0.131831	0.172537	0.209262	0.254541	0.316019	0.422129	0.478878	0.535952	0.583903	0.608022	0.629466	0.646625	0.659096	0.750227	0.786457	0.820837	0.851526	0.89682	0.94471	1	0	0	0.000636786	0.00134675	0.00253074	0.00253074	0.00312579	0.00371471	0.00590488	0.0120432	0.0200502	0.0390953	0.0552256	0.0762101	0.11569	0.155733	0.207431	0.278138	0.349272	0.461938	0.584538
PF3D7_1414700	445	0.0006013	0.005006	0.22121	0.338033	0.416883	0.416883	0.437909	0.466049	0.504569	0.543261	0.578855	0.609077	0.619232	0.619232	0.634343	0.634343	0.634343	0.643322	0.643322	0.66369	0.670641	0.685183	0.724312	0.76601	0.813373	0.939928	1	0.193492	0.274077	0.304593	0.339962	0.366817	0.366817	0.366817	0.366817	0.366817	0.366817	0.366817	0.366817	0.366817	0.372799	0.391094	0.391094	0.413571	0.456397	0.50682	0.538459	0.639124
PF3D7_0603600	444	0.0006068	0.00504	0.0624577	0.139288	0.139288	0.139288	0.139288	0.139288	0.139288	0.139288	0.139288	0.139288	0.139288	0.148205	0.166596	0.243223	0.261042	0.299845	0.319377	0.319377	0.626615	0.739289	0.818387	0.863435	0.901459	0.956331	1	0	0	0	0	0	0	0	0	0	0	0.0101221	0.0209543	0.0209543	0.0532339	0.101888	0.122353	0.143762	0.17374	0.217417	0.283419	0.364282
PF3D7_1455500	445	0.0006147	0.005087	0.212827	0.380291	0.530591	0.549046	0.556386	0.558122	0.565796	0.575658	0.629728	0.739102	0.955075	0.981505	0.988288	0.989823	0.993109	0.993109	0.993109	0.993109	0.993109	0.993109	0.993109	0.994936	0.996466	1	1	0.0161664	0.032503	0.0430946	0.0448778	0.046742	0.046742	0.0483792	0.0572066	0.150521	0.305744	0.441823	0.614527	0.724567	0.748531	0.780842	0.795275	0.810352	0.819278	0.834119	0.850414	0.868853
PF3D7_0516100	445	0.0006152	0.005087	0.120007	0.267629	0.27803	0.27803	0.27803	0.27803	0.27803	0.291416	0.291416	0.291416	0.291416	0.308548	0.326217	0.326217	0.349042	0.38632	0.417594	0.431687	0.509373	0.650752	0.704901	0.811069	0.874813	0.916095	1	0	0	0	0	0	0.0108331	0.0207032	0.0207032	0.0307824	0.0307824	0.0628616	0.0938213	0.114206	0.114206	0.155038	0.222758	0.250183	0.321678	0.406081	0.436962	0.539155
PF3D7_0105400	445	0.0006185	0.005102	0.0773163	0.468075	0.614064	0.691076	0.759141	0.789506	0.821027	0.821027	0.821027	0.821027	0.8539	0.896186	0.909963	0.909963	0.936661	0.965729	0.965729	0.965729	0.988232	1	1	1	1	1	1	0.0822932	0.208694	0.303413	0.373816	0.474148	0.539496	0.567759	0.610157	0.610157	0.619431	0.619431	0.637401	0.656122	0.690991	0.715205	0.757731	0.780228	0.798835	0.848951	0.875837	0.924227
PF3D7_1352800	445	0.0006229	0.005111	0.142013	0.204834	0.257055	0.257055	0.257055	0.304883	0.393635	0.498008	0.600251	0.6998	0.818232	0.864023	0.896397	0.912888	0.922697	0.935514	0.937664	0.940087	0.960432	0.965621	0.967483	0.973037	0.978515	0.984846	1	0.0140861	0.0160587	0.0160587	0.0160587	0.0160587	0.0179722	0.0311736	0.0587646	0.126862	0.214766	0.269609	0.338938	0.375636	0.39509	0.435715	0.480411	0.498267	0.553377	0.606003	0.698363	0.784018
PF3D7_1212200	444.5	0.0006233	0.005111	0	0.050555	0.0838102	0.0838102	0.107067	0.148568	0.148568	0.148568	0.148568	0.148568	0.148568	0.483115	0.501945	0.518986	0.553304	0.553304	0.573302	0.61836	0.759098	0.844234	0.896172	0.947824	0.947824	0.967447	1	0	0	0	0	0	0	0	0.0103479	0.0290064	0.0388658	0.0388658	0.0388658	0.0776374	0.0776374	0.130858	0.184804	0.184804	0.244504	0.314346	0.314346	0.397377
PF3D7_0300400	445	0.0006251	0.005111	0.152817	0.265009	0.274093	0.276136	0.277684	0.277684	0.277923	0.278189	0.284915	0.316202	0.318425	0.32303	0.338488	0.369738	0.379655	0.413592	0.437774	0.464515	0.4985	0.573263	0.659594	0.756948	0.894756	0.960788	1	0.0528532	0.0765197	0.108945	0.122878	0.132422	0.148529	0.148529	0.152826	0.154604	0.157943	0.176051	0.199679	0.206069	0.221763	0.235576	0.257033	0.279273	0.31682	0.352237	0.395977	0.447671
PF3D7_1149900	445	0.0006251	0.005111	0.157656	0.272823	0.282195	0.284303	0.2859	0.2859	0.286147	0.28642	0.29336	0.325637	0.326096	0.330847	0.346795	0.377824	0.388055	0.423067	0.447785	0.474858	0.506143	0.581293	0.665193	0.762555	0.90147	0.961593	1	0.0600141	0.0868871	0.123706	0.139526	0.143526	0.161816	0.161816	0.166695	0.168713	0.172505	0.191163	0.217992	0.227162	0.239636	0.253504	0.267421	0.289608	0.328405	0.366682	0.39966	0.447025
PF3D7_1335700	444	0.0006478	0.005285	0.250229	0.52251	0.559865	0.576153	0.604367	0.61771	0.61771	0.61771	0.644964	0.721032	0.721032	0.733672	0.791523	0.930865	0.930865	0.930865	0.930865	0.930865	0.94151	0.94151	0.977465	0.977465	0.977465	0.977465	1	0	0	0	0	0	0	0	0	0.0350631	0.0535911	0.124337	0.228509	0.36241	0.446171	0.655859	0.700595	0.720571	0.812034	0.886906	0.886906	0.897308
PF3D7_0927200	444	0.0006644	0.005408	0.127235	0.232848	0.256909	0.268754	0.274367	0.274367	0.274367	0.274367	0.274367	0.276237	0.276237	0.276237	0.279042	0.279042	0.279042	0.292377	0.314192	0.340658	0.46728	0.543209	0.607041	0.707465	0.821277	0.915405	1	0.0767217	0.115416	0.138186	0.163701	0.17964	0.192785	0.197244	0.197244	0.197244	0.197244	0.201838	0.2065	0.213407	0.220193	0.224804	0.229255	0.240416	0.272803	0.292746	0.337821	0.377076
PF3D7_0319500	444	0.0006701	0.00542	0.0502036	0.117834	0.191722	0.228663	0.274339	0.29606	0.346171	0.393613	0.414218	0.443378	0.489137	0.50825	0.525745	0.534664	0.534664	0.534664	0.534664	0.564142	0.630058	0.634267	0.728101	0.756746	0.787857	0.909203	1	0	0.0135265	0.0289937	0.0550339	0.0627883	0.0914672	0.103422	0.129204	0.159723	0.169351	0.175826	0.205231	0.223748	0.229812	0.242176	0.283438	0.289614	0.337147	0.387547	0.463707	0.503332
PF3D7_1445200	444	0.0006701	0.00542	0.0249651	0.0620716	0.0909225	0.105051	0.133515	0.166071	0.213627	0.254343	0.308722	0.348923	0.426634	0.464085	0.501927	0.513622	0.524391	0.541432	0.548294	0.561823	0.631524	0.679555	0.723393	0.780263	0.838429	0.917687	1	0.011597	0.0156585	0.0209367	0.024269	0.0254302	0.0276689	0.0276689	0.0276689	0.0276689	0.0287613	0.032964	0.0418271	0.05259	0.0639704	0.0922451	0.121424	0.160863	0.212615	0.281017	0.405709	0.576095
PF3D7_1254300	444	0.0006717	0.00542	0.157624	0.272768	0.282138	0.284245	0.285842	0.285842	0.286089	0.286362	0.2933	0.325571	0.326287	0.331037	0.346981	0.377809	0.388039	0.423043	0.447756	0.474824	0.506644	0.581778	0.664205	0.761546	0.90113	0.961384	1	0.0598971	0.0867176	0.123464	0.139254	0.143246	0.161501	0.161501	0.16637	0.168384	0.172169	0.19269	0.219467	0.226709	0.239159	0.252999	0.266889	0.289032	0.327754	0.365956	0.400831	0.448103
PF3D7_1457700	444	0.0006717	0.00542	0.037901	0.0646825	0.0903614	0.10017	0.11927	0.133399	0.153284	0.176227	0.208935	0.235207	0.293759	0.337349	0.375519	0.429657	0.456708	0.479095	0.513223	0.535711	0.637765	0.71463	0.782067	0.829135	0.868973	0.937252	1	0.010481	0.0185619	0.0220214	0.0247678	0.0258105	0.0258105	0.0273164	0.0273164	0.02831	0.0302753	0.0354883	0.0440664	0.0531797	0.0640285	0.0854152	0.115233	0.153189	0.221349	0.301168	0.419365	0.569163
PF3D7_0911200	443	0.0006782	0.00546	0	0	0	0	0.0692777	0.201762	0.335225	0.524159	0.751709	0.862493	0.992532	0.992532	0.992532	0.992532	0.992532	0.992532	0.992532	0.992532	1	1	1	1	1	1	1	0	0	0	0	0.00655564	0.0381526	0.0677724	0.0929199	0.123053	0.150827	0.197054	0.250642	0.263186	0.280708	0.31425	0.31425	0.31425	0.364117	0.386126	0.480029	0.64409
PF3D7_0906100	416	0.0006848	0.005501	0.675705	0.918173	1	1	1	1	1	1	1	1	1	1	1	1	1	1	1	1	1	1	1	1	1	1	1	0.44787	0.651079	0.772015	0.869634	0.900998	0.900998	0.900998	0.9322	0.9322	0.9322	0.986028	0.986028	0.986028	1	1	1	1	1	1	1	1
PF3D7_1438600	443	0.0006959	0.005578	0	0	0.238961	0.326813	0.490051	0.583063	0.676879	0.755404	0.856387	0.879345	0.879345	0.879345	0.879345	0.879345	0.879345	0.879345	0.879345	0.879345	0.890695	0.911982	0.931148	0.943856	0.956391	0.987987	1	0.0296446	0.0296446	0.0574663	0.141802	0.234338	0.340682	0.406582	0.43696	0.47035	0.503555	0.526372	0.544836	0.551405	0.557685	0.579508	0.601072	0.62666	0.651276	0.677377	0.715417	0.748294
PF3D7_1331200	443	0.0007129	0.005698	0.0183822	0.0474468	0.0707136	0.0774767	0.102563	0.114068	0.132371	0.158065	0.195412	0.255826	0.507063	0.757197	0.944695	0.975566	0.98081	0.99223	0.99223	0.99223	0.99223	0.99223	0.99223	0.99718	0.99718	1	1	0	0	0	0.000871418	0.000871418	0.00174959	0.00174959	0.00347515	0.00510925	0.00682315	0.0367841	0.10138	0.190029	0.259135	0.306801	0.359058	0.415721	0.475504	0.537205	0.607854	0.700576
PF3D7_0520700	443	0.000714	0.005698	0.0149377	0.0350916	0.0925514	0.114625	0.121916	0.124111	0.129018	0.136905	0.148789	0.186689	0.459405	0.661163	0.810812	0.928923	0.956853	0.967035	0.969313	0.971879	0.987975	0.992176	0.995134	0.995134	0.996102	0.997219	1	0.00364179	0.00364179	0.00364179	0.00364179	0.00364179	0.00364179	0.00478262	0.00478262	0.00594762	0.00656323	0.0225321	0.0836808	0.14283	0.207142	0.259034	0.321042	0.361989	0.405485	0.456781	0.533015	0.650483
PF3D7_1009900	443	0.0007191	0.005719	0.0796284	0.14493	0.217331	0.236862	0.273085	0.29031	0.343167	0.43044	0.488453	0.543954	0.699697	0.731265	0.760771	0.774917	0.774917	0.791408	0.82461	0.843312	0.902213	0.941463	0.955835	0.955835	0.962884	0.962884	1	0	0	0	0	0.00666601	0.0123057	0.0519564	0.0741197	0.114457	0.166929	0.203164	0.278997	0.32261	0.33862	0.384008	0.399071	0.418658	0.481972	0.539884	0.611102	0.65359
PF3D7_1001800	443	0.0007198	0.005719	0.166588	0.421376	0.647463	0.754273	0.830189	0.85298	0.875937	0.881426	0.882932	0.882932	0.901694	0.904718	0.907598	0.907598	0.907598	0.910637	0.910637	0.910637	0.945551	0.951193	0.951193	0.96888	0.979651	0.987156	1	0.111932	0.245914	0.333328	0.433077	0.545147	0.648484	0.694043	0.716317	0.736208	0.742676	0.759327	0.768562	0.771194	0.77487	0.790537	0.794154	0.797704	0.810354	0.830631	0.854931	0.884874
PF3D7_0700400	443	0.0007215	0.005721	0.15754	0.2732	0.282564	0.284671	0.286266	0.286266	0.286513	0.286786	0.293721	0.325974	0.326433	0.33118	0.347116	0.377927	0.388151	0.423137	0.447837	0.47489	0.506692	0.581786	0.664168	0.761458	0.900967	0.961188	1	0.0594543	0.0860766	0.122552	0.138225	0.142188	0.160307	0.160307	0.16514	0.16714	0.170896	0.19108	0.217659	0.224848	0.238971	0.252709	0.266497	0.288476	0.328179	0.367676	0.402096	0.452183
PF3D7_1201800	442	0.0007406	0.005859	0.230397	0.463176	0.754795	0.754795	0.754795	0.754795	0.754795	0.754795	0.754795	0.754795	0.795263	0.795263	0.795263	0.795263	0.795263	0.902618	0.902618	0.902618	0.902618	0.902618	0.902618	0.96465	0.96465	1	1	0.101907	0.101907	0.182633	0.233599	0.269119	0.30654	0.30654	0.30654	0.30654	0.323246	0.414687	0.473509	0.524484	0.524484	0.583088	0.644056	0.712119	0.774444	0.831	0.865891	0.865891
PF3D7_1472800	438	0.0007488	0.005911	0.446564	0.738109	0.925543	0.972565	0.986676	0.995432	0.995432	0.995432	1	1	1	1	1	1	1	1	1	1	1	1	1	1	1	1	1	0.264497	0.573845	0.731028	0.865205	0.931692	0.970305	0.984133	0.993617	0.993617	0.993617	0.993617	0.997762	0.997762	0.997762	0.997762	0.997762	0.997762	0.997762	0.997762	0.997762	0.997762
PF3D7_1359200	441	0.0007586	0.005976	0.0766375	0.137224	0.201892	0.201892	0.201892	0.201892	0.201892	0.296188	0.521488	0.667455	0.913397	0.989985	1	1	1	1	1	1	1	1	1	1	1	1	1	0.0582334	0.0940018	0.111433	0.111433	0.121659	0.121659	0.121659	0.136187	0.154531	0.178617	0.289264	0.346151	0.399199	0.432065	0.481875	0.512876	0.542473	0.575003	0.610218	0.648365	0.691581
PF3D7_1414900	442	0.0007662	0.006023	0.0373662	0.0410935	0.0587323	0.0587323	0.0614344	0.0895484	0.0895484	0.121271	0.134323	0.146144	0.192517	0.222371	0.315541	0.402817	0.446363	0.485875	0.496482	0.511419	0.592339	0.66445	0.697776	0.732596	0.807781	0.863119	1	0	0	0.00179092	0.00179092	0.00179092	0.00179092	0.00179092	0.00179092	0.00497142	0.00497142	0.0118807	0.0253573	0.040122	0.0499512	0.070242	0.092116	0.114207	0.16848	0.2257	0.283862	0.410799
PF3D7_0504400	442	0.0007724	0.006058	0.0547623	0.140829	0.187038	0.202974	0.202974	0.213978	0.228009	0.24861	0.267716	0.30076	0.411335	0.440569	0.461666	0.466531	0.50125	0.542833	0.567569	0.595436	0.756577	0.82191	0.874093	0.903874	0.938158	0.969555	1	0.00786348	0.0140657	0.0172041	0.0172041	0.019966	0.019966	0.019966	0.019966	0.0249201	0.03791	0.0593685	0.0828601	0.103861	0.127941	0.177744	0.237586	0.282844	0.33744	0.395177	0.500501	0.603898
PF3D7_1314000	442	0.0007749	0.006065	0.10543	0.164945	0.207949	0.219108	0.236355	0.254872	0.279852	0.308314	0.344884	0.382418	0.478364	0.53307	0.558358	0.59529	0.611154	0.633139	0.644205	0.658452	0.743994	0.79356	0.820931	0.851217	0.907007	0.956073	1	0.0218534	0.0319861	0.03697	0.0411654	0.0466479	0.0466479	0.0505	0.0588076	0.0706087	0.0917965	0.120107	0.161523	0.194219	0.214874	0.265283	0.293817	0.332208	0.384259	0.447934	0.512599	0.599866
PF3D7_1026000	441	0.0007908	0.006177	0.54653	0.835322	0.925294	0.925294	0.925294	0.925294	0.925294	0.925294	0.93733	0.948856	0.948856	0.948856	0.948856	0.948856	0.948856	0.948856	0.948856	0.948856	0.953129	0.953129	0.953129	0.953129	0.962569	0.978928	1	0.269724	0.541855	0.657863	0.709889	0.758235	0.793188	0.793188	0.804635	0.804635	0.821689	0.863175	0.873183	0.907873	0.907873	0.907873	0.91306	0.917692	0.925422	0.925422	0.947965	0.952789
PF3D7_1132400	441	0.0008164	0.006357	0.23881	0.382874	0.413158	0.419772	0.419772	0.419772	0.419772	0.419772	0.419772	0.419772	0.431067	0.441005	0.459407	0.496264	0.527277	0.542257	0.592528	0.603855	0.716546	0.775034	0.827258	0.884297	0.914183	0.953646	1	0.0345512	0.0427132	0.0550604	0.0571391	0.0571391	0.0571391	0.0590478	0.0590478	0.0590478	0.0999323	0.103662	0.132648	0.19864	0.234182	0.30716	0.335255	0.358441	0.461864	0.556037	0.67193	0.767848
PF3D7_1107000	441	0.0008174	0.006357	0.0137303	0.035644	0.0987456	0.195886	0.336534	0.452684	0.577338	0.673028	0.812689	0.878564	0.941045	0.948751	0.948751	0.97269	0.97269	0.97269	0.97269	0.97269	0.97269	0.97269	0.9851	0.9851	0.993655	0.993655	1	0	0	0.00653439	0.0138197	0.0398123	0.0771228	0.0992346	0.119806	0.158625	0.207219	0.325304	0.462116	0.552687	0.693408	0.735525	0.783119	0.8026	0.814256	0.823928	0.84183	0.862176
PF3D7_0403400	441	0.0008268	0.006411	0.0735975	0.127918	0.140338	0.145754	0.151107	0.151107	0.151107	0.160958	0.160958	0.166088	0.176429	0.185182	0.193364	0.193364	0.193364	0.202509	0.211715	0.222086	0.348395	0.406099	0.469859	0.615653	0.753019	0.843356	1	0.0116758	0.0116758	0.0162655	0.0239926	0.0280316	0.0358186	0.0429133	0.0505638	0.0578088	0.0578088	0.0578088	0.0578088	0.0655374	0.0655374	0.0755332	0.093014	0.102871	0.171158	0.211837	0.282398	0.397388
PF3D7_1208900	441	0.0008277	0.006411	0.326404	0.568187	0.726094	0.775003	0.817312	0.845431	0.900511	0.934446	0.970646	0.972642	0.9765	0.9765	0.9765	0.979782	0.979782	0.979782	0.981707	0.981707	0.981707	0.983709	0.983709	0.99034	0.99034	0.99034	1	0.155154	0.251248	0.313363	0.372597	0.426319	0.485018	0.536702	0.601312	0.683396	0.769609	0.861776	0.905713	0.928161	0.929671	0.93275	0.948843	0.950142	0.953922	0.955564	0.960221	0.962927
PF3D7_1024000	441	0.0008311	0.006415	0.0352462	0.0708568	0.115469	0.147888	0.165529	0.181464	0.204686	0.248053	0.297421	0.303135	0.464435	0.511801	0.535998	0.559479	0.589646	0.611543	0.611543	0.62396	0.706091	0.753015	0.813502	0.857054	0.923372	0.946967	1	0.0186705	0.0267564	0.0377653	0.0408544	0.0473131	0.0659911	0.0659911	0.0737143	0.0737143	0.0752447	0.080787	0.10247	0.108649	0.123446	0.157031	0.1795	0.193698	0.229651	0.284756	0.412486	0.548499
PF3D7_1103100	441	0.0008319	0.006415	0.0150363	0.0393175	0.0706217	0.139611	0.279162	0.369024	0.47646	0.532976	0.558183	0.608049	0.653174	0.695219	0.727926	0.73331	0.76026	0.778016	0.792762	0.804845	0.848798	0.870359	0.875546	0.905528	0.93441	0.970923	1	0.0205838	0.0348039	0.0459649	0.0536489	0.0634345	0.0721179	0.0794761	0.0900757	0.102898	0.120339	0.144907	0.165872	0.190012	0.218897	0.249168	0.280855	0.326955	0.3685	0.421346	0.512926	0.629522
PF3D7_1004900	439	0.0008783	0.006722	0.0276384	0.039787	0.039787	0.039787	0.039787	0.039787	0.039787	0.039787	0.039787	0.039787	0.0484467	0.0563383	0.0676311	0.0749963	0.0749963	0.0749963	0.0749963	0.0896016	0.279992	0.416507	0.596464	0.690023	0.82294	0.943186	1	0.0124391	0.0167154	0.0167154	0.0167154	0.0167154	0.0167154	0.0167154	0.0167154	0.0167154	0.0167154	0.0167154	0.0202784	0.0202784	0.0241122	0.0241122	0.0314981	0.0426063	0.0481109	0.0667263	0.160039	0.376229
PF3D7_1429400	440	0.0008789	0.006722	0.105047	0.175803	0.20535	0.218232	0.218232	0.218232	0.218232	0.265101	0.27588	0.323844	0.345787	0.516578	0.717918	0.844858	0.863649	0.874526	0.874526	0.874526	0.908847	0.920236	0.939195	0.939195	0.939195	0.982175	1	0	0.00624196	0.00624196	0.00624196	0.00624196	0.00624196	0.00624196	0.0092163	0.0204831	0.0234374	0.0288272	0.0840029	0.137931	0.166911	0.287658	0.368516	0.429137	0.52344	0.604531	0.655413	0.736617
PF3D7_1301400	440	0.0008852	0.006722	0.180218	0.396471	0.683452	0.757138	0.806704	0.909919	0.930858	0.953132	0.966677	0.966677	0.966677	0.966677	0.972846	0.972846	0.978468	0.984976	0.984976	0.984976	0.984976	0.990246	0.990246	0.993571	0.993571	1	1	0.0920728	0.224892	0.375374	0.521643	0.641568	0.75563	0.813464	0.865111	0.8768	0.884647	0.890015	0.893468	0.893468	0.893468	0.898803	0.898803	0.902587	0.911888	0.915208	0.943471	0.960769
PF3D7_0729400	440	0.000887	0.006722	0.0192805	0.0192805	0.0518191	0.0695529	0.0989372	0.140951	0.176314	0.197953	0.21754	0.23989	0.277601	0.295481	0.31819	0.345965	0.367968	0.397914	0.412988	0.426573	0.564025	0.634593	0.67728	0.728177	0.826571	0.934648	1	0	0.00318877	0.00866836	0.0111048	0.0111048	0.0111048	0.0111048	0.0159293	0.0159293	0.0159293	0.0159293	0.0201473	0.0225842	0.0248535	0.0475647	0.0962194	0.129095	0.189904	0.286165	0.401667	0.576356
PF3D7_1129400	440	0.0008917	0.006722	0	0	0.0339364	0.0644057	0.14151	0.223087	0.36196	0.469737	0.614439	0.718118	0.800789	0.844064	0.854094	0.856773	0.856773	0.873951	0.877095	0.882408	0.910764	0.925262	0.938434	0.95023	0.969764	0.987431	1	0.00429733	0.00429733	0.00998532	0.016217	0.0202215	0.0283002	0.0338298	0.0415103	0.0555958	0.0706704	0.0998608	0.131058	0.167615	0.198578	0.237494	0.280933	0.318083	0.373863	0.432104	0.534002	0.642742
PF3D7_1418100	438	0.0008917	0.006722	0	0	0.439228	0.534982	0.534982	0.534982	0.534982	0.622073	0.782307	0.782307	0.782307	0.782307	0.782307	0.782307	0.782307	0.782307	0.782307	0.782307	0.844893	0.92954	1	1	1	1	1	0	0	0	0	0	0	0	0	0	0	0.223414	0.331222	0.443543	0.555614	0.662253	0.662253	0.662253	0.662253	0.755715	0.755715	0.755715
PF3D7_0400800	440	0.0008919	0.006722	0.150868	0.261077	0.270045	0.272062	0.27359	0.27359	0.273826	0.274088	0.280729	0.311617	0.31425	0.318797	0.334057	0.364909	0.376051	0.40999	0.433644	0.459552	0.491718	0.566408	0.657786	0.756209	0.893888	0.961109	1	0.0495667	0.0717616	0.102171	0.115237	0.122305	0.137411	0.137411	0.141441	0.143108	0.14624	0.164485	0.189677	0.203491	0.216737	0.235418	0.265617	0.291772	0.33224	0.373345	0.417775	0.47021
PF3D7_0627300	440	0.0008922	0.006722	0.258217	0.417729	0.492212	0.510812	0.532754	0.547506	0.547506	0.551735	0.556975	0.562429	0.611722	0.670998	0.684783	0.728882	0.776896	0.813406	0.818476	0.821331	0.862031	0.889731	0.922332	0.936597	0.956336	0.984029	1	0.0668158	0.113267	0.144152	0.174226	0.190396	0.210655	0.21833	0.230854	0.23898	0.254471	0.285529	0.327674	0.373938	0.418694	0.474873	0.519216	0.574511	0.644405	0.718089	0.76122	0.801616
PF3D7_1036900	440	0.0008924	0.006722	0.360743	0.580069	0.703213	0.728831	0.740909	0.751089	0.758576	0.764438	0.770316	0.774295	0.780247	0.783661	0.789761	0.792636	0.795714	0.802752	0.808487	0.814189	0.84699	0.868325	0.891815	0.912865	0.94654	0.976721	1	0.172583	0.304841	0.397137	0.474768	0.535594	0.585664	0.610767	0.630837	0.642082	0.648708	0.661556	0.673155	0.681103	0.685323	0.697342	0.713355	0.728004	0.748628	0.768509	0.790852	0.820511
PF3D7_1407200	440	0.0008924	0.006722	0.201893	0.376367	0.527698	0.591921	0.628268	0.656785	0.683873	0.70416	0.727151	0.746109	0.774857	0.820794	0.840753	0.856341	0.894116	0.90041	0.903126	0.909245	0.958766	0.971181	0.98046	0.985136	0.990967	0.994842	1	0.0524776	0.101139	0.132277	0.165469	0.180251	0.192423	0.200145	0.210039	0.232881	0.264971	0.318059	0.383775	0.45251	0.512532	0.575936	0.642774	0.712271	0.773109	0.824134	0.865948	0.906835
PF3D7_0313700	437.5	0.0008935	0.006722	0.37406	0.595848	0.911487	0.911487	0.911487	0.911487	0.911487	0.911487	0.911487	0.911487	0.911487	0.911487	0.911487	0.911487	0.911487	0.969585	0.969585	0.969585	0.969585	1	1	1	1	1	1	0	0.0497105	0.320433	0.510343	0.629464	0.629464	0.734084	0.734084	0.734084	0.734084	0.734084	0.734084	0.734084	0.771989	0.771989	0.806799	0.806799	0.882989	0.882989	1	1
PF3D7_1308100	439	0.0008936	0.006722	0.249164	0.249164	0.249164	0.249164	0.249164	0.249164	0.249164	0.290853	0.482605	0.69969	0.933896	0.933896	0.966458	0.966458	0.966458	0.966458	0.966458	0.966458	0.966458	0.966458	0.966458	1	1	1	1	0	0	0	0	0	0	0	0.0120112	0.0688842	0.235904	0.345917	0.421715	0.456222	0.456222	0.512764	0.535001	0.579249	0.591308	0.636076	0.685907	0.71727
PF3D7_0731200	422	0.000908	0.006817	0.263851	0.681032	0.903674	0.95796	1	1	1	1	1	1	1	1	1	1	1	1	1	1	1	1	1	1	1	1	1	0.149827	0.346444	0.432947	0.59072	0.650678	0.710827	0.747159	0.796996	0.796996	0.821747	0.889481	0.954839	0.954839	0.954839	0.954839	1	1	1	1	1	1
PF3D7_1332200	439	0.0009109	0.006824	0.028855	0.111682	0.155886	0.155886	0.155886	0.155886	0.155886	0.155886	0.155886	0.155886	0.155886	0.170843	0.170843	0.170843	0.198956	0.264047	0.264047	0.264047	0.379337	0.452941	0.505102	0.633068	0.702632	0.826828	1	0	0	0	0	0	0.0114076	0.0114076	0.0114076	0.0114076	0.0114076	0.028536	0.0367998	0.0367998	0.0367998	0.0532662	0.0793305	0.138507	0.179744	0.214974	0.278636	0.338306
PF3D7_0415500	439	0.0009472	0.007082	0.0307884	0.068115	0.0790048	0.0903941	0.0969714	0.144076	0.220825	0.366366	0.617984	0.778636	0.904429	0.929105	0.940637	0.946958	0.948608	0.951301	0.951301	0.953338	0.96964	0.9734	0.9785	0.980334	0.985389	0.994981	1	0.00222072	0.00222072	0.00222072	0.00222072	0.00222072	0.00222072	0.0114654	0.0385846	0.0797437	0.129722	0.214022	0.293904	0.3642	0.424236	0.483859	0.534835	0.587871	0.643589	0.690764	0.746193	0.800121
PF3D7_1235200	439	0.000954	0.007112	0.138235	0.285653	0.379717	0.386483	0.410404	0.447755	0.480989	0.499444	0.521718	0.54838	0.692641	0.723139	0.761331	0.801679	0.811062	0.81617	0.836739	0.842532	0.894538	0.93005	0.947857	0.952284	0.972306	0.987444	1	0	0	0	0	0.00539338	0.00539338	0.0196672	0.0267307	0.047162	0.0650748	0.123185	0.220169	0.28933	0.339938	0.411453	0.489599	0.551364	0.661264	0.731051	0.778902	0.817797
PF3D7_1033700	439	0.0009559	0.007112	0.118928	0.334017	0.535078	0.652609	0.718621	0.774417	0.813439	0.853376	0.899165	0.914855	0.936666	0.938436	0.945523	0.946624	0.946624	0.946624	0.947917	0.949372	0.960528	0.96499	0.968905	0.972997	0.97661	0.989923	1	0.102248	0.219296	0.310044	0.376187	0.442634	0.507359	0.541874	0.57676	0.608254	0.632376	0.6775	0.714285	0.737303	0.755358	0.781573	0.802443	0.819222	0.840801	0.860566	0.878303	0.897482
PF3D7_1136600	439	0.000957	0.007112	0.093702	0.133026	0.155144	0.173497	0.202697	0.224465	0.25086	0.265055	0.293959	0.333326	0.416264	0.462249	0.52701	0.583421	0.686142	0.70214	0.719484	0.730649	0.784277	0.817897	0.858553	0.87783	0.896995	0.932349	1	0	0.0049348	0.00717003	0.0101516	0.0122296	0.018239	0.0284086	0.0362806	0.0437355	0.0515544	0.0605671	0.0844519	0.109728	0.132606	0.185342	0.252813	0.317438	0.41285	0.499295	0.582507	0.688321
PF3D7_1407500	436.5	0.0009967	0.007391	0.118205	0.399486	0.658497	0.755294	0.822352	0.877716	0.886274	0.911779	0.95245	0.95245	0.984292	1	1	1	1	1	1	1	1	1	1	1	1	1	1	0.105632	0.280163	0.354985	0.461329	0.538847	0.598806	0.598806	0.657464	0.701755	0.725041	0.84112	0.856236	0.87904	0.87904	0.886516	0.907859	0.922797	0.938449	0.946424	0.984392	0.984392
PF3D7_0815100	438	0.0009987	0.007392	0.136464	0.253119	0.273491	0.291255	0.314335	0.314335	0.346148	0.346148	0.375875	0.392702	0.44657	0.453463	0.472393	0.472393	0.472393	0.494892	0.494892	0.494892	0.625263	0.687033	0.765465	0.869941	0.897462	0.934504	1	0.114951	0.152492	0.164689	0.164689	0.164689	0.164689	0.164689	0.164689	0.164689	0.164689	0.169796	0.174239	0.194777	0.194777	0.199652	0.241401	0.291946	0.360322	0.447062	0.549759	0.624684
PF3D7_0202900	433	0.001005	0.007425	0	0	0.00915911	0.0998771	0.280146	0.523908	0.605397	0.705588	1	1	1	1	1	1	1	1	1	1	1	1	1	1	1	1	1	0	0	0	0	0.0425322	0.0425322	0.0425322	0.423334	0.498435	0.982205	0.982205	0.982205	0.982205	0.982205	0.982205	0.982205	0.982205	0.982205	0.982205	0.982205	0.982205
PF3D7_1207000	438	0.00101	0.007444	0.452746	0.752052	0.919132	0.94645	0.956966	0.968156	0.974951	0.983396	0.984666	0.984666	0.984666	0.984666	0.984666	0.986864	0.991292	0.991292	0.991292	0.991292	0.991292	0.991292	0.992408	0.993718	0.996549	1	1	0.299445	0.524835	0.667244	0.762224	0.852356	0.900373	0.919817	0.939473	0.945678	0.94698	0.956478	0.959915	0.965211	0.966531	0.967673	0.96886	0.969921	0.969921	0.974327	0.975548	0.980075
PF3D7_1402500	438	0.00102	0.0075	0.176432	0.309649	0.414584	0.442244	0.477313	0.488643	0.499056	0.506088	0.510331	0.510331	0.516934	0.528258	0.537068	0.537068	0.54958	0.557365	0.56912	0.571328	0.643054	0.701985	0.750627	0.786173	0.862177	0.911808	1	0.0734049	0.131508	0.143874	0.157754	0.161382	0.161382	0.161382	0.161382	0.161382	0.168206	0.183771	0.199444	0.236718	0.274348	0.331541	0.378508	0.431624	0.498601	0.557477	0.605199	0.686219
PF3D7_1138700	438	0.001024	0.007502	0.12718	0.211867	0.245384	0.254093	0.256512	0.256512	0.259013	0.264093	0.285825	0.291116	0.295873	0.309056	0.313024	0.31707	0.321402	0.333192	0.349809	0.36318	0.43183	0.489767	0.528152	0.619473	0.688452	0.838776	1	0.0626097	0.0886203	0.109868	0.113843	0.120076	0.126456	0.132975	0.132975	0.132975	0.138838	0.147946	0.154827	0.180254	0.180254	0.201341	0.215605	0.227924	0.268331	0.318373	0.376886	0.449953
PF3D7_0200400	438	0.001025	0.007502	0.155917	0.267975	0.276943	0.27896	0.280489	0.280489	0.280724	0.280986	0.288102	0.319444	0.319883	0.324863	0.340124	0.371163	0.381354	0.415294	0.440482	0.468363	0.50088	0.579383	0.665283	0.764812	0.899028	0.95713	1	0.0588687	0.0829762	0.119866	0.137491	0.14108	0.157487	0.157487	0.161864	0.163675	0.167076	0.186894	0.212448	0.218957	0.230148	0.245848	0.266198	0.294243	0.330753	0.371736	0.40924	0.46903
PF3D7_0724100	438	0.001026	0.007502	0.17058	0.321792	0.453681	0.545886	0.574305	0.613068	0.644778	0.660812	0.688399	0.702675	0.724326	0.745041	0.760557	0.799631	0.80976	0.812525	0.813917	0.815485	0.834336	0.85845	0.881035	0.898198	0.921349	0.956854	1	0.0739091	0.139798	0.222878	0.275145	0.321359	0.3817	0.403891	0.426526	0.439502	0.452153	0.484831	0.514306	0.543239	0.58115	0.612754	0.639091	0.655826	0.676055	0.697794	0.714894	0.74354
PF3D7_0514100	437	0.001056	0.007709	0.129053	0.231077	0.231077	0.231077	0.278012	0.278012	0.278012	0.278012	0.36144	0.570688	0.570688	0.610582	0.720313	0.720313	0.720313	0.720313	0.720313	0.720313	0.720313	0.794745	0.89956	0.934306	0.934306	0.934306	1	0	0	0	0	0	0	0	0.0304477	0.0853484	0.114139	0.166666	0.301669	0.301669	0.328938	0.38454	0.38454	0.38454	0.38454	0.457638	0.484658	0.557951
PF3D7_0606900	435	0.001058	0.007709	0.0914407	0.276213	0.694758	0.7284	0.7284	0.7284	0.7284	0.7284	0.7284	0.7284	0.7284	0.7284	0.7284	0.7284	0.7284	0.7284	0.7284	0.760614	0.771609	0.794608	0.844119	0.868739	0.893024	0.963173	1	0.0456096	0.248642	0.464552	0.589042	0.621578	0.652942	0.652942	0.652942	0.652942	0.652942	0.652942	0.652942	0.652942	0.652942	0.652942	0.666904	0.666904	0.666904	0.692806	0.810936	0.810936
PF3D7_1150400	437	0.001067	0.007746	0.198181	0.316079	0.413567	0.425321	0.425321	0.435688	0.435688	0.435688	0.435688	0.435688	0.475727	0.475727	0.485135	0.510675	0.52782	0.547668	0.547668	0.581433	0.644062	0.701695	0.814425	0.834705	0.885614	0.939063	1	0	0	0.0287063	0.0287063	0.0287063	0.0287063	0.0287063	0.0287063	0.0287063	0.0287063	0.0744208	0.108078	0.130989	0.176003	0.217682	0.316876	0.391769	0.512521	0.564981	0.623248	0.68572
PF3D7_1242500	432	0.001068	0.007746	0	0	0.0129949	0.0129949	0.0129949	0.0129949	0.0212268	0.0212268	0.0212268	0.0212268	0.0212268	0.0212268	0.0212268	0.0212268	0.0212268	0.0212268	0.0290413	0.0554515	0.342903	0.508485	0.647283	0.696785	0.817367	0.894048	1	0	0	0	0	0	0	0	0	0	0	0	0	0	0	0	0	0	0.016927	0.0959962	0.250211	0.35618
PF3D7_1405000	434.5	0.00107	0.007746	0	0	0	0	0	0.0414325	0.154642	0.22364	0.443689	0.601374	0.778876	0.800122	0.876528	0.91316	0.91316	0.91316	0.91316	0.91316	0.964001	0.964001	0.964001	0.982506	0.982506	0.982506	1	0	0	0	0	0	0	0	0	0	0	0	0.0306195	0.0306195	0.0988676	0.130916	0.210939	0.287013	0.340073	0.443112	0.573698	0.681351
PF3D7_1106600	437	0.001079	0.007788	0.0374695	0.0374695	0.0374695	0.0443622	0.0443622	0.0443622	0.0443622	0.0443622	0.0507065	0.0572356	0.0689757	0.0796742	0.094364	0.109341	0.109341	0.120981	0.120981	0.127581	0.210387	0.328435	0.419731	0.522418	0.645814	0.736222	1	0.0173517	0.0211091	0.0211091	0.0211091	0.0211091	0.0211091	0.0211091	0.0226019	0.0252937	0.0252937	0.0278691	0.0278691	0.0278691	0.0307341	0.0361864	0.0491757	0.0514761	0.0725406	0.092692	0.111836	0.203763
PF3D7_0933900	437	0.001082	0.007788	0.159706	0.254957	0.288225	0.295477	0.295477	0.295477	0.295477	0.295477	0.344023	0.344023	0.389504	0.492678	0.573876	0.624326	0.635574	0.641698	0.666356	0.71497	0.777315	0.849038	0.891732	0.928884	0.949826	0.949826	1	0.101858	0.101858	0.115272	0.132209	0.149916	0.161295	0.161295	0.161295	0.161295	0.161295	0.161295	0.17107	0.187129	0.223939	0.2293	0.285891	0.358744	0.428332	0.489816	0.632925	0.721423
PF3D7_0321800	437	0.001082	0.007788	0.0279698	0.0549464	0.0848557	0.0969582	0.103947	0.103947	0.103947	0.103947	0.107322	0.107322	0.114193	0.114193	0.119925	0.119925	0.119925	0.123331	0.137047	0.148636	0.445297	0.547626	0.61648	0.713493	0.808653	0.910794	1	0.00460842	0.0117686	0.0117686	0.0216921	0.0216921	0.0216921	0.0216921	0.0216921	0.0249093	0.0279085	0.0279085	0.0279085	0.0279085	0.0279085	0.033169	0.0386416	0.0488664	0.163624	0.243078	0.299413	0.399867
PF3D7_1307300	437	0.001087	0.00781	0.0929927	0.135258	0.302373	0.404524	0.478492	0.573442	0.649311	0.718042	0.798292	0.843034	0.943086	0.956999	0.972098	0.972098	0.979516	0.985574	0.985574	0.985574	1	1	1	1	1	1	1	0.0266226	0.0307039	0.0513308	0.0886807	0.121536	0.169411	0.212694	0.241334	0.283118	0.319863	0.388512	0.496059	0.547467	0.577132	0.653208	0.734728	0.788114	0.845195	0.881159	0.91665	0.943518
PF3D7_0716000	437	0.001097	0.00782	0.0529394	0.161704	0.412921	0.565069	0.6633	0.728196	0.80392	0.849049	0.881064	0.894511	0.908587	0.908587	0.912349	0.919261	0.919261	0.919261	0.922637	0.922637	0.936746	0.945313	0.94987	0.956203	0.965245	0.982006	1	0.0279824	0.0919752	0.20101	0.293595	0.395474	0.488466	0.530444	0.592351	0.623778	0.650792	0.67103	0.690373	0.701974	0.708473	0.722498	0.742423	0.756167	0.777047	0.800308	0.828114	0.852449
PF3D7_1200400	437	0.001099	0.00782	0.260708	0.427197	0.476832	0.50132	0.512436	0.522002	0.522002	0.527116	0.536525	0.547177	0.566331	0.584146	0.592134	0.649997	0.678961	0.693203	0.693203	0.703971	0.763611	0.802712	0.864914	0.882844	0.923433	0.96307	1	0.0389596	0.0662892	0.0891977	0.103947	0.114687	0.12458	0.129304	0.134245	0.140381	0.146817	0.199276	0.238261	0.285651	0.354881	0.398352	0.466824	0.536023	0.602494	0.656834	0.697456	0.759939
PF3D7_1123900	437	0.001099	0.00782	0.0775814	0.18328	0.301773	0.44658	0.534182	0.589657	0.633626	0.678355	0.726447	0.774117	0.795072	0.81616	0.840869	0.852249	0.859373	0.861718	0.871222	0.889975	0.905038	0.930403	0.942492	0.961836	0.969822	0.975154	1	0.021317	0.0593205	0.102664	0.139917	0.179033	0.212131	0.233482	0.28831	0.308195	0.358402	0.397726	0.431251	0.481597	0.50641	0.547931	0.587274	0.634947	0.670178	0.702246	0.73764	0.82112
PF3D7_0108300	437	0.001099	0.00782	0.331307	0.551596	0.707132	0.747807	0.765103	0.780469	0.793754	0.813749	0.827439	0.839798	0.865091	0.871814	0.876831	0.88188	0.882699	0.884481	0.886724	0.892789	0.908653	0.917015	0.927438	0.944599	0.956937	0.979141	1	0.148267	0.267617	0.365641	0.443613	0.511094	0.564859	0.598037	0.629234	0.652388	0.677632	0.709655	0.725532	0.741231	0.745938	0.759823	0.776442	0.78789	0.806857	0.824223	0.846615	0.87207
PF3D7_1224400	437	0.001099	0.00782	0.105319	0.197809	0.29296	0.320915	0.363817	0.416401	0.464364	0.501716	0.528061	0.552987	0.579376	0.590635	0.599054	0.600063	0.605464	0.611346	0.622003	0.638012	0.704958	0.739508	0.795595	0.835397	0.868089	0.922161	1	0.0388364	0.0954331	0.123407	0.154182	0.179657	0.195506	0.200882	0.211861	0.217071	0.221016	0.236835	0.251237	0.269701	0.280135	0.300395	0.325799	0.360698	0.417911	0.474619	0.554764	0.656104
PF3D7_0601500	436	0.001121	0.007963	0.0588343	0.0588343	0.0588343	0.0588343	0.214218	0.526152	0.705256	0.705256	0.777597	0.846872	0.913805	0.946823	0.946823	0.946823	0.946823	0.946823	0.946823	0.946823	0.946823	0.946823	1	1	1	1	1	0	0.0721777	0.267493	0.441701	0.441701	0.441701	0.441701	0.441701	0.460022	0.460022	0.460022	0.526719	0.561463	0.561463	0.561463	0.561463	0.622253	0.622253	0.651163	0.683223	0.746881
PF3D7_1325500	434	0.001138	0.008068	0	0	0	0	0	0	0.122657	0.324101	0.562402	0.705088	0.837988	0.933826	0.965051	0.965051	0.965051	0.965051	0.965051	0.98373	0.98373	0.98373	0.98373	0.98373	0.98373	1	1	0	0	0	0	0	0	0	0	0	0.0255434	0.05467	0.123348	0.142833	0.149313	0.201979	0.231109	0.264243	0.294638	0.355259	0.424559	0.557799
PF3D7_0811900	436	0.001175	0.008247	0.0758197	0.174901	0.224744	0.224744	0.247165	0.256173	0.259365	0.259365	0.262282	0.262282	0.290807	0.327328	0.411613	0.452022	0.499405	0.537678	0.558425	0.57178	0.70166	0.761378	0.82387	0.848204	0.899708	0.941738	1	0.0194602	0.0222695	0.0477685	0.0606473	0.0741112	0.0849267	0.0928099	0.0981764	0.105346	0.105346	0.107481	0.107481	0.109628	0.109628	0.125373	0.142954	0.210746	0.375884	0.503092	0.60111	0.688632
PF3D7_1203000	436	0.001175	0.008247	0.0901973	0.13979	0.151408	0.151408	0.188369	0.209755	0.214393	0.214393	0.232195	0.241125	0.286357	0.290614	0.321226	0.366018	0.377803	0.407743	0.42066	0.430361	0.534513	0.621271	0.651092	0.708688	0.802864	0.886209	1	0.0158443	0.0387174	0.0511741	0.0581646	0.0654727	0.0696493	0.0696493	0.0696493	0.0729265	0.079801	0.10175	0.114842	0.128644	0.145852	0.176605	0.198826	0.228894	0.275512	0.305233	0.352576	0.498297
PF3D7_1027700	436	0.001176	0.008247	0.174793	0.393562	0.539984	0.574757	0.587814	0.591537	0.610864	0.623515	0.623515	0.627514	0.634705	0.638117	0.642805	0.649844	0.651481	0.655045	0.655045	0.655045	0.718495	0.738101	0.777537	0.793537	0.83646	0.888313	1	0.118183	0.252778	0.31562	0.379364	0.40551	0.45285	0.457979	0.460647	0.469492	0.476119	0.490627	0.49646	0.500293	0.515804	0.52313	0.534143	0.565087	0.597359	0.621009	0.644098	0.691971
PF3D7_0201800	436	0.001177	0.008247	0.126826	0.364958	0.638948	0.752013	0.782547	0.813864	0.835431	0.850429	0.854814	0.859117	0.859117	0.86035	0.864019	0.864019	0.865251	0.868602	0.869952	0.879835	0.906853	0.916904	0.936223	0.94361	0.96501	0.984091	1	0.0735505	0.19211	0.308721	0.418191	0.509677	0.589899	0.631202	0.67253	0.693954	0.711793	0.729573	0.742982	0.750184	0.755874	0.769698	0.779889	0.788935	0.801734	0.820197	0.845748	0.868192
PF3D7_1123000	436	0.001177	0.008247	0.138117	0.243471	0.283607	0.295005	0.29717	0.298273	0.298273	0.29941	0.304848	0.350861	0.497859	0.595252	0.683996	0.74394	0.751694	0.762248	0.76756	0.78312	0.812967	0.83965	0.867096	0.898851	0.925061	0.957659	1	0.0656791	0.121711	0.159361	0.181436	0.196054	0.2021	0.206552	0.210393	0.210393	0.211347	0.216756	0.223563	0.234234	0.239008	0.267953	0.317793	0.353272	0.419593	0.489176	0.586309	0.690787
PF3D7_0309600	436	0.001177	0.008247	0.0128504	0.0254407	0.0686984	0.187505	0.264694	0.359828	0.439272	0.505183	0.575873	0.61643	0.646626	0.683914	0.702986	0.708474	0.729316	0.739888	0.749458	0.759433	0.791372	0.814385	0.82011	0.861405	0.921622	0.966249	1	0.0136198	0.0241698	0.0332998	0.0423295	0.0511836	0.0635525	0.0706558	0.092089	0.105879	0.12079	0.144889	0.171876	0.200881	0.222814	0.253488	0.296245	0.347183	0.38922	0.449114	0.539748	0.646046
PF3D7_1405600	433.5	0.001179	0.008247	0	0	0	0.159867	0.390648	0.524961	0.815549	0.923922	0.923922	0.923922	0.923922	0.923922	0.923922	0.923922	0.923922	0.923922	0.923922	0.923922	0.923922	0.923922	0.963134	0.963134	0.963134	0.963134	1	0	0	0	0	0	0.364707	0.444888	0.603598	0.746684	0.746684	0.746684	0.746684	0.746684	0.746684	0.746684	0.746684	0.746684	0.848726	0.848726	0.848726	0.848726
PF3D7_1020400	435	0.001203	0.00839	0	0	0.0185957	0.0185957	0.0413859	0.0737195	0.169019	0.258427	0.409238	0.502005	0.527129	0.578179	0.62846	0.676105	0.695295	0.706403	0.706403	0.719	0.770594	0.815565	0.854288	0.873543	0.88304	0.981797	1	0	0	0	0	0	0	0	0	0.0244024	0.0371994	0.0430362	0.0543005	0.0543005	0.0543005	0.0711343	0.088647	0.0948198	0.16208	0.208926	0.356429	0.538157
PF3D7_1032700	435	0.001204	0.00839	0.0593433	0.102348	0.144077	0.180466	0.180466	0.195371	0.195371	0.195371	0.195371	0.198818	0.198818	0.201642	0.204391	0.208344	0.21382	0.221501	0.229233	0.246655	0.405528	0.490453	0.577737	0.673699	0.72082	0.772	1	0	0	0	0	0	0	0	0	0	0.000972056	0.000972056	0.000972056	0.000972056	0.000972056	0.000972056	0.0225116	0.084891	0.204026	0.318174	0.467545	0.579486
PF3D7_1334300	434	0.001219	0.008476	0.218648	0.505647	0.911066	0.911066	0.911066	0.911066	0.911066	0.911066	0.911066	0.911066	0.971281	0.971281	0.971281	0.971281	0.971281	0.971281	0.971281	0.971281	0.971281	0.971281	0.971281	0.971281	0.987771	0.987771	1	0.0453149	0.247981	0.441192	0.604752	0.702319	0.753852	0.793921	0.806017	0.817471	0.829485	0.841638	0.869805	0.882024	0.894216	0.910552	0.91615	0.930834	0.936906	0.947073	0.947073	0.957268
PF3D7_1221600	434.5	0.001223	0.008487	0	0	0	0.118566	0.389813	0.589659	0.697616	0.93556	0.960362	0.960362	0.960362	0.960362	0.960362	0.960362	0.960362	0.960362	0.960362	0.960362	0.979736	1	1	1	1	1	1	0	0.0743528	0.102693	0.276098	0.301038	0.496117	0.518021	0.6125	0.679604	0.679604	0.703334	0.703334	0.703334	0.727142	0.747716	0.747716	0.766831	0.766831	0.766831	0.766831	0.766831
PF3D7_1301800	435	0.001228	0.008506	0.0408918	0.0898396	0.159767	0.188698	0.200526	0.211714	0.211714	0.211714	0.236854	0.285002	0.285002	0.285002	0.316564	0.316564	0.337744	0.349274	0.349274	0.375428	0.466724	0.512278	0.522327	0.703674	0.780113	0.88052	1	0.0196037	0.0196037	0.0196037	0.0196037	0.0196037	0.0196037	0.0196037	0.0196037	0.0439324	0.0567882	0.0825988	0.0825988	0.107876	0.132044	0.156683	0.192354	0.192354	0.244173	0.283595	0.432676	0.478104
PF3D7_0524400	435	0.001255	0.008634	0.0780267	0.170554	0.302235	0.379102	0.492748	0.541585	0.671263	0.752672	0.776692	0.790288	0.790288	0.790288	0.813263	0.813263	0.813263	0.813263	0.837664	0.837664	0.856427	0.90143	0.90143	0.924316	0.945039	0.957011	1	0.0175321	0.0416404	0.109086	0.146839	0.18661	0.26111	0.335683	0.358658	0.402174	0.425169	0.448252	0.468339	0.468339	0.489953	0.500971	0.56343	0.593032	0.631616	0.662681	0.719843	0.779835
PF3D7_0407800	435	0.001256	0.008634	0.458541	0.703314	0.74796	0.74796	0.74796	0.758591	0.770341	0.782144	0.810919	0.822357	0.844461	0.849912	0.860299	0.860299	0.860299	0.865777	0.865777	0.87199	0.893518	0.911261	0.925585	0.954075	0.977495	0.990283	1	0.298069	0.474073	0.550259	0.591992	0.605402	0.62479	0.637418	0.637418	0.644183	0.669506	0.707782	0.762587	0.762587	0.780934	0.787024	0.792778	0.792778	0.809931	0.827101	0.838939	0.849642
PF3D7_0827600	434	0.001257	0.008634	0	0.385452	0.550019	0.585896	0.648044	0.648044	0.680167	0.680167	0.680167	0.680167	0.680167	0.710311	0.710311	0.710311	0.710311	0.770894	0.770894	0.770894	0.843024	0.892078	0.892078	0.949282	0.97518	0.97518	1	0.0516452	0.185845	0.185845	0.185845	0.185845	0.185845	0.185845	0.185845	0.185845	0.185845	0.185845	0.185845	0.250658	0.250658	0.30961	0.340935	0.423096	0.651636	0.771593	0.838236	0.838236
PF3D7_0722400	435	0.001259	0.008634	0.0226805	0.137256	0.343438	0.401849	0.476166	0.508761	0.535248	0.578781	0.597284	0.601236	0.616309	0.622785	0.635392	0.641436	0.641436	0.641436	0.644982	0.652972	0.702888	0.738443	0.763004	0.788522	0.831197	0.889402	1	0.0244205	0.0840969	0.157808	0.268582	0.316964	0.362315	0.390807	0.411425	0.419479	0.428971	0.444572	0.456988	0.4622	0.467321	0.469692	0.479663	0.491891	0.517427	0.535427	0.574338	0.607352
PF3D7_0917600	435	0.001261	0.008634	0.0769615	0.108346	0.158052	0.219738	0.314812	0.380626	0.482455	0.557704	0.651391	0.695788	0.739831	0.753376	0.760397	0.764691	0.76699	0.772831	0.80055	0.820422	0.8923	0.913115	0.941407	0.947193	0.961109	0.981783	1	0.00598801	0.00860763	0.0124436	0.0291532	0.0498496	0.0665625	0.0883568	0.104971	0.134294	0.171437	0.226635	0.269906	0.313046	0.336127	0.383321	0.433861	0.474178	0.545041	0.62552	0.709722	0.76663
PF3D7_1405800	435	0.001261	0.008634	0.0393824	0.073174	0.108113	0.116368	0.1208	0.124321	0.131959	0.156722	0.196463	0.253587	0.373227	0.423717	0.452703	0.465461	0.493137	0.520829	0.538898	0.565069	0.648905	0.716658	0.773149	0.825444	0.870104	0.941651	1	0.00763185	0.00963308	0.0138068	0.0148262	0.0187046	0.0205317	0.0219356	0.0234495	0.0277505	0.0317603	0.0422673	0.0615671	0.0771582	0.0947911	0.118976	0.154094	0.193232	0.260751	0.337555	0.446502	0.583154
PF3D7_1111500	430	0.001298	0.008871	0.479098	0.738371	0.870571	0.926108	0.954575	0.971794	0.985593	0.995342	1	1	1	1	1	1	1	1	1	1	1	1	1	1	1	1	1	0.259273	0.434241	0.598846	0.713356	0.823929	0.927646	0.966221	0.986925	0.990807	0.990807	0.996378	0.996378	0.996378	0.996378	0.996378	0.996378	0.996378	0.996378	0.996378	0.996378	0.996378
PF3D7_0629600	434	0.001318	0.008994	0	0.0429492	0.0608844	0.0608844	0.0608844	0.0608844	0.0608844	0.0751092	0.171294	0.374066	0.773237	0.851078	0.885816	0.897145	0.897145	0.897145	0.897145	0.912121	0.943565	0.957391	0.963145	0.97459	0.98918	0.98918	1	0.0140701	0.0206516	0.0281773	0.0384836	0.0384836	0.0384836	0.0384836	0.0384836	0.0384836	0.0384836	0.0662222	0.0826733	0.0953457	0.101246	0.112449	0.126659	0.135207	0.213289	0.247212	0.344382	0.458195
PF3D7_1239500	434	0.001343	0.009121	0	0	0.0349252	0.111064	0.212182	0.346842	0.516232	0.681369	0.837239	0.896737	0.939965	0.952108	0.956171	0.956171	0.956171	0.964742	0.969057	0.969057	0.989467	0.989467	0.996336	0.996336	1	1	1	0	0	0.00409642	0.031683	0.0398979	0.0711732	0.106	0.116243	0.168378	0.21417	0.297966	0.399016	0.446404	0.453287	0.490176	0.545997	0.56788	0.641541	0.709661	0.781469	0.848217
PF3D7_1367400	434	0.001344	0.009121	0.0210191	0.0437954	0.0437954	0.0437954	0.0549589	0.0614559	0.105569	0.120466	0.170937	0.280948	0.506326	0.578807	0.613416	0.659002	0.694744	0.716508	0.734037	0.751315	0.868446	0.886585	0.909347	0.950111	0.974616	0.978916	1	0.00351514	0.00655985	0.00794163	0.00794163	0.00794163	0.00794163	0.0091639	0.00976874	0.00976874	0.0177757	0.0324977	0.0563141	0.0862594	0.10282	0.144973	0.193427	0.228791	0.301947	0.370798	0.485134	0.611106
PF3D7_0322700	434	0.001347	0.009121	0.201012	0.373298	0.465476	0.49034	0.526334	0.539898	0.565448	0.565448	0.565448	0.654241	0.808047	0.869388	0.903051	0.905939	0.912121	0.922219	0.922219	0.926037	0.952688	0.958938	0.973605	0.97944	0.982318	0.988968	1	0.0953321	0.178442	0.269756	0.296971	0.339647	0.380786	0.389115	0.389115	0.401874	0.408582	0.429369	0.46906	0.495572	0.508548	0.569991	0.627227	0.672177	0.750871	0.769745	0.79952	0.831655
PF3D7_0305200	433	0.001348	0.009121	0	0	0	0.246427	0.353147	0.353147	0.464714	0.527358	0.527358	0.644071	0.749002	0.800765	0.800765	0.800765	0.800765	0.800765	0.800765	0.800765	0.800765	0.800765	0.800765	0.845849	0.845849	1	1	0	0	0	0	0.169329	0.169329	0.238842	0.238842	0.238842	0.313863	0.313863	0.313863	0.313863	0.313863	0.385756	0.385756	0.385756	0.43638	0.499389	0.499389	0.568759
PF3D7_1147300	434	0.001349	0.009121	0.109527	0.188872	0.23439	0.249971	0.262023	0.289249	0.360976	0.492945	0.727896	0.864163	0.908823	0.930205	0.937914	0.939025	0.943715	0.946307	0.947612	0.948347	0.94935	0.950553	0.954889	0.961409	0.975079	0.978977	1	0.0510317	0.0965702	0.120213	0.132938	0.14305	0.149259	0.162193	0.182058	0.226922	0.266724	0.344367	0.409654	0.459375	0.502777	0.554736	0.594451	0.624819	0.66385	0.707517	0.766006	0.833504
PF3D7_1223300	433	0.001357	0.00916	0	0.0279914	0.0279914	0.0279914	0.0279914	0.0444079	0.0796625	0.115906	0.233622	0.342533	0.45616	0.535325	0.593779	0.617368	0.694574	0.711072	0.722145	0.728382	0.770954	0.82124	0.859583	0.902481	0.92599	0.949692	1	0	0	0	0	0	0	0	0	0	0	0.0102918	0.0268431	0.0344929	0.0571368	0.0980464	0.118633	0.166851	0.224214	0.281774	0.438757	0.584487
PF3D7_1419600	433	0.001364	0.009176	0.0687215	0.0958857	0.0958857	0.0958857	0.0958857	0.0958857	0.0958857	0.101635	0.101635	0.113609	0.131715	0.136621	0.172543	0.177122	0.177122	0.177122	0.177122	0.189227	0.289951	0.34866	0.394423	0.529731	0.688869	0.860895	1	0.0321878	0.0414812	0.0414812	0.0414812	0.0414812	0.0414812	0.0414812	0.0414812	0.0414812	0.0414812	0.0414812	0.0476276	0.0689336	0.0689336	0.0719955	0.0879221	0.104991	0.131041	0.177928	0.243507	0.297707
PF3D7_1324200	433	0.001365	0.009176	0.18645	0.413177	0.482321	0.512468	0.512468	0.512468	0.512468	0.512468	0.512468	0.512468	0.512468	0.512468	0.512468	0.591162	0.591162	0.591162	0.591162	0.591162	0.691932	0.691932	0.793919	0.815981	0.858166	0.989572	1	0.126545	0.222895	0.276713	0.313564	0.360924	0.383751	0.404549	0.426976	0.426976	0.426976	0.437136	0.437136	0.437136	0.437136	0.437136	0.447516	0.461963	0.505457	0.564058	0.615217	0.634119
PF3D7_1011100	433	0.00137	0.009196	0.0964653	0.291391	0.463655	0.499145	0.499145	0.499145	0.515393	0.515393	0.515393	0.515393	0.515393	0.529164	0.529164	0.621807	0.621807	0.63679	0.651873	0.685858	0.875845	0.950725	0.974737	0.987724	0.987724	0.987724	1	0.117871	0.169177	0.245134	0.284335	0.311656	0.337992	0.361987	0.387862	0.387862	0.387862	0.387862	0.387862	0.387862	0.387862	0.387862	0.387862	0.387862	0.47075	0.605971	0.733362	0.828075
PF3D7_0725400	432	0.001388	0.009301	0.407889	0.573025	0.695141	0.785884	0.873684	0.906652	0.957609	0.993611	0.993611	0.993611	0.993611	0.993611	0.993611	0.993611	0.993611	0.993611	0.993611	0.993611	0.993611	1	1	1	1	1	1	0.334126	0.502066	0.596592	0.681092	0.693264	0.727985	0.749462	0.749462	0.790184	0.820486	0.92114	0.950572	0.950572	0.950572	0.950572	0.950572	0.950572	0.977904	0.977904	0.977904	0.977904
PF3D7_0416900	433	0.001413	0.009447	0.0267714	0.0480065	0.0625731	0.0625731	0.0625731	0.0625731	0.0625731	0.0658022	0.0687251	0.0687251	0.0801981	0.0855344	0.0931592	0.0931592	0.112859	0.166483	0.215069	0.248518	0.539029	0.635262	0.693007	0.751859	0.858682	0.933061	1	0	0	0	0	0	0	0.00116478	0.00116478	0.00116478	0.00336154	0.00336154	0.00336154	0.00336154	0.00336154	0.00757189	0.0156563	0.0584737	0.239726	0.382667	0.506639	0.610128
PF3D7_1109400	433	0.001441	0.009582	0.0565596	0.142437	0.271695	0.359971	0.490815	0.612508	0.738251	0.80546	0.845649	0.857814	0.913492	0.931761	0.948414	0.957716	0.957716	0.959885	0.959885	0.974641	0.974641	0.979909	0.985579	0.989339	0.989339	0.989339	1	0.031308	0.0884928	0.144074	0.177292	0.217826	0.254035	0.326847	0.36079	0.418027	0.46621	0.533224	0.563749	0.609106	0.643222	0.667897	0.705588	0.711178	0.764826	0.791584	0.836339	0.865734
PF3D7_1429900	433	0.001441	0.009582	0.197158	0.360461	0.415318	0.461949	0.522825	0.553187	0.590614	0.610576	0.627917	0.637733	0.647627	0.672418	0.676098	0.694862	0.702898	0.711647	0.711647	0.72157	0.762465	0.806619	0.83712	0.867453	0.897374	0.948048	1	0.190547	0.285201	0.375321	0.397052	0.427341	0.44194	0.448591	0.452177	0.458968	0.458968	0.458968	0.462445	0.465879	0.465879	0.482759	0.495826	0.511938	0.557885	0.586975	0.617811	0.670374
PF3D7_1321100	433	0.001441	0.009582	0.0634985	0.151026	0.174059	0.179378	0.179378	0.181435	0.185931	0.193051	0.197252	0.209143	0.224888	0.245178	0.287556	0.29483	0.323802	0.34924	0.374849	0.43976	0.615561	0.695078	0.743175	0.795874	0.839009	0.897055	1	0.0109341	0.0171071	0.0213223	0.0236076	0.0236076	0.0236076	0.025523	0.0292234	0.0309325	0.0309325	0.0392863	0.0541751	0.0648292	0.0788966	0.106432	0.14795	0.185305	0.254387	0.358778	0.488906	0.630662
PF3D7_1309300	433	0.001443	0.009582	0.205727	0.392989	0.540369	0.555847	0.587876	0.615336	0.663147	0.721257	0.789087	0.841194	0.911584	0.930824	0.94175	0.943222	0.946373	0.955807	0.957534	0.95948	0.976382	0.980262	0.981757	0.984996	0.986463	0.992394	1	0.0487186	0.0846391	0.123909	0.137615	0.153225	0.171782	0.188361	0.204508	0.237869	0.275761	0.388419	0.549576	0.669319	0.750392	0.798417	0.836194	0.862217	0.885056	0.904782	0.915522	0.928677
PF3D7_0626400	432	0.00145	0.009611	0.285124	0.596978	0.64521	0.662237	0.673172	0.725851	0.790786	0.849271	0.935359	0.935359	0.935359	0.935359	0.935359	0.935359	0.935359	0.935359	0.935359	0.935359	1	1	1	1	1	1	1	0.17419	0.250599	0.364286	0.546721	0.607754	0.61085	0.613671	0.665389	0.679794	0.734183	0.778286	0.784186	0.787099	0.787099	0.787099	0.832156	0.832156	0.832156	0.832156	0.880685	0.925731
PF3D7_1246500	431	0.00147	0.00972	0	0	0	0	0	0.0150281	0.0971534	0.33861	0.608751	0.693218	0.884471	0.928357	0.983784	0.983784	0.983784	0.983784	0.983784	0.983784	0.983784	1	1	1	1	1	1	0	0	0	0	0	0	0	0	0.0236435	0.0608404	0.117394	0.179205	0.235625	0.265823	0.276697	0.322188	0.340131	0.38411	0.424252	0.484401	0.604262
PF3D7_1461000	425.5	0.001473	0.009724	0	0	0	0.163126	0.304417	0.304417	0.304417	0.304417	0.304417	0.304417	0.304417	0.304417	0.304417	0.304417	0.304417	0.304417	0.304417	0.304417	0.632386	0.743907	0.863943	0.863943	0.863943	1	1	0	0	0	0	0	0	0	0	0	0	0	0	0	0	0	0	0	0.211482	0.343094	0.489043	0.489043
PF3D7_0403800	432	0.001509	0.009944	0.0661085	0.118371	0.187129	0.241534	0.38579	0.471597	0.582448	0.582448	0.582448	0.582448	0.628895	0.649331	0.649331	0.649331	0.649331	0.649331	0.649331	0.695911	0.727705	0.760961	0.796755	0.796755	0.866985	0.907557	1	0.0580143	0.133389	0.156194	0.204331	0.204331	0.319026	0.319026	0.319026	0.319026	0.319026	0.319026	0.355884	0.392287	0.392287	0.428746	0.428746	0.428746	0.460665	0.492619	0.532046	0.615284
PF3D7_0505800	432	0.001518	0.009989	0.349279	0.793049	0.844671	0.897945	0.922955	0.938565	0.94938	0.956265	0.978801	0.986003	0.987364	0.987364	0.987364	0.987364	0.987364	0.987364	0.987364	0.98813	0.98813	0.988676	0.993002	0.994172	0.995902	0.997236	1	0.215067	0.379922	0.595958	0.701061	0.780807	0.837425	0.87239	0.890221	0.914546	0.928852	0.943656	0.946453	0.957592	0.957592	0.96066	0.96066	0.962192	0.962192	0.962192	0.963682	0.966378
PF3D7_1369500	432	0.001526	0.01002	0.00326367	0.00456588	0.00956558	0.00956558	0.010643	0.0483512	0.164707	0.332624	0.585798	0.844518	0.959337	0.970257	0.976363	0.979208	0.979208	0.979208	0.979208	0.979208	0.994548	0.994548	0.994548	0.995488	0.997522	1	1	0	0	0	0	0	0.00371647	0.00942782	0.0240549	0.069028	0.146286	0.227702	0.336357	0.425122	0.485803	0.5384	0.579342	0.616261	0.673385	0.724106	0.771964	0.811365
PF3D7_0924200	432	0.001539	0.01009	0.0465087	0.110716	0.170235	0.177569	0.20599	0.230175	0.320258	0.429074	0.510067	0.598762	0.722215	0.767886	0.814377	0.841303	0.854572	0.866955	0.877344	0.889048	0.924926	0.944778	0.960967	0.969911	0.982046	0.988162	1	0.0173384	0.0223952	0.0223952	0.024327	0.024327	0.024327	0.024327	0.0378123	0.0641898	0.113627	0.206574	0.273036	0.327964	0.368192	0.411527	0.453535	0.479157	0.533272	0.599116	0.664733	0.75817
PF3D7_0828300	432	0.001544	0.0101	0.116955	0.239019	0.319447	0.341754	0.349133	0.359869	0.417509	0.489074	0.552159	0.667878	0.776705	0.801212	0.826952	0.833123	0.836426	0.843619	0.858101	0.866259	0.894524	0.90326	0.912663	0.925132	0.956401	0.975455	1	0.0621921	0.117196	0.159037	0.20531	0.23412	0.261013	0.275472	0.281319	0.288124	0.294936	0.322193	0.346419	0.357924	0.361591	0.379254	0.413036	0.436153	0.473506	0.523643	0.618162	0.726477
PF3D7_0828200	429	0.001575	0.01029	0	0	0	0	0.00647064	0.00647064	0.0124638	0.0660463	0.167371	0.287503	0.585488	0.687047	0.763276	0.786982	0.797134	0.824768	0.847024	0.847024	0.91678	0.964925	0.964925	0.964925	0.974375	0.974375	1	0	0	0	0	0	0	0	0	0	0	0	0	0.0359454	0.061215	0.101788	0.150907	0.180558	0.230244	0.273273	0.374899	0.536262
PF3D7_1221700	431.5	0.001585	0.01034	0	0.0601112	0.0601112	0.0845931	0.113032	0.16683	0.284426	0.408577	0.53129	0.592052	0.766602	0.809774	0.825324	0.841179	0.849666	0.849666	0.868271	0.889232	0.903539	0.925986	0.956903	0.982363	0.982363	0.982363	1	0	0	0	0.0187063	0.0409882	0.0598394	0.0856024	0.0948628	0.138711	0.166375	0.218544	0.22664	0.22664	0.22664	0.22664	0.277351	0.293718	0.343751	0.359319	0.468741	0.574796
PF3D7_0621000	430.5	0.001589	0.01034	0	0.0388095	0.0388095	0.0712933	0.0712933	0.0712933	0.452683	0.755103	0.809461	0.928265	0.928265	0.953475	0.976551	0.976551	0.976551	0.976551	0.976551	0.976551	0.976551	0.976551	0.976551	0.976551	1	1	1	0	0	0	0	0	0.0748177	0.0748177	0.0748177	0.309645	0.309645	0.490379	0.490379	0.490379	0.490379	0.490379	0.490379	0.490379	0.657846	0.657846	0.773419	0.877918
PF3D7_1123600	428	0.001609	0.01045	0	0	0	0	0.227374	0.227374	0.281704	0.281704	0.281704	0.281704	0.281704	0.281704	0.281704	0.281704	0.281704	0.281704	0.281704	0.281704	0.678406	0.678406	0.678406	0.808683	0.851519	1	1	0.032906	0.032906	0.032906	0.032906	0.032906	0.032906	0.032906	0.032906	0.032906	0.032906	0.032906	0.032906	0.032906	0.032906	0.032906	0.0428854	0.0428854	0.0792894	0.106476	0.160119	0.270047
PF3D7_0813600	425.5	0.001624	0.01053	0	0.32345	0.429834	0.589276	0.728865	0.795246	0.931545	1	1	1	1	1	1	1	1	1	1	1	1	1	1	1	1	1	1	0.201187	0.380863	0.543949	0.716068	0.716068	0.716068	0.716068	0.716068	0.716068	0.716068	0.852627	0.852627	0.852627	0.852627	0.852627	0.852627	0.852627	0.944423	0.944423	0.944423	0.944423
PF3D7_1439100	431	0.001629	0.01055	0	0	0.0829687	0.0829687	0.0829687	0.0829687	0.115359	0.115359	0.145627	0.248427	0.421131	0.421131	0.50799	0.534192	0.562244	0.562244	0.592992	0.592992	0.689368	0.746078	0.746078	0.799024	0.825138	0.945827	1	0	0	0	0.0117959	0.0117959	0.0117959	0.0117959	0.0166884	0.0216506	0.030903	0.0393432	0.0393432	0.066105	0.0748682	0.0919165	0.0919165	0.0919165	0.154828	0.187848	0.258293	0.419167
PF3D7_1461500	424	0.001635	0.01057	0	0	0	0	0	0	0.0996393	0.200852	0.200852	0.200852	0.200852	0.294352	0.551533	0.551533	0.551533	0.64549	0.64549	0.64549	0.64549	0.743863	0.825749	0.907185	0.907185	1	1	0	0	0	0	0	0	0	0	0	0	0	0	0	0	0	0	0.0807551	0.0807551	0.164633	0.443677	0.620123
PF3D7_0619600	431	0.001649	0.01059	0.0710388	0.150497	0.229755	0.237494	0.270027	0.280023	0.311519	0.325597	0.341786	0.348607	0.399237	0.40574	0.434622	0.437425	0.446427	0.462763	0.485788	0.522842	0.703735	0.760977	0.829412	0.892426	0.935272	0.963435	1	0	0.0192497	0.0192497	0.0231265	0.0317973	0.0503275	0.0503275	0.0541659	0.0723408	0.0799657	0.131684	0.16634	0.196957	0.216044	0.243129	0.288721	0.317822	0.383682	0.436282	0.533744	0.631052
PF3D7_0710800	431	0.00165	0.01059	0.0913181	0.240496	0.381323	0.419135	0.425368	0.432185	0.436588	0.45108	0.459996	0.476411	0.560815	0.588997	0.607796	0.6407	0.679897	0.692946	0.700551	0.706003	0.775514	0.820192	0.855911	0.8868	0.927685	0.97918	1	0.0106182	0.0321626	0.0377187	0.0430157	0.0461779	0.0461779	0.0471056	0.0494952	0.055531	0.0772552	0.11323	0.174975	0.239435	0.282468	0.357411	0.427602	0.495171	0.574042	0.640165	0.697076	0.765865
PF3D7_1479900	431	0.00165	0.01059	0.150918	0.263132	0.274468	0.276486	0.278015	0.278015	0.278251	0.278513	0.28563	0.316983	0.319178	0.324759	0.340804	0.37032	0.382042	0.417298	0.441179	0.467094	0.502704	0.576228	0.658849	0.75688	0.895698	0.960266	1	0.0412131	0.0621042	0.0919807	0.1079	0.1197	0.135452	0.137341	0.143394	0.146905	0.155794	0.174399	0.20122	0.212707	0.222913	0.241632	0.265657	0.297822	0.344823	0.424467	0.467135	0.528079
PF3D7_0219600	431	0.00165	0.01059	0.116452	0.230143	0.357219	0.422894	0.4492	0.475878	0.502321	0.537815	0.593325	0.634294	0.702777	0.725479	0.744219	0.752699	0.76783	0.782657	0.79095	0.794686	0.833626	0.870723	0.88749	0.903046	0.937328	0.968985	1	0.0549372	0.0873631	0.130068	0.16171	0.192001	0.212511	0.225588	0.238377	0.269934	0.310605	0.353208	0.403427	0.430568	0.446419	0.488481	0.517165	0.553687	0.58886	0.633279	0.678802	0.736164
PF3D7_0212900	426	0.001695	0.01086	0	0	0	0	0	0.0996091	0.0996091	0.0996091	0.0996091	0.0996091	0.291972	0.386864	0.432059	0.432059	0.563427	0.611105	0.611105	0.611105	0.761548	0.800153	0.800153	0.882802	0.882802	0.882802	1	0	0	0	0	0	0	0	0	0	0	0	0	0	0	0.0166931	0.0869059	0.0869059	0.177506	0.177506	0.266828	0.390977
PF3D7_0927600	425	0.001717	0.01097	0.334834	0.782719	0.824145	0.948319	0.948319	0.974168	0.974168	0.974168	0.974168	1	1	1	1	1	1	1	1	1	1	1	1	1	1	1	1	0.324913	0.463702	0.639263	0.772454	0.846787	0.953487	0.953487	0.953487	0.969068	0.969068	0.969068	0.969068	0.969068	0.969068	0.969068	0.969068	0.969068	0.969068	0.969068	0.986133	1
PF3D7_1434400	429	0.001721	0.01097	0.268529	0.43369	0.43369	0.43369	0.43369	0.43369	0.43369	0.43369	0.43369	0.43369	0.43369	0.43369	0.43369	0.562634	0.562634	0.562634	0.583628	0.583628	0.632058	0.709496	0.745845	0.803301	0.83896	0.928839	1	0.177937	0.240338	0.240338	0.240338	0.240338	0.240338	0.240338	0.240338	0.26269	0.286133	0.286133	0.35254	0.375143	0.375143	0.375143	0.41884	0.41884	0.529569	0.657223	0.723228	0.723228
PF3D7_0405500	430	0.001722	0.01097	0.0283079	0.0283079	0.0283079	0.0491376	0.0491376	0.0662019	0.0662019	0.0756745	0.222077	0.34347	0.684811	0.744062	0.800536	0.800536	0.808613	0.808613	0.83517	0.845143	0.893311	0.930998	0.946326	0.970554	0.98559	0.98559	1	0	0	0	0	0	0	0	0	0.00515687	0.0267916	0.0519982	0.0964035	0.123909	0.150621	0.201889	0.246831	0.280112	0.364304	0.453651	0.549595	0.655515
PF3D7_1319300	430	0.001725	0.01098	0.0107863	0.012815	0.012815	0.023424	0.0619646	0.119193	0.238515	0.332581	0.45416	0.549872	0.709411	0.763728	0.79948	0.812615	0.825793	0.840939	0.852174	0.858502	0.914026	0.931709	0.937961	0.950622	0.968122	0.98358	1	0.000674049	0.000674049	0.000674049	0.000674049	0.000674049	0.000674049	0.000674049	0.000674049	0.0201345	0.0672164	0.126672	0.200189	0.244823	0.273373	0.303693	0.342488	0.381636	0.431811	0.484927	0.568301	0.692318
PF3D7_0906000	430	0.001742	0.01107	0.307421	0.437645	0.474436	0.482456	0.482456	0.482456	0.511182	0.628762	0.741509	0.821385	0.903351	0.929793	0.954027	0.954027	0.954027	0.954027	0.954027	0.954027	0.970153	0.970153	0.970153	0.987762	0.987762	0.994451	1	0.142824	0.172213	0.206993	0.206993	0.219368	0.219368	0.241106	0.270406	0.370298	0.475066	0.60712	0.644659	0.668339	0.674246	0.68497	0.690281	0.695023	0.724652	0.724652	0.764737	0.856545
PF3D7_1145800	430	0.001757	0.01114	0.0747575	0.179314	0.253152	0.272616	0.294284	0.318202	0.357806	0.449452	0.543094	0.631113	0.791594	0.862064	0.897944	0.930396	0.945489	0.953706	0.961978	0.971296	0.971296	0.971296	0.971296	0.978418	0.978418	0.986535	1	0.0139576	0.030077	0.0447081	0.0447081	0.0447081	0.0540169	0.0709793	0.107869	0.139987	0.194559	0.273346	0.324228	0.3753	0.425693	0.508308	0.586252	0.647083	0.727157	0.782858	0.83657	0.884583
PF3D7_1105700	430	0.001763	0.01116	0.12873	0.211284	0.358433	0.396322	0.437923	0.445683	0.475368	0.531367	0.604282	0.629952	0.713552	0.779379	0.796627	0.803488	0.818179	0.826176	0.826176	0.848852	0.855043	0.871232	0.899113	0.921148	0.934823	0.958524	1	0.00377327	0.011798	0.0237061	0.0539885	0.0674471	0.0917634	0.0941274	0.113696	0.146438	0.181925	0.2463	0.342337	0.410931	0.449987	0.512634	0.566312	0.609306	0.64709	0.703169	0.753372	0.804685
PF3D7_1443200	429	0.001858	0.01174	0.0908729	0.235784	0.416663	0.514987	0.631782	0.766832	0.865513	0.920717	0.945642	0.959406	0.965593	0.979923	0.990246	0.992877	0.992877	0.992877	0.992877	0.992877	1	1	1	1	1	1	1	0.0528246	0.0782802	0.137115	0.204084	0.296844	0.345866	0.429238	0.485059	0.570032	0.655058	0.73265	0.798139	0.833989	0.850248	0.894105	0.908722	0.914425	0.925319	0.950314	0.967045	0.972483
PF3D7_0529700	429	0.001866	0.01177	0.24789	0.31815	0.328541	0.328541	0.334908	0.358997	0.369019	0.372362	0.429566	0.481401	0.48491	0.509616	0.512227	0.512227	0.512227	0.512227	0.562214	0.562214	0.600652	0.692844	0.698253	0.794711	0.902637	0.951687	1	0	0	0	0.0305219	0.0305219	0.0305219	0.0305219	0.0305219	0.0340991	0.0678661	0.130217	0.18636	0.189978	0.189978	0.31704	0.375231	0.4576	0.493315	0.587587	0.647843	0.651027
PF3D7_0503800	429	0.001881	0.0118	0.136511	0.204574	0.239025	0.240587	0.240587	0.242507	0.254474	0.257483	0.259444	0.2623	0.280985	0.292346	0.309553	0.334573	0.412689	0.422581	0.429219	0.456891	0.583785	0.657424	0.716249	0.765532	0.816751	0.903087	1	0.0214366	0.0284335	0.0306521	0.0306521	0.0306521	0.0319068	0.0342757	0.0361248	0.0372922	0.0428066	0.0563312	0.0795513	0.112195	0.123543	0.165974	0.213809	0.269541	0.329901	0.398644	0.563513	0.678522
PF3D7_0304400	429	0.001881	0.0118	0.132835	0.207898	0.276489	0.28792	0.322572	0.342019	0.367837	0.41065	0.430736	0.46788	0.525551	0.55363	0.58714	0.59542	0.613148	0.632451	0.642167	0.653113	0.721775	0.743602	0.793392	0.86181	0.895514	0.946645	1	0.0417732	0.0561337	0.0643441	0.0643441	0.0643441	0.0865327	0.0992243	0.11291	0.151792	0.185827	0.211977	0.261142	0.274968	0.301637	0.326684	0.38896	0.413149	0.473104	0.521617	0.562764	0.657304
PF3D7_1423700	429	0.001883	0.0118	0.325376	0.553489	0.665602	0.707293	0.751756	0.774342	0.789666	0.802542	0.810986	0.815654	0.822874	0.827892	0.833411	0.837833	0.838914	0.841037	0.843174	0.848676	0.879765	0.896355	0.906935	0.925053	0.948714	0.974797	1	0.119014	0.215577	0.296039	0.374793	0.435013	0.498141	0.537244	0.581711	0.610082	0.637803	0.672499	0.703807	0.724657	0.736662	0.749968	0.764259	0.777518	0.794194	0.813984	0.829872	0.854002
PF3D7_1433400	429	0.001883	0.0118	0.172067	0.298036	0.329432	0.333894	0.337542	0.342784	0.352276	0.358023	0.384455	0.415889	0.514587	0.608824	0.682362	0.735623	0.754307	0.789871	0.797031	0.808123	0.909378	0.929486	0.941384	0.95055	0.975611	0.987744	1	0.0490189	0.0864196	0.110331	0.120887	0.134043	0.139965	0.14515	0.147266	0.148768	0.150344	0.157637	0.184347	0.260562	0.332602	0.428555	0.500971	0.550689	0.608961	0.650111	0.687927	0.76057
PF3D7_0713600	426	0.001979	0.01234	0.0246711	0.0246711	0.0246711	0.0246711	0.0246711	0.0246711	0.0246711	0.0246711	0.0246711	0.0246711	0.0246711	0.0284843	0.0284843	0.0284843	0.0589018	0.0665656	0.0781383	0.104213	0.422671	0.554747	0.682952	0.807861	0.89798	0.960256	1	0	0.00595893	0.00595893	0.00595893	0.00595893	0.00595893	0.00595893	0.00595893	0.00595893	0.00595893	0.00595893	0.00595893	0.00595893	0.00595893	0.0102824	0.0227128	0.0356712	0.0947517	0.180405	0.30327	0.43729
PF3D7_1230700	428	0.001992	0.01234	0.162088	0.292933	0.308119	0.33215	0.372	0.462709	0.521293	0.57992	0.637452	0.694975	0.694975	0.71165	0.71165	0.71165	0.71165	0.71165	0.71165	0.721937	0.735981	0.735981	0.751792	0.786052	0.823873	0.920782	1	0.0608456	0.101526	0.154703	0.181148	0.218716	0.240891	0.255423	0.306012	0.357042	0.396679	0.465885	0.514763	0.529604	0.529604	0.547845	0.552459	0.562009	0.582203	0.603149	0.623301	0.640926
PF3D7_0914000	427	0.001999	0.01234	0.129583	0.240993	0.435153	0.500835	0.553124	0.619452	0.702285	0.775464	0.851861	0.884276	0.984803	0.991503	1	1	1	1	1	1	1	1	1	1	1	1	1	0.0229291	0.0378244	0.0468378	0.0743559	0.119087	0.209858	0.283527	0.385508	0.504889	0.602057	0.715404	0.830216	0.882943	0.897581	0.904125	0.907528	0.914726	0.932415	0.949572	0.956574	0.966382
PF3D7_1337300	428	0.002	0.01234	0.0268327	0.0486786	0.0486786	0.0558992	0.0898433	0.125939	0.221394	0.319916	0.442966	0.527761	0.691119	0.729233	0.77053	0.8152	0.837596	0.855886	0.868161	0.87738	0.932182	0.958396	0.961938	0.976659	0.990852	0.990852	1	0	0	0	0	0	0.00828982	0.0220144	0.0336478	0.0698883	0.104246	0.162511	0.217861	0.274141	0.286338	0.31909	0.348348	0.369063	0.426322	0.4721	0.538979	0.660383
PF3D7_0907200	428	0.00201	0.01234	0.285873	0.436926	0.513999	0.536476	0.536476	0.539107	0.541982	0.541982	0.544937	0.55364	0.588444	0.601522	0.621793	0.659973	0.672126	0.696527	0.701986	0.705061	0.786251	0.836212	0.882328	0.898108	0.919362	0.977054	1	0.0693879	0.121454	0.193576	0.257369	0.262446	0.296708	0.314559	0.321772	0.333157	0.340339	0.353648	0.378146	0.41663	0.434725	0.487318	0.533307	0.558447	0.595621	0.630857	0.714573	0.771672
PF3D7_1432000	428	0.00201	0.01234	0.156062	0.317122	0.43195	0.47444	0.505195	0.519789	0.538296	0.555249	0.569784	0.582243	0.610812	0.648478	0.67087	0.695543	0.698184	0.703936	0.709727	0.709727	0.779593	0.819584	0.864702	0.904587	0.933792	0.963488	1	0.0636897	0.103002	0.1389	0.16247	0.170194	0.182493	0.188364	0.192035	0.206517	0.226198	0.243778	0.285633	0.313635	0.357164	0.398578	0.468894	0.525513	0.611813	0.676359	0.733598	0.796213
PF3D7_1463900	428	0.00201	0.01234	0.171597	0.269721	0.348862	0.390276	0.40355	0.417424	0.444471	0.449933	0.457348	0.459715	0.526872	0.531385	0.54928	0.559006	0.583996	0.608938	0.6272	0.650344	0.788572	0.814908	0.85845	0.903092	0.948665	0.97493	1	0.00930106	0.0399707	0.0593473	0.080708	0.107282	0.136056	0.142368	0.150431	0.150431	0.158101	0.188646	0.223493	0.268	0.291108	0.341154	0.390563	0.463855	0.538648	0.626158	0.689627	0.748816
PF3D7_1316900	428	0.00201	0.01234	0.175613	0.227957	0.265951	0.273778	0.287338	0.310028	0.32755	0.349748	0.402799	0.469016	0.656274	0.729398	0.808304	0.852539	0.861644	0.871557	0.878211	0.889454	0.925851	0.938122	0.946762	0.961083	0.974035	0.988278	1	0.058873	0.124971	0.140503	0.145967	0.15508	0.163864	0.163864	0.177027	0.1852	0.215234	0.255183	0.317191	0.360556	0.397671	0.440156	0.479763	0.502002	0.539887	0.58735	0.64372	0.716386
PF3D7_1301600	428	0.00201	0.01234	0.125519	0.235748	0.273383	0.293235	0.318469	0.357607	0.406362	0.415387	0.439893	0.46453	0.669519	0.684434	0.725456	0.731885	0.752531	0.819973	0.850148	0.850148	0.921082	0.933217	0.952809	0.978788	0.985195	1	1	0.0543384	0.0828626	0.0970391	0.112272	0.116506	0.131024	0.133152	0.137364	0.145908	0.157917	0.188564	0.271041	0.32096	0.347365	0.414471	0.440375	0.49118	0.569206	0.646572	0.7168	0.791747
PF3D7_1248700	428	0.002011	0.01234	0.195434	0.324014	0.402903	0.430953	0.441428	0.45318	0.470372	0.493971	0.548324	0.596222	0.621575	0.633886	0.640106	0.659901	0.662178	0.666725	0.687528	0.699715	0.742851	0.810046	0.846172	0.876419	0.910053	0.957145	1	0.100969	0.158506	0.205764	0.241158	0.271444	0.293788	0.305976	0.318734	0.329303	0.335809	0.357921	0.380715	0.407564	0.419847	0.445639	0.469571	0.494197	0.529918	0.565399	0.629096	0.707157
PF3D7_1405900	428	0.002011	0.01234	0.0341121	0.0645477	0.090977	0.102413	0.116505	0.14291	0.177374	0.217868	0.283192	0.358262	0.485169	0.510814	0.527878	0.533997	0.54141	0.554862	0.56705	0.582307	0.711849	0.76293	0.80527	0.852225	0.905644	0.961448	1	0.00383152	0.0141474	0.0186347	0.0272376	0.03269	0.0403642	0.04616	0.0514697	0.0546558	0.0596714	0.068303	0.0827958	0.105786	0.117513	0.146579	0.177832	0.227383	0.286169	0.357322	0.476184	0.606987
PF3D7_0924700	428	0.002011	0.01234	0.0541021	0.108109	0.154763	0.190043	0.25002	0.291227	0.374565	0.42647	0.500569	0.537492	0.640158	0.660239	0.676705	0.769953	0.778405	0.79681	0.80839	0.816218	0.878126	0.895212	0.901227	0.922594	0.949648	0.979597	1	0.0132009	0.0220321	0.0439072	0.0579133	0.0701773	0.0934064	0.126981	0.145986	0.179428	0.209825	0.251734	0.288772	0.33407	0.356968	0.380699	0.400606	0.417229	0.462816	0.500973	0.561791	0.640776
PF3D7_0714500	427	0.002072	0.0127	0.128185	0.406344	0.641764	0.714404	0.754674	0.788248	0.824389	0.859912	0.892641	0.910249	0.973979	0.98929	0.99699	0.99699	0.99699	0.99699	0.99699	0.99699	0.99699	0.99699	0.99699	0.998537	0.998537	0.998537	1	0.0209524	0.0614893	0.0731072	0.0815543	0.10216	0.103842	0.11363	0.117882	0.136527	0.146229	0.272034	0.607447	0.806965	0.93875	0.974342	0.991007	0.99347	0.99347	0.99347	0.99347	0.99347
PF3D7_1017600	427	0.002136	0.01307	0.151025	0.389814	0.453533	0.453533	0.453533	0.487673	0.537424	0.537424	0.562995	0.625128	0.675315	0.75256	0.794532	0.814655	0.825426	0.87234	0.87234	0.87234	0.899578	0.955411	0.965632	0.977616	0.977616	0.977616	1	0.132628	0.276226	0.276226	0.283541	0.291187	0.291187	0.291187	0.298429	0.325862	0.325862	0.378355	0.444432	0.472935	0.515759	0.554882	0.554882	0.566604	0.615382	0.660638	0.759711	0.798726
PF3D7_1037700	426	0.002258	0.01379	0.208894	0.42918	0.616755	0.743642	0.880022	0.930328	0.967102	0.975282	0.981763	0.986519	0.990037	0.991773	0.994893	0.994893	0.996495	0.996495	0.996495	0.996495	0.996495	0.996495	0.996495	0.998277	0.998277	1	1	0.11519	0.285555	0.443063	0.598723	0.728421	0.83294	0.908139	0.931497	0.935583	0.937734	0.941856	0.943742	0.945921	0.950125	0.954073	0.958025	0.962871	0.967577	0.969784	0.974032	0.977847
PF3D7_0915300	426	0.002261	0.01379	0.128858	0.226319	0.412516	0.508182	0.668133	0.753976	0.884543	0.929233	0.946045	0.946045	0.946045	0.946045	0.950505	0.9596	0.9596	0.9596	0.9596	0.9596	0.9596	0.97677	0.97677	0.986781	0.991313	0.991313	1	0.0551392	0.153708	0.227571	0.34282	0.394979	0.453293	0.522239	0.554938	0.610537	0.642862	0.688692	0.732914	0.81321	0.83506	0.879119	0.898763	0.898763	0.928043	0.928043	0.928043	0.94082
PF3D7_0111400	426	0.002287	0.01392	0.171809	0.270797	0.332614	0.355969	0.36644	0.383181	0.414725	0.491577	0.591481	0.65708	0.812501	0.86989	0.89945	0.916366	0.924882	0.927347	0.927347	0.927347	0.938796	0.942787	0.95138	0.962062	0.966277	0.977784	1	0.0734482	0.108308	0.122371	0.12681	0.131451	0.131451	0.138244	0.151504	0.172315	0.226179	0.325998	0.42232	0.501009	0.557419	0.621498	0.666865	0.6922	0.741085	0.778403	0.809544	0.838308
PF3D7_0115400	426	0.00229	0.01392	0.155477	0.269243	0.27978	0.284058	0.286375	0.286834	0.288027	0.288291	0.295963	0.327644	0.328088	0.333121	0.34915	0.380335	0.390636	0.424943	0.449738	0.477173	0.512293	0.586158	0.667216	0.763056	0.900767	0.960898	1	0.0563878	0.0826601	0.11842	0.135411	0.144342	0.170718	0.173203	0.181323	0.183818	0.190067	0.210148	0.238311	0.244291	0.257508	0.27465	0.290453	0.313224	0.352547	0.399664	0.432825	0.48553
PF3D7_0812200	425	0.002333	0.01415	0	0	0	0	0.0150975	0.0365172	0.0833387	0.0991924	0.115236	0.238145	0.507143	0.543756	0.578633	0.578633	0.604862	0.634296	0.649112	0.649112	0.753381	0.858163	0.903055	0.966835	0.985709	0.992978	1	0	0	0	0	0	0	0.00183661	0.00183661	0.00183661	0.00356852	0.00704568	0.00704568	0.00704568	0.00704568	0.00704568	0.0197255	0.0281284	0.0746257	0.166571	0.32656	0.504039
PF3D7_1024900	425.5	0.002337	0.01416	0	0.00844762	0.0808583	0.10207	0.115184	0.127656	0.133987	0.133987	0.139904	0.139904	0.170741	0.209606	0.241652	0.251895	0.251895	0.257865	0.299935	0.327018	0.486608	0.585535	0.731393	0.80051	0.849432	0.903033	1	0	0	0	0	0	0.00903219	0.00903219	0.0179061	0.0226332	0.0315144	0.0315144	0.0315144	0.0315144	0.0404589	0.0559179	0.0884289	0.102792	0.141666	0.178963	0.301293	0.424626
PF3D7_0411400	421.5	0.002382	0.01441	0	0	0	0.0212093	0.0212093	0.0212093	0.0212093	0.0212093	0.0212093	0.0212093	0.0414604	0.0592807	0.0592807	0.0592807	0.108621	0.126528	0.126528	0.167147	0.194872	0.391867	0.501114	0.692918	0.77206	0.78975	1	0	0	0	0	0	0	0	0	0	0	0	0	0	0	0	0.011606	0.011606	0.0289055	0.0827358	0.162439	0.303831
PF3D7_0323800	425	0.002386	0.01441	0.442775	0.72562	0.871461	0.886867	0.886867	0.892941	0.892941	0.892941	0.892941	0.892941	0.963326	0.969113	0.969113	0.969113	0.969113	0.969113	0.969113	0.969113	0.98296	0.98296	0.98296	0.988902	0.988902	0.988902	1	0.259378	0.469208	0.640463	0.721015	0.793456	0.818006	0.830499	0.832857	0.832857	0.841777	0.874325	0.886958	0.896031	0.896031	0.896031	0.896031	0.900333	0.904842	0.912391	0.916576	0.916576
PF3D7_0809900	425	0.002401	0.01447	0.0583029	0.0583029	0.0583029	0.0583029	0.0583029	0.0583029	0.101517	0.135659	0.186362	0.260439	0.388726	0.448711	0.499249	0.526439	0.547231	0.560814	0.574488	0.605298	0.709343	0.773373	0.84186	0.882507	0.918479	0.935144	1	0.0130138	0.0130138	0.0198347	0.0255764	0.0255764	0.0255764	0.0255764	0.0255764	0.0255764	0.0312228	0.0492505	0.0677299	0.0962945	0.107181	0.140369	0.190138	0.209811	0.279697	0.330076	0.439977	0.547218
PF3D7_1202600	425	0.002414	0.01453	0.239126	0.475499	0.668078	0.778942	0.860791	0.902115	0.940091	0.957641	0.973607	0.973607	0.973607	0.973607	0.973607	0.977926	0.977926	0.977926	0.977926	0.977926	0.981823	0.981823	0.981823	0.986187	0.99175	0.99175	1	0.18591	0.360304	0.512759	0.630616	0.71647	0.808814	0.831611	0.85693	0.87344	0.87344	0.891504	0.891504	0.895365	0.899216	0.899216	0.902679	0.902679	0.905259	0.918805	0.936614	0.953664
PF3D7_1355700	425	0.002418	0.01453	0.241598	0.391066	0.591635	0.666768	0.733808	0.806617	0.876722	0.907974	0.939674	0.952589	0.952589	0.952589	0.954076	0.954076	0.955699	0.955699	0.955699	0.955699	0.955699	0.955699	0.958779	0.966002	0.998314	0.998314	1	0.101156	0.184266	0.291356	0.445118	0.530973	0.624884	0.692917	0.740275	0.791614	0.806784	0.82835	0.835746	0.836931	0.839136	0.845675	0.847845	0.854234	0.864483	0.882172	0.911196	0.923825
PF3D7_0107900	422	0.002423	0.01453	0	0	0.0391967	0.0669275	0.0669275	0.0913853	0.0913853	0.0913853	0.0913853	0.143921	0.196877	0.196877	0.275676	0.275676	0.275676	0.29909	0.29909	0.352197	0.593337	0.642365	0.662771	0.743945	0.783981	0.884894	1	0	0	0	0	0	0	0	0	0	0	0	0	0	0	0	0.069169	0.0933756	0.212803	0.259883	0.385586	0.498307
PF3D7_0728300	421	0.002431	0.01455	0	0.022787	0.076705	0.076705	0.114413	0.114413	0.114413	0.114413	0.114413	0.114413	0.114413	0.129214	0.129214	0.129214	0.129214	0.129214	0.129214	0.129214	0.484904	0.553921	0.638129	0.726867	0.884671	0.916486	1	0.0602171	0.0602171	0.0602171	0.0602171	0.0602171	0.0602171	0.0602171	0.0602171	0.0602171	0.0602171	0.0602171	0.0602171	0.0602171	0.0602171	0.0602171	0.0602171	0.0602171	0.0602171	0.133749	0.231915	0.401454
PF3D7_1450400	425	0.002439	0.01455	0.189379	0.34332	0.532695	0.585646	0.623656	0.652559	0.727135	0.760478	0.801391	0.821031	0.836665	0.843659	0.857123	0.857123	0.860478	0.860478	0.860478	0.868765	0.871594	0.886028	0.898252	0.920418	0.929789	0.949145	1	0.129548	0.193227	0.23322	0.288986	0.319071	0.362821	0.4017	0.424224	0.552524	0.63159	0.65588	0.674531	0.70021	0.710328	0.717569	0.734187	0.738389	0.745402	0.76428	0.791171	0.818714
PF3D7_0731100	425	0.002442	0.01455	0.306469	0.474778	0.611797	0.694347	0.715935	0.73368	0.743086	0.752599	0.759676	0.765716	0.772813	0.775621	0.776516	0.780562	0.784837	0.785809	0.788743	0.79315	0.824672	0.836235	0.860866	0.890357	0.923701	0.959508	1	0.123231	0.229416	0.317885	0.394242	0.464038	0.51418	0.547835	0.580224	0.598803	0.608601	0.63071	0.648267	0.662524	0.67104	0.684082	0.695082	0.709361	0.729734	0.761892	0.792865	0.821379
PF3D7_0600600	425	0.002442	0.01455	0.263723	0.397806	0.480393	0.517309	0.536169	0.550692	0.56328	0.578023	0.595422	0.613251	0.639009	0.656826	0.690844	0.716209	0.735726	0.745968	0.75186	0.760157	0.815386	0.847434	0.876147	0.91048	0.946296	0.972441	1	0.0569092	0.0929626	0.125427	0.15845	0.186133	0.205405	0.226362	0.24177	0.264717	0.29112	0.335757	0.376951	0.425137	0.493354	0.533186	0.57155	0.620393	0.658106	0.703554	0.748924	0.80143
PF3D7_0631100	424	0.002489	0.01481	0	0	0	0	0.178844	0.537874	0.744019	0.744019	0.744019	0.823752	0.900791	0.938794	0.938794	0.938794	0.938794	0.938794	0.938794	0.938794	0.938794	0.938794	1	1	1	1	1	0	0.0721777	0.267493	0.441701	0.441701	0.441701	0.441701	0.441701	0.460022	0.460022	0.460022	0.526719	0.561463	0.561463	0.561463	0.561463	0.622253	0.622253	0.651163	0.683223	0.746881
PF3D7_0821300	424	0.00253	0.01503	0	0.00391884	0.00391884	0.011256	0.0169381	0.0249995	0.0781293	0.155009	0.241462	0.33946	0.514005	0.577413	0.616761	0.623889	0.656955	0.692958	0.706898	0.719461	0.822507	0.854674	0.87118	0.898618	0.937304	0.967885	1	0	0	0	0	0	0	0	0	0.00124431	0.00907472	0.0233609	0.0421168	0.0553213	0.0602656	0.112591	0.160781	0.194638	0.257381	0.31692	0.414956	0.571842
PF3D7_1233300	424	0.002569	0.01522	0.165665	0.217397	0.228948	0.228948	0.228948	0.228948	0.23356	0.23356	0.23356	0.23356	0.250716	0.262443	0.274536	0.327124	0.33103	0.352292	0.377978	0.392446	0.569672	0.6624	0.730429	0.772291	0.836224	0.944293	1	0.0197424	0.066768	0.0745286	0.0745286	0.0745286	0.0745286	0.0745286	0.0745286	0.0806538	0.0806538	0.0953049	0.110059	0.145996	0.145996	0.186573	0.233651	0.257206	0.293157	0.366429	0.457928	0.534195
PF3D7_0800200	424	0.00258	0.01522	0.183241	0.292252	0.357466	0.368333	0.368333	0.377919	0.38765	0.3987	0.3987	0.41929	0.456311	0.465442	0.473163	0.488906	0.504759	0.523111	0.532348	0.553162	0.618172	0.671461	0.783691	0.802441	0.88548	0.9349	1	0.0181053	0.0181053	0.0465736	0.0465736	0.0465736	0.0465736	0.0465736	0.0465736	0.0578083	0.0578083	0.103144	0.12615	0.148871	0.193512	0.234846	0.333217	0.40749	0.527241	0.579266	0.637051	0.699004
PF3D7_1356700	424	0.002594	0.01522	0.177204	0.329483	0.398251	0.420341	0.420341	0.426589	0.426589	0.433793	0.43972	0.452674	0.476805	0.512517	0.543986	0.543986	0.571452	0.601358	0.637485	0.637485	0.774927	0.844982	0.886683	0.945562	0.958779	0.970596	1	0.0847924	0.0980869	0.137013	0.169638	0.169638	0.175344	0.175344	0.175344	0.175344	0.192051	0.213476	0.229251	0.273677	0.306077	0.342731	0.404464	0.454847	0.569879	0.644042	0.707935	0.762695
PF3D7_0520300	424	0.002595	0.01522	0	0	0.0249289	0.121702	0.258063	0.417654	0.586322	0.781055	0.881103	0.906779	0.941371	0.954084	0.962345	0.962345	0.965117	0.968135	0.971174	0.978019	0.980356	0.988403	0.988403	0.992327	0.992327	0.993818	1	0	0	0.0073259	0.00941877	0.0568902	0.0925942	0.119774	0.152153	0.189927	0.252739	0.365885	0.477709	0.591119	0.634561	0.727563	0.778866	0.821756	0.849669	0.874203	0.913078	0.925646
PF3D7_1115800	424	0.002597	0.01522	0.424392	0.610419	0.662193	0.700723	0.798374	0.829567	0.847912	0.865681	0.893209	0.900252	0.921517	0.926434	0.937737	0.950101	0.957035	0.957035	0.957035	0.957035	0.966164	0.980577	0.986103	0.98951	0.996559	0.997853	1	0.152054	0.283129	0.415414	0.509929	0.564263	0.608001	0.634261	0.645155	0.656936	0.677465	0.70083	0.727808	0.749932	0.772043	0.81259	0.835391	0.866743	0.901829	0.926074	0.93648	0.949844
PF3D7_1251100	424	0.002597	0.01522	0.190356	0.311792	0.535829	0.54631	0.556671	0.556671	0.556671	0.566203	0.574973	0.634541	0.675249	0.683383	0.683383	0.718333	0.787129	0.800404	0.800404	0.800404	0.855989	0.866737	0.91177	0.930945	0.972092	0.992749	1	0.0351408	0.0600526	0.0816244	0.0996625	0.111088	0.111088	0.122414	0.141407	0.152929	0.193035	0.250368	0.306599	0.411377	0.477424	0.545272	0.601577	0.654361	0.697524	0.744027	0.791779	0.82458
PF3D7_1460500	424	0.002603	0.01522	0.168565	0.309222	0.390904	0.416342	0.43838	0.454307	0.468906	0.480747	0.495661	0.508124	0.523209	0.539668	0.562083	0.573858	0.581169	0.589129	0.604394	0.614282	0.681512	0.734955	0.790045	0.835131	0.893632	0.954526	1	0.0646386	0.116286	0.160015	0.194257	0.222	0.25533	0.269833	0.290926	0.303847	0.314613	0.329161	0.350182	0.374722	0.393874	0.421721	0.445809	0.470655	0.508254	0.545157	0.58992	0.641148
PF3D7_1415300	424	0.002603	0.01522	0.0323093	0.0959522	0.181859	0.207155	0.225006	0.245334	0.284989	0.308435	0.327006	0.342985	0.408483	0.43569	0.46692	0.483056	0.515078	0.533191	0.559842	0.596186	0.694027	0.744638	0.792078	0.830295	0.867828	0.922685	1	0.0120024	0.0254187	0.0380868	0.0445092	0.0452154	0.0472576	0.0486772	0.0511024	0.0552588	0.0632303	0.0779717	0.10388	0.12757	0.145637	0.202982	0.268984	0.331468	0.395841	0.464737	0.538347	0.628725
PF3D7_0615400	424	0.002603	0.01522	0.108765	0.180649	0.207954	0.21667	0.22869	0.235766	0.240028	0.248813	0.262472	0.270393	0.318755	0.336385	0.345024	0.369372	0.377247	0.389994	0.398015	0.407954	0.504054	0.545708	0.599827	0.665608	0.742539	0.872805	1	0.0483262	0.0793429	0.110132	0.121232	0.131088	0.135104	0.136123	0.138319	0.141439	0.14253	0.147062	0.158365	0.168176	0.173489	0.194066	0.216216	0.245414	0.28329	0.345594	0.43198	0.517015
PF3D7_1241800	424	0.002603	0.01522	0.0173924	0.0218254	0.0458691	0.0777923	0.120658	0.176684	0.234781	0.289755	0.350173	0.402718	0.489606	0.52135	0.53712	0.549074	0.560273	0.582917	0.596946	0.620651	0.712945	0.741468	0.780501	0.826714	0.856567	0.924913	1	0	0.00505835	0.0138118	0.0254049	0.035541	0.0446295	0.0562188	0.058966	0.0635746	0.0678203	0.0798381	0.0907061	0.102222	0.107311	0.134358	0.162616	0.190032	0.248168	0.313299	0.404714	0.547598
PF3D7_0513400	423	0.00269	0.0157	0	0.100749	0.268306	0.29175	0.378709	0.420062	0.525963	0.58993	0.609545	0.676165	0.79444	0.84218	0.927559	0.927559	0.927559	0.927559	0.927559	0.927559	0.927559	0.927559	0.927559	0.953294	0.964228	0.983782	1	0	0	0.0193543	0.0845231	0.0845231	0.11736	0.164397	0.164397	0.256052	0.272074	0.333717	0.47782	0.541305	0.541305	0.572247	0.703801	0.703801	0.790952	0.790952	0.790952	0.833071
PF3D7_1033100	422	0.002744	0.01599	0.355389	0.355389	0.355389	0.381539	0.407389	0.407389	0.407389	0.407389	0.407389	0.64821	0.881708	0.944269	1	1	1	1	1	1	1	1	1	1	1	1	1	0.0304431	0.054093	0.06606	0.0962811	0.0962811	0.106433	0.106433	0.106433	0.149527	0.288292	0.516181	0.717528	0.787008	0.805774	0.859656	0.886964	0.896521	0.93002	0.955172	0.955172	0.955172
PF3D7_1126800	423	0.00276	0.01603	0.0389949	0.0898042	0.145315	0.154566	0.154566	0.154566	0.154566	0.162981	0.170721	0.170721	0.178599	0.178599	0.188457	0.195158	0.195158	0.21859	0.261838	0.292843	0.432339	0.492202	0.568957	0.683823	0.803103	0.914244	1	0.00636092	0.0198889	0.0302015	0.034542	0.0436173	0.0523655	0.0523655	0.056663	0.056663	0.056663	0.0605568	0.0647237	0.0647237	0.0647237	0.080832	0.112321	0.13291	0.207904	0.293173	0.41871	0.492144
PF3D7_1236000	423	0.002767	0.01603	0.240885	0.519355	0.664206	0.709395	0.732044	0.74447	0.747695	0.747695	0.754179	0.760852	0.786304	0.794731	0.799735	0.828329	0.854018	0.854018	0.854018	0.854018	0.943254	0.950478	0.957836	0.960414	0.97567	0.997563	1	0.114382	0.184201	0.255401	0.302168	0.324151	0.362784	0.37548	0.40001	0.42433	0.454209	0.495444	0.540633	0.585161	0.633947	0.676536	0.727314	0.75985	0.805583	0.831871	0.857148	0.89364
PF3D7_0724700	423	0.002772	0.01603	0.018423	0.0377863	0.0577835	0.0644486	0.0703575	0.0740674	0.0750845	0.0750845	0.0770364	0.0770364	0.0865825	0.0945552	0.0953444	0.102753	0.10706	0.110812	0.125919	0.158894	0.405423	0.525282	0.642706	0.717151	0.802769	0.873679	1	0.00642761	0.0092113	0.011738	0.0128014	0.0161367	0.0172084	0.0187436	0.0187436	0.0198653	0.0261641	0.0281759	0.0281759	0.0313669	0.0354705	0.0429929	0.0526162	0.0629303	0.141363	0.247447	0.324596	0.422161
PF3D7_1479500	423	0.002774	0.01603	0.148093	0.258206	0.269329	0.271309	0.27281	0.27281	0.273041	0.273298	0.280283	0.311048	0.314925	0.320402	0.336146	0.36643	0.377564	0.411092	0.434526	0.460441	0.496248	0.569737	0.656318	0.7533	0.8913	0.959874	1	0.0419186	0.0631675	0.0935555	0.109748	0.124653	0.140675	0.142597	0.148753	0.152324	0.161365	0.181502	0.209951	0.221635	0.234286	0.255535	0.27769	0.304983	0.347919	0.425443	0.468716	0.534672
PF3D7_1309200	423	0.002774	0.01603	0.051179	0.0809501	0.135949	0.156489	0.201518	0.250704	0.304694	0.363537	0.442408	0.490207	0.584679	0.627239	0.644977	0.668458	0.683927	0.700771	0.741044	0.757759	0.8257	0.876226	0.908665	0.926394	0.940795	0.967264	1	0.0188333	0.0353116	0.0465897	0.0493875	0.05085	0.05085	0.0598411	0.0681515	0.0814321	0.0979511	0.135574	0.187996	0.230497	0.261303	0.309588	0.367944	0.415695	0.475767	0.543032	0.623407	0.704574
PF3D7_1315700	422	0.00281	0.01622	0	0	0	0.0173996	0.0927528	0.253918	0.348096	0.837797	0.942619	0.988627	0.988627	0.988627	0.988627	0.988627	0.988627	0.988627	0.988627	0.988627	1	1	1	1	1	1	1	0	0	0	0	0.0361383	0.119579	0.172478	0.22952	0.359166	0.455526	0.646089	0.798965	0.845064	0.845064	0.874876	0.895552	0.914018	0.914018	0.933198	0.94503	0.94503
PF3D7_1456100	422	0.002849	0.01642	0	0.0115495	0.0115495	0.0405506	0.206736	0.337088	0.545216	0.713853	0.896661	0.930743	0.930743	0.930743	0.930743	0.930743	0.930743	0.930743	0.930743	0.930743	0.94338	0.963207	0.991661	1	1	1	1	0	0	0.00885267	0.0384627	0.155977	0.279399	0.445646	0.567048	0.648242	0.675486	0.682548	0.682548	0.682548	0.682548	0.690023	0.690023	0.690023	0.690023	0.690023	0.705373	0.797345
PF3D7_1337500	422	0.002861	0.01646	0.455631	0.709237	0.817513	0.867518	0.887963	0.887963	0.887963	0.887963	0.887963	0.910322	0.910322	0.910322	0.977397	0.977397	0.977397	0.977397	0.977397	1	1	1	1	1	1	1	1	0.226011	0.427517	0.577868	0.618224	0.762565	0.832135	0.832135	0.838118	0.848906	0.877322	0.877322	0.877322	0.877322	0.877322	0.877322	0.908291	0.908291	0.908291	0.919944	0.93176	0.942302
PF3D7_1343300	422	0.0029	0.01666	0.254319	0.518085	0.748289	0.815243	0.881614	0.931166	0.954734	0.968794	0.978393	0.980145	0.985064	0.985064	0.986378	0.986378	0.986378	0.986378	0.986378	0.98815	0.99308	0.99308	0.99308	0.994434	0.99616	0.99616	1	0.189883	0.388608	0.538952	0.64132	0.707476	0.790849	0.845227	0.886422	0.912858	0.934821	0.952188	0.961517	0.970698	0.97192	0.97192	0.97192	0.97192	0.97192	0.97192	0.97192	0.975203
PF3D7_0518200	422	0.002915	0.01672	0.273529	0.510996	0.707795	0.782984	0.844191	0.890846	0.927265	0.957718	0.970817	0.982284	0.993095	0.993095	0.993095	0.998617	0.998617	0.998617	0.998617	0.998617	1	1	1	1	1	1	1	0.166476	0.312039	0.430609	0.536866	0.627241	0.693797	0.729762	0.770701	0.790069	0.815888	0.845731	0.882015	0.911018	0.928269	0.945649	0.955292	0.967134	0.973422	0.980374	0.988652	0.992015
PF3D7_1422300	422	0.002923	0.01674	0.0316182	0.0441162	0.140599	0.163864	0.178978	0.178978	0.200279	0.210859	0.232273	0.242526	0.24808	0.24808	0.252735	0.252735	0.278724	0.318011	0.431719	0.548678	0.738138	0.802444	0.852425	0.892255	0.90905	0.941679	1	0.0389635	0.0457133	0.0457133	0.0457133	0.0457133	0.061305	0.0721435	0.0772496	0.0950808	0.100191	0.100191	0.100191	0.100191	0.100191	0.100191	0.104818	0.122868	0.222227	0.380636	0.506064	0.586903
PF3D7_0723400	422	0.002955	0.01683	0.286666	0.496077	0.62637	0.768007	0.792615	0.81423	0.847902	0.853828	0.867012	0.872011	0.894713	0.904842	0.914202	0.931171	0.932567	0.937129	0.937894	0.944792	0.96647	0.972912	0.979324	0.982196	0.987236	0.994607	1	0.191118	0.315297	0.395362	0.457851	0.506957	0.567461	0.597147	0.626601	0.64033	0.650618	0.671699	0.717559	0.771301	0.813027	0.834994	0.855738	0.866498	0.877155	0.890769	0.904397	0.916439
PF3D7_1228800	422	0.002955	0.01683	0.153359	0.308937	0.446979	0.465185	0.478259	0.479369	0.487253	0.505963	0.533117	0.558667	0.612326	0.644283	0.663173	0.666817	0.67267	0.680104	0.686519	0.692541	0.743756	0.764587	0.790684	0.819945	0.865095	0.94567	1	0.0480665	0.101644	0.162286	0.215348	0.240988	0.278752	0.299664	0.324768	0.346759	0.381796	0.423578	0.455752	0.483133	0.497166	0.510605	0.520555	0.532087	0.547579	0.558228	0.589058	0.625657
PF3D7_1030100	422	0.002955	0.01683	0.0444179	0.0578188	0.0756487	0.0953925	0.123928	0.150413	0.192264	0.234781	0.272876	0.287414	0.31912	0.332184	0.342268	0.363065	0.378932	0.386304	0.388425	0.400368	0.541308	0.593603	0.635263	0.690853	0.759256	0.894557	1	0.0185595	0.0226166	0.0253293	0.0295975	0.033064	0.0374041	0.0440136	0.0506322	0.0690704	0.0854643	0.100291	0.116903	0.133915	0.142783	0.174547	0.191459	0.223893	0.260756	0.293675	0.334383	0.397885
PF3D7_1235500	420	0.002956	0.01683	0.398873	0.609094	0.646492	0.679103	0.679103	0.719177	0.792176	0.869827	0.984431	0.984431	1	1	1	1	1	1	1	1	1	1	1	1	1	1	1	0.261875	0.465951	0.544171	0.574498	0.660864	0.731186	0.808886	0.849526	0.87476	0.887993	0.912135	0.912135	0.924894	0.924894	0.924894	0.924894	0.924894	0.924894	0.924894	0.924894	0.936123
PF3D7_1243400	421.5	0.002979	0.01693	0	0	0	0.290716	0.290716	0.290716	0.352153	0.476968	0.534379	0.66437	0.66437	0.722022	0.722022	0.722022	0.77523	0.77523	0.891874	0.891874	0.891874	0.952531	0.952531	0.952531	0.952531	0.952531	1	0	0	0	0.0472209	0.0472209	0.0472209	0.0472209	0.0472209	0.082535	0.101196	0.138661	0.210976	0.282397	0.319984	0.423996	0.423996	0.423996	0.549244	0.611936	0.758811	0.758811
PF3D7_0210500	421	0.003026	0.01717	0	0	0	0.0662414	0.127669	0.181936	0.359871	0.487476	0.631584	0.719163	0.719163	0.719163	0.742691	0.742691	0.742691	0.742691	0.742691	0.742691	0.785988	0.785988	0.875625	0.899863	0.899863	0.927488	1	0.0754994	0.0754994	0.0754994	0.0754994	0.0754994	0.0754994	0.0754994	0.0754994	0.0754994	0.125011	0.174713	0.174713	0.269462	0.269462	0.312553	0.358346	0.358346	0.425166	0.425166	0.425166	0.466862
PF3D7_1110600	421	0.003087	0.01748	0	0.14834	0.14834	0.14834	0.178237	0.178237	0.209143	0.342129	0.463432	0.52428	0.557238	0.610814	0.63844	0.688443	0.688443	0.688443	0.688443	0.688443	0.733565	0.841788	0.892587	0.892587	0.942421	1	1	0.0400218	0.0746874	0.0746874	0.0746874	0.0746874	0.0746874	0.0746874	0.0746874	0.124356	0.137379	0.174313	0.209954	0.235067	0.235067	0.283061	0.306824	0.306824	0.359719	0.403806	0.482649	0.595329
PF3D7_1333700	421	0.00309	0.01748	0.12009	0.167559	0.249452	0.271543	0.271543	0.271543	0.271543	0.271543	0.290027	0.290027	0.311121	0.328265	0.368493	0.400495	0.417625	0.464256	0.501811	0.501811	0.531238	0.59295	0.677121	0.779902	0.832405	0.89437	1	0.0638116	0.0857484	0.122705	0.14382	0.14382	0.14382	0.14382	0.14382	0.14382	0.14382	0.162762	0.162762	0.173322	0.173322	0.212503	0.241328	0.298312	0.351163	0.370644	0.470278	0.544214
PF3D7_0907900	421	0.003111	0.01757	0.235173	0.517193	0.806212	0.883853	0.914084	0.922222	0.934801	0.956277	0.967857	0.976597	0.984455	0.984455	0.984455	0.984455	0.984455	0.984455	0.988377	0.988377	0.991392	0.991392	0.991392	0.991392	1	1	1	0.274125	0.465195	0.588416	0.698585	0.770256	0.839609	0.868128	0.876515	0.892401	0.907684	0.920626	0.935824	0.947122	0.947122	0.947122	0.952188	0.954451	0.962004	0.966704	0.972503	0.977447
PF3D7_0411900	420	0.003132	0.01763	0.146436	0.223701	0.264114	0.285715	0.308154	0.318101	0.37142	0.471292	0.6387	0.807113	0.971684	0.997197	1	1	1	1	1	1	1	1	1	1	1	1	1	0.0747109	0.112204	0.138165	0.143109	0.145694	0.145694	0.149591	0.169296	0.220291	0.390527	0.607777	0.803095	0.92011	0.960242	0.971334	0.980301	0.984263	0.984263	0.984263	0.984263	0.986326
PF3D7_1365700	421	0.003138	0.01763	0.277242	0.412066	0.494061	0.52666	0.52666	0.529043	0.529043	0.529043	0.529043	0.536542	0.600059	0.600059	0.626954	0.66181	0.686452	0.695576	0.716244	0.734353	0.844488	0.866429	0.885669	0.911162	0.927905	0.977263	1	0.117448	0.178288	0.205088	0.233265	0.245867	0.252796	0.256321	0.258856	0.263131	0.2732	0.294117	0.324373	0.366632	0.415595	0.478102	0.535235	0.593388	0.652952	0.710143	0.747311	0.803017
PF3D7_0719700	421	0.003145	0.01763	0.264067	0.494701	0.636854	0.696865	0.744553	0.768053	0.80395	0.817835	0.828841	0.838846	0.859353	0.862266	0.870271	0.870271	0.874463	0.875984	0.875984	0.882886	0.910513	0.923044	0.934978	0.953064	0.963471	0.975083	1	0.142897	0.21296	0.279458	0.342443	0.425101	0.481186	0.515424	0.549211	0.576266	0.608188	0.641404	0.67805	0.700492	0.709121	0.7295	0.760215	0.784762	0.810463	0.841245	0.872616	0.897072
PF3D7_1234100	421	0.003146	0.01763	0.0506635	0.106701	0.179052	0.189219	0.193622	0.19501	0.19501	0.195872	0.198707	0.200201	0.20488	0.207619	0.216426	0.22379	0.225761	0.238638	0.253761	0.275666	0.433034	0.507184	0.594129	0.692854	0.769014	0.863886	1	0.00940846	0.0377209	0.0496914	0.067012	0.0824718	0.0879623	0.0915354	0.0919401	0.0926699	0.0930555	0.0937537	0.0951011	0.100469	0.101194	0.106164	0.113876	0.140493	0.23392	0.332258	0.425387	0.530719
PF3D7_0619200	421	0.003146	0.01763	0.0218477	0.0672422	0.152327	0.196834	0.253549	0.299608	0.349254	0.395396	0.427536	0.432847	0.456617	0.466496	0.474339	0.477177	0.483256	0.494839	0.496504	0.50401	0.588729	0.602358	0.622546	0.669673	0.738883	0.85462	1	0.00842967	0.0202562	0.0500863	0.0933285	0.130301	0.155091	0.16958	0.179535	0.18327	0.18327	0.187081	0.20014	0.209907	0.215182	0.224471	0.253911	0.268062	0.303404	0.34772	0.434306	0.512919
PF3D7_1228900	419	0.003155	0.01766	0.174303	0.218731	0.360991	0.360991	0.360991	0.360991	0.379504	0.379504	0.379504	0.379504	0.379504	0.379504	0.379504	0.379504	0.379504	0.379504	0.379504	0.379504	0.379504	0.407773	0.481394	0.63811	0.830299	0.847544	1	0.0814672	0.137919	0.137919	0.137919	0.137919	0.137919	0.137919	0.137919	0.137919	0.137919	0.137919	0.147253	0.168823	0.168823	0.308313	0.337337	0.363257	0.392098	0.427995	0.450141	0.505013
PF3D7_1013600	420	0.003302	0.01845	0.0169354	0.0169354	0.0257423	0.032711	0.054268	0.0841015	0.126509	0.190184	0.34919	0.52764	0.861206	0.911759	0.940559	0.953204	0.953204	0.953204	0.955852	0.964801	0.964801	0.969061	0.973646	0.980485	0.980485	0.989224	1	0	0.0022369	0.0022369	0.0022369	0.0022369	0.0022369	0.0022369	0.0022369	0.0310819	0.10252	0.205214	0.340245	0.447959	0.475818	0.51636	0.545627	0.55759	0.605528	0.643437	0.69238	0.766796
PF3D7_1028500	420	0.003332	0.01857	0.346889	0.595956	0.701504	0.775983	0.775983	0.775983	0.78714	0.805888	0.826584	0.834394	0.856311	0.862709	0.874424	0.885186	0.885186	0.885186	0.88869	0.90448	0.937635	0.944097	0.972968	0.988592	0.988592	0.988592	1	0.208905	0.276577	0.31422	0.323934	0.348572	0.348572	0.348572	0.348572	0.351608	0.351608	0.360322	0.374947	0.485598	0.604509	0.715984	0.771867	0.805864	0.872807	0.895535	0.923103	0.951447
PF3D7_1209200	420	0.003341	0.01857	0.0130106	0.0232962	0.0469447	0.0870023	0.175961	0.414998	0.56665	0.715855	0.856841	0.89009	0.976438	0.978449	0.978449	0.979316	0.979316	0.981336	0.981336	0.981336	0.992525	0.992525	0.999002	0.999002	0.999002	1	1	0.00776352	0.0271033	0.0411519	0.070701	0.121259	0.179854	0.212516	0.258806	0.306348	0.350326	0.461953	0.571458	0.652651	0.720975	0.739785	0.790702	0.834281	0.860746	0.882268	0.904717	0.920431
PF3D7_1343500	420	0.003343	0.01857	0.057484	0.0988932	0.130253	0.138713	0.142894	0.146359	0.150146	0.150146	0.157225	0.173251	0.204688	0.227667	0.257715	0.29448	0.32072	0.356433	0.453506	0.502109	0.647553	0.768106	0.821018	0.871652	0.924076	0.93466	1	0.04083	0.04083	0.0500015	0.0538617	0.0538617	0.0577519	0.0577519	0.0577519	0.0613712	0.0613712	0.068674	0.0820398	0.0897617	0.0933571	0.111012	0.145944	0.171579	0.243644	0.361243	0.545496	0.66721
PF3D7_0815800	420	0.003348	0.01857	0.166083	0.287958	0.373439	0.401467	0.440725	0.471745	0.539334	0.598264	0.694614	0.751559	0.767169	0.771848	0.781841	0.784752	0.784752	0.788146	0.791562	0.791562	0.813991	0.839525	0.864664	0.900484	0.935188	0.962006	1	0.082113	0.14216	0.221338	0.247776	0.27879	0.314236	0.334092	0.353629	0.374561	0.414179	0.473824	0.509703	0.521988	0.525383	0.53702	0.550101	0.566701	0.610537	0.657684	0.72335	0.763337
PF3D7_0617800	420	0.003349	0.01857	0.0382263	0.0816394	0.107073	0.128713	0.157689	0.179942	0.205549	0.220193	0.254659	0.297858	0.395865	0.425149	0.475219	0.490708	0.514266	0.537374	0.566203	0.571579	0.615268	0.674554	0.713871	0.794717	0.859906	0.908051	1	0.00542125	0.00881205	0.0151521	0.0186364	0.0226555	0.0256851	0.0304915	0.0332047	0.0411005	0.051238	0.0619976	0.0808204	0.101298	0.131374	0.139709	0.209592	0.237259	0.324422	0.427828	0.595294	0.656053
PF3D7_1251200	419	0.003433	0.01901	0.15315	0.419621	0.495615	0.580776	0.655849	0.675331	0.736004	0.790972	0.82147	0.850674	0.888298	0.906858	0.914704	0.972364	0.972364	0.972364	0.972364	0.972364	0.972364	0.972364	0.972364	0.972364	0.972364	1	1	0.138284	0.25136	0.357686	0.50951	0.575554	0.677482	0.704372	0.711025	0.713275	0.715388	0.735768	0.75624	0.760284	0.764256	0.787813	0.799539	0.799539	0.799539	0.822378	0.838123	0.842031
PF3D7_0203200	419	0.003454	0.0191	0.249039	0.324762	0.357092	0.357092	0.357092	0.357092	0.357092	0.357092	0.357092	0.357092	0.363822	0.392075	0.475989	0.603614	0.652803	0.694459	0.700449	0.727445	0.806809	0.833726	0.854471	0.883026	0.946428	0.969942	1	0	0	0.00590783	0.0121429	0.0173419	0.0273652	0.0273652	0.0273652	0.0273652	0.0273652	0.0273652	0.0273652	0.0566919	0.108306	0.29793	0.45136	0.582222	0.651876	0.707479	0.755445	0.794015
PF3D7_0111300	419	0.003487	0.01925	0.0192473	0.0192473	0.0192473	0.0263851	0.0263851	0.0263851	0.0263851	0.041708	0.0783574	0.14219	0.329574	0.479683	0.597032	0.658045	0.676335	0.713318	0.733366	0.746271	0.8335	0.865867	0.888182	0.90051	0.926966	0.9635	1	0.00243859	0.00877527	0.00877527	0.00877527	0.00877527	0.00877527	0.00877527	0.00877527	0.00877527	0.0119494	0.0365614	0.043851	0.0709559	0.0874909	0.115061	0.144362	0.164711	0.202891	0.248089	0.338862	0.481378
PF3D7_1361200	419	0.003546	0.01947	0.214934	0.337549	0.444945	0.458531	0.468278	0.470504	0.470504	0.473267	0.475541	0.483083	0.506224	0.517291	0.523327	0.523327	0.523327	0.523327	0.523327	0.531132	0.681649	0.730909	0.814311	0.841228	0.891745	0.952098	1	0.136667	0.221943	0.268741	0.304593	0.330218	0.341972	0.342962	0.352296	0.355832	0.355832	0.367856	0.376551	0.382208	0.387853	0.401519	0.41347	0.431756	0.478849	0.535134	0.600916	0.669621
PF3D7_1035300	419	0.003559	0.01947	0.221466	0.530046	0.732573	0.813135	0.874667	0.910307	0.938828	0.948361	0.954226	0.957165	0.970538	0.974163	0.976733	0.980663	0.989939	0.990321	0.990321	0.990321	0.994208	0.995445	0.995777	0.995777	0.99643	0.997185	1	0.0389572	0.115762	0.21788	0.352762	0.502361	0.625565	0.66362	0.70226	0.741087	0.776062	0.816707	0.850129	0.88162	0.926057	0.944072	0.957983	0.963481	0.969699	0.974863	0.979139	0.982849
PF3D7_1323600	419	0.003563	0.01947	0.0894317	0.197573	0.33516	0.555238	0.704929	0.800264	0.878447	0.92581	0.955089	0.967129	0.977794	0.981838	0.983605	0.986299	0.987313	0.988418	0.988418	0.98917	0.993696	0.995053	0.995438	0.996396	0.997529	0.999276	1	0.109728	0.231357	0.344634	0.445264	0.533176	0.629785	0.673374	0.746353	0.80278	0.828826	0.852041	0.865504	0.876738	0.881159	0.895147	0.904411	0.911191	0.920805	0.928595	0.943712	0.958715
PF3D7_1233900	419	0.003563	0.01947	0.177291	0.311443	0.397812	0.419142	0.431688	0.463922	0.552581	0.635677	0.703937	0.733838	0.76263	0.774548	0.78152	0.805156	0.812679	0.816402	0.816402	0.822314	0.843285	0.877581	0.899773	0.912267	0.923942	0.938584	1	0.09029	0.155524	0.203311	0.237806	0.260695	0.282289	0.30114	0.321126	0.354507	0.377094	0.419898	0.475425	0.507916	0.526889	0.562232	0.609239	0.644177	0.685141	0.718536	0.751437	0.794233
PF3D7_0621700	419	0.003563	0.01947	0.211046	0.397455	0.484518	0.50034	0.525652	0.545546	0.57576	0.607105	0.644358	0.687209	0.780751	0.818862	0.864012	0.890811	0.916679	0.928134	0.929182	0.929182	0.952805	0.971499	0.981482	0.985092	0.986873	0.997159	1	0.0959222	0.162403	0.199152	0.211626	0.225657	0.258473	0.273209	0.287497	0.316932	0.347234	0.392872	0.470077	0.549406	0.607776	0.681806	0.738036	0.772824	0.816137	0.84704	0.872995	0.901229
PF3D7_0904700	419	0.003563	0.01947	0.0668103	0.169798	0.282004	0.346087	0.451519	0.505489	0.552611	0.599943	0.654994	0.685025	0.708888	0.726591	0.749671	0.771615	0.777059	0.790608	0.795723	0.811089	0.855002	0.888587	0.919727	0.938392	0.955679	0.972255	1	0.0289659	0.0382547	0.0693649	0.105328	0.150964	0.201668	0.232865	0.269232	0.304896	0.337661	0.388547	0.414642	0.44421	0.478739	0.504072	0.544177	0.588489	0.628363	0.675193	0.743023	0.796281
PF3D7_0600400	419	0.003563	0.01947	0.238753	0.355723	0.429348	0.464377	0.485823	0.501623	0.518646	0.527675	0.537872	0.550883	0.596242	0.620787	0.643062	0.660037	0.674143	0.686015	0.693983	0.700715	0.761501	0.793157	0.844394	0.880535	0.925586	0.974613	1	0.0439514	0.0713309	0.103937	0.132911	0.155496	0.175313	0.194346	0.214439	0.231711	0.251485	0.299127	0.340049	0.389537	0.438713	0.477591	0.519662	0.576827	0.628672	0.671999	0.717132	0.775937
PF3D7_0518100	418.5	0.003638	0.01985	0	0.0228458	0.0228458	0.0228458	0.0777824	0.212985	0.409177	0.609513	0.779885	0.84236	0.894553	0.905159	0.916096	0.921045	0.926344	0.937882	0.937882	0.937882	0.95128	0.965294	0.970322	0.970322	0.976696	1	1	0	0.00786734	0.00786734	0.00786734	0.00786734	0.00786734	0.00786734	0.0197704	0.065564	0.142456	0.22393	0.371892	0.450051	0.538835	0.586539	0.667436	0.702038	0.786445	0.812545	0.862475	0.862475
PF3D7_1107200	418	0.003749	0.02042	0.0128215	0.0330937	0.0330937	0.0330937	0.0330937	0.0330937	0.101339	0.198765	0.363749	0.481599	0.749658	0.837186	0.844313	0.861396	0.861396	0.861396	0.861396	0.865913	0.9195	0.92784	0.944077	0.95912	0.978137	0.982071	1	0	0	0	0	0	0.00149328	0.00421434	0.0144841	0.049218	0.0893299	0.174495	0.232727	0.28687	0.309643	0.350679	0.377526	0.409925	0.454915	0.504722	0.585756	0.689647
PF3D7_1012100	418	0.003767	0.02048	0.0552889	0.0844283	0.0922039	0.0922039	0.106886	0.106886	0.113094	0.113094	0.113094	0.119071	0.131319	0.144475	0.179717	0.204273	0.266556	0.300906	0.309551	0.325783	0.581571	0.658295	0.706582	0.788997	0.858764	0.94923	1	0.0104613	0.0195226	0.0195226	0.0264459	0.0336838	0.0371723	0.0371723	0.0371723	0.0371723	0.0371723	0.0433831	0.0433831	0.0605145	0.0738723	0.0953735	0.129804	0.177757	0.235438	0.32448	0.440619	0.537021
PF3D7_1469200	418	0.003773	0.02048	0	0	0.0181663	0.0591769	0.149537	0.216413	0.302318	0.354871	0.401595	0.428427	0.520052	0.562166	0.595786	0.605826	0.619645	0.631349	0.643131	0.656403	0.768876	0.802066	0.824441	0.864037	0.904368	0.951201	1	0	0	0	0.00131356	0.00680648	0.0121015	0.0313984	0.0405022	0.0503551	0.0593974	0.0711811	0.0878435	0.112259	0.140137	0.173574	0.217711	0.273655	0.331793	0.40403	0.507264	0.618209
PF3D7_1463200	418	0.003778	0.02048	0.0452936	0.110003	0.147503	0.147503	0.147503	0.156962	0.17693	0.203967	0.248393	0.348594	0.649661	0.68186	0.701717	0.743653	0.749332	0.770974	0.786537	0.800562	0.844553	0.872219	0.897428	0.920782	0.950306	0.978066	1	0	0	0.00824166	0.00824166	0.00824166	0.00824166	0.0146116	0.0214805	0.0409953	0.0955755	0.15849	0.21816	0.245194	0.277504	0.287083	0.343572	0.385553	0.461662	0.510606	0.578242	0.679725
PF3D7_0730900	418	0.00379	0.02049	0.298875	0.555199	0.682026	0.774647	0.798994	0.832197	0.844967	0.85005	0.861352	0.86526	0.866512	0.866679	0.869003	0.873748	0.875276	0.876708	0.878913	0.880919	0.889985	0.906643	0.938234	0.952739	0.959634	0.975241	1	0.157404	0.296436	0.41458	0.505756	0.562977	0.619858	0.657267	0.684904	0.705747	0.721129	0.740194	0.754192	0.766088	0.784996	0.79486	0.812194	0.824336	0.837068	0.857025	0.87742	0.898777
PF3D7_1474900	418	0.00379	0.02049	0.206624	0.309494	0.422454	0.437498	0.4774	0.501182	0.506191	0.516289	0.526588	0.535566	0.544884	0.548332	0.558662	0.567578	0.575002	0.588859	0.601646	0.613433	0.732225	0.765481	0.795058	0.829379	0.914072	0.964248	1	0.0795268	0.149001	0.200074	0.237568	0.278152	0.301242	0.313215	0.322121	0.324717	0.329945	0.343631	0.365512	0.382822	0.39638	0.415725	0.444652	0.493619	0.542254	0.60496	0.660062	0.712792
PF3D7_1325000	416	0.003835	0.0207	0	0	0	0	0.0868848	0.264662	0.38968	0.645322	0.846766	0.957286	1	1	1	1	1	1	1	1	1	1	1	1	1	1	1	0	0	0	0.0196685	0.0333537	0.050943	0.0749814	0.122504	0.175691	0.216538	0.375165	0.509353	0.690433	0.824844	0.880952	0.904778	0.931826	0.937661	0.944924	0.952979	0.960261
PF3D7_0932200	416	0.003883	0.02093	0.326867	0.606186	0.810721	0.810721	0.860285	0.879393	0.899229	0.899229	0.899229	0.899229	0.899229	0.899229	0.899229	0.899229	0.899229	0.899229	0.899229	0.899229	0.942787	0.942787	0.957445	0.957445	0.97537	1	1	0.231164	0.471165	0.617485	0.709311	0.787175	0.851685	0.869546	0.87329	0.87329	0.87329	0.87329	0.87329	0.87329	0.87329	0.87329	0.87329	0.87329	0.883404	0.883404	0.897363	0.904293
PF3D7_1124400	415	0.003898	0.02098	0	0	0	0	0	0	0.370776	0.872951	1	1	1	1	1	1	1	1	1	1	1	1	1	1	1	1	1	0.0539943	0.0697419	0.155503	0.155503	0.193239	0.265991	0.265991	0.349381	0.383225	0.383225	0.527068	0.568728	0.604831	0.628847	0.639223	0.639223	0.658505	0.674596	0.706811	0.743878	0.796049
PF3D7_1371700	411	0.00393	0.02112	0	0	0	0	0.0416545	0.0416545	0.0416545	0.0416545	0.0416545	0.0416545	0.0416545	0.0416545	0.0416545	0.0416545	0.0416545	0.0416545	0.0416545	0.0416545	0.104521	0.212791	0.354343	0.565506	0.634939	0.689611	1	0	0	0	0	0	0	0	0	0	0	0	0	0	0	0	0	0.0281252	0.0281252	0.126817	0.154178	0.307461
PF3D7_0930400	417	0.003936	0.02113	0	0.0630007	0.197491	0.22681	0.252205	0.252205	0.252205	0.252205	0.279191	0.292113	0.292113	0.292113	0.339044	0.339044	0.394531	0.419286	0.444207	0.444207	0.463371	0.598322	0.670359	0.749292	0.838835	0.908847	1	0	0	0.0265675	0.071296	0.071296	0.071296	0.071296	0.071296	0.071296	0.071296	0.071296	0.114236	0.114236	0.114236	0.195283	0.235413	0.235413	0.265321	0.343812	0.476955	0.555264
PF3D7_0916200	417	0.003985	0.02136	0.0817676	0.15003	0.20579	0.237654	0.250683	0.269167	0.343241	0.441428	0.609445	0.678705	0.797098	0.83892	0.879026	0.943369	0.943369	0.943369	0.968939	0.968939	0.98406	0.98406	0.989594	0.989594	0.989594	0.989594	1	0.0216105	0.0216105	0.0216105	0.0216105	0.0216105	0.0216105	0.0441286	0.0918049	0.163882	0.285881	0.404144	0.49808	0.554554	0.558994	0.576271	0.610672	0.631177	0.651855	0.684457	0.740725	0.801568
PF3D7_1201900	416	0.004007	0.02139	0	0.0366197	0.0757065	0.0757065	0.0757065	0.103629	0.25691	0.400071	0.612542	0.841225	0.98636	0.98636	1	1	1	1	1	1	1	1	1	1	1	1	1	0.0111656	0.0569118	0.0921494	0.126492	0.151498	0.166854	0.166854	0.166854	0.166854	0.166854	0.187359	0.234963	0.265445	0.294845	0.329691	0.357034	0.405874	0.44663	0.502863	0.597445	0.690195
PF3D7_0323700	417	0.004024	0.02139	0.338976	0.539931	0.787476	0.862694	0.895447	0.903084	0.911011	0.914347	0.917535	0.922114	0.928371	0.93117	0.936714	0.936714	0.943428	0.953663	0.953663	0.953663	0.966372	0.970618	0.970618	0.97614	0.979371	0.993024	1	0.174458	0.32797	0.445406	0.590499	0.670838	0.754122	0.791838	0.835654	0.854344	0.858255	0.867524	0.871922	0.876495	0.882378	0.888237	0.899753	0.905511	0.911817	0.9229	0.936671	0.944835
PF3D7_0827000	417	0.004027	0.02139	0.0571072	0.094236	0.123149	0.123149	0.1299	0.141727	0.150506	0.16467	0.179203	0.198644	0.228429	0.24292	0.261096	0.309029	0.32315	0.340889	0.364701	0.391526	0.48207	0.537758	0.620886	0.701063	0.797104	0.885124	1	0.0207228	0.028657	0.0309895	0.0349163	0.0349163	0.0388736	0.0440265	0.0484739	0.0526736	0.0555772	0.0665287	0.0819944	0.0944014	0.101782	0.129825	0.159232	0.194749	0.243132	0.318147	0.438331	0.58844
PF3D7_0603400	417	0.004028	0.02139	0.0219618	0.0442422	0.0591936	0.0735447	0.0842115	0.113708	0.176461	0.312513	0.531573	0.690284	0.828144	0.866213	0.882452	0.885292	0.892588	0.899208	0.903873	0.907628	0.926863	0.935846	0.945376	0.952098	0.968538	0.987441	1	0.000894721	0.000894721	0.00159814	0.00234052	0.00295955	0.00534642	0.00860844	0.0380397	0.10376	0.21097	0.366673	0.492088	0.576336	0.60667	0.627871	0.651994	0.672069	0.693558	0.71526	0.74564	0.774173
PF3D7_1461600	417	0.004029	0.02139	0.179865	0.299563	0.400993	0.43552	0.467158	0.481554	0.497851	0.511742	0.531962	0.558757	0.598382	0.623351	0.651911	0.664141	0.674779	0.689036	0.700697	0.713833	0.786189	0.826049	0.84852	0.879884	0.915301	0.945821	1	0.0617728	0.106999	0.141517	0.168019	0.197495	0.217927	0.233115	0.2462	0.256994	0.275579	0.317545	0.366504	0.407144	0.454426	0.474124	0.510389	0.548109	0.591309	0.641942	0.705011	0.756905
PF3D7_1207100	417	0.004029	0.02139	0.170075	0.346835	0.425806	0.45441	0.484811	0.519275	0.549178	0.592043	0.64266	0.69092	0.731196	0.748878	0.763608	0.784031	0.802545	0.811874	0.816569	0.821859	0.847548	0.859985	0.892248	0.907121	0.923994	0.983454	1	0.115017	0.189029	0.242405	0.300937	0.331365	0.359091	0.36882	0.37803	0.396659	0.410003	0.442808	0.4783	0.499465	0.52327	0.542332	0.559178	0.58163	0.602059	0.657038	0.719929	0.79564
PF3D7_1412700	415	0.004032	0.02139	0	0.0123783	0.0123783	0.0181389	0.0281181	0.0375567	0.0375567	0.0375567	0.0423766	0.0423766	0.0620002	0.0813608	0.125393	0.142083	0.159952	0.189135	0.22341	0.239958	0.385613	0.491673	0.587947	0.691692	0.829816	0.908436	1	0	0	0	0	0	0	0	0	0	0	0	0	0	0	0.01737	0.0380345	0.0640595	0.143816	0.206198	0.289976	0.417927
PF3D7_1118600	416	0.004119	0.02182	0	0	0.0778597	0.0778597	0.0778597	0.0778597	0.123454	0.204287	0.322167	0.462402	0.610458	0.719107	0.783978	0.783978	0.833495	0.847827	0.847827	0.847827	0.881953	0.881953	0.894443	0.909085	0.988257	0.988257	1	0	0	0	0	0	0	0	0	0.0182921	0.0374774	0.102542	0.243166	0.320202	0.338373	0.36361	0.372362	0.372362	0.398452	0.491277	0.530331	0.604389
PF3D7_1449900	413.5	0.004143	0.02192	0	0	0	0.0489357	0.148975	0.271217	0.56358	0.64762	0.80611	1	1	1	1	1	1	1	1	1	1	1	1	1	1	1	1	0	0	0	0	0	0.0425724	0.197723	0.406854	0.604902	0.688623	0.814689	0.924393	0.924393	0.924393	0.924393	0.924393	0.924393	0.924393	0.924393	0.924393	0.924393
PF3D7_0725100	416	0.004196	0.02216	0	0.0328504	0.0328504	0.0328504	0.0328504	0.0328504	0.0328504	0.0467552	0.0947256	0.171354	0.432336	0.501514	0.570802	0.627319	0.691817	0.736995	0.736995	0.766273	0.827367	0.853496	0.902307	0.913495	0.94915	0.96653	1	0	0	0	0	0	0	0.00513004	0.00513004	0.00513004	0.0134348	0.0290171	0.0649819	0.13117	0.147154	0.182832	0.218138	0.236046	0.30693	0.362731	0.427515	0.54627
PF3D7_0819900	416	0.004253	0.02242	0	0	0	0.0683027	0.174989	0.285235	0.457821	0.666558	0.818926	0.945391	0.975717	0.978437	0.978437	0.978437	0.980948	0.980948	0.980948	0.980948	0.997219	0.99865	0.99865	0.99865	0.99865	1	1	0.0140562	0.0140562	0.0140562	0.0211398	0.0486368	0.0609762	0.0783198	0.113387	0.148809	0.229263	0.363313	0.470188	0.584829	0.661803	0.726186	0.777667	0.822075	0.859029	0.874491	0.895086	0.909265
PF3D7_1235400	416	0.004267	0.02242	0.0834737	0.0834737	0.294784	0.371561	0.5767	0.629909	0.700204	0.71417	0.798973	0.813518	0.839672	0.852574	0.877154	0.877154	0.889061	0.889061	0.889061	0.889061	0.909134	0.922708	0.922708	0.962448	0.962448	0.975256	1	0	0.0160908	0.0891159	0.19371	0.245121	0.33645	0.444503	0.493806	0.539916	0.564096	0.610613	0.634218	0.695061	0.695061	0.706736	0.706736	0.72825	0.744692	0.765156	0.776503	0.82981
PF3D7_1359000	416	0.004278	0.02242	0.00214901	0.0107236	0.0336284	0.042329	0.0601893	0.0799347	0.105188	0.134504	0.161687	0.193311	0.277114	0.323204	0.369724	0.410992	0.441019	0.464045	0.482753	0.508868	0.644489	0.69471	0.744595	0.789617	0.843296	0.910214	1	0	0	0	0.000341613	0.00249439	0.00374573	0.0051759	0.00721959	0.0138141	0.0191833	0.0298218	0.0461857	0.0592699	0.0708353	0.0938052	0.123164	0.158708	0.217868	0.28661	0.377855	0.50619
PF3D7_0316400	416	0.004279	0.02242	0.158769	0.367313	0.622327	0.700744	0.775345	0.828172	0.872922	0.882493	0.885428	0.891611	0.89831	0.89831	0.908909	0.919071	0.924188	0.924188	0.933133	0.933133	0.942304	0.960206	0.970531	0.978232	0.986568	0.989494	1	0.073366	0.133228	0.216948	0.35411	0.441279	0.532195	0.620185	0.683342	0.718208	0.736876	0.763298	0.792653	0.816937	0.821237	0.839115	0.849198	0.85634	0.871925	0.89418	0.90539	0.920631
PF3D7_1366400	416	0.004281	0.02242	0.0767412	0.128356	0.144883	0.147286	0.178787	0.240243	0.341523	0.435221	0.535714	0.613137	0.722795	0.771557	0.796311	0.813709	0.824885	0.832998	0.843206	0.861607	0.916062	0.93673	0.940265	0.967576	0.978487	0.984497	1	0.00434674	0.0118767	0.0152941	0.0152941	0.0213088	0.0459502	0.0908516	0.128626	0.186195	0.229395	0.292875	0.363366	0.394117	0.411629	0.463253	0.499747	0.529528	0.573172	0.625528	0.689134	0.772258
PF3D7_0619900	416	0.004282	0.02242	0.0403395	0.0750746	0.19691	0.251923	0.320097	0.394148	0.442472	0.588108	0.789834	0.814901	0.843668	0.870678	0.881557	0.88573	0.887964	0.890396	0.89162	0.895757	0.908209	0.911163	0.931299	0.950647	0.957797	0.963803	1	0.0228556	0.0426587	0.0640939	0.111451	0.127459	0.184713	0.216553	0.252027	0.291326	0.337376	0.38655	0.440167	0.483137	0.51023	0.556272	0.590609	0.616624	0.643244	0.680864	0.742403	0.800641
PF3D7_1219400	415	0.00443	0.02316	0.0960771	0.0960771	0.0960771	0.0960771	0.126694	0.126694	0.126694	0.126694	0.191764	0.354526	0.474938	0.502371	0.584063	0.584063	0.584063	0.584063	0.584063	0.651758	0.816998	0.816998	0.89503	0.89503	0.946064	0.975546	1	0	0	0	0	0	0	0	0	0.0174995	0.0174995	0.0342424	0.0879948	0.123387	0.267425	0.31734	0.385761	0.418422	0.517926	0.580059	0.650901	0.716252
PF3D7_1226600	414	0.004437	0.02316	0.091697	0.359386	0.634306	0.766259	0.816216	0.862917	0.905932	0.933895	0.947013	0.947013	0.947013	0.947013	0.947013	0.947013	0.947013	0.947013	0.947013	0.947013	0.947013	0.947013	0.950508	0.960938	0.968799	0.968799	1	0.0654342	0.23237	0.372453	0.508684	0.626518	0.75987	0.823044	0.882566	0.894739	0.902489	0.91409	0.916814	0.916814	0.916814	0.916814	0.916814	0.916814	0.916814	0.916814	0.916814	0.924951
PF3D7_0520100	415	0.004441	0.02316	0	0.0784559	0.379679	0.445347	0.445347	0.499145	0.499145	0.499145	0.499145	0.499145	0.499145	0.55432	0.55432	0.897151	0.897151	0.952596	0.952596	0.952596	0.952596	0.952596	0.952596	0.952596	1	1	1	0.0312762	0.0312762	0.0312762	0.0312762	0.0529151	0.0737743	0.111784	0.184028	0.222842	0.243353	0.358805	0.438289	0.477539	0.535376	0.535376	0.535376	0.535376	0.576897	0.65702	0.716482	0.754413
PF3D7_0317800	415	0.004448	0.02316	0.235753	0.548832	0.739169	0.783967	0.8206	0.839251	0.887227	0.927963	0.974853	0.974853	0.974853	0.974853	0.989875	0.989875	0.989875	0.989875	0.989875	1	1	1	1	1	1	1	1	0.134683	0.330781	0.417536	0.483273	0.548212	0.605355	0.627018	0.664536	0.685641	0.707834	0.749685	0.775664	0.804901	0.839844	0.874815	0.943292	0.969552	0.979587	0.979587	0.993436	0.993436
PF3D7_0703200	415	0.004508	0.02335	0.0738655	0.103063	0.122269	0.122269	0.122269	0.122269	0.122269	0.153895	0.206194	0.28762	0.521862	0.580732	0.68997	0.820983	0.841429	0.841429	0.852979	0.86599	0.91585	0.927862	0.927862	0.952722	0.971735	0.985126	1	0	0	0	0	0	0.0206031	0.0206031	0.0286066	0.0359996	0.0864304	0.139024	0.198156	0.280347	0.299233	0.360126	0.381578	0.409175	0.443445	0.479537	0.538625	0.626098
PF3D7_0424400	415	0.004527	0.02335	0	0.00320936	0.025991	0.172639	0.351691	0.599317	0.642611	0.784318	0.962109	0.962109	0.962109	0.964366	0.964366	0.966312	0.966312	0.966312	0.968595	0.968595	0.968595	0.974643	0.974643	0.982506	0.984445	0.986685	1	0	0	0.0389963	0.0389963	0.0643726	0.0872406	0.128969	0.246968	0.50894	0.846226	0.846226	0.857118	0.868466	0.879789	0.879789	0.889969	0.89906	0.906647	0.925532	0.936004	0.936004
PF3D7_0322000	415	0.004532	0.02335	0.122691	0.271852	0.425282	0.639231	0.779029	0.873168	0.931994	0.96897	0.987911	0.990833	0.996321	0.997086	0.997086	0.997086	0.997637	0.998037	0.998037	0.998037	0.998037	0.998456	0.998456	0.998456	0.998797	1	1	0.144645	0.28703	0.457176	0.574527	0.664621	0.75971	0.856145	0.9063	0.919158	0.926556	0.935	0.94129	0.946488	0.948558	0.956428	0.963731	0.968346	0.975307	0.978529	0.982657	0.984896
PF3D7_0904100	415	0.004533	0.02335	0.263352	0.517778	0.696071	0.751931	0.756712	0.784887	0.794773	0.794773	0.81325	0.818479	0.886578	0.899431	0.899431	0.899431	0.899431	0.904092	0.904092	0.904092	0.963197	0.963197	0.967259	0.975339	0.983309	0.987914	1	0.120178	0.257324	0.355552	0.383362	0.405167	0.415677	0.418868	0.431001	0.499448	0.583215	0.693994	0.755488	0.779646	0.792597	0.811191	0.833224	0.845391	0.86631	0.879139	0.895903	0.907506
PF3D7_1254600	415	0.004548	0.02335	0.152655	0.263994	0.275089	0.277064	0.278561	0.278561	0.278792	0.279048	0.286479	0.317611	0.319759	0.325646	0.34135	0.37174	0.383236	0.417105	0.441766	0.469064	0.502244	0.57945	0.664295	0.763634	0.897396	0.956808	1	0.0462475	0.0696907	0.106241	0.126795	0.140036	0.157713	0.159833	0.166625	0.170565	0.180539	0.20383	0.232636	0.245527	0.256979	0.276708	0.297531	0.329315	0.369954	0.446529	0.486264	0.547567
PF3D7_0711500	415	0.004548	0.02335	0.0866126	0.170554	0.28992	0.41801	0.513131	0.57731	0.660945	0.753573	0.830655	0.864163	0.897211	0.902485	0.909739	0.910876	0.91331	0.91861	0.921278	0.921278	0.940131	0.949658	0.953905	0.95932	0.969377	0.986985	1	0.0513735	0.075852	0.118212	0.208519	0.280255	0.348178	0.403438	0.4557	0.519367	0.564505	0.605845	0.638812	0.674389	0.689234	0.715684	0.734574	0.750161	0.773771	0.805535	0.839337	0.867759
PF3D7_0621300	415	0.004548	0.02335	0.0152701	0.0468946	0.0785709	0.0960172	0.116187	0.148164	0.174187	0.208993	0.241666	0.268828	0.337485	0.38531	0.423254	0.465932	0.48873	0.504931	0.535104	0.550722	0.648525	0.721069	0.781352	0.818214	0.881547	0.941765	1	0.00759842	0.0118548	0.0118548	0.0144231	0.0168632	0.0217588	0.0247159	0.0283931	0.0360759	0.0492009	0.0733719	0.0995504	0.115355	0.13573	0.158974	0.199823	0.250464	0.302979	0.378132	0.486082	0.599222
PF3D7_1149000	415	0.004549	0.02335	0.162889	0.323769	0.440596	0.489046	0.517913	0.539128	0.54992	0.557678	0.563684	0.567705	0.575913	0.583394	0.590373	0.621704	0.638598	0.649439	0.65945	0.700389	0.731132	0.765375	0.833384	0.875836	0.913207	0.963921	1	0.0109816	0.0248624	0.0420001	0.0658872	0.09785	0.130237	0.156114	0.182222	0.205269	0.22811	0.262609	0.305658	0.361114	0.423162	0.467505	0.514915	0.564562	0.622149	0.684776	0.736675	0.793711
PF3D7_0820500	415	0.004549	0.02335	0.293695	0.450712	0.544322	0.582199	0.622732	0.652322	0.67605	0.685685	0.694981	0.723932	0.74853	0.769185	0.800515	0.83883	0.849383	0.857147	0.861705	0.866108	0.892568	0.914749	0.930828	0.946409	0.959088	0.974307	1	0.111821	0.194275	0.261746	0.305015	0.34383	0.376849	0.395004	0.415693	0.424961	0.442399	0.468767	0.508264	0.556919	0.596159	0.647085	0.683834	0.731126	0.771837	0.811921	0.844047	0.873338
PF3D7_1146000	415	0.004549	0.02335	0.0116312	0.0254238	0.0560089	0.0808118	0.107281	0.13775	0.187906	0.249272	0.298326	0.329064	0.365949	0.377709	0.397681	0.402331	0.415604	0.42825	0.435524	0.453964	0.569792	0.624922	0.676171	0.746134	0.817848	0.898948	1	0.00678227	0.0091321	0.0143504	0.0271595	0.0311751	0.0380118	0.045549	0.0590156	0.0658544	0.071623	0.0833356	0.0936917	0.106169	0.114649	0.13022	0.144137	0.164502	0.197048	0.244921	0.339954	0.480948
PF3D7_0317900	412	0.004562	0.02339	0	0	0.0219897	0.0219897	0.0219897	0.0383004	0.0383004	0.0383004	0.0383004	0.0383004	0.0383004	0.0383004	0.0383004	0.0383004	0.0383004	0.0383004	0.0383004	0.0750234	0.350683	0.438152	0.551271	0.680586	0.823373	0.912761	1	0	0	0	0	0	0	0	0	0	0	0	0	0	0.00564645	0.0114031	0.0225151	0.033124	0.0493383	0.0644744	0.145325	0.321192
PF3D7_1226000	414	0.004635	0.02373	0.0445472	0.118927	0.118927	0.118927	0.118927	0.118927	0.118927	0.133833	0.177031	0.222526	0.28174	0.327835	0.390472	0.423735	0.449153	0.476829	0.49076	0.522147	0.69721	0.774289	0.803468	0.898784	0.925905	0.939574	1	0.00597548	0.0111512	0.0111512	0.0111512	0.0111512	0.0111512	0.0111512	0.0111512	0.0111512	0.0111512	0.0111512	0.021794	0.0567745	0.110184	0.207438	0.28973	0.328084	0.413634	0.452695	0.551701	0.643389
PF3D7_1027100	414	0.004819	0.02452	0.0751658	0.104682	0.126499	0.138535	0.144374	0.151739	0.172044	0.197779	0.213387	0.221458	0.262347	0.2699	0.2699	0.273156	0.280127	0.29341	0.299141	0.314205	0.416439	0.471988	0.527739	0.599114	0.707088	0.858883	1	0.0107471	0.0139136	0.0139136	0.0139136	0.0139136	0.020462	0.0234794	0.0319843	0.0455952	0.0616598	0.0900894	0.10532	0.124365	0.139415	0.157267	0.18041	0.205558	0.243446	0.282749	0.367019	0.493875
PF3D7_1450600	412	0.004819	0.02452	0	0	0	0	0.0506277	0.0506277	0.172837	0.349561	0.372401	0.475831	0.52796	0.549145	0.626713	0.697969	0.697969	0.697969	0.697969	0.697969	0.86126	0.898584	0.898584	0.898584	0.898584	0.921352	1	0	0	0	0	0	0	0	0	0	0	0	0.0941086	0.148478	0.148478	0.195358	0.325414	0.325414	0.458689	0.503931	0.555984	0.601346
PF3D7_0213100	414	0.004829	0.02452	0.18014	0.327119	0.438935	0.511158	0.531303	0.537235	0.553591	0.563859	0.623842	0.636846	0.674594	0.716255	0.737809	0.755127	0.760409	0.772637	0.772637	0.779571	0.817794	0.848948	0.867598	0.907816	0.931339	0.956594	1	0.118753	0.186359	0.227109	0.244731	0.260511	0.27641	0.283346	0.298032	0.314555	0.318898	0.357505	0.397858	0.449664	0.48933	0.518728	0.553381	0.581432	0.641094	0.711865	0.806508	0.83909
PF3D7_0813400	414	0.00483	0.02452	0.140491	0.252027	0.430625	0.566763	0.652838	0.73863	0.794885	0.827466	0.850488	0.859779	0.885813	0.895655	0.90397	0.920277	0.92321	0.928	0.931214	0.933025	0.947473	0.959598	0.964468	0.97245	0.978793	0.989973	1	0.116811	0.212956	0.296944	0.383891	0.448194	0.516488	0.567077	0.594532	0.614649	0.636526	0.669034	0.70599	0.732072	0.758847	0.783095	0.809834	0.825468	0.843451	0.865578	0.882274	0.897242
PF3D7_1008100	414	0.00483	0.02452	0.170197	0.265834	0.318157	0.334775	0.34295	0.345612	0.349153	0.353548	0.374657	0.462469	0.750827	0.820929	0.867393	0.883942	0.895128	0.907017	0.913998	0.922613	0.952123	0.962925	0.971615	0.978117	0.982318	0.988101	1	0.0610255	0.11371	0.148583	0.168097	0.186922	0.197398	0.202306	0.207301	0.210151	0.219357	0.268206	0.379269	0.484345	0.534232	0.598582	0.642132	0.674765	0.707856	0.742069	0.777214	0.824157
PF3D7_0937600	414	0.00483	0.02452	0.234135	0.344875	0.406577	0.442866	0.465082	0.48145	0.499085	0.508438	0.519001	0.53248	0.579468	0.604896	0.627972	0.645556	0.660169	0.672467	0.680722	0.687696	0.750667	0.78346	0.836538	0.873977	0.922912	0.973701	1	0.0400826	0.0680159	0.101281	0.130842	0.153884	0.174101	0.193519	0.214019	0.23081	0.250984	0.299589	0.339828	0.390316	0.440488	0.480152	0.520248	0.577308	0.628097	0.66968	0.715725	0.77572
PF3D7_1142700	410	0.004954	0.02512	0.11875	0.358705	0.458908	0.458908	0.572433	0.572433	0.572433	0.572433	0.572433	0.572433	0.572433	0.572433	0.572433	0.572433	0.572433	0.572433	0.572433	0.572433	0.572433	0.572433	0.572433	0.636377	0.667916	0.813675	1	0	0	0.0342828	0.0920006	0.273019	0.39475	0.447744	0.50489	0.559007	0.559007	0.559007	0.559007	0.559007	0.559007	0.559007	0.559007	0.559007	0.559007	0.559007	0.585641	0.633806
PF3D7_1405200	413	0.005031	0.02547	0	0	0	0.110863	0.156191	0.202347	0.297118	0.344716	0.436671	0.486243	0.561195	0.642423	0.716776	0.754682	0.754682	0.776774	0.776774	0.776774	0.828082	0.88699	0.925499	0.963796	0.963796	0.963796	1	0	0	0	0	0.0691002	0.0691002	0.0691002	0.0691002	0.0691002	0.126149	0.183854	0.23407	0.23407	0.23407	0.334129	0.334129	0.334129	0.430584	0.527146	0.64629	0.64629
PF3D7_1412300	413	0.005066	0.02557	0.114781	0.359179	0.483108	0.514762	0.72816	0.825123	0.873005	0.901788	0.929294	0.929294	0.943561	0.943561	0.943561	0.943561	0.943561	0.943561	0.949912	0.949912	0.949912	0.973335	0.973335	0.98427	0.989663	0.989663	1	0.184164	0.401598	0.524292	0.613042	0.738746	0.750187	0.835662	0.84562	0.85067	0.85067	0.85067	0.859863	0.859863	0.868781	0.868781	0.868781	0.868781	0.881586	0.881586	0.89926	0.89926
PF3D7_0602600	413	0.00508	0.02557	0.306971	0.616425	0.866667	0.884012	0.903282	0.907839	0.9178	0.938035	0.938035	0.942938	0.942938	0.942938	0.95084	0.954869	0.954869	0.954869	0.954869	0.954869	0.954869	0.962474	0.966567	0.966567	0.982133	0.988456	1	0.133502	0.330707	0.47005	0.586681	0.682184	0.757162	0.804415	0.838191	0.869233	0.885902	0.893505	0.897173	0.914127	0.914127	0.917782	0.917782	0.917782	0.934783	0.939075	0.947338	0.954757
PF3D7_1448800	413	0.005099	0.02557	0.0915836	0.207861	0.334621	0.495438	0.652364	0.70398	0.728295	0.751001	0.761268	0.761268	0.763708	0.763708	0.763708	0.763708	0.763708	0.764787	0.76696	0.774303	0.834883	0.875316	0.902924	0.930785	0.953466	0.983211	1	0.0867365	0.192875	0.315214	0.407667	0.487393	0.569292	0.614369	0.64036	0.665617	0.671212	0.677343	0.677343	0.680584	0.680584	0.680584	0.682037	0.682037	0.684204	0.687194	0.713458	0.791931
PF3D7_1104700	409.5	0.0051	0.02557	0	0	0	0	0	0.0902341	0.0902341	0.0902341	0.0902341	0.187317	0.468722	0.561267	0.76679	0.84657	0.889275	0.889275	0.889275	0.889275	1	1	1	1	1	1	1	0	0	0	0	0	0	0	0	0	0	0	0	0	0.0188691	0.260125	0.442666	0.442666	0.537126	0.598685	0.673473	0.762971
PF3D7_0630300	413	0.005103	0.02557	0.0275945	0.0386767	0.0386767	0.040127	0.040127	0.0414062	0.0440619	0.0679617	0.145263	0.330708	0.576125	0.681519	0.750473	0.792514	0.82122	0.833465	0.840862	0.847806	0.889361	0.903293	0.931285	0.941596	0.956608	0.981456	1	0.0106776	0.0119988	0.0119988	0.0132644	0.0132644	0.0132644	0.0132644	0.0132644	0.0331412	0.0678868	0.125118	0.17062	0.225901	0.244908	0.273568	0.315601	0.335034	0.392265	0.442342	0.500145	0.599465
PF3D7_0729900	413	0.005107	0.02557	0.0376079	0.211629	0.411264	0.520668	0.567256	0.589411	0.612409	0.612409	0.633427	0.681016	0.705	0.765095	0.7852	0.7852	0.7852	0.848827	0.870178	0.870178	0.903015	0.920188	0.920188	0.93857	0.93857	0.959522	1	0.130304	0.130304	0.130304	0.173422	0.173422	0.224944	0.224944	0.247365	0.292848	0.292848	0.417308	0.417308	0.501316	0.544346	0.581531	0.621048	0.621048	0.649879	0.649879	0.689673	0.847703
PF3D7_1316500	413	0.005112	0.02557	0.0594303	0.146414	0.194095	0.236591	0.318808	0.40086	0.508205	0.60274	0.717543	0.774328	0.862219	0.86477	0.86477	0.86477	0.86477	0.869896	0.869896	0.869896	0.906513	0.914563	0.916796	0.929492	0.941088	0.980434	1	0.00705611	0.010112	0.010112	0.0159667	0.0285117	0.0940593	0.166365	0.24543	0.374731	0.456445	0.57917	0.653177	0.682442	0.693316	0.703384	0.722508	0.73068	0.742327	0.752886	0.764146	0.790622
PF3D7_0317200	413	0.005124	0.02557	0.179412	0.279359	0.312583	0.32684	0.32684	0.330121	0.330121	0.337408	0.361875	0.390068	0.426248	0.445157	0.452271	0.459525	0.468843	0.475607	0.484119	0.495626	0.567809	0.600741	0.663688	0.725305	0.79279	0.925947	1	0.112823	0.162648	0.203357	0.211164	0.216061	0.221074	0.222508	0.222508	0.231292	0.251254	0.266814	0.295492	0.321798	0.32907	0.340659	0.358992	0.366729	0.397487	0.42664	0.471983	0.512477
PF3D7_1470700	413	0.005127	0.02557	0.16369	0.285618	0.538639	0.645707	0.762529	0.793015	0.84498	0.877236	0.889913	0.898728	0.914327	0.924191	0.930164	0.946561	0.949358	0.95116	0.954334	0.958932	0.971697	0.978324	0.983035	0.986549	0.990737	0.993852	1	0.0890856	0.193188	0.290084	0.372545	0.481462	0.571127	0.6103	0.640314	0.670279	0.712836	0.738868	0.769616	0.797159	0.82056	0.834227	0.85506	0.868459	0.88599	0.900898	0.916005	0.936317
PF3D7_1449500	413	0.005127	0.02557	0.182851	0.311529	0.438707	0.466406	0.478662	0.483996	0.491516	0.492455	0.496947	0.498767	0.505668	0.510674	0.51462	0.518359	0.524573	0.532418	0.535928	0.54186	0.574191	0.595231	0.648268	0.724607	0.807447	0.929552	1	0.101279	0.188528	0.245711	0.287977	0.312578	0.33446	0.347902	0.357314	0.365794	0.370996	0.388258	0.400343	0.409796	0.429754	0.442967	0.461115	0.481671	0.502459	0.529976	0.561733	0.597664
PF3D7_1406600	413	0.005127	0.02557	0.10665	0.190858	0.319231	0.369512	0.414301	0.458044	0.498008	0.532491	0.561864	0.585466	0.651964	0.701454	0.753244	0.790015	0.801519	0.81487	0.821591	0.829162	0.884211	0.907444	0.922103	0.93351	0.949781	0.975315	1	0.00163846	0.02019	0.0360167	0.0524356	0.0703224	0.0906007	0.10746	0.130986	0.164283	0.199228	0.258747	0.327897	0.386164	0.441135	0.518173	0.581933	0.635947	0.692327	0.742018	0.790871	0.83717
PF3D7_0628600	412	0.005306	0.02643	0.0737986	0.0948197	0.0948197	0.0948197	0.0948197	0.0948197	0.0948197	0.117064	0.180092	0.251972	0.515922	0.582966	0.627744	0.782367	0.797539	0.826448	0.826448	0.826448	0.918155	0.922479	0.988669	0.988669	0.993232	0.993232	1	0.00989329	0.0184625	0.0184625	0.0184625	0.0184625	0.0184625	0.0184625	0.0184625	0.0184625	0.0216819	0.0451761	0.07068	0.119454	0.21398	0.325576	0.453011	0.555858	0.647445	0.684047	0.725708	0.816072
PF3D7_1226500	412	0.005341	0.02657	0.168425	0.201712	0.201712	0.201712	0.201712	0.201712	0.201712	0.201712	0.201712	0.209049	0.250226	0.256734	0.286337	0.306556	0.318569	0.338188	0.351356	0.373606	0.518055	0.570369	0.610267	0.686996	0.794436	0.833198	1	0.0115968	0.0166192	0.0211778	0.0211778	0.0211778	0.0257632	0.0277794	0.0297749	0.0297749	0.0297749	0.0401022	0.0467456	0.0659363	0.0730847	0.180026	0.256287	0.294883	0.362708	0.408113	0.456548	0.552865
PF3D7_0113300	412	0.005362	0.02663	0.12934	0.307448	0.32092	0.333363	0.333363	0.333363	0.333363	0.344047	0.354368	0.354368	0.365584	0.365584	0.369757	0.369757	0.369757	0.379675	0.38966	0.400909	0.439883	0.483083	0.533556	0.602643	0.680919	0.789569	1	0.0785171	0.0959448	0.131219	0.146065	0.169347	0.184308	0.184308	0.228407	0.249287	0.274865	0.322205	0.342183	0.342183	0.342183	0.342183	0.342183	0.342183	0.342183	0.355879	0.369582	0.38938
PF3D7_1323800	412	0.005415	0.0267	0.100369	0.197174	0.271301	0.303683	0.303683	0.339262	0.392279	0.392279	0.392279	0.392279	0.416937	0.416937	0.440109	0.440109	0.485013	0.521681	0.521681	0.563267	0.659327	0.760001	0.791958	0.838123	0.890374	0.926597	1	0	0	0	0.0213772	0.0213772	0.0213772	0.0471218	0.0640035	0.0719969	0.0719969	0.0796448	0.110773	0.220292	0.244114	0.352249	0.40612	0.437215	0.47974	0.546678	0.588678	0.646289
PF3D7_1232900	412	0.005426	0.0267	0	0.117038	0.215139	0.268928	0.349411	0.398257	0.524734	0.55134	0.614977	0.653651	0.720459	0.761594	0.818807	0.878174	0.883844	0.896193	0.896193	0.896193	0.920456	0.920456	0.920456	0.943777	0.967979	0.967979	1	0	0	0.0601591	0.0996074	0.120457	0.18547	0.222255	0.257788	0.284457	0.336162	0.344013	0.438224	0.506429	0.515163	0.522711	0.56197	0.620651	0.679014	0.724297	0.750348	0.810205
PF3D7_1226400	412	0.005429	0.0267	0.0675304	0.0945486	0.118581	0.141632	0.167301	0.184863	0.224521	0.267578	0.310713	0.373599	0.510695	0.553639	0.608026	0.624723	0.640973	0.665745	0.68712	0.69916	0.793014	0.824854	0.838732	0.879104	0.9088	0.955826	1	0.00804731	0.013275	0.0147723	0.0164416	0.0164416	0.0164416	0.0164416	0.024351	0.0525174	0.0911476	0.1483	0.196013	0.236671	0.25173	0.284242	0.330123	0.367403	0.416153	0.482055	0.58356	0.689785
PF3D7_0317700	412	0.005433	0.0267	0.0910933	0.184721	0.24253	0.277633	0.298544	0.303437	0.308516	0.308516	0.318728	0.323617	0.334235	0.356018	0.380225	0.420577	0.461093	0.485683	0.518689	0.555872	0.675422	0.738405	0.788423	0.838072	0.883081	0.93621	1	0.00553271	0.00747887	0.0106065	0.0169935	0.0169935	0.0169935	0.0174822	0.0174822	0.0179812	0.0179812	0.0215834	0.0437225	0.11802	0.196206	0.271586	0.339842	0.389732	0.485423	0.549471	0.589453	0.65233
PF3D7_0909400	412	0.005439	0.0267	0.0840536	0.137417	0.190405	0.203455	0.210519	0.252152	0.342841	0.458834	0.557653	0.615016	0.67471	0.685465	0.701997	0.714526	0.729706	0.750365	0.765617	0.776551	0.87011	0.898893	0.914111	0.930697	0.951114	0.968429	1	0.00632233	0.00632233	0.00963603	0.0110307	0.0124888	0.0348769	0.0705551	0.123307	0.205284	0.287085	0.357619	0.402244	0.418475	0.42497	0.456743	0.484434	0.50834	0.556206	0.598695	0.666518	0.730712
PF3D7_0623100	412	0.00544	0.0267	0.280064	0.484849	0.591578	0.67634	0.729701	0.778092	0.807234	0.818825	0.830404	0.83866	0.84414	0.847134	0.850728	0.856439	0.858915	0.862959	0.864317	0.865846	0.886072	0.898952	0.914176	0.924819	0.936925	0.964123	1	0.127128	0.270087	0.371184	0.465584	0.540659	0.603584	0.646785	0.677465	0.698381	0.716956	0.733818	0.744283	0.751237	0.756361	0.765116	0.773013	0.784607	0.80113	0.823929	0.84576	0.864743
PF3D7_0704300	412	0.00544	0.0267	0.384043	0.608423	0.753418	0.772432	0.788659	0.796753	0.801129	0.807143	0.814269	0.820129	0.835027	0.84383	0.857346	0.867058	0.870848	0.875563	0.879717	0.889744	0.928275	0.941128	0.955446	0.972525	0.980464	0.989301	1	0.188642	0.320708	0.422067	0.501409	0.55985	0.598816	0.616166	0.637991	0.646306	0.656677	0.676763	0.692588	0.716532	0.735049	0.760879	0.787649	0.819395	0.849926	0.878093	0.900249	0.922399
PF3D7_0723900	412	0.00544	0.0267	0.15797	0.34086	0.517734	0.591743	0.64923	0.684736	0.723483	0.752425	0.771256	0.804605	0.833847	0.843207	0.851428	0.853955	0.864102	0.871467	0.877399	0.882411	0.933798	0.945087	0.949374	0.960433	0.968648	0.977708	1	0.103343	0.207474	0.299589	0.372885	0.445081	0.501014	0.5316	0.562658	0.58188	0.599784	0.623637	0.644074	0.66002	0.674361	0.692557	0.715459	0.735539	0.767297	0.805758	0.837127	0.872041
PF3D7_0904600	412	0.00544	0.0267	0.232027	0.418988	0.632227	0.681837	0.734937	0.769338	0.801779	0.827632	0.843073	0.850273	0.873159	0.886253	0.892857	0.899915	0.904648	0.906812	0.913348	0.919484	0.932239	0.946771	0.959031	0.972229	0.978321	0.988036	1	0.0640064	0.11671	0.16204	0.235187	0.273543	0.352048	0.423059	0.485537	0.545685	0.613251	0.669739	0.720906	0.764494	0.777968	0.803363	0.829314	0.839396	0.86248	0.878458	0.899851	0.915094
PF3D7_1416800	411	0.00554	0.02715	0.181617	0.181617	0.276065	0.342884	0.342884	0.342884	0.342884	0.342884	0.404387	0.530975	0.530975	0.695116	0.790052	0.886848	0.886848	0.886848	0.886848	0.950831	0.950831	0.950831	1	1	1	1	1	0	0	0	0	0	0	0	0	0.0390983	0.111999	0.111999	0.111999	0.111999	0.185979	0.525026	0.796788	0.926517	0.926517	0.926517	0.926517	0.926517
PF3D7_0524500	410	0.005656	0.02768	0	0.0298258	0.0690649	0.158923	0.21041	0.269879	0.370426	0.438017	0.879366	0.93013	0.980279	0.980279	1	1	1	1	1	1	1	1	1	1	1	1	1	0	0	0	0	0	0	0.0605607	0.132129	0.2595	0.360477	0.617815	0.722211	0.821554	0.880215	0.936841	0.936841	0.962998	0.99042	0.99042	0.99042	0.99042
PF3D7_1411500	411	0.00569	0.02782	0	0.0122494	0.0122494	0.0307017	0.0307017	0.0407573	0.051196	0.051196	0.0564431	0.0664923	0.116217	0.125796	0.130359	0.19814	0.20256	0.20256	0.217097	0.238931	0.36043	0.429168	0.516725	0.611046	0.747921	0.885774	1	0	0	0	0	0	0	0.00360087	0.00360087	0.00360087	0.00360087	0.007502	0.011267	0.0230347	0.0230347	0.0267588	0.0446548	0.0658223	0.125926	0.172608	0.302197	0.492139
PF3D7_1433300	410	0.005734	0.02783	0	0.015725	0.015725	0.015725	0.015725	0.015725	0.015725	0.015725	0.03775	0.0502175	0.60183	0.707353	0.779908	0.867688	0.867688	0.867688	0.867688	0.867688	1	1	1	1	1	1	1	0	0	0	0	0	0	0	0	0	0	0.0657333	0.133718	0.197248	0.228289	0.285192	0.314682	0.329946	0.378212	0.459122	0.577911	0.710061
PF3D7_0921600	411	0.005735	0.02783	0.0153609	0.0275047	0.0307451	0.0323253	0.0323253	0.0323253	0.0323253	0.0348954	0.0348954	0.0737069	0.382678	0.70192	0.876567	0.921402	0.935514	0.946251	0.951054	0.957819	0.982391	0.985571	0.988523	0.993028	0.995366	0.997723	1	0.00920056	0.0114873	0.0146008	0.0154744	0.017301	0.0190617	0.0190617	0.0190617	0.0190617	0.0190617	0.043527	0.117841	0.19094	0.237146	0.323846	0.378468	0.419303	0.481857	0.525886	0.607456	0.706658
PF3D7_1013000	411	0.005756	0.02783	0.112672	0.202044	0.235073	0.249493	0.262705	0.262705	0.266784	0.274888	0.290544	0.343057	0.441125	0.487214	0.567577	0.593392	0.61412	0.644211	0.693438	0.693438	0.781236	0.891929	0.924711	0.931231	0.961115	0.972262	1	0.0124782	0.0181977	0.0378181	0.0515816	0.0515816	0.0515816	0.0515816	0.0570324	0.0713891	0.0849447	0.110982	0.168644	0.230965	0.28609	0.335729	0.385707	0.451118	0.535491	0.641957	0.713162	0.781129
PF3D7_1107700	411	0.005763	0.02783	0.0238202	0.0320723	0.037733	0.037733	0.037733	0.0464947	0.0494413	0.0724189	0.151374	0.267648	0.346139	0.389376	0.433173	0.444855	0.46767	0.499622	0.527593	0.55359	0.648497	0.71113	0.73689	0.799918	0.861545	0.920166	1	0.00185942	0.00346998	0.00346998	0.00470056	0.00470056	0.00532061	0.00645047	0.00705966	0.011098	0.0177583	0.0265183	0.0428448	0.0730063	0.0981815	0.125893	0.159899	0.197234	0.262207	0.343792	0.446622	0.592509
PF3D7_1302900	411	0.005764	0.02783	0.0328166	0.0414644	0.0556859	0.0617227	0.101279	0.132593	0.183489	0.243249	0.298475	0.367808	0.490985	0.552006	0.601352	0.618843	0.625084	0.643773	0.657457	0.680579	0.754317	0.811835	0.84293	0.879325	0.919462	0.942499	1	0.00716608	0.00716608	0.00904405	0.00904405	0.00904405	0.010933	0.0123845	0.0202104	0.0379971	0.0660155	0.113248	0.175846	0.223627	0.244451	0.281828	0.314846	0.349543	0.417454	0.481401	0.537849	0.624966
PF3D7_0609300	411	0.005768	0.02783	0.105798	0.196024	0.23299	0.257368	0.269754	0.269754	0.27596	0.2801	0.287908	0.311025	0.338631	0.355405	0.372598	0.442898	0.469163	0.48838	0.511596	0.539929	0.691749	0.731454	0.767222	0.80851	0.88007	0.938907	1	0.025517	0.0442865	0.0642138	0.0726574	0.0726574	0.0769119	0.0788501	0.08303	0.0869885	0.0880343	0.118951	0.149781	0.193569	0.227976	0.271687	0.321376	0.377409	0.423037	0.496509	0.584232	0.668024
PF3D7_0824900	411	0.005768	0.02783	0.110256	0.169418	0.21026	0.226046	0.25465	0.26871	0.279874	0.285461	0.327602	0.539634	0.787905	0.872615	0.921018	0.946227	0.95099	0.954447	0.961408	0.965329	0.977576	0.983585	0.992139	0.993637	0.993637	1	1	0.064894	0.0937846	0.105967	0.150109	0.171551	0.171551	0.173706	0.175839	0.186536	0.212756	0.296715	0.384417	0.423736	0.464672	0.537926	0.597325	0.615271	0.667978	0.708495	0.770774	0.839501
PF3D7_1110200	411	0.00577	0.02783	0.197405	0.325107	0.450243	0.499103	0.52351	0.544381	0.571705	0.603456	0.642835	0.681649	0.765967	0.796952	0.820964	0.831873	0.836656	0.849155	0.857544	0.866403	0.904633	0.921617	0.94405	0.953562	0.965495	0.982374	1	0.0944443	0.165967	0.213638	0.256328	0.290482	0.320981	0.337074	0.360957	0.380538	0.419233	0.461358	0.498141	0.541453	0.572324	0.621883	0.666154	0.694946	0.733209	0.76756	0.797813	0.83358
PF3D7_0303200	411	0.00577	0.02783	0.0765759	0.132615	0.195408	0.222786	0.275036	0.324571	0.398665	0.499749	0.591053	0.638958	0.668834	0.67794	0.697741	0.717571	0.720604	0.727209	0.730533	0.734278	0.794241	0.831029	0.842541	0.884148	0.90756	0.947287	1	0.0322744	0.0554685	0.0743021	0.0971888	0.114063	0.119989	0.129869	0.148513	0.183826	0.207656	0.237929	0.314434	0.332569	0.355478	0.399584	0.450737	0.48664	0.535016	0.604804	0.684848	0.743171
PF3D7_0528800	411	0.00577	0.02783	0.00652778	0.0311956	0.111098	0.157093	0.221837	0.26542	0.304587	0.326885	0.352608	0.372876	0.434575	0.447692	0.469364	0.485201	0.513136	0.536456	0.552787	0.563135	0.657541	0.699875	0.744827	0.802017	0.875792	0.9397	1	0.00775777	0.0115815	0.0299503	0.0532375	0.0674496	0.0827905	0.108448	0.12926	0.152608	0.174251	0.186854	0.207657	0.220982	0.225922	0.24487	0.259125	0.281548	0.318099	0.367133	0.440211	0.567752
PF3D7_0521700	410	0.005923	0.02853	0	0	0.0363813	0.0656431	0.0972826	0.15549	0.251203	0.348899	0.448776	0.532059	0.692314	0.721251	0.737671	0.737671	0.743181	0.74918	0.761258	0.774865	0.808079	0.808079	0.875381	0.88764	0.932537	0.988551	1	0	0	0	0	0	0	0	0	0.0172955	0.0380467	0.111282	0.182449	0.24988	0.259697	0.323815	0.37382	0.422047	0.506389	0.558735	0.639849	0.72949
PF3D7_0527200	409	0.005961	0.02868	0	0	0.0559496	0.263303	0.423148	0.618361	0.794578	0.925771	0.970678	0.970678	0.970678	0.970678	0.970678	0.970678	0.970678	0.970678	0.970678	0.970678	0.970678	0.970678	0.979653	0.979653	0.979653	1	1	0	0.0277208	0.275711	0.529841	0.655002	0.82822	0.866948	0.902609	0.935822	0.947522	0.958115	0.958115	0.958115	0.958115	0.958115	0.958115	0.958115	0.958115	0.958115	0.969012	0.969012
PF3D7_1133100	410	0.006076	0.02915	0.0287259	0.074145	0.0983844	0.0983844	0.0983844	0.0983844	0.108061	0.108061	0.116903	0.146589	0.278731	0.314251	0.339627	0.339627	0.339627	0.353012	0.357503	0.372683	0.535238	0.562208	0.606364	0.628466	0.795896	0.918459	1	0.0179864	0.0309691	0.0332	0.0351839	0.039332	0.0417026	0.0417026	0.0417026	0.0417026	0.0417026	0.052381	0.0664939	0.0823682	0.0955671	0.133554	0.162492	0.17521	0.216191	0.266364	0.346953	0.490333
PF3D7_0507000	407	0.006086	0.02915	0.0463536	0.212675	0.283685	0.283685	0.283685	0.283685	0.283685	0.283685	0.283685	0.283685	0.283685	0.283685	0.283685	0.283685	0.283685	0.283685	0.283685	0.313332	0.499307	0.634333	0.740908	0.831538	0.882771	0.921506	1	0.0267909	0.122497	0.186488	0.245971	0.265083	0.265083	0.265083	0.265083	0.265083	0.265083	0.265083	0.265083	0.265083	0.265083	0.265083	0.265083	0.265083	0.28953	0.31996	0.421192	0.549216
PF3D7_0311100	410	0.006088	0.02915	0.0232066	0.0649994	0.119989	0.146614	0.169844	0.18114	0.188957	0.188957	0.188957	0.188957	0.222999	0.222999	0.238162	0.262899	0.26952	0.287542	0.305685	0.338387	0.504041	0.547114	0.665179	0.702895	0.771877	0.878012	1	0.0218024	0.0312446	0.0519842	0.0591987	0.0705119	0.0777823	0.0877183	0.0948612	0.0948612	0.0948612	0.105274	0.105274	0.105274	0.105274	0.115235	0.154907	0.187002	0.245741	0.295985	0.390703	0.470087
PF3D7_1002200	410	0.006108	0.02915	0.090619	0.158295	0.334789	0.415873	0.502451	0.563373	0.623749	0.662108	0.741614	0.77663	0.833415	0.861428	0.87477	0.903779	0.912397	0.940547	0.940547	0.940547	0.970154	0.970154	0.970154	0.97422	0.986254	0.995523	1	0.0302309	0.111152	0.176545	0.255372	0.303153	0.359081	0.421069	0.452504	0.489703	0.522259	0.564747	0.62229	0.656787	0.689897	0.71268	0.740409	0.754862	0.793684	0.802137	0.811511	0.855549
PF3D7_0730800	410	0.006111	0.02915	0.188328	0.377171	0.533164	0.640131	0.811202	0.851036	0.895262	0.924491	0.932734	0.934506	0.94704	0.951191	0.951191	0.954898	0.956832	0.958412	0.958412	0.958412	0.972139	0.97477	0.97477	0.983896	0.987497	0.99799	1	0.144412	0.280026	0.378598	0.480071	0.567281	0.65568	0.699726	0.768653	0.796106	0.807683	0.833744	0.847866	0.855041	0.858881	0.87272	0.882419	0.901055	0.913124	0.924464	0.936102	0.948917
PF3D7_0818400	410	0.006113	0.02915	0.0731787	0.147114	0.227891	0.271465	0.288955	0.305497	0.317822	0.343754	0.379235	0.403852	0.439634	0.465752	0.496863	0.516364	0.516364	0.533413	0.556298	0.575633	0.620296	0.662502	0.677361	0.714483	0.777871	0.945712	1	0.0472788	0.063532	0.118295	0.133939	0.133939	0.141822	0.141822	0.157312	0.157312	0.165063	0.19466	0.223221	0.238054	0.252626	0.29583	0.33824	0.365618	0.417643	0.468866	0.521841	0.629482
PF3D7_1323100	410	0.006115	0.02915	0.0085426	0.0166549	0.0251618	0.0301816	0.032826	0.0343826	0.0378764	0.0426398	0.052976	0.0684507	0.0831474	0.102155	0.131025	0.139844	0.156319	0.180093	0.197105	0.222613	0.29945	0.423256	0.512184	0.638278	0.709431	0.821345	1	0.00300842	0.00476029	0.00476029	0.00487183	0.0050047	0.0053628	0.0053628	0.00558368	0.00662953	0.00898917	0.0136534	0.0201803	0.0252032	0.0289805	0.0319928	0.042998	0.0627626	0.0966823	0.189225	0.349269	0.504876
PF3D7_0829300	407.5	0.006136	0.02922	0	0	0	0.100088	0.254831	0.442218	0.595136	0.7727	0.847406	0.890782	1	1	1	1	1	1	1	1	1	1	1	1	1	1	1	0	0	0	0.00990833	0.0226424	0.0519716	0.0683594	0.119767	0.162952	0.221405	0.39334	0.577087	0.702667	0.829087	0.904242	0.959708	0.983015	0.997214	0.997214	0.997214	0.997214
PF3D7_1326700	407	0.006201	0.02949	0.403285	0.730807	0.781961	0.826568	0.855545	0.901924	0.961835	0.982121	0.982121	0.99195	0.99195	0.99195	0.99195	0.99195	0.99195	0.99195	0.99195	0.99195	0.99195	0.99195	0.99195	0.99195	1	1	1	0.252328	0.536591	0.670834	0.736351	0.827023	0.890369	0.957702	0.957702	0.977348	0.977348	0.977348	0.977348	0.977348	0.977348	0.977348	0.977348	0.977348	0.977348	0.977348	0.977348	0.977348
PF3D7_1317600	409	0.006209	0.02949	0.025834	0.0666806	0.0993794	0.113636	0.121869	0.129655	0.17675	0.243115	0.504756	0.750589	0.912229	0.958316	0.989982	0.993425	0.993425	0.993425	0.993425	0.993425	0.993425	0.993425	0.993425	0.993425	0.993425	0.993425	1	0.0173178	0.0173178	0.0173178	0.0230483	0.0230483	0.0345981	0.0466414	0.0523151	0.1947	0.349779	0.585482	0.740244	0.791232	0.829357	0.850124	0.891587	0.896178	0.934496	0.939265	0.956323	0.975451
PF3D7_1133600	409	0.006229	0.02954	0.0442181	0.0442181	0.0859647	0.100732	0.100732	0.100732	0.100732	0.100732	0.100732	0.154741	0.208094	0.232909	0.256547	0.256547	0.256547	0.293953	0.319057	0.347338	0.574474	0.620774	0.69334	0.762046	0.849131	0.931975	1	0.01662	0.01662	0.01662	0.01662	0.01662	0.01662	0.01662	0.01662	0.01662	0.01662	0.0264872	0.0645715	0.0645715	0.0645715	0.114877	0.194674	0.213922	0.250696	0.329889	0.380646	0.516343
PF3D7_0501800	408.5	0.006303	0.02986	0.0490508	0.106117	0.129318	0.139444	0.152449	0.174137	0.216984	0.411988	0.671152	0.91908	0.986987	0.998269	0.998269	1	1	1	1	1	1	1	1	1	1	1	1	0.0178617	0.0209559	0.0209559	0.0209559	0.023772	0.0285371	0.0428034	0.122625	0.278071	0.506199	0.737474	0.891515	0.949031	0.964445	0.97913	0.981251	0.983494	0.983494	0.983494	0.987858	0.987858
PF3D7_1405500	405.5	0.006338	0.02998	0	0.118356	0.196211	0.196211	0.291627	0.291627	0.392487	0.392487	0.392487	0.392487	0.497672	0.543952	0.588036	0.731815	0.812158	0.812158	0.812158	0.812158	0.848159	0.896851	0.937382	0.937382	0.937382	1	1	0.125128	0.319542	0.319542	0.319542	0.319542	0.319542	0.319542	0.319542	0.319542	0.319542	0.319542	0.319542	0.319542	0.319542	0.319542	0.319542	0.319542	0.319542	0.319542	0.319542	0.395418
PF3D7_0518600	409	0.00638	0.03014	0.0563653	0.100925	0.100925	0.100925	0.100925	0.11007	0.11007	0.11007	0.11007	0.119892	0.119892	0.119892	0.119892	0.119892	0.135973	0.179746	0.206186	0.2459	0.536723	0.620074	0.681112	0.77272	0.842272	0.8973	1	0.0134018	0.0226162	0.0331526	0.042022	0.0512943	0.0691705	0.0691705	0.0691705	0.0691705	0.0778927	0.0778927	0.0778927	0.0778927	0.0778927	0.0778927	0.110407	0.127236	0.186384	0.252818	0.338364	0.447061
PF3D7_1206600	409	0.00641	0.03025	0.0360528	0.0505191	0.0580292	0.0613036	0.0627217	0.0641657	0.0641657	0.0641657	0.0655356	0.0852656	0.135925	0.331453	0.580372	0.799357	0.889106	0.908459	0.923766	0.930037	0.933248	0.939828	0.959145	0.962739	0.968849	0.981878	1	0.00766456	0.0143033	0.0186618	0.0186618	0.0186618	0.0186618	0.0186618	0.0186618	0.0186618	0.0205372	0.0298855	0.0440155	0.070995	0.125581	0.310045	0.498053	0.594282	0.700895	0.764079	0.810399	0.858101
PF3D7_0607200	409	0.006443	0.03036	0.0697774	0.15628	0.245122	0.245122	0.273736	0.281981	0.281981	0.281981	0.281981	0.318789	0.458	0.49899	0.521344	0.535923	0.535923	0.552918	0.570027	0.589301	0.762331	0.84525	0.860062	0.882157	0.903952	0.94897	1	0.021806	0.0312498	0.0312498	0.0312498	0.0312498	0.0312498	0.038832	0.038832	0.052363	0.0737046	0.101006	0.159263	0.194596	0.250283	0.302582	0.35479	0.437399	0.52151	0.586776	0.678601	0.741175
PF3D7_0803600	409	0.006459	0.03039	0.0344164	0.0795898	0.110265	0.121324	0.146464	0.170522	0.193012	0.207497	0.257347	0.338963	0.486644	0.554358	0.612856	0.677283	0.693674	0.703655	0.721741	0.734193	0.819283	0.853838	0.893431	0.917716	0.950865	0.971118	1	0.000925632	0.00158182	0.00158182	0.00158182	0.00158182	0.00158182	0.00191368	0.00253904	0.00727678	0.0225112	0.0690506	0.144121	0.206448	0.2678	0.340227	0.401472	0.457006	0.545243	0.620886	0.672545	0.747234
PF3D7_1426700	409	0.006466	0.03039	0.0193138	0.0437437	0.0595484	0.0666541	0.0703469	0.0784967	0.116728	0.22219	0.332537	0.607828	0.785298	0.844382	0.8829	0.889076	0.895688	0.902888	0.911344	0.915426	0.92007	0.936068	0.951754	0.962154	0.962154	0.962154	1	0	0.00532764	0.00532764	0.00532764	0.00532764	0.00839151	0.0201627	0.0418053	0.0912399	0.18467	0.272484	0.414892	0.485661	0.538202	0.578029	0.633834	0.663945	0.692954	0.719951	0.776512	0.814564
PF3D7_1014100	408.5	0.006568	0.03083	0	0.0360197	0.079723	0.088258	0.112176	0.129741	0.153184	0.169015	0.194248	0.227222	0.297411	0.329235	0.37526	0.385564	0.411775	0.450209	0.479227	0.511918	0.688247	0.768427	0.813135	0.881924	0.905463	0.934149	1	0	0	0	0	0	0	0	0.00684466	0.00684466	0.0102698	0.043472	0.0663741	0.0945912	0.123567	0.168917	0.214685	0.264495	0.325935	0.405591	0.487322	0.55847
PF3D7_1130900	404	0.006689	0.03136	0	0	0	0	0	0	0.0372615	0.0372615	0.0372615	0.0739416	0.144822	0.214753	0.31093	0.341072	0.470154	0.575564	0.610936	0.690634	0.717834	0.783072	0.783072	0.783072	0.783072	0.817782	1	0	0	0	0	0	0	0	0	0	0	0	0	0	0	0.0278933	0.0674243	0.0674243	0.0870654	0.172629	0.229902	0.378176
PF3D7_1133500	406.5	0.006766	0.03168	0	0.0855577	0.0855577	0.0855577	0.0855577	0.144225	0.208345	0.208345	0.208345	0.208345	0.208345	0.208345	0.208345	0.208345	0.208345	0.208345	0.208345	0.276918	0.417338	0.515253	0.620645	0.725457	0.880542	1	1	0	0	0	0	0	0	0	0.0856486	0.0856486	0.0856486	0.0856486	0.0856486	0.0856486	0.0856486	0.0856486	0.0856486	0.0856486	0.0856486	0.229639	0.229639	0.229639
PF3D7_0110800	408	0.006788	0.03169	0.221723	0.410101	0.673639	0.730727	0.815026	0.850627	0.898781	0.918172	0.937796	0.957289	0.957289	0.966246	0.966246	0.966246	0.966246	0.966246	0.975306	0.975306	0.975306	0.975306	0.975306	0.975306	0.985251	0.985251	1	0.208359	0.334408	0.451086	0.63304	0.689122	0.723618	0.749558	0.762177	0.787571	0.822063	0.856363	0.88635	0.905471	0.911407	0.911407	0.928682	0.934728	0.947397	0.947397	0.947397	0.952715
PF3D7_1006400	405	0.006793	0.03169	0	0.160013	0.160013	0.160013	0.160013	0.160013	0.160013	0.160013	0.160013	0.160013	0.160013	0.160013	0.160013	0.160013	0.263871	0.263871	0.263871	0.263871	0.263871	0.263871	0.460977	0.558989	0.68393	0.907345	1	0	0	0	0	0	0	0	0	0	0	0	0	0	0	0.114275	0.114275	0.22045	0.397654	0.397654	0.397654	0.397654
PF3D7_1225900	407	0.006794	0.03169	0	0	0	0	0.0219881	0.0219881	0.067705	0.136973	0.318581	0.414768	0.426888	0.446589	0.475924	0.485118	0.514647	0.557515	0.61146	0.635768	0.80548	0.834056	0.843396	0.880551	0.913396	0.96343	1	0	0	0	0	0	0	0	0	0	0.00417208	0.00839221	0.0198098	0.0452697	0.0492213	0.0689947	0.0881083	0.105105	0.146201	0.251962	0.438306	0.615527
PF3D7_0904800	408	0.006861	0.03189	0	0.0356739	0.0737511	0.0737511	0.179488	0.256376	0.450629	0.631405	0.71128	0.73323	0.761507	0.775456	0.788744	0.794756	0.80763	0.821648	0.828704	0.828704	0.839555	0.872919	0.885136	0.899458	0.942417	0.975138	1	0	0	0.0115434	0.0212605	0.0415774	0.0914487	0.143071	0.160029	0.201028	0.244065	0.266806	0.351299	0.417308	0.467086	0.552204	0.59181	0.642108	0.680919	0.706935	0.748302	0.77382
PF3D7_1029300	408	0.006864	0.03189	0.113517	0.255624	0.342222	0.368325	0.398011	0.416101	0.435009	0.45875	0.490638	0.522848	0.63386	0.685492	0.721687	0.72925	0.737347	0.763794	0.763794	0.763794	0.854327	0.870695	0.874536	0.898825	0.921436	0.984364	1	0.0451529	0.0818433	0.106313	0.127231	0.140598	0.159785	0.168016	0.177041	0.203833	0.23618	0.297198	0.36873	0.449116	0.46025	0.513354	0.553742	0.586632	0.63448	0.67589	0.716676	0.763761
PF3D7_0416400	408	0.006864	0.03189	0.0500027	0.069141	0.0797505	0.0938159	0.0950554	0.121206	0.165116	0.220936	0.323311	0.513962	0.696503	0.780401	0.827847	0.919765	0.925182	0.928806	0.938537	0.945388	0.97603	0.985576	0.989449	0.994013	0.995348	0.996541	1	0	0	0	0.0020016	0.00293006	0.0118162	0.0267343	0.0506975	0.105397	0.17362	0.279382	0.360618	0.427676	0.458992	0.500833	0.542747	0.566772	0.607283	0.646773	0.706088	0.78857
PF3D7_1435600	406	0.006951	0.03226	0.178436	0.435513	0.465627	0.465627	0.465627	0.465627	0.465627	0.465627	0.465627	0.465627	0.465627	0.465627	0.465627	0.465627	0.465627	0.465627	0.476787	0.476787	0.511114	0.637243	0.703318	0.779167	0.834869	0.886624	1	0.104313	0.204385	0.327782	0.388776	0.425135	0.44266	0.44266	0.44266	0.44266	0.45121	0.45121	0.45121	0.45121	0.45121	0.45121	0.45121	0.45121	0.477295	0.523854	0.607717	0.64684
PF3D7_0101400	407.5	0.006971	0.03227	0	0.0596438	0.218412	0.300274	0.436926	0.52973	0.591191	0.735444	0.879034	0.969913	0.969913	0.969913	0.974908	0.974908	0.974908	0.974908	0.974908	0.974908	1	1	1	1	1	1	1	0	0.00429456	0.0600764	0.151205	0.317518	0.400834	0.474044	0.527869	0.570503	0.619564	0.663988	0.691767	0.695687	0.734189	0.74204	0.787422	0.822718	0.855591	0.889087	0.935298	0.946661
PF3D7_1039600	407.5	0.006971	0.03227	0	0.0596438	0.218412	0.300274	0.436926	0.52973	0.591191	0.735444	0.879034	0.969913	0.969913	0.969913	0.974908	0.974908	0.974908	0.974908	0.974908	0.974908	1	1	1	1	1	1	1	0	0.00429456	0.0600764	0.151205	0.317518	0.400834	0.474044	0.527869	0.570503	0.619564	0.663988	0.691767	0.695687	0.734189	0.74204	0.787422	0.822718	0.855591	0.889087	0.935298	0.946661
PF3D7_1409500	406.5	0.007006	0.03239	0	0	0.24882	0.357308	0.54524	0.54524	0.642379	0.741051	0.741051	0.741051	0.925832	0.925832	0.925832	0.925832	0.925832	0.925832	0.925832	0.925832	0.925832	1	1	1	1	1	1	0	0	0	0	0	0.158507	0.302922	0.540441	0.540441	0.540441	0.540441	0.540441	0.540441	0.540441	0.6898	0.830918	0.830918	0.830918	0.830918	0.830918	0.830918
PF3D7_0409800	407	0.007078	0.03265	0	0	0.0492134	0.118848	0.239476	0.239476	0.302529	0.302529	0.302529	0.302529	0.302529	0.35657	0.35657	0.381789	0.432575	0.432575	0.462169	0.528848	0.574363	0.645771	0.748252	0.799211	0.874612	0.903652	1	0.0594109	0.0594109	0.0594109	0.0987293	0.0987293	0.0987293	0.0987293	0.0987293	0.0987293	0.137395	0.137395	0.137395	0.137395	0.137395	0.137395	0.137395	0.137395	0.242557	0.242557	0.472548	0.57098
PF3D7_1227600	406	0.007082	0.03265	0.311529	0.540355	0.643496	0.688752	0.750837	0.823681	0.899139	0.94273	0.973424	0.989118	0.998805	1	1	1	1	1	1	1	1	1	1	1	1	1	1	0.183441	0.319781	0.424454	0.511633	0.631679	0.732718	0.786006	0.852986	0.89866	0.930695	0.97061	0.986643	0.992002	0.99371	0.99371	0.99371	0.99371	0.99371	0.99371	0.99371	0.99371
PF3D7_1038400	407	0.007089	0.03265	0.036051	0.179895	0.462779	0.653755	0.795895	0.836482	0.885358	0.891479	0.902561	0.924577	0.934831	0.958963	0.990523	0.994883	0.994883	0.994883	1	1	1	1	1	1	1	1	1	0	0.00404822	0.0128119	0.0176973	0.0339919	0.0339919	0.059036	0.0899001	0.154065	0.224971	0.39012	0.674116	0.836226	0.919702	0.967805	0.989232	0.992929	0.992929	0.992929	0.992929	0.996499
PF3D7_0619000	407	0.007253	0.03325	0.146293	0.184844	0.2925	0.2925	0.30027	0.37601	0.440267	0.540099	0.65719	0.698495	0.807299	0.828184	0.84093	0.894259	0.894259	0.894259	0.894259	0.911439	0.923165	0.941563	0.954765	0.987588	0.987588	0.987588	1	0.0204915	0.0382406	0.0543508	0.0679122	0.0992313	0.112898	0.144926	0.172118	0.290132	0.470375	0.594679	0.663084	0.689506	0.689506	0.713488	0.725655	0.731088	0.740156	0.770822	0.797264	0.82611
PF3D7_1303400	407	0.007269	0.03325	0.206709	0.382912	0.464713	0.479151	0.485298	0.487927	0.487927	0.487927	0.489269	0.516305	0.581922	0.699652	0.774753	0.814984	0.822448	0.831929	0.838747	0.843356	0.88932	0.90473	0.911433	0.946318	0.959395	0.986513	1	0.0877255	0.16664	0.229389	0.289444	0.338694	0.378538	0.399722	0.417546	0.420001	0.427732	0.443205	0.459977	0.479737	0.507901	0.534702	0.562329	0.591276	0.622935	0.664902	0.725532	0.801721
PF3D7_0102500	407	0.007269	0.03325	0.103989	0.183009	0.288572	0.312663	0.323877	0.323877	0.323877	0.33332	0.342343	0.364108	0.433241	0.449244	0.474304	0.509843	0.528849	0.576445	0.613944	0.63976	0.82172	0.870282	0.882616	0.928039	0.962254	0.976003	1	0.0138843	0.0486065	0.0703651	0.088662	0.101493	0.116096	0.121748	0.127494	0.129468	0.131323	0.147895	0.198204	0.22837	0.268464	0.325009	0.407271	0.472415	0.53577	0.611332	0.663736	0.741732
PF3D7_1229300	407	0.007274	0.03325	0.217952	0.395687	0.588013	0.715853	0.752234	0.798585	0.836747	0.865049	0.882044	0.891421	0.905924	0.912771	0.920325	0.927776	0.934205	0.938933	0.941962	0.943912	0.955377	0.963994	0.968863	0.976342	0.987383	0.994601	1	0.0985359	0.199277	0.289823	0.376447	0.455388	0.520049	0.560796	0.610605	0.647004	0.682705	0.728823	0.766619	0.800287	0.816445	0.842033	0.861066	0.878294	0.897363	0.909462	0.924509	0.937789
PF3D7_1116000	407	0.007274	0.03325	0.0971144	0.189079	0.27394	0.305799	0.350919	0.372151	0.394765	0.412415	0.428876	0.444536	0.499859	0.53271	0.57476	0.611457	0.640733	0.674855	0.69001	0.708221	0.808362	0.849552	0.878798	0.904041	0.92773	0.96378	1	0.00814524	0.0256101	0.0462408	0.0627435	0.0774295	0.0936594	0.107224	0.122557	0.138167	0.152859	0.180728	0.218508	0.263152	0.304093	0.370432	0.451602	0.522434	0.589472	0.665052	0.741633	0.811612
PF3D7_1347500	407	0.007274	0.03325	0.00115073	0.00915471	0.0377448	0.107471	0.190404	0.280065	0.377298	0.459415	0.523843	0.569646	0.60556	0.630127	0.653739	0.677472	0.702252	0.726801	0.749289	0.771857	0.802845	0.834806	0.865154	0.895951	0.92604	0.966146	1	0.00358415	0.0059066	0.00817115	0.0129031	0.0186679	0.0294364	0.0396148	0.0602807	0.0894063	0.128288	0.186133	0.239546	0.274738	0.3087	0.357529	0.409757	0.465517	0.521025	0.581704	0.642776	0.717315
PF3D7_1461200	406	0.00739	0.03374	0	0	0	0	0.0293821	0.0703057	0.0989954	0.129513	0.179223	0.20715	0.277879	0.297845	0.323204	0.387507	0.399792	0.426544	0.453476	0.468646	0.616761	0.673434	0.707468	0.783248	0.839725	0.908779	1	0	0	0	0	0	0	0	0.00653319	0.00653319	0.0127108	0.0239817	0.0239817	0.0239817	0.0356838	0.046519	0.0637911	0.0839254	0.148752	0.207842	0.314161	0.467621
PF3D7_1465200	405	0.007492	0.03417	0	0.0277759	0.0277759	0.0277759	0.0629462	0.0629462	0.0747812	0.0747812	0.0747812	0.0747812	0.494099	0.804175	0.971912	1	1	1	1	1	1	1	1	1	1	1	1	0	0	0	0	0	0	0	0	0	0	0.0764264	0.295114	0.631967	0.779903	0.857089	0.903444	0.938832	0.955922	0.971642	0.971642	0.978751
PF3D7_1020700	406	0.007645	0.03481	0.0236954	0.0322102	0.039481	0.039481	0.039481	0.039481	0.039481	0.0446969	0.064922	0.107035	0.188006	0.237658	0.292449	0.336326	0.349846	0.375274	0.394136	0.433598	0.552592	0.611975	0.669601	0.740324	0.816246	0.919392	1	0.00947459	0.014697	0.0167285	0.0172985	0.0172985	0.0172985	0.0172985	0.0172985	0.017833	0.0197971	0.025022	0.0346031	0.0473899	0.0522062	0.0777801	0.112931	0.148338	0.205503	0.252547	0.352281	0.510894
PF3D7_0111800	406	0.007652	0.03481	0.0380527	0.0636835	0.127903	0.148903	0.167092	0.193854	0.210662	0.22814	0.26055	0.275561	0.319939	0.344079	0.36418	0.394952	0.408997	0.440518	0.464318	0.482193	0.568526	0.67631	0.765098	0.829137	0.891822	0.925253	1	0.0537515	0.06774	0.0825529	0.0861156	0.0861156	0.0861156	0.0861156	0.0861156	0.0861156	0.0878673	0.0974553	0.111669	0.118796	0.127447	0.155721	0.203976	0.230079	0.291889	0.379541	0.50055	0.595918
PF3D7_1139700	406	0.007698	0.03486	0	0.0181179	0.133968	0.300349	0.377661	0.480165	0.562916	0.659199	0.751544	0.805596	0.867958	0.905163	0.919344	0.926921	0.930977	0.93981	0.948702	0.948702	0.974862	0.983062	0.986911	0.991423	0.991423	0.995786	1	0.00514079	0.0170207	0.0477186	0.0942642	0.14215	0.202651	0.23901	0.273355	0.313852	0.363991	0.452692	0.528851	0.593049	0.630856	0.686856	0.720275	0.757479	0.793171	0.83823	0.866319	0.906268
PF3D7_1432800	406	0.007701	0.03486	0.2031	0.393573	0.471809	0.495253	0.517602	0.530039	0.543251	0.55718	0.573637	0.596211	0.673634	0.735938	0.762474	0.791716	0.819085	0.831906	0.844198	0.854584	0.908745	0.932933	0.944639	0.958341	0.974178	0.981415	1	0.0806505	0.135133	0.178618	0.214618	0.239678	0.263068	0.274592	0.29694	0.311731	0.337057	0.386936	0.447629	0.509791	0.555144	0.611391	0.660127	0.703659	0.752287	0.790166	0.82169	0.864779
PF3D7_0624600	406	0.007701	0.03486	0.194009	0.333132	0.424848	0.446201	0.469723	0.508565	0.568332	0.658679	0.755231	0.811764	0.871652	0.883764	0.891283	0.905251	0.908526	0.913929	0.916346	0.917708	0.938579	0.945124	0.957132	0.966015	0.975684	0.990371	1	0.0822093	0.157589	0.216633	0.263054	0.307147	0.338605	0.364879	0.398813	0.444886	0.511453	0.588676	0.652871	0.690723	0.707114	0.730412	0.750753	0.766416	0.792281	0.813608	0.843919	0.874014
PF3D7_1225200	406	0.007701	0.03486	0.0821966	0.128411	0.155939	0.162907	0.171238	0.174514	0.178883	0.188054	0.236153	0.307979	0.599827	0.729761	0.83422	0.857381	0.877363	0.891997	0.899363	0.906739	0.949911	0.958423	0.965646	0.972292	0.982664	0.994123	1	0.0263949	0.0590473	0.0652829	0.0704315	0.0755409	0.0770756	0.078474	0.0799818	0.0814098	0.0881551	0.147944	0.259339	0.404686	0.524349	0.614568	0.685834	0.725972	0.764011	0.79302	0.815361	0.855917
PF3D7_0934100	403	0.007889	0.03567	0	0.0527235	0.0527235	0.07036	0.14444	0.223929	0.409389	0.588264	0.725484	0.811992	1	1	1	1	1	1	1	1	1	1	1	1	1	1	1	0	0	0	0	0.0173663	0.0347878	0.138086	0.175265	0.376043	0.627222	0.794135	0.927219	0.985548	0.985548	0.985548	0.985548	0.985548	0.985548	0.985548	0.985548	0.985548
PF3D7_1362400	405	0.008046	0.03633	0.0846467	0.240789	0.264598	0.264598	0.264598	0.273102	0.273102	0.273102	0.273102	0.273102	0.273102	0.297271	0.304646	0.304646	0.304646	0.304646	0.31347	0.33335	0.409017	0.479986	0.541096	0.6149	0.769499	0.862368	1	0.01436	0.01436	0.0369394	0.0559465	0.0559465	0.0559465	0.0559465	0.0559465	0.0648571	0.0648571	0.107484	0.141287	0.188813	0.198297	0.234395	0.268868	0.304932	0.358691	0.406821	0.459446	0.541861
PF3D7_1227500	404.5	0.008071	0.03637	0	0.146694	0.146694	0.214963	0.274093	0.274093	0.274093	0.274093	0.274093	0.274093	0.274093	0.388814	0.498091	0.498091	0.498091	0.498091	0.498091	0.498091	0.498091	0.544763	0.594998	0.694917	0.842761	0.842761	1	0	0	0	0	0	0.088584	0.088584	0.134293	0.134293	0.134293	0.134293	0.134293	0.134293	0.134293	0.217765	0.29663	0.367065	0.367065	0.367065	0.529319	0.676026
PF3D7_1234300	404	0.008081	0.03637	0	0	0	0	0.0157559	0.0157559	0.0157559	0.0302528	0.171622	0.523484	0.937284	0.964068	0.989582	0.989582	0.989582	0.989582	0.989582	0.989582	1	1	1	1	1	1	1	0	0	0	0	0	0	0	0	0.10169	0.228393	0.337848	0.448583	0.487145	0.512399	0.538146	0.562996	0.562996	0.589948	0.601231	0.651279	0.74511
PF3D7_0531400	405	0.008085	0.03637	0.0271572	0.0426117	0.0754055	0.0866608	0.0866608	0.0866608	0.0866608	0.0866608	0.0937239	0.0990547	0.135871	0.160795	0.173801	0.189298	0.193662	0.24593	0.332032	0.429031	0.712338	0.805769	0.845109	0.879529	0.906873	0.933541	1	0.0127745	0.0194944	0.0235607	0.0269837	0.0269837	0.0269837	0.0278829	0.0278829	0.0278829	0.0278829	0.0278829	0.037741	0.0444101	0.0509003	0.0925425	0.131129	0.157217	0.259166	0.40412	0.518982	0.602769
PF3D7_0528700	404	0.008109	0.03639	0	0	0.0712422	0.0712422	0.0802103	0.0802103	0.0802103	0.0802103	0.0802103	0.0802103	0.0802103	0.0802103	0.0802103	0.0802103	0.0802103	0.0976947	0.124097	0.153841	0.319349	0.370119	0.443855	0.469296	0.575201	0.699239	1	0.00879178	0.0323471	0.0323471	0.0323471	0.0323471	0.0323471	0.0323471	0.0382869	0.0382869	0.0382869	0.0382869	0.0382869	0.0382869	0.0382869	0.0382869	0.0491676	0.0491676	0.0930787	0.175557	0.250655	0.313674
PF3D7_1017000	405	0.00813	0.03639	0.0346499	0.0551945	0.0698136	0.0698136	0.0780948	0.130102	0.274133	0.426592	0.548727	0.686081	0.875247	0.903885	0.918616	0.918616	0.928208	0.928208	0.928208	0.928208	0.960087	0.960087	0.967123	0.969455	0.980003	0.985319	1	0	0.0102383	0.0125615	0.0145172	0.0325831	0.0723099	0.124403	0.174412	0.272055	0.384702	0.474677	0.544421	0.584887	0.594125	0.625677	0.661109	0.673645	0.703015	0.728136	0.758031	0.803022
PF3D7_0907000	405	0.008137	0.03639	0.0251891	0.104843	0.220139	0.307936	0.352651	0.430316	0.484907	0.55061	0.613033	0.638759	0.686112	0.690006	0.690006	0.690006	0.696764	0.696764	0.696764	0.705638	0.730328	0.739831	0.759191	0.765973	0.898947	0.983972	1	0.0681942	0.104429	0.122022	0.163411	0.221628	0.259113	0.276576	0.301152	0.322551	0.356232	0.396218	0.420524	0.475097	0.487878	0.50675	0.527557	0.552941	0.576968	0.599607	0.630635	0.674078
PF3D7_1239000	405	0.008143	0.03639	0.0290826	0.0430963	0.0677243	0.0744005	0.0803684	0.0946688	0.132173	0.170069	0.232931	0.354165	0.59302	0.657779	0.714585	0.736332	0.755429	0.77305	0.783028	0.796767	0.850855	0.875653	0.890701	0.912111	0.934086	0.96138	1	0.00263971	0.00263971	0.00263971	0.00373484	0.00672891	0.0146512	0.0278308	0.0379725	0.0629008	0.0951684	0.1497	0.195862	0.252477	0.277582	0.330118	0.373541	0.394812	0.440797	0.482358	0.552709	0.657785
PF3D7_0832900	405	0.008147	0.03639	0.146092	0.25289	0.263263	0.267199	0.268857	0.268857	0.270174	0.270418	0.277035	0.306187	0.306595	0.311226	0.326166	0.373178	0.382656	0.414627	0.438258	0.463961	0.494529	0.564634	0.689783	0.778319	0.904514	0.964076	1	0.0631218	0.0905397	0.127793	0.148	0.159004	0.176978	0.177697	0.183317	0.187645	0.192387	0.209804	0.231605	0.236792	0.257262	0.272129	0.298264	0.321905	0.361498	0.480918	0.507013	0.553754
PF3D7_0409400	405	0.008149	0.03639	0.0868107	0.136008	0.182025	0.200105	0.216345	0.235769	0.258036	0.282258	0.316066	0.367422	0.489597	0.526482	0.574159	0.600747	0.624664	0.643711	0.657346	0.674627	0.749164	0.783323	0.846229	0.876418	0.911197	0.960143	1	0.0383429	0.0628674	0.0832917	0.0993243	0.107046	0.118574	0.126146	0.13259	0.143551	0.159613	0.189497	0.22017	0.24779	0.278002	0.309938	0.349988	0.391685	0.442868	0.504612	0.58136	0.667976
PF3D7_0304900	401	0.008173	0.03645	0	0	0.259334	0.395715	0.493652	0.741854	0.827364	0.895925	1	1	1	1	1	1	1	1	1	1	1	1	1	1	1	1	1	0	0.0387322	0.1188	0.227536	0.386303	0.551942	0.653976	0.7743	0.815183	0.854676	0.916235	0.936035	0.981196	0.981196	0.981196	0.981196	0.981196	0.981196	0.981196	0.981196	0.99074
PF3D7_1245100	404	0.008401	0.03743	0.313782	0.504224	0.676234	0.743734	0.805466	0.828975	0.922065	0.948016	0.95621	0.95621	0.97306	0.976679	0.976679	0.976679	0.976679	0.976679	0.976679	0.976679	0.976679	0.976679	0.980111	0.980111	0.980111	0.980111	1	0.11229	0.198393	0.373898	0.46668	0.555996	0.645086	0.701909	0.739241	0.795482	0.872135	0.910299	0.936927	0.936927	0.936927	0.945261	0.950972	0.958922	0.962019	0.962019	0.962019	0.962019
PF3D7_1143300	404	0.008452	0.03761	0.0248803	0.0280511	0.0348199	0.0348199	0.0348199	0.0348199	0.0348199	0.0348199	0.0348199	0.0361205	0.0662809	0.101006	0.26657	0.543657	0.805975	0.854566	0.874634	0.883112	0.943266	0.958033	0.967106	0.97455	0.984629	0.992014	1	0	0	0	0	0	0.00100368	0.00100368	0.00100368	0.00100368	0.00100368	0.00100368	0.00473419	0.0456393	0.141586	0.281579	0.421792	0.525716	0.619548	0.700734	0.741411	0.791065
PF3D7_1002600	404	0.008565	0.03794	0.06562	0.0930688	0.135653	0.154244	0.170574	0.185411	0.206215	0.216663	0.270488	0.312501	0.454204	0.558937	0.622725	0.680968	0.698784	0.708483	0.737776	0.743275	0.811421	0.849063	0.865968	0.908001	0.947741	0.966903	1	0.00998472	0.017063	0.017063	0.017063	0.017063	0.017063	0.017063	0.0188344	0.0252226	0.0252226	0.0347233	0.0884452	0.172031	0.194695	0.331059	0.450981	0.54285	0.622392	0.690063	0.77256	0.81431
PF3D7_1136300	404	0.008601	0.03794	0	0	0	0.0202633	0.0290388	0.136941	0.263945	0.429298	0.625134	0.680048	0.706979	0.706979	0.706979	0.728995	0.743773	0.743773	0.760996	0.770698	0.77732	0.80013	0.80013	0.839853	0.884973	0.953329	1	0.00655619	0.00655619	0.016865	0.016865	0.021401	0.0301461	0.0443772	0.057265	0.0816743	0.115874	0.163351	0.232114	0.257701	0.291187	0.327512	0.354929	0.373592	0.417033	0.445922	0.502041	0.591068
PF3D7_1445400	404	0.008604	0.03794	0	0	0.00611155	0.0633449	0.0900891	0.121969	0.184348	0.237792	0.268182	0.272277	0.301735	0.309001	0.315533	0.318665	0.318665	0.325966	0.340667	0.340667	0.430424	0.483426	0.537109	0.601985	0.692788	0.890418	1	0	0.00260933	0.0084174	0.0297851	0.0324108	0.0501285	0.0712164	0.0862621	0.104071	0.109011	0.111264	0.113438	0.118463	0.118463	0.118463	0.127573	0.129586	0.154732	0.21062	0.270137	0.339877
PF3D7_0415200	404	0.00861	0.03794	0.244438	0.329119	0.416251	0.455742	0.477679	0.520765	0.543442	0.577996	0.641569	0.688717	0.773357	0.793013	0.82114	0.839485	0.839485	0.850177	0.860941	0.860941	0.894678	0.91453	0.933167	0.951701	0.963515	0.963515	1	0.0714651	0.10265	0.145109	0.168937	0.168937	0.207185	0.229062	0.252653	0.319676	0.372443	0.42588	0.553006	0.672166	0.672166	0.683479	0.726695	0.726695	0.758559	0.768475	0.812456	0.833314
PF3D7_0801800	404	0.008616	0.03794	0.0186104	0.0597272	0.0729736	0.0977794	0.177524	0.329429	0.532022	0.723724	0.850621	0.915791	0.945871	0.949439	0.952774	0.952774	0.956198	0.96179	0.963666	0.96578	0.984976	0.987994	0.990982	0.99479	0.99479	0.998473	1	0.00697624	0.012241	0.0159345	0.0268399	0.0532962	0.101459	0.176515	0.249321	0.355362	0.477781	0.600295	0.704277	0.777859	0.806819	0.833241	0.855617	0.872956	0.894196	0.912871	0.923561	0.935364
PF3D7_1322200	404	0.008618	0.03794	0.241155	0.452966	0.572832	0.616386	0.650785	0.68209	0.731095	0.764665	0.817614	0.852561	0.90911	0.926643	0.938656	0.953999	0.958193	0.96276	0.96276	0.9635	0.972705	0.978543	0.98234	0.984804	0.990313	0.99617	1	0.0966255	0.180959	0.249794	0.311156	0.353747	0.391754	0.407541	0.435172	0.471576	0.526901	0.612939	0.708101	0.785939	0.811437	0.83877	0.867131	0.88174	0.906986	0.926372	0.940138	0.955218
PF3D7_1243000	404	0.008618	0.03794	0.104097	0.165026	0.276804	0.305218	0.339015	0.373749	0.423434	0.467315	0.490185	0.490185	0.556023	0.578114	0.612117	0.6491	0.719926	0.727619	0.743108	0.76492	0.83797	0.866537	0.898441	0.915707	0.942017	0.963774	1	0.0158006	0.0270019	0.0391263	0.0688437	0.0816864	0.0945699	0.099758	0.112481	0.12596	0.161357	0.206077	0.243748	0.311671	0.356863	0.441801	0.513224	0.55566	0.658737	0.725445	0.778188	0.830055
PF3D7_1025300	404	0.00862	0.03794	0.0944995	0.218345	0.371663	0.478818	0.529899	0.619997	0.678704	0.747985	0.802268	0.827423	0.856579	0.870316	0.884334	0.889431	0.893639	0.901726	0.905879	0.909061	0.940099	0.95011	0.95714	0.966443	0.978346	0.99063	1	0.0420449	0.084884	0.140277	0.210544	0.271645	0.342013	0.396093	0.453394	0.499478	0.550986	0.605112	0.654282	0.6926	0.719958	0.745586	0.771024	0.79461	0.81964	0.844336	0.864281	0.889021
PF3D7_0600200	404	0.00862	0.03794	0.169976	0.287097	0.336568	0.352193	0.365872	0.384462	0.404572	0.422134	0.44466	0.502589	0.541038	0.561545	0.577928	0.603581	0.639056	0.648397	0.654667	0.661729	0.735325	0.766013	0.827208	0.856126	0.893069	0.97833	1	0.0130876	0.0349199	0.0501717	0.0600814	0.0810869	0.0952031	0.105588	0.120934	0.138842	0.153992	0.203687	0.256071	0.300646	0.372755	0.424543	0.480578	0.543431	0.591667	0.662855	0.712266	0.770001
PF3D7_1342900	403.5	0.008647	0.03802	0.436519	0.436519	0.526322	0.570115	0.715354	0.747431	0.747431	0.747431	0.747431	0.747431	0.747431	0.808206	0.836022	0.836022	0.836022	0.836022	0.869303	0.869303	0.869303	0.93853	0.967342	0.967342	0.967342	1	1	0.152448	0.270879	0.270879	0.270879	0.270879	0.270879	0.270879	0.270879	0.365476	0.365476	0.365476	0.365476	0.46376	0.614789	0.706197	0.751456	0.832297	0.866028	0.949995	0.949995	0.949995
PF3D7_1443300	403.5	0.008719	0.03829	0	0.00667777	0.105388	0.117818	0.200852	0.401776	0.502576	0.64392	0.836607	0.881457	0.966148	0.968759	0.968759	0.968759	0.968759	0.968759	0.968759	0.968759	1	1	1	1	1	1	1	0	0.0163321	0.0163321	0.0194518	0.0406508	0.0437947	0.0953532	0.147862	0.201976	0.283298	0.503483	0.659958	0.751391	0.822996	0.881006	0.917814	0.938732	0.944426	0.948321	0.948321	0.953527
PF3D7_1470200	402	0.00892	0.03908	0	0	0	0	0	0.0533598	0.13112	0.251931	0.368198	0.584418	0.741299	0.881665	0.968549	1	1	1	1	1	1	1	1	1	1	1	1	0	0	0	0	0	0	0.0110116	0.0585087	0.0809986	0.157705	0.247288	0.311841	0.323212	0.323212	0.405956	0.449459	0.544788	0.568846	0.667343	0.773197	0.793213
PF3D7_1427900	403	0.008921	0.03908	0.0379021	0.123329	0.330066	0.511058	0.638055	0.771198	0.846789	0.91052	0.968642	0.981427	0.995152	0.996506	0.996506	0.997673	0.997673	0.997673	0.997673	0.997673	0.997673	0.997673	0.997673	0.997673	1	1	1	0.0364274	0.14901	0.267684	0.414898	0.566497	0.729332	0.814858	0.879385	0.914879	0.920703	0.953802	0.962777	0.965728	0.967559	0.971799	0.973602	0.974534	0.974534	0.97553	0.978253	0.980055
PF3D7_1142400	403	0.00905	0.03956	0.0155912	0.028033	0.028033	0.028033	0.037053	0.0455844	0.0737679	0.0927113	0.138894	0.195338	0.341537	0.392032	0.460487	0.475573	0.498839	0.534009	0.534009	0.553953	0.685867	0.758288	0.796603	0.834708	0.913352	0.954401	1	0.00698773	0.00698773	0.0183165	0.0183165	0.0183165	0.0183165	0.0183165	0.0183165	0.0208314	0.0302094	0.0435074	0.0650447	0.079352	0.0882343	0.117435	0.156397	0.210986	0.269757	0.303226	0.396197	0.534913
PF3D7_1228500	392	0.00906	0.03956	0	0	0	0	0	0	0	0	0	0.0506009	0.0506009	0.0506009	0.0506009	0.0506009	0.0506009	0.0506009	0.0506009	0.0506009	0.125647	0.204142	0.204142	0.330179	0.668725	0.960284	1	0	0	0	0	0	0	0	0	0	0	0	0	0	0	0	0	0	0	0.0330291	0.0330291	0.168745
PF3D7_1137100	402	0.009064	0.03956	0.0346311	0.0346311	0.0346311	0.0346311	0.0346311	0.0346311	0.0346311	0.0404253	0.0404253	0.0404253	0.0404253	0.0503134	0.0593647	0.0685933	0.0735334	0.0896699	0.105915	0.130315	0.389695	0.476498	0.517933	0.5962	0.797059	0.898015	1	0	0	0	0	0	0	0	0	0	0	0	0	0.0246198	0.0293026	0.0436254	0.052647	0.0621866	0.102348	0.208026	0.3205	0.424893
PF3D7_1140700	403	0.009108	0.03959	0.344434	0.56047	0.719464	0.783533	0.806755	0.82568	0.835992	0.847444	0.854355	0.854355	0.860749	0.866817	0.866817	0.872256	0.872256	0.881765	0.881765	0.888955	0.908959	0.914844	0.923132	0.928627	0.959688	0.974487	1	0.143421	0.323211	0.423388	0.511844	0.598915	0.650887	0.674291	0.698349	0.716647	0.743437	0.760587	0.769462	0.775836	0.787919	0.810736	0.834036	0.845188	0.857914	0.865869	0.891383	0.921933
PF3D7_0516000	403	0.009109	0.03959	0.107602	0.286097	0.430313	0.486027	0.510647	0.520063	0.557791	0.568453	0.632826	0.678736	0.784721	0.820327	0.863106	0.875133	0.875133	0.88448	0.88448	0.88713	0.954607	0.964066	0.964066	0.968117	0.976108	0.993941	1	0.0277189	0.0729081	0.0912548	0.103067	0.129634	0.145291	0.154582	0.162497	0.182768	0.236967	0.340359	0.447924	0.536088	0.566425	0.641032	0.709571	0.746042	0.824802	0.850975	0.887833	0.912317
PF3D7_1320800	403	0.009111	0.03959	0.0268504	0.0441344	0.0575064	0.059193	0.0608257	0.0632965	0.0649995	0.0681664	0.0694913	0.0712768	0.0750808	0.178308	0.388106	0.557448	0.918751	0.960449	0.965576	0.96702	0.976079	0.977669	0.982261	0.985464	0.98687	0.992013	1	0.00634688	0.0085919	0.00952208	0.0103051	0.0124086	0.0124086	0.013487	0.013487	0.0142212	0.0153762	0.0178347	0.0246495	0.0551768	0.135663	0.258206	0.525633	0.776408	0.885385	0.931931	0.954908	0.964504
PF3D7_1364200	403	0.009114	0.03959	0.130885	0.193525	0.215576	0.21695	0.219329	0.230754	0.266696	0.302194	0.334373	0.34545	0.394223	0.401949	0.40805	0.411636	0.416834	0.421473	0.427311	0.435202	0.523365	0.560908	0.603751	0.679503	0.757603	0.864849	1	0.0855004	0.139451	0.161402	0.174365	0.18264	0.192926	0.199911	0.20602	0.214791	0.220819	0.231709	0.237099	0.242632	0.24809	0.258457	0.269641	0.279502	0.315914	0.354806	0.405511	0.467404
PF3D7_1106300	402	0.009124	0.03959	0	0	0	0	0.146049	0.238142	0.238142	0.238142	0.482694	0.589176	0.68491	0.68491	0.68491	0.68491	0.68491	0.68491	0.68491	0.68491	0.795121	0.871973	0.871973	0.871973	0.95312	1	1	0	0	0	0	0	0	0	0.0360792	0.103284	0.115121	0.200854	0.267409	0.267409	0.313506	0.354715	0.397587	0.397587	0.413562	0.4931	0.54217	0.661796
PF3D7_0932800	402.5	0.009182	0.03979	0	0.0263338	0.0886441	0.15999	0.266234	0.321789	0.421357	0.546371	0.660716	0.699571	0.816747	0.833853	0.833853	0.849818	0.849818	0.849818	0.868553	0.868553	0.957183	0.957183	0.957183	0.957183	0.957183	0.982241	1	0	0	0	0	0	0.13002	0.185798	0.308113	0.367446	0.477198	0.592124	0.6855	0.705754	0.705754	0.705754	0.705754	0.705754	0.705754	0.705754	0.724442	0.724442
PF3D7_1202000	401	0.009531	0.04126	0	0	0	0.0220803	0.0220803	0.0382537	0.056329	0.056329	0.056329	0.0737299	0.0737299	0.12096	0.136761	0.16536	0.180669	0.180669	0.21423	0.270942	0.335461	0.482294	0.598511	0.70481	0.788563	0.854427	1	0	0	0	0	0	0	0	0	0	0	0.0134025	0.0134025	0.0134025	0.0134025	0.0366419	0.0366419	0.0366419	0.112859	0.216214	0.343366	0.433314
PF3D7_1459700	402	0.009556	0.04126	0	0	0.0986887	0.137235	0.346991	0.428357	0.655811	0.769261	0.769261	0.805774	0.824177	0.86905	0.882741	0.910661	0.910661	0.910661	0.910661	0.910661	0.973648	1	1	1	1	1	1	0	0.0137126	0.087727	0.158566	0.214859	0.29073	0.348449	0.38554	0.415011	0.415011	0.480804	0.517081	0.547973	0.547973	0.631121	0.678122	0.703307	0.738336	0.781935	0.792694	0.906355
PF3D7_1336900	402	0.009561	0.04126	0	0.140166	0.430907	0.549108	0.617533	0.710696	0.741466	0.784946	0.855769	0.865716	0.876492	0.895456	0.895456	0.895456	0.895456	0.904985	0.914578	0.925384	0.962827	0.98278	0.98278	0.98278	0.98278	0.992193	1	0.0217997	0.0527079	0.12987	0.239771	0.386235	0.530896	0.621646	0.70726	0.776997	0.798996	0.81234	0.840901	0.855005	0.855005	0.855005	0.855005	0.855005	0.859979	0.859979	0.859979	0.866185
PF3D7_1422400	401	0.009564	0.04126	0	0	0	0	0	0.000996124	0.000996124	0.00715957	0.0855006	0.294247	0.618153	0.762785	0.836674	0.854023	0.858402	0.873659	0.876539	0.883028	0.920781	0.945568	0.95471	0.962444	0.971551	0.984907	1	0	0	0	0	0	0	0	0	0.00328885	0.00458568	0.0224061	0.053831	0.0917381	0.110232	0.14519	0.173835	0.19641	0.239342	0.289219	0.377298	0.510565
PF3D7_1008000	402	0.009627	0.04131	0.102395	0.129379	0.215782	0.249268	0.297425	0.335671	0.369656	0.381526	0.413748	0.449157	0.590125	0.623415	0.650554	0.671777	0.705551	0.709085	0.712643	0.732684	0.780235	0.822468	0.858933	0.890113	0.919075	0.950807	1	0.0256836	0.0534915	0.114068	0.156562	0.183836	0.200965	0.220473	0.228887	0.228887	0.228887	0.251759	0.273829	0.312081	0.328761	0.369814	0.404126	0.438802	0.52535	0.560249	0.631284	0.709226
PF3D7_1469100	402	0.009633	0.04131	0.10356	0.264038	0.450944	0.521674	0.556252	0.586861	0.616192	0.627723	0.629963	0.645001	0.687419	0.702305	0.721924	0.727741	0.74593	0.75158	0.757269	0.768804	0.856413	0.881277	0.916259	0.932807	0.966624	0.982254	1	0.0849046	0.158127	0.212147	0.278159	0.309575	0.340176	0.344833	0.358437	0.368407	0.388342	0.411285	0.452771	0.492069	0.510999	0.566461	0.601746	0.648442	0.70274	0.742007	0.785551	0.834225
PF3D7_1473200	402	0.009633	0.04131	0.086908	0.145243	0.184883	0.207568	0.217755	0.25928	0.298878	0.352061	0.42654	0.459578	0.500014	0.51381	0.542251	0.557716	0.563523	0.576958	0.596052	0.638177	0.686872	0.749351	0.808408	0.843931	0.902268	0.925261	1	0.0201067	0.0471494	0.0702573	0.0863878	0.111853	0.134141	0.142966	0.158761	0.171377	0.182521	0.214978	0.243981	0.271577	0.294665	0.324057	0.356251	0.397254	0.442731	0.50074	0.591372	0.704737
PF3D7_0402000	402	0.009633	0.04131	0.0145904	0.0421943	0.0695253	0.0967481	0.126114	0.15708	0.192187	0.23398	0.291118	0.340648	0.385442	0.436977	0.472058	0.54596	0.613899	0.646625	0.695092	0.740619	0.778435	0.8291	0.875617	0.905617	0.945831	0.965158	1	0.0120898	0.0241988	0.029896	0.0363103	0.0421691	0.0522783	0.0575544	0.069776	0.0785951	0.0913827	0.110638	0.14177	0.175262	0.217643	0.256799	0.297805	0.344497	0.389891	0.449969	0.534497	0.631008
PF3D7_0731500	402	0.009633	0.04131	0.218476	0.376126	0.444332	0.482061	0.502782	0.522574	0.55708	0.598985	0.651728	0.695034	0.782231	0.79952	0.815933	0.834091	0.850549	0.864885	0.875709	0.887903	0.907535	0.925622	0.939175	0.951158	0.968907	0.990465	1	0.0375041	0.0713747	0.100147	0.125648	0.144569	0.183099	0.19914	0.23729	0.280055	0.32568	0.412331	0.515942	0.568807	0.616317	0.665785	0.704325	0.751837	0.791914	0.826982	0.861201	0.890309
PF3D7_0818000	401	0.00965	0.04134	0.136719	0.244803	0.244803	0.244803	0.244803	0.244803	0.244803	0.267678	0.267678	0.267678	0.267678	0.267678	0.267678	0.267678	0.267678	0.267678	0.267678	0.267678	0.334682	0.356915	0.629181	0.672573	0.719497	0.90441	1	0.0275312	0.0513779	0.0730227	0.0730227	0.0825466	0.0825466	0.0825466	0.0825466	0.0825466	0.0825466	0.0825466	0.11409	0.11409	0.132273	0.198304	0.248048	0.351003	0.384425	0.470118	0.515	0.554501
PF3D7_1329800	401	0.009759	0.04175	0	0	0	0.0644543	0.104301	0.104301	0.104301	0.143383	0.161359	0.276395	0.349583	0.524589	0.673549	0.745193	0.778514	0.851074	0.851074	0.851074	0.851074	0.865762	0.881572	0.881572	0.917123	0.952963	1	0	0	0	0	0	0	0	0	0.0428322	0.13268	0.17366	0.17366	0.265041	0.265041	0.387214	0.429081	0.429081	0.520719	0.520719	0.520719	0.520719
PF3D7_1216000	401	0.009998	0.04273	0	0	0	0	0.0138496	0.0138496	0.0640291	0.127744	0.339934	0.489968	0.609285	0.621057	0.621057	0.621057	0.621057	0.644716	0.668534	0.668534	0.837546	0.837546	0.904733	0.945745	0.968929	0.980615	1	0	0	0.00444829	0.00444829	0.00444829	0.00444829	0.00444829	0.00444829	0.00444829	0.011813	0.011813	0.018649	0.0486108	0.0486108	0.0760775	0.113394	0.139605	0.21188	0.268652	0.387368	0.548442
PF3D7_0905800	401	0.01005	0.04291	0.369208	0.631622	0.835151	0.898709	0.94062	0.96842	0.985238	0.996544	0.996544	0.996544	0.996544	0.996544	0.997488	0.997488	0.997488	0.997488	0.997488	0.99876	0.99876	0.99876	0.99876	0.99876	1	1	1	0.220733	0.363097	0.501049	0.64821	0.752931	0.847201	0.895796	0.935326	0.97001	0.978293	0.985264	0.991114	0.991114	0.991114	0.991114	0.992276	0.992276	0.993563	0.994641	0.995837	0.99821
PF3D7_0707200	401	0.01007	0.04294	0.0388111	0.0694936	0.0694936	0.0694936	0.0725855	0.0725855	0.0917634	0.111244	0.14171	0.181348	0.268681	0.28876	0.314441	0.348591	0.399211	0.462505	0.471608	0.478445	0.699162	0.7425	0.757838	0.793201	0.875463	0.946105	1	0.00272926	0.00272926	0.00272926	0.00272926	0.00272926	0.00272926	0.00272926	0.00363711	0.00707603	0.014744	0.0229696	0.0392766	0.0656818	0.083678	0.137939	0.22147	0.304664	0.410801	0.491154	0.590999	0.69275
PF3D7_0317500	401	0.01015	0.04294	0.259218	0.37553	0.413403	0.429916	0.437067	0.450595	0.450595	0.481519	0.536785	0.607173	0.6826	0.727983	0.752187	0.859949	0.884035	0.884035	0.884035	0.884035	0.900635	0.900635	0.911808	0.91785	0.943432	0.982864	1	0.0498464	0.0498464	0.0498464	0.0622377	0.0909768	0.0965175	0.101566	0.104425	0.171441	0.298562	0.5084	0.625735	0.702723	0.713696	0.732663	0.757433	0.761838	0.769191	0.778343	0.783989	0.812866
PF3D7_0412900	401	0.01017	0.04294	0.0611447	0.13408	0.175253	0.183912	0.191466	0.191466	0.201467	0.22004	0.264416	0.317274	0.389935	0.432838	0.453562	0.521186	0.558918	0.577674	0.589475	0.605428	0.651628	0.731781	0.79519	0.823786	0.893879	0.973446	1	0	0	0.00507873	0.00507873	0.00731344	0.00946761	0.0105907	0.0105907	0.0228668	0.0376137	0.0678387	0.113625	0.157744	0.203537	0.263667	0.323656	0.39162	0.503344	0.598088	0.685614	0.74266
PF3D7_0222000	401	0.01018	0.04294	0	0.0405755	0.150229	0.210533	0.327872	0.402418	0.458073	0.543636	0.619108	0.677437	0.722328	0.742012	0.757892	0.760013	0.764555	0.774446	0.796848	0.819282	0.925262	0.940208	0.956754	0.986913	0.993255	0.993255	1	0.00575091	0.0244766	0.0569206	0.100185	0.173068	0.226344	0.254314	0.280804	0.300504	0.320566	0.350237	0.389042	0.400205	0.434319	0.461532	0.492676	0.552906	0.602766	0.653729	0.711014	0.801505
PF3D7_0324000	401	0.01018	0.04294	0	0.0405755	0.150229	0.210533	0.327872	0.402418	0.458073	0.543636	0.619108	0.677437	0.722328	0.742012	0.757892	0.760013	0.764555	0.774446	0.796848	0.819282	0.925262	0.940208	0.956754	0.986913	0.993255	0.993255	1	0.00575091	0.0244766	0.0569206	0.100185	0.173068	0.226344	0.254314	0.280804	0.300504	0.320566	0.350237	0.389042	0.400205	0.434319	0.461532	0.492676	0.552906	0.602766	0.653729	0.711014	0.801505
PF3D7_0601300	401	0.01018	0.04294	0	0.0405755	0.150229	0.210533	0.327872	0.402418	0.458073	0.543636	0.619108	0.677437	0.722328	0.742012	0.757892	0.760013	0.764555	0.774446	0.796848	0.819282	0.925262	0.940208	0.956754	0.986913	0.993255	0.993255	1	0.00575091	0.0244766	0.0569206	0.100185	0.173068	0.226344	0.254314	0.280804	0.300504	0.320566	0.350237	0.389042	0.400205	0.434319	0.461532	0.492676	0.552906	0.602766	0.653729	0.711014	0.801505
PF3D7_0631300	401	0.01018	0.04294	0	0.0405755	0.150229	0.210533	0.327872	0.402418	0.458073	0.543636	0.619108	0.677437	0.722328	0.742012	0.757892	0.760013	0.764555	0.774446	0.796848	0.819282	0.925262	0.940208	0.956754	0.986913	0.993255	0.993255	1	0.00573948	0.0244279	0.0568075	0.0999862	0.172725	0.225894	0.253809	0.280246	0.300596	0.320617	0.351528	0.390256	0.401396	0.435443	0.462602	0.493684	0.553794	0.603555	0.654417	0.711588	0.801899
PF3D7_0701700	401	0.01018	0.04294	0	0.0405755	0.150229	0.210533	0.327872	0.402418	0.458073	0.543636	0.619108	0.677437	0.722328	0.742012	0.757892	0.760013	0.764555	0.774446	0.796848	0.819282	0.925262	0.940208	0.956754	0.986913	0.993255	0.993255	1	0.00575091	0.0244766	0.0569206	0.100185	0.173068	0.226344	0.254314	0.280804	0.300504	0.320566	0.350237	0.389042	0.400205	0.434319	0.461532	0.492676	0.552906	0.602766	0.653729	0.711014	0.801505
PF3D7_1101800	401	0.01018	0.04294	0	0.0405755	0.150229	0.210533	0.327872	0.402418	0.458073	0.543636	0.619108	0.677437	0.722328	0.742012	0.757892	0.760013	0.764555	0.774446	0.796848	0.819282	0.925262	0.940208	0.956754	0.986913	0.993255	0.993255	1	0.00573948	0.0244279	0.0568075	0.0999862	0.172725	0.225894	0.253809	0.280246	0.300596	0.320617	0.351528	0.390256	0.401396	0.435443	0.462602	0.493684	0.553794	0.603555	0.654417	0.711588	0.801899
PF3D7_1009400	401	0.01018	0.04294	0.129321	0.232122	0.328744	0.354235	0.371098	0.377907	0.382738	0.38596	0.396633	0.406061	0.434316	0.449093	0.473732	0.489651	0.49652	0.512974	0.531045	0.561581	0.651838	0.71768	0.765435	0.842881	0.910653	0.951415	1	0.0266498	0.0539067	0.0854579	0.108591	0.120336	0.127627	0.132691	0.134323	0.147136	0.173622	0.219354	0.266708	0.30908	0.325018	0.371973	0.409144	0.46189	0.507944	0.575272	0.649673	0.709244
PF3D7_1458800	398.5	0.01019	0.04294	0	0	0	0	0	0.0088485	0.0378615	0.0378615	0.0378615	0.0787859	0.201708	0.394433	0.693878	0.803403	0.927044	1	1	1	1	1	1	1	1	1	1	0	0	0	0	0	0	0	0	0	0	0	0.00675304	0.0441678	0.119048	0.288669	0.390462	0.460692	0.563793	0.629076	0.673835	0.728679
PF3D7_1435800	399.5	0.01048	0.04412	0	0.0329993	0.0764135	0.0917708	0.122132	0.122132	0.122132	0.122132	0.122132	0.151227	0.180554	0.180554	0.180554	0.180554	0.192462	0.192462	0.205516	0.220221	0.393915	0.490215	0.618542	0.721699	0.859847	0.920382	1	0	0	0	0	0	0	0	0	0	0	0	0.00680453	0.0697038	0.0843473	0.104685	0.132896	0.167867	0.24657	0.33588	0.437552	0.546366
PF3D7_0905300	400	0.01051	0.0442	0.0742504	0.0742504	0.0742504	0.0742504	0.121572	0.121572	0.146032	0.17381	0.17381	0.223764	0.36335	0.495809	0.580807	0.600593	0.64296	0.68909	0.68909	0.68909	0.706945	0.744296	0.781262	0.804828	0.855796	0.97799	1	0	0	0	0	0	0	0	0	0	0.0322277	0.0648266	0.0931943	0.157044	0.281322	0.374682	0.434119	0.46521	0.509036	0.54223	0.575884	0.723342
PF3D7_0106500	399.5	0.01062	0.04461	0	0	0	0.101924	0.101924	0.22826	0.31047	0.554319	0.686488	0.770812	0.97777	0.97777	0.97777	0.97777	0.97777	0.97777	0.97777	0.97777	0.97777	0.97777	0.97777	1	1	1	1	0	0.0119302	0.0119302	0.0234137	0.0354188	0.152467	0.152467	0.186576	0.269349	0.309003	0.40396	0.456913	0.605031	0.626422	0.687845	0.69837	0.709264	0.732095	0.741652	0.777029	0.826821
PF3D7_1440100	400	0.01068	0.04475	0.342855	0.559692	0.588623	0.59493	0.59493	0.59493	0.617519	0.657674	0.779575	0.85641	0.906704	0.926283	0.9543	0.975332	0.980223	0.980223	0.980223	0.980223	0.980223	0.980223	0.984864	0.989479	0.989479	1	1	0.101145	0.199326	0.221073	0.248532	0.26129	0.26744	0.273042	0.30325	0.343299	0.448311	0.574156	0.707596	0.818758	0.844739	0.885803	0.905082	0.909972	0.931311	0.945109	0.95074	0.963471
PF3D7_0730200	400	0.01068	0.04475	0.0776989	0.337079	0.402643	0.402643	0.402643	0.402643	0.419707	0.455396	0.48091	0.498335	0.693093	0.738686	0.76662	0.801129	0.801129	0.801129	0.801129	0.801129	0.883515	0.896544	0.924591	0.952484	0.959362	0.959362	1	0	0	0	0.00970715	0.0281521	0.0559072	0.0559072	0.0559072	0.113983	0.285326	0.447344	0.601366	0.631133	0.631133	0.659867	0.694749	0.707157	0.738219	0.751107	0.759058	0.77198
PF3D7_1242900	400	0.01075	0.04484	0.27929	0.483207	0.641529	0.763561	0.779383	0.80487	0.825883	0.890231	0.957917	0.962768	0.97667	0.9802	0.982904	0.982904	0.984985	0.986496	0.987257	0.988971	0.99194	0.993522	0.993522	0.995066	0.997193	0.997939	1	0.156666	0.299707	0.403079	0.52058	0.620512	0.717897	0.752004	0.791691	0.810689	0.834934	0.860679	0.881842	0.903164	0.906986	0.915602	0.930462	0.939634	0.948781	0.960165	0.971403	0.978476
PF3D7_1420700	400	0.01075	0.04484	0.0557936	0.125641	0.227205	0.318101	0.372913	0.434973	0.504242	0.562953	0.636876	0.721139	0.782758	0.815402	0.840149	0.885209	0.912956	0.920692	0.923954	0.928222	0.947896	0.959254	0.970926	0.978134	0.984848	0.993243	1	0.0124131	0.0235912	0.0391801	0.0608898	0.0843417	0.109618	0.131577	0.168676	0.218553	0.284507	0.360186	0.452859	0.514347	0.583831	0.66772	0.72926	0.779848	0.819138	0.856158	0.883802	0.906855
PF3D7_1104200	400	0.01075	0.04484	0.0469569	0.0864514	0.126143	0.157231	0.210636	0.281285	0.376197	0.476716	0.559729	0.62241	0.701094	0.731988	0.750167	0.782474	0.789994	0.801305	0.811159	0.820533	0.859318	0.886274	0.911844	0.922558	0.945206	0.97329	1	0.00828097	0.0191131	0.0337886	0.0712406	0.108248	0.151381	0.181693	0.212251	0.245735	0.281055	0.326127	0.366906	0.398972	0.42531	0.451026	0.490939	0.526059	0.57239	0.620809	0.688263	0.76769
PF3D7_1249800	400	0.01075	0.04484	0.0231081	0.0398539	0.0483743	0.0516636	0.0541374	0.0559177	0.0587254	0.0612083	0.0707173	0.131974	0.288834	0.396865	0.566015	0.730249	0.801961	0.819202	0.835331	0.847971	0.883906	0.90504	0.91891	0.933881	0.948917	0.972591	1	0.00908325	0.0141481	0.0173552	0.0212277	0.0230986	0.0245166	0.025082	0.0254697	0.0258369	0.02767	0.0497367	0.0917261	0.146316	0.234123	0.35515	0.444606	0.501224	0.559124	0.604779	0.645309	0.698871
PF3D7_1303300	396	0.0112	0.04667	0	0	0	0	0	0	0	0.0795051	0.525659	0.851113	1	1	1	1	1	1	1	1	1	1	1	1	1	1	1	0	0	0	0	0	0	0	0	0.183676	0.472643	0.648378	0.831818	0.831818	0.831818	0.916289	0.916289	0.916289	0.916289	0.916289	0.916289	0.957158
PF3D7_1110500	399	0.01124	0.04676	0.021633	0.021633	0.021633	0.0666925	0.0809759	0.179302	0.388639	0.470593	0.59875	0.687901	0.827734	0.87537	0.898499	0.898499	0.93078	0.94298	0.94298	0.94298	0.94298	0.94298	0.94298	0.955445	0.976306	0.988358	1	0	0	0	0	0	0.0098396	0.0431593	0.0777252	0.169273	0.289552	0.509302	0.639766	0.716875	0.744808	0.779341	0.797238	0.797238	0.806944	0.847574	0.856585	0.856585
PF3D7_0530400	399	0.01127	0.04685	0	0	0.0764783	0.0764783	0.103221	0.171407	0.171407	0.198916	0.261168	0.36011	0.636581	0.772096	0.876707	0.896302	0.906791	0.941053	0.941053	0.941053	0.968249	0.968249	0.978203	0.978203	0.978203	0.978203	1	0	0.00664957	0.00664957	0.00664957	0.00664957	0.00664957	0.0125263	0.0188635	0.030866	0.0467219	0.130232	0.248895	0.442686	0.534666	0.646241	0.704037	0.746009	0.760931	0.787566	0.817768	0.84552
PF3D7_1206000	398	0.01128	0.04685	0	0	0	0.0148395	0.0276926	0.0276926	0.0542667	0.0947573	0.170497	0.292122	0.342672	0.392545	0.438718	0.438718	0.484747	0.534864	0.547477	0.561687	0.689989	0.802107	0.853188	0.909428	0.909428	0.958936	1	0	0	0	0	0	0	0	0	0	0	0.0125669	0.0502678	0.0502678	0.0698396	0.127259	0.165505	0.232405	0.30684	0.383119	0.488736	0.61251
PF3D7_0611800	399	0.01134	0.04691	0.39496	0.666832	0.813519	0.865817	0.893692	0.901453	0.901453	0.906204	0.906976	0.908508	0.909308	0.910012	0.911948	0.911948	0.914392	0.914392	0.914392	0.915997	0.918776	0.920257	0.928173	0.942823	0.954695	0.976162	1	0.192651	0.358601	0.491496	0.603738	0.672417	0.737528	0.766644	0.794883	0.807016	0.811349	0.829757	0.853047	0.885927	0.899027	0.901597	0.905925	0.906567	0.908817	0.912121	0.916493	0.918862
PF3D7_0413100	399	0.01134	0.04691	0.0586468	0.128602	0.168093	0.176398	0.183645	0.183645	0.193237	0.211051	0.263419	0.318813	0.388505	0.429655	0.449533	0.516323	0.552514	0.570504	0.581822	0.597124	0.650273	0.730793	0.797491	0.824919	0.895993	0.974531	1	0	0	0.00484017	0.00484017	0.0069699	0.00902289	0.0100932	0.0100932	0.0256129	0.039667	0.0704988	0.119617	0.165527	0.209168	0.275791	0.332963	0.399667	0.508867	0.60631	0.689726	0.744092
PF3D7_1128000	399	0.01135	0.04691	0.111017	0.169414	0.195664	0.199658	0.200522	0.204737	0.212842	0.229027	0.250661	0.335108	0.657751	0.77626	0.848292	0.859861	0.871473	0.880744	0.886684	0.889552	0.938828	0.950183	0.958145	0.965711	0.971809	0.988382	1	0.0353151	0.0491509	0.0582222	0.0655898	0.0701515	0.0739991	0.0750007	0.0755408	0.0755408	0.0782227	0.123398	0.274979	0.435235	0.54047	0.664012	0.728271	0.766889	0.806309	0.833858	0.857525	0.881577
PF3D7_0721300	399	0.01135	0.04691	0.00723517	0.00723517	0.0269706	0.0435726	0.0728684	0.0866208	0.122748	0.163771	0.200521	0.25242	0.363087	0.391309	0.419699	0.43938	0.453829	0.469562	0.4854	0.526183	0.625599	0.678027	0.760112	0.813895	0.876685	0.93622	1	0	0.00611489	0.0111724	0.0130172	0.0165227	0.0227297	0.0271732	0.0330743	0.038593	0.0472974	0.0582887	0.0725776	0.0914807	0.0998999	0.120346	0.153635	0.178424	0.232303	0.306037	0.419425	0.5713
PF3D7_1404000	397.5	0.01136	0.04691	0	0	0	0.0538172	0.0538172	0.0538172	0.0538172	0.0538172	0.0785848	0.197173	0.288837	0.288837	0.513634	0.771056	0.854522	0.9454	0.9454	0.9454	0.980575	0.980575	0.980575	0.980575	1	1	1	0	0	0	0	0	0	0	0	0	0	0	0.0404941	0.0930706	0.157264	0.28547	0.405516	0.564762	0.69765	0.727344	0.781982	0.820815
PF3D7_0718000	398	0.01186	0.0489	0.252882	0.30846	0.30846	0.30846	0.348753	0.389781	0.389781	0.479394	0.479394	0.523459	0.567877	0.606963	0.644195	0.677889	0.781817	0.821094	0.821094	0.821094	0.821094	0.852897	0.852897	0.88694	0.930336	0.930336	1	0	0	0	0	0	0.0810038	0.116621	0.116621	0.180182	0.280433	0.462872	0.462872	0.462872	0.462872	0.462872	0.585821	0.585821	0.631149	0.687568	0.687568	0.744138
PF3D7_1354600	398	0.01187	0.0489	0.00449902	0.0238705	0.0376549	0.04667	0.0596841	0.0596841	0.0677561	0.100554	0.123686	0.142821	0.254027	0.27598	0.28506	0.293766	0.321729	0.380086	0.397965	0.44976	0.572111	0.625737	0.659693	0.679252	0.738289	0.834648	1	0	0.0044229	0.0044229	0.0044229	0.0044229	0.0044229	0.0044229	0.0044229	0.00641874	0.00851204	0.0161503	0.0372224	0.0598663	0.0717621	0.108312	0.144886	0.201076	0.262705	0.329709	0.452479	0.569436
PF3D7_1462200	398	0.01192	0.04902	0.342902	0.594384	0.679406	0.714704	0.735158	0.772055	0.810687	0.82787	0.867387	0.903177	0.939254	0.942919	0.966406	0.973247	0.973247	0.973247	0.973247	0.973247	0.976334	0.976334	0.983285	0.990198	0.990198	0.990198	1	0.283454	0.399583	0.461168	0.525349	0.555545	0.604429	0.618616	0.645687	0.683664	0.716907	0.729678	0.788111	0.808367	0.82184	0.839894	0.894403	0.894403	0.921485	0.945178	0.96457	0.975837
PF3D7_0101500	398	0.01194	0.04902	0.174603	0.382346	0.440895	0.440895	0.440895	0.457862	0.457862	0.4767	0.511358	0.550595	0.550595	0.598815	0.628241	0.658243	0.718663	0.718663	0.718663	0.718663	0.786348	0.828826	0.859306	0.889619	0.919521	0.971344	1	0.0516353	0.0923623	0.132478	0.162901	0.191369	0.208851	0.208851	0.217439	0.233704	0.250764	0.291363	0.329723	0.372197	0.465106	0.5115	0.558862	0.605678	0.657566	0.711231	0.736149	0.80413
PF3D7_0626300	397	0.01195	0.04902	0.0811174	0.142589	0.142589	0.16968	0.16968	0.291744	0.364513	0.555124	0.735331	0.87201	0.987364	0.987364	0.987364	0.987364	0.987364	0.987364	0.987364	0.987364	0.987364	0.987364	0.987364	0.987364	1	1	1	0	0.0106704	0.0350728	0.0942454	0.180144	0.266793	0.30991	0.44262	0.55818	0.65926	0.74419	0.905024	0.9245	0.9245	0.959931	0.959931	0.959931	0.959931	0.959931	0.959931	0.959931
PF3D7_0107000	398	0.01195	0.04902	0.182721	0.384709	0.615968	0.675479	0.720378	0.742993	0.764646	0.778494	0.781986	0.787257	0.788586	0.788586	0.791551	0.800829	0.806917	0.806917	0.806917	0.806917	0.819647	0.840457	0.862649	0.878284	0.91331	0.956871	1	0.205278	0.344329	0.445178	0.531511	0.604034	0.653792	0.681029	0.706315	0.723606	0.724606	0.732821	0.738105	0.748282	0.752343	0.758486	0.758486	0.761747	0.770242	0.78228	0.788338	0.815074
PF3D7_0820000	398	0.01198	0.04902	0.0542947	0.0866638	0.0934694	0.096285	0.0975988	0.0981432	0.101713	0.111527	0.133657	0.160655	0.229048	0.279663	0.365095	0.523802	0.640968	0.676877	0.698342	0.719341	0.828439	0.859238	0.887302	0.917908	0.945222	0.970058	1	0.00330119	0.00475275	0.00672905	0.00783814	0.0089976	0.0101153	0.0101153	0.0123115	0.0143912	0.0149366	0.0219552	0.0369839	0.0908835	0.184446	0.341387	0.441241	0.517205	0.584863	0.645597	0.693115	0.763443
PF3D7_0715200	398	0.01198	0.04902	0.264064	0.472211	0.622899	0.659018	0.670943	0.690155	0.702477	0.716043	0.724196	0.729944	0.746085	0.75679	0.768426	0.785436	0.799673	0.811173	0.813845	0.819864	0.856732	0.8839	0.90989	0.92917	0.953628	0.973805	1	0.111826	0.218848	0.285712	0.352781	0.397905	0.439446	0.468147	0.500595	0.526184	0.547563	0.575505	0.613533	0.638194	0.665191	0.694437	0.723112	0.749466	0.782602	0.811302	0.833496	0.862185
PF3D7_1012500	397	0.0122	0.04988	0	0	0	0	0.0670501	0.179247	0.406078	0.68257	0.854219	0.871277	0.970166	0.970166	0.970166	0.970166	0.970166	0.970166	0.970166	0.970166	0.970166	0.970166	0.984407	0.984407	0.984407	0.984407	1	0	0	0.0178007	0.0178007	0.0669795	0.244304	0.372102	0.566464	0.666568	0.755094	0.811789	0.826174	0.826174	0.826174	0.867555	0.867555	0.867555	0.877574	0.890045	0.903875	0.903875
PF3D7_1366200	394	0.0123	0.05022	0	0	0	0	0	0.0111764	0.0111764	0.0111764	0.0111764	0.0111764	0.0227947	0.0227947	0.0337135	0.0337135	0.0442926	0.0788486	0.0962425	0.128901	0.540722	0.689866	0.733424	0.79369	0.902247	0.95914	1	0	0	0	0	0	0	0	0	0	0	0	0	0	0	0.010367	0.010367	0.010367	0.0704367	0.170249	0.278771	0.409078
PF3D7_0206300	397	0.01242	0.05066	0.00490278	0.0126547	0.0126547	0.0144584	0.0144584	0.0144584	0.0144584	0.0144584	0.0206464	0.0392038	0.154414	0.261707	0.354359	0.405856	0.433831	0.47952	0.505585	0.533221	0.629421	0.703814	0.761833	0.809782	0.87018	0.931853	1	0.00357945	0.00357945	0.00357945	0.00357945	0.00357945	0.00357945	0.00357945	0.00357945	0.00469001	0.00469001	0.00469001	0.0155018	0.0212402	0.0291203	0.0751091	0.120941	0.166193	0.25263	0.329251	0.446633	0.569464
PF3D7_1027000	397	0.01249	0.05088	0	0.0185581	0.0185581	0.0185581	0.108325	0.214456	0.33115	0.418484	0.596253	0.898601	0.928022	0.94813	0.94813	0.954386	0.954386	0.954386	0.954386	0.954386	0.954386	0.954386	0.960741	0.980832	0.987066	0.987066	1	0	0	0.053971	0.0773102	0.0773102	0.0773102	0.0987393	0.0987393	0.0987393	0.144643	0.235227	0.320444	0.411389	0.548032	0.612486	0.612486	0.634627	0.650233	0.732146	0.80162	0.881433
PF3D7_1329000	397	0.01253	0.05101	0.00732023	0.00732023	0.00732023	0.00732023	0.00732023	0.00850789	0.00971362	0.00971362	0.0120798	0.02092	0.0794755	0.194916	0.449622	0.638291	0.79167	0.84397	0.862284	0.87002	0.91043	0.922557	0.936941	0.952428	0.961341	0.978596	1	0	0	0	0	0	0.00100802	0.00100802	0.00100802	0.00100802	0.00150361	0.00329825	0.00992571	0.0436402	0.11711	0.259405	0.384805	0.47604	0.580004	0.653578	0.719577	0.777875
PF3D7_1421000	397	0.01257	0.05109	0.102319	0.183208	0.217743	0.217743	0.217743	0.230079	0.271134	0.314644	0.37323	0.476239	0.543465	0.543465	0.605684	0.605684	0.605684	0.612041	0.61844	0.61844	0.688456	0.791663	0.813823	0.87837	0.894675	0.932352	1	0	0	0	0	0	0.00794347	0.00794347	0.0393571	0.056217	0.100833	0.154251	0.233769	0.291872	0.336709	0.425462	0.464814	0.508192	0.56204	0.607528	0.668595	0.730051
PF3D7_0613900	397	0.01258	0.05109	0.0711242	0.0711242	0.0711242	0.0711242	0.0711242	0.105743	0.153131	0.277747	0.374088	0.385621	0.43019	0.496149	0.50662	0.50662	0.537058	0.592292	0.592292	0.604821	0.823814	0.864836	0.909873	0.942021	0.963672	0.989458	1	0	0.0157827	0.0157827	0.0157827	0.0373286	0.0589428	0.0652786	0.0809551	0.0873153	0.111214	0.158017	0.186959	0.215543	0.243622	0.266525	0.321784	0.350385	0.404327	0.458202	0.536108	0.641075
PF3D7_1101000	397	0.0126	0.05109	0.174603	0.382346	0.440895	0.440895	0.440895	0.457862	0.457862	0.4767	0.511358	0.550595	0.550595	0.598815	0.628241	0.658243	0.718663	0.718663	0.718663	0.718663	0.786348	0.828826	0.859306	0.889619	0.919521	0.971344	1	0.0520005	0.0930155	0.133415	0.164054	0.192722	0.210328	0.210328	0.218977	0.235357	0.252537	0.293424	0.332055	0.374829	0.468395	0.515118	0.562815	0.609962	0.662217	0.716262	0.741356	0.809817
PF3D7_0702900	397	0.01262	0.05109	0.485615	0.800338	0.873286	0.920853	0.934807	0.944533	0.953584	0.956603	0.957992	0.957992	0.963646	0.965041	0.965041	0.965041	0.967615	0.970418	0.970418	0.970418	0.980429	0.985633	0.989297	0.99216	0.994557	0.997325	1	0.238449	0.436736	0.604665	0.684882	0.806194	0.837832	0.865275	0.877581	0.889679	0.899039	0.907966	0.917628	0.92292	0.933583	0.938505	0.945869	0.955377	0.96441	0.971683	0.976979	0.982869
PF3D7_1317300	396.5	0.01263	0.05109	0.0530122	0.17874	0.206308	0.236719	0.255999	0.289179	0.403872	0.60005	0.83668	0.906728	0.943973	0.96036	0.97597	0.97597	0.983532	1	1	1	1	1	1	1	1	1	1	0.0360781	0.0360781	0.0928065	0.170495	0.170495	0.230649	0.263533	0.347464	0.403432	0.556232	0.659613	0.778921	0.802802	0.813921	0.836594	0.858016	0.858016	0.905699	0.92557	0.958624	0.978549
PF3D7_1241700	397	0.01264	0.05109	0.0291	0.103339	0.177993	0.185635	0.221532	0.234852	0.253508	0.260458	0.30841	0.353246	0.517642	0.560624	0.593218	0.615357	0.625233	0.642438	0.655428	0.667623	0.756092	0.790288	0.836303	0.878113	0.923939	0.963328	1	0.0269037	0.043644	0.0562278	0.068504	0.0751686	0.0935546	0.0963088	0.103233	0.123316	0.163229	0.206986	0.253239	0.294191	0.313734	0.356822	0.388521	0.428189	0.472379	0.52	0.581712	0.654128
PF3D7_0206000	396	0.01288	0.05203	0.350568	0.486832	0.51671	0.51671	0.537605	0.57224	0.591166	0.741626	0.799995	0.799995	0.799995	0.817756	0.817756	0.817756	0.817756	0.817756	0.817756	0.817756	0.874071	0.907208	0.907208	0.943679	0.958938	0.982969	1	0.206125	0.384663	0.654752	0.654752	0.654752	0.654752	0.654752	0.654752	0.654752	0.654752	0.695543	0.695543	0.695543	0.695543	0.695543	0.695543	0.731978	0.731978	0.731978	0.731978	0.731978
PF3D7_0925500	396	0.01298	0.05238	0.237585	0.51053	0.705414	0.804476	0.856248	0.902206	0.931441	0.947885	0.955373	0.961659	0.988587	0.995138	0.997537	0.997537	1	1	1	1	1	1	1	1	1	1	1	0.165802	0.33628	0.518774	0.653928	0.750715	0.884506	0.90154	0.917372	0.927586	0.944154	0.953859	0.963678	0.966082	0.968482	0.970555	0.975971	0.97886	0.980468	0.98447	0.986938	0.988945
PF3D7_1223500	396	0.01301	0.05244	0.0120939	0.0304237	0.0361326	0.0361326	0.039631	0.039631	0.039631	0.039631	0.0430103	0.0465703	0.060329	0.060329	0.0700268	0.0911128	0.0973769	0.15194	0.210302	0.248977	0.613393	0.690659	0.755666	0.832417	0.883821	0.94139	1	0.0099451	0.0288605	0.0288605	0.0288605	0.0288605	0.0288605	0.0308748	0.0308748	0.0308748	0.0308748	0.0308748	0.0308748	0.0308748	0.0308748	0.0308748	0.0369069	0.075117	0.285929	0.431037	0.535243	0.621395
PF3D7_1478600	396	0.01332	0.05358	0.24477	0.425801	0.578154	0.66083	0.699775	0.748441	0.777781	0.796876	0.819353	0.831716	0.841946	0.85247	0.868809	0.88063	0.901937	0.912646	0.923266	0.929248	0.949738	0.969425	0.974822	0.982512	0.986231	0.993937	1	0.11582	0.211921	0.308188	0.396207	0.459397	0.518607	0.549715	0.585341	0.599619	0.620749	0.651802	0.683142	0.712137	0.748301	0.784282	0.81258	0.840429	0.865752	0.889015	0.911105	0.933381
PF3D7_1227100	396	0.01332	0.05358	0.0701197	0.14358	0.291094	0.355615	0.43287	0.523601	0.609184	0.698603	0.777753	0.80427	0.85745	0.871598	0.889044	0.901006	0.9044	0.907567	0.909161	0.910957	0.927614	0.936863	0.948528	0.957336	0.967099	0.985014	1	0.0420544	0.086298	0.137979	0.205849	0.260715	0.321124	0.358691	0.406024	0.448644	0.508654	0.578829	0.645367	0.679749	0.6999	0.731905	0.755605	0.778277	0.80115	0.824413	0.850028	0.880489
PF3D7_1001300	395	0.01335	0.05362	0.159554	0.469335	0.784239	0.91025	0.975657	0.981281	0.987428	0.987428	0.987428	0.993931	0.993931	0.993931	0.993931	0.993931	0.993931	0.993931	0.993931	0.993931	0.993931	1	1	1	1	1	1	0.081393	0.271246	0.51131	0.694489	0.831225	0.902135	0.927051	0.95392	0.960281	0.960281	0.980527	0.98704	0.98704	0.98704	0.98704	0.98704	0.98704	0.993784	0.993784	0.993784	1
PF3D7_1317000	395	0.01344	0.05391	0.00890117	0.0163322	0.121224	0.273462	0.41581	0.541476	0.688771	0.816874	0.924155	0.960559	0.997153	0.997153	0.997153	0.997153	0.997153	0.997153	0.997153	0.997153	0.997153	0.997153	0.997153	0.997153	0.998681	0.998681	1	0.0258567	0.0657012	0.144333	0.278276	0.407197	0.553348	0.636845	0.702527	0.772965	0.826293	0.888985	0.929665	0.942728	0.94581	0.951516	0.952505	0.955156	0.97359	0.97746	0.98199	0.990452
PF3D7_0322100	395.5	0.01358	0.05442	0.126674	0.15089	0.211199	0.246787	0.305317	0.362361	0.413192	0.47329	0.564441	0.667975	0.878631	0.937395	0.984823	0.984823	0.987736	0.997251	0.997251	0.997251	0.997251	0.997251	0.997251	1	1	1	1	0.00314519	0.00314519	0.00824429	0.0103905	0.0219215	0.0370612	0.0370612	0.0455608	0.0777574	0.150628	0.391551	0.651599	0.816487	0.894875	0.950442	0.970029	0.975504	0.983378	0.98695	0.98695	0.988741
PF3D7_1448000	395	0.01391	0.05567	0	0.00220411	0.00220411	0.00220411	0.00220411	0.0224306	0.0492699	0.0743449	0.140876	0.286379	0.601981	0.68249	0.719054	0.750343	0.761788	0.771134	0.775838	0.779372	0.828613	0.850706	0.865903	0.888568	0.919874	0.961968	1	0	0	0	0	0	0	0.00214657	0.00779741	0.028711	0.0773467	0.127356	0.170523	0.202151	0.222085	0.254671	0.273549	0.299572	0.358479	0.411905	0.472386	0.599695
PF3D7_1319100	394	0.01395	0.05579	0	0	0	0.0472384	0.0472384	0.0601382	0.0745548	0.0745548	0.0890481	0.0890481	0.142687	0.142687	0.142687	0.142687	0.154898	0.181487	0.221639	0.28195	0.535215	0.612424	0.670357	0.770784	0.881653	0.894786	1	0	0	0	0	0	0	0	0	0	0	0.00870968	0.00870968	0.00870968	0.00870968	0.0455879	0.0987894	0.135633	0.206524	0.292588	0.413114	0.490795
PF3D7_0917500	394.5	0.01399	0.05579	0	0	0.223563	0.385167	0.548517	0.658522	0.826038	0.930362	0.961503	0.961503	0.961503	0.961503	0.961503	0.984634	0.984634	0.984634	0.992166	0.992166	0.992166	1	1	1	1	1	1	0	0.00290044	0.00290044	0.00290044	0.00290044	0.00290044	0.00290044	0.00290044	0.00290044	0.0317384	0.210052	0.481591	0.726187	0.855092	0.935059	0.952754	0.954991	0.966192	0.970839	0.970839	0.989477
PF3D7_0216600	395	0.014	0.05579	0.171161	0.272057	0.35853	0.365378	0.365378	0.365378	0.365378	0.365378	0.379213	0.401609	0.434162	0.461085	0.510342	0.63374	0.739962	0.773569	0.796991	0.835105	0.898055	0.938294	0.957119	0.971364	0.979287	0.995764	1	0.0326536	0.0622852	0.0865864	0.11364	0.116464	0.119186	0.119186	0.119186	0.129317	0.186663	0.218693	0.266989	0.354882	0.413829	0.536172	0.649063	0.715244	0.772753	0.811652	0.832439	0.861256
PF3D7_1360400	395	0.01403	0.05579	0.0587414	0.0819608	0.205878	0.22749	0.22749	0.254726	0.28397	0.345258	0.413071	0.521396	0.709907	0.797927	0.838253	0.853907	0.870666	0.888913	0.888913	0.888913	0.903039	0.910426	0.918377	0.951422	0.967023	0.985049	1	0.0406219	0.0584838	0.0584838	0.0789551	0.0789551	0.0927084	0.111504	0.132113	0.138511	0.148603	0.197574	0.313023	0.508818	0.5751	0.630443	0.692192	0.717081	0.767028	0.773939	0.813854	0.862199
PF3D7_1355300	395	0.01404	0.05579	0	0	0.00278422	0.0263181	0.0667639	0.108342	0.163494	0.226209	0.293456	0.359251	0.47937	0.520114	0.547782	0.56205	0.580379	0.600337	0.612057	0.627146	0.766554	0.81422	0.847606	0.880197	0.914389	0.955305	1	0	0.0013527	0.00281688	0.00608177	0.00608177	0.00894976	0.0113407	0.0126949	0.0238349	0.0449865	0.081021	0.11805	0.15967	0.175436	0.222395	0.264902	0.306108	0.367667	0.427922	0.490866	0.569799
PF3D7_0804500	395	0.01404	0.05579	0.0477197	0.0820068	0.0906951	0.0961715	0.0961715	0.100529	0.100529	0.108356	0.108356	0.110788	0.114597	0.121991	0.128962	0.135704	0.153233	0.186915	0.220822	0.256474	0.440819	0.536065	0.613745	0.707098	0.79839	0.883272	1	0.0260422	0.0370807	0.0450562	0.0479335	0.0489362	0.0499027	0.0507833	0.0517329	0.053138	0.053138	0.0568605	0.058702	0.0662763	0.068063	0.0946329	0.132791	0.164822	0.244779	0.324421	0.389075	0.481852
PF3D7_1134200	395	0.01404	0.05579	0.0275265	0.0747035	0.088005	0.101374	0.107174	0.119698	0.130926	0.145328	0.161545	0.177186	0.223286	0.24659	0.278629	0.303144	0.323248	0.355561	0.371301	0.393762	0.533821	0.60831	0.656958	0.758479	0.840523	0.922503	1	0.016348	0.0238267	0.0249984	0.0309307	0.0309307	0.0332878	0.0332878	0.0343135	0.0380124	0.0399596	0.0570588	0.0824527	0.0988116	0.110885	0.150459	0.196006	0.242316	0.309638	0.367554	0.462898	0.571761
PF3D7_0710500	389	0.01439	0.05704	0.340301	0.718542	0.968763	0.977515	0.992677	0.992677	0.992677	0.992677	1	1	1	1	1	1	1	1	1	1	1	1	1	1	1	1	1	0.188466	0.452837	0.754661	0.894627	0.960374	0.9815	0.987916	0.987916	0.987916	0.987916	0.994184	0.994184	0.994184	0.994184	0.994184	0.994184	0.994184	0.994184	1	1	1
PF3D7_0419600	394	0.0144	0.05704	0	0.123608	0.40282	0.524682	0.524682	0.598981	0.651068	0.732635	0.833714	0.860958	0.958937	0.958937	0.958937	0.958937	0.958937	0.958937	0.958937	0.958937	0.958937	0.958937	0.980102	0.980102	0.980102	0.980102	1	0.0385733	0.230524	0.307025	0.465149	0.563376	0.603164	0.627331	0.706168	0.743187	0.782013	0.805625	0.805625	0.805625	0.817883	0.817883	0.829945	0.829945	0.843027	0.856357	0.880649	0.904766
PF3D7_0513200	394	0.0144	0.05704	0.00747722	0.00747722	0.00747722	0.00747722	0.00747722	0.00747722	0.00747722	0.00747722	0.00747722	0.00921444	0.0771543	0.200529	0.298722	0.360793	0.404542	0.461061	0.490679	0.517899	0.704021	0.761155	0.813506	0.852214	0.891391	0.939355	1	0	0	0	0	0	0	0	0.000546816	0.000546816	0.000546816	0.00423066	0.0154781	0.0449973	0.0589231	0.0943346	0.135878	0.183108	0.27278	0.346094	0.420671	0.531722
PF3D7_0103600	393.5	0.01445	0.05718	0	0	0	0	0	0.0729438	0.149728	0.227725	0.374818	0.496664	0.496664	0.563217	0.624137	0.624137	0.624137	0.624137	0.624137	0.624137	0.680188	0.738814	0.738814	0.770192	0.863049	0.970337	1	0	0	0	0	0	0	0	0.0318616	0.0318616	0.0474136	0.0474136	0.0760662	0.0917639	0.0917639	0.0917639	0.119926	0.119926	0.161904	0.253338	0.374114	0.628092
PF3D7_0510500	394	0.01449	0.05727	0	0	0	0	0	0.0153164	0.0847469	0.212544	0.366827	0.520369	0.733625	0.771698	0.804923	0.82185	0.823663	0.831555	0.835528	0.846717	0.873033	0.903472	0.917229	0.954979	0.967774	0.980885	1	0.00172748	0.00172748	0.00172748	0.00172748	0.00172748	0.00172748	0.00172748	0.00172748	0.00172748	0.00735741	0.0168109	0.0355952	0.0646113	0.0912326	0.133152	0.191121	0.235473	0.292933	0.358452	0.469299	0.60475
PF3D7_1305000	394	0.01468	0.05793	0.0896507	0.198125	0.398742	0.468825	0.519048	0.550578	0.569535	0.585443	0.659369	0.749409	0.958559	0.977507	0.985697	0.996627	0.996627	0.996627	0.996627	0.998632	1	1	1	1	1	1	1	0.0147539	0.0259521	0.0510992	0.0916428	0.129814	0.167936	0.182539	0.196074	0.276867	0.429592	0.643974	0.870454	0.942134	0.975005	0.984277	0.989608	0.989608	0.989608	0.991234	0.991234	0.991234
PF3D7_1304100	394	0.0148	0.05793	0.0530958	0.170497	0.348877	0.468466	0.569605	0.658586	0.746912	0.813051	0.85342	0.881429	0.910441	0.918064	0.922968	0.925186	0.925186	0.929066	0.93167	0.93167	0.947992	0.954581	0.956835	0.964162	0.976834	0.991	1	0.0173257	0.0376684	0.0796421	0.151592	0.245297	0.367568	0.499989	0.580492	0.639987	0.701867	0.748735	0.789533	0.810823	0.820527	0.838719	0.85052	0.85874	0.872208	0.88527	0.901133	0.915334
PF3D7_1408700	394	0.0148	0.05793	0.0262224	0.0401057	0.0512789	0.0541246	0.0573169	0.0588921	0.0601304	0.0619185	0.0637827	0.0683616	0.0859537	0.102624	0.129788	0.16054	0.207193	0.255138	0.29971	0.34732	0.520931	0.605153	0.665806	0.743896	0.83539	0.912384	1	0.0011265	0.00161437	0.00205719	0.00280271	0.00299756	0.00299756	0.00333981	0.00370888	0.00458264	0.00586564	0.00675622	0.0100709	0.0175684	0.0270914	0.0664656	0.162523	0.277301	0.39606	0.479948	0.545608	0.608518
PF3D7_1325100	394	0.0148	0.05793	0.0460103	0.16349	0.308779	0.433844	0.553175	0.638338	0.709073	0.747931	0.797322	0.821212	0.854469	0.869746	0.88042	0.887936	0.898627	0.905686	0.910151	0.914756	0.930458	0.941287	0.951922	0.959667	0.97663	0.991128	1	0.0510019	0.108298	0.172584	0.2378	0.287603	0.347031	0.392976	0.441652	0.499217	0.543672	0.59742	0.639844	0.67968	0.708559	0.73861	0.76884	0.797811	0.824704	0.848725	0.879551	0.900967
PF3D7_1007700	394	0.0148	0.05793	0.285605	0.441763	0.554203	0.586089	0.614297	0.631786	0.647061	0.658043	0.663754	0.672069	0.682137	0.684969	0.690763	0.695635	0.700629	0.710089	0.719613	0.725466	0.766505	0.801	0.832992	0.870269	0.922584	0.967912	1	0.0920956	0.165921	0.235286	0.295643	0.342163	0.397448	0.428509	0.450161	0.470951	0.496544	0.525267	0.55066	0.574197	0.599333	0.627008	0.65544	0.677974	0.710368	0.740185	0.774362	0.806809
PF3D7_1145100	394	0.0148	0.05793	0.0547532	0.136658	0.244297	0.291243	0.350167	0.40166	0.475305	0.515763	0.564365	0.598649	0.668614	0.713406	0.752355	0.767804	0.775251	0.788472	0.79481	0.802664	0.839247	0.870034	0.89922	0.923367	0.94777	0.97044	1	0.00490891	0.0129021	0.0251655	0.0480492	0.0597523	0.102382	0.129699	0.150501	0.184516	0.221286	0.276891	0.366744	0.463098	0.530018	0.601782	0.649816	0.678178	0.714396	0.748661	0.778867	0.810327
PF3D7_0710200	394	0.0148	0.05793	0.0795397	0.129132	0.174725	0.186752	0.192349	0.213071	0.238797	0.279546	0.340875	0.380182	0.446377	0.469878	0.483832	0.494832	0.504002	0.510747	0.515839	0.521577	0.585894	0.625772	0.685557	0.72791	0.793378	0.914755	1	0.0368365	0.0562451	0.0684791	0.0774951	0.0809913	0.0848259	0.0884661	0.095978	0.11089	0.13819	0.174249	0.214852	0.253316	0.276504	0.3113	0.335733	0.359641	0.413451	0.493951	0.568102	0.634282
PF3D7_0100100	394	0.0148	0.05793	0.175478	0.266136	0.31775	0.342355	0.361071	0.375213	0.390348	0.408534	0.430426	0.456478	0.516882	0.540515	0.57162	0.589831	0.611001	0.630493	0.638124	0.650405	0.722934	0.759337	0.802965	0.841583	0.906719	0.970888	1	0.0365286	0.0604057	0.0825796	0.106851	0.124616	0.140299	0.157159	0.169764	0.188149	0.21067	0.249995	0.288627	0.336277	0.402723	0.447749	0.491483	0.545862	0.601977	0.653341	0.706008	0.765956
PF3D7_0504800	394	0.0148	0.05793	0.137289	0.337515	0.401963	0.438031	0.446393	0.454062	0.470392	0.505132	0.539082	0.568087	0.600664	0.618737	0.642374	0.658701	0.665278	0.676698	0.692026	0.704978	0.734894	0.779852	0.822446	0.859919	0.866428	0.930354	1	0.132385	0.193664	0.242332	0.284785	0.321496	0.327394	0.332768	0.341606	0.37213	0.395239	0.422062	0.442326	0.454034	0.459485	0.480695	0.528179	0.562731	0.611492	0.65363	0.704678	0.765199
PF3D7_0319200	392	0.01483	0.05797	0.0899953	0.137426	0.295193	0.416598	0.613189	0.736271	0.876404	0.931333	0.981202	0.981202	1	1	1	1	1	1	1	1	1	1	1	1	1	1	1	0.0669178	0.0905296	0.184683	0.338165	0.548257	0.707858	0.806094	0.877992	0.933496	0.942366	0.983707	0.983707	0.983707	0.992109	0.992109	0.992109	0.992109	0.992109	0.992109	0.992109	0.992109
PF3D7_1437400	391	0.01491	0.05824	0	0	0	0	0	0	0.0297328	0.165644	0.494893	0.770336	1	1	1	1	1	1	1	1	1	1	1	1	1	1	1	0	0	0	0	0	0	0	0.0406003	0.181578	0.531171	0.785756	0.953765	0.981108	0.981108	0.981108	0.981108	0.981108	0.981108	0.981108	0.981108	0.981108
PF3D7_1134300	393.5	0.01504	0.05867	0.345583	0.58413	0.718794	0.816065	0.834019	0.848899	0.848899	0.848899	0.848899	0.848899	0.848899	0.862996	0.89207	0.905226	0.905226	0.905226	0.920665	0.938057	0.949929	0.965986	0.979351	0.979351	0.979351	1	1	0.26656	0.432725	0.579865	0.703726	0.722224	0.757887	0.774134	0.774134	0.774134	0.774134	0.774134	0.79112	0.807897	0.824378	0.857983	0.857983	0.872161	0.872161	0.890083	0.890083	0.935827
PF3D7_1352200	392.5	0.01529	0.05958	0	0.0107608	0.0107608	0.0208344	0.0208344	0.0208344	0.0208344	0.0208344	0.0246024	0.0416658	0.16567	0.271935	0.363986	0.380295	0.427939	0.450753	0.458409	0.47997	0.576176	0.612378	0.737572	0.760292	0.811506	0.938829	1	0	0	0	0	0	0	0	0	0	0	0	0.0135743	0.0241489	0.0345371	0.0685437	0.13945	0.198003	0.277285	0.353821	0.466372	0.584442
PF3D7_0607000	393	0.01531	0.05962	0.131965	0.202591	0.333553	0.379137	0.454344	0.542628	0.59813	0.629203	0.795164	0.949036	0.949036	0.949036	0.949036	0.949036	0.949036	0.949036	0.949036	0.949036	0.952595	0.957044	0.957044	0.958372	0.965688	0.98495	1	0.0976623	0.163449	0.267629	0.386147	0.469736	0.565215	0.623962	0.669657	0.708086	0.740255	0.754614	0.766129	0.778196	0.784053	0.787981	0.794849	0.804803	0.813911	0.821492	0.840651	0.868743
PF3D7_0109800	393	0.01538	0.05981	0	0.0201823	0.0201823	0.0201823	0.0201823	0.0201823	0.0370021	0.113887	0.278919	0.478603	0.715417	0.746983	0.780345	0.814361	0.821644	0.837505	0.837505	0.837505	0.849783	0.883771	0.904505	0.918252	0.931812	0.931812	1	0	0	0	0	0	0	0.00744943	0.0281393	0.127034	0.258835	0.422921	0.488426	0.488426	0.488426	0.488426	0.503298	0.503298	0.578814	0.615508	0.660436	0.710484
PF3D7_1431500	393	0.01551	0.06026	0.194336	0.289959	0.355552	0.387539	0.452967	0.490803	0.542595	0.568607	0.568607	0.595698	0.636659	0.636659	0.636659	0.636659	0.658836	0.658836	0.670991	0.684684	0.684684	0.771487	0.771487	0.796158	0.858094	0.965436	1	0.114202	0.208209	0.299834	0.299834	0.299834	0.299834	0.350455	0.37591	0.424121	0.424121	0.424121	0.473484	0.49786	0.49786	0.49786	0.543993	0.543993	0.578375	0.642566	0.642566	0.685474
PF3D7_1250300	390	0.01553	0.06026	0	0	0	0	0.0569592	0.0569592	0.234932	0.488294	0.763408	0.887992	1	1	1	1	1	1	1	1	1	1	1	1	1	1	1	0	0	0	0	0	0	0.0530062	0.0530062	0.242192	0.391009	0.717621	0.945466	0.945466	0.945466	0.945466	0.945466	0.945466	0.945466	0.945466	0.945466	0.945466
PF3D7_0804800	393	0.01558	0.06026	0.010399	0.0857694	0.247492	0.317038	0.398892	0.489533	0.60012	0.702988	0.80895	0.869173	0.930585	0.942953	0.951107	0.953878	0.953878	0.957108	0.957108	0.962603	0.974142	0.976757	0.986157	0.990357	0.990357	0.994706	1	0	0.00601454	0.026572	0.0377894	0.0615124	0.101642	0.145323	0.188518	0.24148	0.283656	0.400283	0.559868	0.664793	0.792555	0.844389	0.882634	0.897305	0.921792	0.942003	0.955111	0.959648
[truncated: 2,724 more rows]
[truncated: 4 more columns]

## Sheet: Right-shifting
Right-shifting:
[truncated: 3,672 more rows]
[truncated: 4 more columns]

[truncated: 2 more sheets: NSAF Control, NSAF RNase]
