# Supplementary material for: Proteome-Wide Identification of RNA-dependent proteins and an emerging role for RNAs in Plasmodium falciparum protein complexes
Source: Nat Commun. 2024 Feb 14;15:1365. doi: 10.1038/s41467-024-45519-1 (PMC10866993; doi:10.1038/s41467-024-45519-1)
Supplement: Supplementary file 5 — Supplementary Dataset 2 [file 41467_2024_45519_MOESM5_ESM.xlsx]

## Sheet: Venn diagram
Supplementary Data 2: Comparison of R-DeeP data and RNA-associated proteins. The detailed lists shown were extracted for the Venn diagram (Fig. 2a). The list of unique RNA-associated proteins generated to compare the R-DeeP data as well as the detailed lists of the different datasets used are indicated in the different sheets. The 545 proteins unique to R-DeeP were analyzed for potential interact…
Non-RNA-associated proteins shifted in this R-DeeP						RNA-associated proteins shifted in this R-DeeP						RNA-associated proteins not shifted in this R-DeeP
Gene ID	Product Description					Gene ID	Product Description					Gene ID	Product Description
PF3D7_0101500	erythrocyte membrane protein 1 (PfEMP1), exon 2, pseudogene					PF3D7_0105700	asparagine-rich antigen Pfa35-2					PF3D7_0102900	aspartate--tRNA ligase
PF3D7_0102500	erythrocyte binding antigen-181					PF3D7_0106400	pre-rRNA-processing protein TSR2, putative					PF3D7_0103600	ATP-dependent DNA/RNA helicase PSH1
PF3D7_0104300	ubiquitin carboxyl-terminal hydrolase 1, putative					PF3D7_0110800	transcription initiation factor TFIIB, putative					PF3D7_0103700	L-seryl-tRNA(Sec) kinase, putative
PF3D7_0105400	conserved Plasmodium protein, unknown function					PF3D7_0201800	knob associated heat shock protein 40					PF3D7_0104900	RNase MRP
PF3D7_0106500	conserved Plasmodium protein, unknown function					PF3D7_0218200	SUZ domain-containing protein, putative					PF3D7_0105200	RAP protein RAP1
PF3D7_0111400	conserved Plasmodium protein, unknown function					PF3D7_0310000	50S ribosomal protein L9, apicoplast, putative					PF3D7_0105500	conserved protein, unknown function
PF3D7_0202100	liver stage associated protein 2					PF3D7_0313500	Ras-like G protein					PF3D7_0105600	FtsJ-like methyltransferase, putative
PF3D7_0203000	repetitive organellar protein, putative					PF3D7_0316100	ribosomal protein L27, mitochondrial, putative					PF3D7_0106300	calcium-transporting ATPase
PF3D7_0206900	merozoite surface protein 5					PF3D7_0317700	CPSF (cleavage and polyadenylation specific factor), subunit A, putative					PF3D7_0106600	conserved Plasmodium protein, unknown function
PF3D7_0208300	conserved Plasmodium protein, unknown function					PF3D7_0319500	RNA-binding protein, putative					PF3D7_0106700	small ribosomal subunit assembling AARP2 protein
PF3D7_0212100	conserved Plasmodium protein, unknown function					PF3D7_0409200	protein SOF1, putative					PF3D7_0106800	ras-related protein Rab-5C
PF3D7_0213100	protein SIS1					PF3D7_0409800	zinc finger protein, putative					PF3D7_0107200	CCR4 domain-containing protein 3, putative
PF3D7_0214100	protein transport protein SEC31					PF3D7_0411400	DEAD box ATP-dependent RNA helicase, putative					PF3D7_0107600	eukaryotic translation initiation factor 2-alpha kinase 2, putative
PF3D7_0222000	exported protein family 1					PF3D7_0414500	male development protein MD5, putative					PF3D7_0109200	cleavage and polyadenylation specificity factor subunit 5, putative
PF3D7_0303200	lipin, putative					PF3D7_0503800	60S ribosomal protein L31					PF3D7_0109800	phenylalanine--tRNA ligase alpha subunit
PF3D7_0304900	conserved protein, unknown function					PF3D7_0504400	ATP-dependent helicase, putative					PF3D7_0110100	selenocysteine-specific elongation factor, putative
PF3D7_0305300	transporter, putative					PF3D7_0507600	protein CAF40, putative					PF3D7_0110400	DNA-directed RNA polymerase II subunit RPB9, putative
PF3D7_0311300	phosphatidylinositol 3- and 4-kinase, putative					PF3D7_0515000	pre-mRNA-splicing factor CWC2, putative					PF3D7_0110700	chromatin assembly factor 1 subunit C, putative
PF3D7_0317800	26S proteasome non-ATPase regulatory subunit 9, putative					PF3D7_0516000	RAP protein, putative					PF3D7_0110900	adenylate kinase-like protein 1
PF3D7_0317900	conserved protein, unknown function					PF3D7_0518100	protein AMR2					PF3D7_0112200	multidrug resistance-associated protein 1
PF3D7_0321100	conserved Plasmodium protein, unknown function					PF3D7_0518700	mRNA-binding protein PUF1					PF3D7_0202000	knob-associated histidine-rich protein
PF3D7_0322500	iron-sulfur assembly protein, putative					PF3D7_0519500	CCR4 domain-containing protein 1, putative					PF3D7_0203700	protein MAK16, putative
PF3D7_0323000	translation machinery-associated protein 7, putative					PF3D7_0520300	U6 snRNA-associated Sm-like protein LSm2, putative					PF3D7_0203900	5'-3' exonuclease, putative
PF3D7_0324000	exported protein family 1					PF3D7_0520700	CDC73 domain-containing protein, putative					PF3D7_0204600	5'-3' exonuclease, putative
PF3D7_0401500	stevor, pseudogene					PF3D7_0521700	ATP-dependent RNA helicase DDX1, putative					PF3D7_0204900	2-methoxy-6-polyprenyl-1,4-benzoquinol methylase, mitochondrial, putative
PF3D7_0403600	conserved Plasmodium protein, unknown function					PF3D7_0522800	pre-mRNA-splicing factor BUD31, putative					PF3D7_0205400	PCI domain-containing protein, putative
PF3D7_0407800	protein CINCH					PF3D7_0524400	ribosome-interacting GTPase 1, putative					PF3D7_0205500	DNA-directed RNA polymerase II 16 kDa subunit, putative
PF3D7_0409400	chaperone protein DnaJ					PF3D7_0525000	zinc finger protein, putative					PF3D7_0206600	DNA-directed RNA polymerase III subunit RPC10, putative
PF3D7_0411800	conserved Plasmodium protein, unknown function					PF3D7_0525600	RNA methyltransferase, putative					PF3D7_0208600	ribosome-recycling factor
PF3D7_0411900	DNA polymerase alpha catalytic subunit A					PF3D7_0528800	nuclear GTP-binding protein, putative					PF3D7_0208700	SHS2 domain-containing protein, putative
PF3D7_0413100	erythrocyte membrane protein 1, PfEMP1					PF3D7_0603100	RNA-binding protein, putative					PF3D7_0209200	exosome complex component MTR3, putative
PF3D7_0415800	PhIL1-interacting candidate PIC3					PF3D7_0605100	KH domain-containing protein, putative					PF3D7_0209800	ATP-dependent RNA helicase UAP56
PF3D7_0416900	conserved Plasmodium protein, unknown function					PF3D7_0610100	pre-mRNA-splicing factor SLU7, putative					PF3D7_0210100	60S ribosomal protein L37ae, putative
PF3D7_0418300	conserved Plasmodium protein, unknown function					PF3D7_0615400	ribonuclease, putative					PF3D7_0210400	50S ribosomal protein L33, putative
PF3D7_0501400	interspersed repeat antigen					PF3D7_0619200	conserved Plasmodium protein, unknown function					PF3D7_0210900	conserved Plasmodium protein, unknown function
PF3D7_0503200	cell division control protein 6, putative					PF3D7_0621300	mRNA-binding protein PUF3					PF3D7_0211200	ras-related protein Rab-5A
PF3D7_0506300	conserved protein, unknown function					PF3D7_0624600	ISWI chromatin-remodeling complex ATPase					PF3D7_0211800	asparagine--tRNA ligase
PF3D7_0506500	conserved Plasmodium protein, unknown function					PF3D7_0629400	polyadenylate-binding protein 3, putative					PF3D7_0211900	pseudouridine synthase, putative
PF3D7_0507000	conserved protein, unknown function					PF3D7_0706500	conserved Plasmodium protein, unknown function					PF3D7_0212300	eukaryotic peptide chain release factor subunit 1, putative
PF3D7_0512800	conserved Plasmodium protein, unknown function					PF3D7_0710900	50S ribosomal protein L1, mitochondrial, putative					PF3D7_0212400	nucleoporin NUP390, putative
PF3D7_0513600	deoxyribodipyrimidine photo-lyase, putative					PF3D7_0713600	ribosomal protein S5, mitochondrial, putative					PF3D7_0213300	conserved protein, unknown function
PF3D7_0516100	cation-transporting ATPase 1					PF3D7_0719700	40S ribosomal protein S10, putative					PF3D7_0213700	conserved protein, unknown function
PF3D7_0516800	AP2 domain transcription factor AP2-O2, putative					PF3D7_0722400	Obg-like ATPase 1, putative					PF3D7_0214000	T-complex protein 1 subunit theta
PF3D7_0518000	NOSIP domain-containing protein, putative					PF3D7_0722600	U3 small nucleolar RNA-associated protein 7, putative					PF3D7_0214200	ribosomal protein L13, mitochondrial
PF3D7_0518200	SWIB/MDM2 domain-containing protein					PF3D7_0723900	RNA-binding protein, putative					PF3D7_0215700	DNA-directed RNA polymerase II subunit RPB2, putative
PF3D7_0523700	conserved Plasmodium membrane protein, unknown function					PF3D7_0728900	RNA-binding protein, putative					PF3D7_0216000	SNF2-like chromatin remodeling ATPase, putative
PF3D7_0524500	conserved Plasmodium protein, unknown function					PF3D7_0729000	signal recognition particle subunit SRP9					PF3D7_0216200	Alba domain-containing protein, putative
PF3D7_0528600	conserved Plasmodium protein, unknown function					PF3D7_0731300	Plasmodium exported protein (PHISTb), unknown function					PF3D7_0217800	40S ribosomal protein S26
PF3D7_0528700	peptidyl-prolyl cis-trans isomerase					PF3D7_0811300	CCR4-associated factor 1					PF3D7_0218000	replication factor C subunit 2, putative
PF3D7_0529800	conserved Plasmodium protein, unknown function					PF3D7_0811900	RNA-binding protein, putative					PF3D7_0218300	rRNA methyltransferase, putative
PF3D7_0600200	erythrocyte membrane protein 1, PfEMP1					PF3D7_0818400	rRNA-processing protein FCF1, putative					PF3D7_0218500	small nuclear ribonucleoprotein Sm D2, putative
PF3D7_0600400	erythrocyte membrane protein 1, PfEMP1					PF3D7_0819900	U6 snRNA-associated Sm-like protein LSm3, putative					PF3D7_0218700	pre-mRNA-processing protein 45, putative
PF3D7_0601300	exported protein family 1					PF3D7_0825500	protein KRI1, putative					PF3D7_0219200	40S ribosomal protein S30
PF3D7_0601500	Plasmodium exported protein (PHISTb), unknown function					PF3D7_0827600	conserved Plasmodium protein, unknown function					PF3D7_0219500	pseudouridine synthase, putative
PF3D7_0603000	SDE2 domain-containing protein, putative					PF3D7_0829300	U6 snRNA-associated Sm-like protein LSm8, putative					PF3D7_0220000	liver stage antigen 3
PF3D7_0607200	RING zinc finger protein, putative					PF3D7_0904700	bacterial histone-like protein					PF3D7_0302000	pre-mRNA-splicing factor PRP46, putative
PF3D7_0608300	heptatricopeptide repeat-containing protein, putative					PF3D7_0904800	replication protein A1, small fragment					PF3D7_0302100	serine/threonine protein kinase
PF3D7_0609700	protein KIC6					PF3D7_0905800	TFIIS domain-containing protein					PF3D7_0302500	cytoadherence linked asexual protein 3.1
PF3D7_0611600	basal complex transmembrane protein 1					PF3D7_0906600	zinc finger protein, putative					PF3D7_0302900	exportin-1, putative
PF3D7_0611800	conserved Plasmodium protein, unknown function					PF3D7_0907600	translation initiation factor SUI1, putative					PF3D7_0303000	N-ethylmaleimide-sensitive fusion protein
PF3D7_0616900	conserved Plasmodium protein, unknown function					PF3D7_0909400	exoribonuclease, putative					PF3D7_0303100	CLP1 P-loop domain-containing protein, putative
PF3D7_0617800	histone H2A					PF3D7_0920900	U4/U6 snRNA-associated-splicing factor, putative					PF3D7_0303300	DNA-directed RNA polymerases I, II, and III subunit RPABC2, putative
PF3D7_0619300	conserved Plasmodium protein, unknown function					PF3D7_0923900	polyadenylate-binding protein 2, putative					PF3D7_0304200	EH domain-containing protein
PF3D7_0621000	RNA polymerase subunit sigma apSIG					PF3D7_0925300	proline--tRNA ligase, putative					PF3D7_0305000	elongation factor Ts
PF3D7_0626300	3-oxoacyl-acyl-carrier protein synthase I/II					PF3D7_0927200	gametocyte development protein GD1, putative					PF3D7_0305400	conserved protein, unknown function
PF3D7_0627300	E3 ubiquitin-protein ligase RNF5, putative					PF3D7_0927600	RNA-binding protein, putative					PF3D7_0305600	DNA-(apurinic or apyrimidinic site) endonuclease
PF3D7_0629700	SET domain protein, putative					PF3D7_0934100	TFIIH basal transcription factor complex helicase XPD subunit					PF3D7_0306900	40S ribosomal protein S23, putative
PF3D7_0700400	stevor					PF3D7_1006400	heptatricopeptide repeat-containing protein, putative					PF3D7_0307200	60S ribosomal protein L7, putative
PF3D7_0701700	exported protein family 1					PF3D7_1009900	heptatricopeptide repeat-containing protein, putative					PF3D7_0308600	pre-mRNA-processing factor 19, putative
PF3D7_0702000	Plasmodium exported protein (hyp12), unknown function					PF3D7_1011100	conserved Plasmodium protein, unknown function					PF3D7_0308900	splicing factor 3B subunit 1, putative
PF3D7_0711500	regulator of chromosome condensation, putative					PF3D7_1020000	RNA-binding protein 34, putative					PF3D7_0309700	SECIS-binding protein 2, putative
PF3D7_0714600	conserved protein, unknown function					PF3D7_1021500	ATP-dependent RNA helicase ROK1, putative					PF3D7_0310300	phosphoglycerate mutase, putative
PF3D7_0715200	conserved Plasmodium protein, unknown function					PF3D7_1022000	RNA-binding protein UIS12, putative					PF3D7_0310500	ATP-dependent RNA helicase DHX57, putative
PF3D7_0717600	inner membrane complex protein, putative					PF3D7_1027100	U3 small nucleolar ribonucleoprotein protein MPP10, putative					PF3D7_0310600	eukaryotic translation initiation factor 3 subunit K, putative
PF3D7_0722000	conserved Plasmodium protein, unknown function					PF3D7_1031500	ATP-dependent DNA helicase DDX3X					PF3D7_0311200	valine--tRNA ligase, putative
PF3D7_0724100	conserved Plasmodium protein, unknown function					PF3D7_1036900	conserved Plasmodium protein, unknown function					PF3D7_0312800	60S ribosomal protein L26, putative
PF3D7_0724700	bromodomain protein 6, putative					PF3D7_1037700	enhancer of rudimentary homolog, putative					PF3D7_0315100	eukaryotic translation initiation factor 4E
PF3D7_0725100	conserved Plasmodium membrane protein, unknown function					PF3D7_1103800	CCR4-NOT transcription complex subunit NOT1-G, putative					PF3D7_0315500	ribosomal protein L47, mitochondrial, putative
PF3D7_0725400	conserved Plasmodium protein, unknown function					PF3D7_1104200	chromatin remodeling protein					PF3D7_0315600	male development protein MD3, putative
PF3D7_0727900	conserved Plasmodium protein, unknown function					PF3D7_1105700	tRNA-splicing ligase RtcB, putative					PF3D7_0315800	zinc finger protein, putative
PF3D7_0729900	dynein heavy chain, putative					PF3D7_1106300	5'-3' exoribonuclease 1, putative					PF3D7_0316800	40S ribosomal protein S15A, putative
PF3D7_0731200	Plasmodium exported protein, unknown function					PF3D7_1107200	vacuolar fusion protein CCZ1, putative					PF3D7_0317100	6-cysteine protein B9
PF3D7_0731500	erythrocyte binding antigen-175					PF3D7_1107300	polyadenylate-binding protein-interacting protein 1, putative					PF3D7_0317600	40S ribosomal protein S11, putative
PF3D7_0801800	mannose-6-phosphate isomerase, putative					PF3D7_1110300	G-patch domain-containing protein, putative					PF3D7_0318200	DNA-directed RNA polymerase II subunit RPB1
PF3D7_0808400	coatomer subunit epsilon, putative					PF3D7_1118600	histone acetyltransferase MYST					PF3D7_0318600	cleavage and polyadenylation specificity factor, putative
PF3D7_0809900	JmjC domain-containing protein 1, putative					PF3D7_1120000	conserved protein, unknown function					PF3D7_0318900	PAT complex subunit CCDC47, putative
PF3D7_0814500	conserved protein, unknown function					PF3D7_1123900	13 kDa ribonucleoprotein-associated protein, putative					PF3D7_0319200	CCR4 domain-containing protein 4, putative
PF3D7_0817300	conserved Plasmodium protein, unknown function					PF3D7_1124400	U6 snRNA-associated Sm-like protein LSm1, putative					PF3D7_0319600	elongation factor 1-delta, putative
PF3D7_0817900	high mobility group protein B2					PF3D7_1125300	DNA-directed RNA polymerase					PF3D7_0320800	ATP-dependent RNA helicase DDX6
PF3D7_0820500	protein transport protein YIF1, putative					PF3D7_1126800	alternative splicing factor SR-MG, putative					PF3D7_0320900	histone H2A.Z
PF3D7_0826000	conserved Plasmodium protein, unknown function					PF3D7_1128000	conserved Plasmodium protein, unknown function					PF3D7_0321600	ATP-dependent RNA helicase DDX42, putative
PF3D7_0827300	conserved Plasmodium protein, unknown function					PF3D7_1128600	CCR4-NOT transcription complex subunit 2, putative					PF3D7_0322100	mRNA-capping enzyme subunit beta
PF3D7_0828300	conserved protein, unknown function					PF3D7_1133100	conserved Plasmodium protein, unknown function					PF3D7_0322400	regulator of initiation factor 2 (eIF2)
PF3D7_0902000	serine/threonine protein kinase, FIKK family					PF3D7_1134600	CCCH-type zinc finger protein ZNF4					PF3D7_0322600	conserved Plasmodium protein, unknown function
PF3D7_0903300	conserved protein, unknown function					PF3D7_1134800	coatomer subunit delta					PF3D7_0322900	40S ribosomal protein S3A, putative
PF3D7_0904000	GTPase-activating protein, putative					PF3D7_1136300	tudor staphylococcal nuclease					PF3D7_0403200	pre-mRNA splicing factor, putative
PF3D7_0905300	dynein heavy chain, putative					PF3D7_1136600	modulator of ring stage translation MRST					PF3D7_0403700	pre-mRNA-splicing factor CLF1, putative
PF3D7_0910200	conserved Plasmodium protein, unknown function					PF3D7_1137100	ribosomal protein S9, mitochondrial, putative					PF3D7_0405000	ATP-dependent RNA helicase DDX51, putative
PF3D7_0914400	protein KIC3					PF3D7_1139100	RNA-binding protein, putative					PF3D7_0405400	pre-mRNA-processing-splicing factor 8, putative
PF3D7_0915300	heptatricopeptide repeat-containing protein, putative					PF3D7_1146000	ribosome assembly protein 4, putative					PF3D7_0405800	conserved protein, unknown function
PF3D7_0921700	conserved protein, unknown function					PF3D7_1202000	ATP-dependent DNA/RNA helicase PSH2					PF3D7_0406400	cytosolic glyoxalase II
PF3D7_0924100	conserved Plasmodium protein, unknown function					PF3D7_1202600	nuclear export mediator factor NEMF, putative					PF3D7_0406500	NYN domain-containing protein, putative
PF3D7_0924400	conserved Plasmodium protein, unknown function					PF3D7_1203200	signal recognition particle subunit SRP14					PF3D7_0406800	ribosomal protein L25, putative
PF3D7_0926500	tetratricopeptide repeat protein, putative					PF3D7_1212200	conserved protein, unknown function					PF3D7_0407100	methyltransferase, putative
PF3D7_0930100	heptatricopeptide repeat-containing protein, putative					PF3D7_1217200	multiple RNA-binding domain-containing protein 1, putative					PF3D7_0407200	peptidyl-tRNA hydrolase 2, putative
PF3D7_0930400	zinc finger protein, putative					PF3D7_1221700	FbpA domain protein, putative					PF3D7_0407300	transcription factor, putative
PF3D7_0932800	importin alpha re-exporter, putative					PF3D7_1224300	polyadenylate-binding protein 1, putative					PF3D7_0407700	TH1 domain-containing protein, putative
PF3D7_1001700	Plasmodium exported protein (PHISTc), unknown function					PF3D7_1225400	rRNA-processing protein, putative					PF3D7_0408300	zinc finger Ran-binding domain-containing protein 2, putative
PF3D7_1002200	tryptophan-rich antigen 3					PF3D7_1225500	small subunit rRNA processing factor, putative					PF3D7_0408900	tRNA N6-adenosine threonylcarbamoyltransferase
PF3D7_1002800	DnaJ protein, putative					PF3D7_1226000	conserved protein, unknown function					PF3D7_0409100	U4/U6 small nuclear ribonucleoprotein PRP31, putative
PF3D7_1004900	conserved protein, unknown function					PF3D7_1226500	heptatricopeptide repeat and RAP domain-containing protein, putative					PF3D7_0409600	replication protein A1, large subunit
PF3D7_1008100	PHD finger protein PHD1					PF3D7_1232900	nucleotidyltransferase, putative					PF3D7_0409700	peptide chain release factor 2
PF3D7_1011700	DNA repair protein RAD23, putative					PF3D7_1235400	tetQ family GTPase, putative					PF3D7_0410400	exosome complex component RRP4
PF3D7_1013200	conserved Plasmodium protein, unknown function					PF3D7_1241400	female development protein FD1, putative					PF3D7_0410700	ribosome biogenesis GTPase A, putative
PF3D7_1016500	Plasmodium exported protein (PHISTc), unknown function					PF3D7_1243600	translation initiation factor SUI1, putative					PF3D7_0411200	PP-loop family protein, putative
PF3D7_1017600	conserved Plasmodium protein, unknown function					PF3D7_1244000	glucose inhibited division protein a homologue, putative					PF3D7_0412100	ribosomal protein S12, mitochondrial
PF3D7_1019600	conserved Plasmodium protein, unknown function					PF3D7_1246500	methyltransferase, putative					PF3D7_0413600	26S protease regulatory subunit 6B, putative
PF3D7_1019700	conserved Plasmodium protein, unknown function					PF3D7_1246600	pre-mRNA-splicing factor CWC26, putative					PF3D7_0413800	50S ribosomal protein L10, putative
PF3D7_1020500	ribosomal silencing factor RsfS, putative					PF3D7_1307300	ATP-dependent RNA helicase DBP6, putative					PF3D7_0415000	ATPase GET3
PF3D7_1026000	conserved Plasmodium protein, unknown function					PF3D7_1307600	DNA-directed RNA polymerase subunit alpha, putative					PF3D7_0415900	60S ribosomal protein L15, putative
PF3D7_1030300	conserved Plasmodium protein, unknown function					PF3D7_1307800	centrosomal protein CEP170, putative					PF3D7_0416000	RNA-binding protein, putative
PF3D7_1031300	SAE2 domain-containing protein, putative					PF3D7_1308300	40S ribosomal protein S27					PF3D7_0416100	glutamyl-tRNA(Gln) amidotransferase subunit A
PF3D7_1032700	conserved Plasmodium protein, unknown function					PF3D7_1312400	translation initiation factor IF-2, putative					PF3D7_0416800	small GTP-binding protein sar1
PF3D7_1033100	S-adenosylmethionine decarboxylase/ornithine decarboxylase					PF3D7_1313400	DEAD box helicase, putative					PF3D7_0417100	mRNA-binding protein PUF2
PF3D7_1033300	conserved protein, unknown function					PF3D7_1315400	zinc finger (CCCH type) protein, putative					PF3D7_0417200	bifunctional dihydrofolate reductase-thymidylate synthase
PF3D7_1033700	bromodomain protein 1					PF3D7_1315700	tRNA (adenine(58)-N(1))-methyltransferase catalytic subunit TRM61, putative					PF3D7_0418000	conserved Plasmodium protein, unknown function
PF3D7_1036000	merozoite surface protein 11					PF3D7_1319300	tRNA (guanine(26)-N(2))-dimethyltransferase, putative					PF3D7_0418200	eukaryotic translation initiation factor 3 subunit M, putative
PF3D7_1101800	exported protein family 1					PF3D7_1320800	dihydrolipoyllysine-residue succinyltransferase component of 2-oxoglutarate dehydrogenase complex					PF3D7_0418400	LSM domain-containing protein, putative
PF3D7_1110500	vacuolar protein sorting-associated protein 35, putative					PF3D7_1323100	60S ribosomal protein L6, putative					PF3D7_0418500	trafficking protein particle complex subunit 3, putative
PF3D7_1111500	acylphosphatase, putative					PF3D7_1324200	micro-fibrillar-associated protein, putative					PF3D7_0418700	RNA-binding protein NOB1, putative
PF3D7_1113400	ubiquitin domain-containing protein DSK2, putative					PF3D7_1340300	nucleolar complex protein 2, putative					PF3D7_0419300	conserved Plasmodium protein, unknown function
PF3D7_1115800	conserved Plasmodium protein, unknown function					PF3D7_1346300	DNA/RNA-binding protein Alba 2					PF3D7_0419800	60S ribosomal protein L7ae/L30e, putative
PF3D7_1116000	rhoptry neck protein 4					PF3D7_1347500	DNA/RNA-binding protein Alba 4					PF3D7_0420100	serine/threonine protein kinase RIO2
PF3D7_1119200	conserved protein, unknown function					PF3D7_1359600	conserved Plasmodium protein, unknown function					PF3D7_0420200	holo-[acyl-carrier-protein] synthase, putative
PF3D7_1122500	protein KIC10					PF3D7_1360900	RNA-binding protein, putative					PF3D7_0420400	ribosome-recycling factor
PF3D7_1133200	conserved Plasmodium protein, unknown function					PF3D7_1364300	pre-mRNA-splicing factor ATP-dependent RNA helicase PRP16					PF3D7_0422100	transmembrane emp24 domain-containing protein, putative
PF3D7_1133600	conserved Plasmodium protein, unknown function					PF3D7_1402400	zinc finger protein, putative					PF3D7_0422400	40S ribosomal protein S19
PF3D7_1134400	WPP motif-containing protein, putative					PF3D7_1404000	DNA-directed RNA polymerase II subunit RPB4, putative					PF3D7_0422500	pre-mRNA-splicing helicase BRR2, putative
PF3D7_1138000	conserved Plasmodium protein, unknown function					PF3D7_1409800	CUGBP Elav-like family member 2, putative					PF3D7_0422700	eukaryotic initiation factor 4A-III, putative
PF3D7_1138700	protein KIC5					PF3D7_1411600	GTP-binding protein Obg1					PF3D7_0422900	methyltransferase, putative
PF3D7_1139300	AP2 domain transcription factor AP2-G5					PF3D7_1415300	RNA-binding protein Nova-1, putative					PF3D7_0423300	conserved Plasmodium protein, unknown function
PF3D7_1140400	conserved Plasmodium protein, unknown function					PF3D7_1416800	lysine--tRNA ligase, putative					PF3D7_0423500	glideosome associated protein with multiple membrane spans 2
PF3D7_1140700	chromo domain-containing protein CDP					PF3D7_1417100	conserved Plasmodium protein, unknown function					PF3D7_0424900	Plasmodium exported protein (PHISTa), unknown function
PF3D7_1147300	conserved Plasmodium protein, unknown function					PF3D7_1419400	conserved Plasmodium membrane protein, unknown function					PF3D7_0501000	Plasmodium exported protein, unknown function
PF3D7_1149000	antigen 332, DBL-like protein					PF3D7_1420000	splicing factor 3B subunit 4, putative					PF3D7_0501500	rhoptry-associated protein 3
PF3D7_1149100	Plasmodium exported protein, unknown function					PF3D7_1422400	nucleolar RNA-associated protein, putative					PF3D7_0501600	rhoptry-associated protein 2
PF3D7_1150400	erythrocyte membrane protein 1, PfEMP1					PF3D7_1429400	rRNA (adenosine-2'-O-)-methyltransferase, putative					PF3D7_0503000	50S ribosomal protein L28, apicoplast, putative
PF3D7_1201200	Plasmodium exported protein (PHISTa-like), unknown function					PF3D7_1429900	ADP-dependent DNA helicase RecQ					PF3D7_0503300	serine/arginine-rich splicing factor 12
PF3D7_1202900	high mobility group protein B1					PF3D7_1435800	GTPase Era, putative					PF3D7_0504200	ATP-dependent RNA helicase DDX27, putative
PF3D7_1203900	ubiquitin-conjugating enzyme E2					PF3D7_1443300	U6 snRNA-associated Sm-like protein LSm5, putative					PF3D7_0504600	2-oxoisovalerate dehydrogenase subunit beta, mitochondrial, putative
PF3D7_1206000	shewanella-like protein phosphatase 2					PF3D7_1450400	E3 ubiquitin-protein ligase ZNF598, putative					PF3D7_0506100	60S ribosomal subunit protein L24, putative
PF3D7_1207000	conserved Plasmodium protein, unknown function					PF3D7_1450600	S-adenosylmethionine-dependent methyltransferase, putative					PF3D7_0507100	60S ribosomal protein L4
PF3D7_1208900	protein phosphatase PPM11, putative					PF3D7_1454000	RNA-binding protein, putative					PF3D7_0508800	single-stranded DNA-binding protein
PF3D7_1211300	DNA helicase MCM8, putative					PF3D7_1457700	large ribosomal subunit nuclear export factor, putative					PF3D7_0509400	RNA polymerase I
PF3D7_1211600	lysine-specific histone demethylase 1, putative					PF3D7_1458800	DNA-directed RNA polymerase III subunit RPC5, putative					PF3D7_0509600	asparagine--tRNA ligase
PF3D7_1219400	erythrocyte membrane protein 1 (PfEMP1), pseudogene					PF3D7_1460300	60S ribosomal protein L29, putative					PF3D7_0511500	RNA pseudouridylate synthase, putative
PF3D7_1221600	protein TSSC1, putative					PF3D7_1461200	U3 small nucleolar ribonucleoprotein protein IMP3, putative					PF3D7_0512300	CDK-activating kinase assembly factor MAT1
PF3D7_1222600	AP2 domain transcription factor AP2-G					PF3D7_1463400	DNA-directed RNA polymerase III subunit RPC4, putative					PF3D7_0512600	ras-related protein Rab-1B
PF3D7_1225900	conserved Plasmodium protein, unknown function					PF3D7_1464200	zinc finger CCCH domain-containing protein, putative					PF3D7_0513200	CPSF domain-containing protein, putative
PF3D7_1226400	regulator of MON1-CCZ1 complex, putative					PF3D7_1468800	splicing factor U2AF large subunit, putative					PF3D7_0513500	mitochondrial import inner membrane translocase subunit TIM16, putative
PF3D7_1226600	proliferating cell nuclear antigen 2					PF3D7_1473900	ribosome assembly 1 protein					PF3D7_0513800	ras-related protein Rab-1A
PF3D7_1227600	kinetochore protein SPC24, putative					PF3D7_1474500	splicing factor 3A subunit 1, putative					PF3D7_0514000	tubulin--tyrosine ligase, putative
PF3D7_1229300	PhIL1-interacting candidate PIC1					PF3D7_0107900	conserved Plasmodium protein, unknown function					PF3D7_0514300	aspartate--tRNA ligase, putative
PF3D7_1234100	bromodomain protein 5					PF3D7_0108300	conserved Plasmodium protein, unknown function					PF3D7_0514900	conserved Plasmodium protein, unknown function
PF3D7_1234500	conserved Plasmodium protein, unknown function					PF3D7_0109600	cold-shock protein					PF3D7_0516200	40S ribosomal protein S11
PF3D7_1235200	V-type K+-independent H+-translocating inorganic pyrophosphatase					PF3D7_0109700	rRNA biogenesis protein RRP36, putative					PF3D7_0516300	tRNA pseudouridine synthase, putative
PF3D7_1239000	HD superfamily phosphohydrolase protein, putative					PF3D7_0111800	eukaryotic translation initiation factor 4E, putative					PF3D7_0516600	sporozoite surface antigen MB2
PF3D7_1239200	AP2 domain transcription factor, putative					PF3D7_0205700	RNA-binding protein, putative					PF3D7_0516900	60S ribosomal protein L2
PF3D7_1241500	conserved Plasmodium protein, unknown function					PF3D7_0208200	KRR1 small subunit processome component, putative					PF3D7_0517300	serine/arginine-rich splicing factor 1
PF3D7_1242500	conserved protein, unknown function					PF3D7_0212200	ribosomal protein L12, mitochondrial, putative					PF3D7_0517700	eukaryotic translation initiation factor 3 subunit B, putative
PF3D7_1242900	mitochondrial import inner membrane translocase subunit TIM13, putative					PF3D7_0212900	arginyl-tRNA--protein transferase					PF3D7_0517900	zinc finger protein, putative
PF3D7_1243000	syntaxin-16, putative					PF3D7_0218400	ATP-dependent RNA helicase DDX47, putative					PF3D7_0518500	ATP-dependent RNA helicase DDX23, putative
PF3D7_1243400	conserved Plasmodium protein, unknown function					PF3D7_0302800	RNA-binding protein, putative					PF3D7_0519000	histone RNA hairpin-binding protein, putative
PF3D7_1244600	ADP-ribosylation factor GTPase-activating protein 1					PF3D7_0304400	60S ribosomal protein L44					PF3D7_0519100	50S ribosomal protein L14, mitochondrial, putative
PF3D7_1245200	conserved Plasmodium membrane protein, unknown function					PF3D7_0307100	40S ribosomal protein S12, putative					PF3D7_0519400	40S ribosomal protein S24
PF3D7_1249300	protein phosphatase PPM4, putative					PF3D7_0309600	60S acidic ribosomal protein P2					PF3D7_0519600	zinc finger protein, putative
PF3D7_1251100	conserved Plasmodium protein, unknown function					PF3D7_0309800	YTH domain-containing protein 2					PF3D7_0519700	FoP domain-containing protein, putative
PF3D7_1251200	coronin					PF3D7_0311100	pre-mRNA splicing factor, putative					PF3D7_0520000	40S ribosomal protein S9, putative
PF3D7_1301400	Plasmodium exported protein (hyp12), unknown function					PF3D7_0321800	WD repeat-containing protein, putative					PF3D7_0521500	ribosomal large subunit pseudouridylate synthase, putative
PF3D7_1303300	conserved Plasmodium protein, unknown function					PF3D7_0322000	peptidyl-prolyl cis-trans isomerase					PF3D7_0522000	conserved Plasmodium protein, unknown function
PF3D7_1303400	LisH domain-containing protein, putative					PF3D7_0323500	survival motor neuron-like protein					PF3D7_0522200	transcription initiation factor TFIID subunit 10, putative
PF3D7_1306800	RED-like protein, putative					PF3D7_0323700	U4/U6.U5 tri-snRNP-associated protein 1, putative					PF3D7_0522300	18S rRNA (guanine-N(7))-methyltransferase, putative
PF3D7_1307200	DnaJ protein, putative					PF3D7_0323800	conserved Plasmodium protein, unknown function					PF3D7_0522500	50S ribosomal protein L17, apicoplast, putative
PF3D7_1307700	TOM1-like protein, putative					PF3D7_0402000	Plasmodium exported protein (PHISTa), unknown function					PF3D7_0522900	zinc finger protein, putative
PF3D7_1308400	conserved Plasmodium protein, unknown function					PF3D7_0408500	flap endonuclease 1					PF3D7_0523000	multidrug resistance protein 1
PF3D7_1309900	succinate dehydrogenase assembly factor 2, putative					PF3D7_0414700	GTP-binding protein, putative					PF3D7_0524000	karyopherin beta
PF3D7_1312800	protein AAP2					PF3D7_0415100	25S rRNA (uridine-N(3))-methyltransferase, putative					PF3D7_0524900	S-adenosyl-L-methionine-dependent tRNA 4-demethylwyosine synthase, putative
PF3D7_1316900	conserved protein, unknown function					PF3D7_0415500	nuclear cap-binding protein subunit 2, putative					PF3D7_0525100	acyl-CoA synthetase
PF3D7_1321100	protein kinase domain-containing protein, putative					PF3D7_0416200	PRKR-interacting protein 1, putative					PF3D7_0525700	conserved protein, unknown function
PF3D7_1321800	protein transport protein SFT2, putative					PF3D7_0508700	pre-mRNA-processing ATP-dependent RNA helicase PRP5, putative					PF3D7_0526000	RAP protein, putative
PF3D7_1321900	conserved protein, unknown function					PF3D7_0510100	KH domain-containing protein, putative					PF3D7_0526300	WD repeat-containing protein 55, putative
PF3D7_1323600	conserved protein, unknown function					PF3D7_0512900	AKAP-like protein					PF3D7_0526500	Suf domain-containing protein, putative
PF3D7_1325400	CRWN-like protein, putative					PF3D7_0513400	GTP-binding protein YihA1					PF3D7_0527000	DNA replication licensing factor MCM3, putative
PF3D7_1326500	conserved Plasmodium protein, unknown function					PF3D7_0514100	ATP-dependent DNA helicase UvrD					PF3D7_0527300	methionine aminopeptidase 1a, putative
PF3D7_1326700	ubiquitin-activating enzyme, putative					PF3D7_0517000	60S ribosomal protein L12, putative					PF3D7_0527500	Hsc70-interacting protein
PF3D7_1328200	BRCA2 protein, putative					PF3D7_0524600	50S ribosomal protein L12, apicoplast, putative					PF3D7_0527900	ATP-dependent RNA helicase DDX41, putative
PF3D7_1331200	conserved Plasmodium protein, unknown function					PF3D7_0531400	G-patch domain-containing protein, putative					PF3D7_0528200	eukaryotic translation initiation factor 3 subunit E, putative
PF3D7_1337300	exoribonuclease, putative					PF3D7_0602000	zinc finger protein, putative					PF3D7_0528900	conserved protein, unknown function
PF3D7_1337400	zinc finger protein, putative					PF3D7_0602600	SAC3 domain-containing protein, putative					PF3D7_0529500	cell cycle regulator protein, putative
PF3D7_1337500	conserved Plasmodium protein, unknown function					PF3D7_0604500	GYF domain-containing protein, putative					PF3D7_0530700	conserved Plasmodium protein, unknown function
PF3D7_1338700	conserved protein, unknown function					PF3D7_0606100	RNA-binding protein, putative					PF3D7_0531200	ribosomal protein S16, mitochondrial, putative
PF3D7_1342900	AP2 domain transcription factor AP2-HS					PF3D7_0606500	polypyrimidine tract-binding protein, putative					PF3D7_0532100	early transcribed membrane protein 5
PF3D7_1344300	zinc finger protein, putative					PF3D7_0606600	WD repeat-containing protein, putative					PF3D7_0602100	ATP-dependent RNA helicase MTR4
PF3D7_1349900	conserved Plasmodium protein, unknown function					PF3D7_0610200	RNA-binding protein 25, putative					PF3D7_0602400	elongation factor G
PF3D7_1350300	conserved protein, unknown function					PF3D7_0619900	splicing factor 3A subunit 2, putative					PF3D7_0603200	mitochondrial chaperone BCS1, putative
PF3D7_1356100	conserved Plasmodium protein, unknown function					PF3D7_0623100	nuclear polyadenylated RNA-binding protein NAB2, putative					PF3D7_0603700	phenylalanine--tRNA ligase
PF3D7_1361200	conserved Plasmodium protein, unknown function					PF3D7_0623600	splicing factor-like protein 1, putative					PF3D7_0604200	ribosomal protein L41, mitochondrial, putative
PF3D7_1364400	conserved Plasmodium protein, unknown function					PF3D7_0629600	ribosomal RNA-processing protein 7, putative					PF3D7_0604800	RAP protein, putative
PF3D7_1365700	SNARE associated Golgi protein, putative					PF3D7_0630900	ATP-dependent RNA helicase HAS1					PF3D7_0605000	50S ribosomal protein L24, putative
PF3D7_1371700	serine/threonine protein kinase, FIKK family					PF3D7_0704900	peptide chain release factor 2					PF3D7_0607000	translation initiation factor IF-2, putative
PF3D7_1405400	DNA mismatch repair protein, putative					PF3D7_0714500	transcription elongation factor s-II, putative					PF3D7_0607800	GTP-binding protein, putative
PF3D7_1405500	COBW domain-containing protein 1, putative					PF3D7_0716000	RNA-binding protein, putative					PF3D7_0607900	conserved Plasmodium protein, unknown function
PF3D7_1405600	ribonucleoside-diphosphate reductase small chain, putative					PF3D7_0720100	pre-rRNA-processing protein ESF2, putative					PF3D7_0608800	ornithine aminotransferase
PF3D7_1405700	RING zinc finger protein, putative					PF3D7_0721300	ATP-dependent DNA helicase DDX31					PF3D7_0609000	nucleoporin NUP637, putative
PF3D7_1406600	ATP-dependent Clp protease regulatory subunit ClpC					PF3D7_0723400	conserved Plasmodium protein, unknown function					PF3D7_0610000	ribosomal protein L19, mitochondrial, putative
PF3D7_1407200	conserved Plasmodium protein, unknown function					PF3D7_0725200	mago nashi protein homologue, putative					PF3D7_0610400	histone H3
PF3D7_1411300	DnaJ protein, putative					PF3D7_0729400	ribosome biogenesis protein BRX1, putative					PF3D7_0610500	peptidyl-tRNA hydrolase PTRHD1, putative
PF3D7_1416200	metacaspase-3					PF3D7_0803000	peptidyl-prolyl cis-trans isomerase					PF3D7_0610900	transcription elongation factor SPT5, putative
PF3D7_1416600	conserved Plasmodium protein, unknown function					PF3D7_0803100	U3 small nucleolar RNA-associated protein 14, putative					PF3D7_0611700	60S ribosomal protein L39
PF3D7_1417600	ookinete surface and oocyst capsule protein OSCP, putative					PF3D7_0804000	cactin homolog, putative					PF3D7_0611900	lsm12, putative
PF3D7_1422300	DnaJ protein, putative					PF3D7_0807100	DNA helicase PSH3					PF3D7_0612100	eukaryotic translation initiation factor 3 subunit L, putative
PF3D7_1426700	phosphoenolpyruvate carboxylase					PF3D7_0813400	conserved protein, unknown function					PF3D7_0612400	peptidyl-tRNA hydrolase, putative
PF3D7_1432000	syntaxin, Qa-SNARE family					PF3D7_0813600	translation initiation factor SUI1, putative					PF3D7_0612600	cytoplasmic tRNA 2-thiolation protein 1, putative
PF3D7_1433300	histone-binding protein RBBP7, putative					PF3D7_0814300	AAA family ATPase, putative					PF3D7_0612900	nucleolar GTP-binding protein 1, putative
PF3D7_1433400	PHD finger protein PHD2, putative					PF3D7_0815100	heptatricopeptide repeat and RAP domain-containing protein, putative					PF3D7_0613400	50S ribosomal protein L18, apicoplast, putative
PF3D7_1435600	conserved Plasmodium protein, unknown function					PF3D7_0818000	U4/U6.U5 small nuclear ribonucleoprotein, putative					PF3D7_0614400	pre-mRNA-splicing factor CWF7, putative
PF3D7_1436400	conserved Plasmodium protein, unknown function					PF3D7_0820000	Snf2-related CBP activator, putative					PF3D7_0614500	60S ribosomal protein L19
PF3D7_1438600	Golgi to ER traffic protein 4					PF3D7_0821300	ATP-dependent RNA helicase DHX36, putative					PF3D7_0614600	conserved Plasmodium protein, unknown function
PF3D7_1442400	protein KIC9					PF3D7_0821500	ribosomal RNA small subunit methyltransferase NEP1, putative					PF3D7_0615500	cdc2-related protein kinase 5
PF3D7_1443100	apicomplexan kinetochore protein 9, putative					PF3D7_0823200	RNA-binding protein, putative					PF3D7_0615600	zinc finger protein, putative
PF3D7_1445400	protein serine/threonine kinase-1					PF3D7_0827000	ATP-dependent RNA helicase DBP10, putative					PF3D7_0615700	THO complex subunit 4, putative
PF3D7_1448500	conserved Plasmodium protein, unknown function					PF3D7_0828200	leucine--tRNA ligase, putative					PF3D7_0616800	malate:quinone oxidoreductase
PF3D7_1455300	conserved protein, unknown function					PF3D7_0906000	exoribonuclease II					PF3D7_0617900	histone H3 variant
PF3D7_1456000	AP2 domain transcription factor AP2-HC					PF3D7_0914000	pseudouridylate synthase, putative					PF3D7_0618300	60S ribosomal protein L27a, putative
PF3D7_1458500	spindle assembly abnormal protein 4, putative					PF3D7_0916200	mitochondrial ribonuclease P catalytic subunit, putative					PF3D7_0619400	cell division cycle protein 48 homologue, putative
PF3D7_1459600	AP-4 complex accessory subunit Tepsin, putative					PF3D7_0916700	RNA-binding protein musashi, putative					PF3D7_0620500	cleavage stimulation factor subunit 1, putative
PF3D7_1460100	FYVE and coiled-coil domain-containing protein					PF3D7_0917600	pre-mRNA-splicing factor ATP-dependent RNA helicase PRP43, putative					PF3D7_0621500	ribonuclease P/MRP protein subunit RPP1, putative
PF3D7_1461000	conserved Plasmodium protein, unknown function					PF3D7_0924700	splicing factor 3A subunit 3, putative					PF3D7_0621800	nascent polypeptide-associated complex subunit alpha, putative
PF3D7_1461500	meiotic nuclear division protein 1, putative					PF3D7_0925200	ribosomal RNA-processing protein 8, putative					PF3D7_0621900	signal recognition particle subunit SRP68, putative
PF3D7_1462200	conserved protein, unknown function					PF3D7_0929200	RNA-binding protein, putative					PF3D7_0622200	tRNA-2-methylthio-N(6)-dimethylallyladenosine synthase
PF3D7_1463900	rhoptry neck protein 11, putative					PF3D7_0931100	nucleolar protein Nop52, putative					PF3D7_0622500	RNA methyltransferase, putative
PF3D7_1465200	mediator of RNA polymerase II transcription subunit 4, putative					PF3D7_0932200	profilin					PF3D7_0622800	leucine--tRNA ligase, putative
PF3D7_1466400	AP2 domain transcription factor AP2-EXP					PF3D7_0933000	CSTF domain-containing protein, putative					PF3D7_0623400	MEI2-like RNA-binding protein
PF3D7_1467900	rab GTPase activator, putative					PF3D7_0933900	Fip1 domain-containing protein, putative					PF3D7_0623700	ATP-dependent RNA helicase SUV3, putative
PF3D7_1469200	shewanella-like protein phosphatase 1, putative					PF3D7_0935000	U2 small nuclear ribonucleoprotein B'', putative					PF3D7_0623900	ribonuclease H2 subunit A, putative
PF3D7_1472800	HSP20-like chaperone, putative					PF3D7_1005100	U3 small nucleolar RNA-associated protein 25, putative					PF3D7_0624100	conserved protein, unknown function
PF3D7_1473500	conserved Plasmodium protein, unknown function					PF3D7_1009400	zinc finger protein, putative					PF3D7_0624200	SURP domain-containing protein, putative
PF3D7_1479500	stevor					PF3D7_1011800	PRE-binding protein					PF3D7_0625600	poly(A) polymerase PAP, putative
PF3D7_0101400	exported protein family 1, pseudogene					PF3D7_1019000	eukaryotic translation initiation factor subunit eIF2A, putative					PF3D7_0626800	pyruvate kinase
PF3D7_0103300	conserved protein, unknown function					PF3D7_1020400	rRNA (cytosine-C(5))-methyltransferase, putative					PF3D7_0626900	ribosomal protein L46, mitochondrial, putative
PF3D7_0104600	conserved Plasmodium protein, unknown function					PF3D7_1020700	N-acetyltransferase, GNAT family, putative					PF3D7_0627700	transportin
PF3D7_0107000	centrin-1					PF3D7_1021900	PHAX domain-containing protein, putative					PF3D7_0627900	ribonuclease P protein subunit p29, putative
PF3D7_0109400	tubulin-specific chaperone a, putative					PF3D7_1025300	conserved protein, unknown function					PF3D7_0628300	choline/ethanolaminephosphotransferase, putative
PF3D7_0110500	bromodomain protein 3, putative					PF3D7_1026200	conserved protein, unknown function					PF3D7_0628800	glutamyl-tRNA(Gln) amidotransferase subunit B
PF3D7_0111300	P-loop containing nucleoside triphosphate hydrolase, putative					PF3D7_1028400	ribosome biogenesis protein RPF2, putative					PF3D7_0628900	RAP protein, putative
PF3D7_0113300	Plasmodium exported protein (hyp1), unknown function					PF3D7_1028500	partial CSTF domain-containing protein, putative					PF3D7_0629200	DnaJ protein, putative
PF3D7_0115400	stevor					PF3D7_1030100	pre-mRNA-splicing factor ATP-dependent RNA helicase PRP22, putative					PF3D7_0702500	Plasmodium exported protein, unknown function
PF3D7_0200400	stevor					PF3D7_1032000	ribosome maturation factor RimM, putative					PF3D7_0703500	erythrocyte membrane-associated antigen
PF3D7_0201300	stevor					PF3D7_1032100	mRNA-decapping enzyme subunit 1, putative					PF3D7_0703600	conserved protein, unknown function
PF3D7_0202900	palmitoyltransferase DHHC12, putative					PF3D7_1103100	60S acidic ribosomal protein P1, putative					PF3D7_0704100	basal complex transmembrane protein 2
PF3D7_0203200	conserved Plasmodium protein, unknown function					PF3D7_1104700	DNA-directed RNA polymerase III subunit RPC8, putative					PF3D7_0704200	RNA cytosine C(5)-methyltransferase, putative
PF3D7_0206500	conserved Plasmodium protein, unknown function					PF3D7_1106600	DEAD/DEAH box helicase, putative					PF3D7_0705000	mRNA cap guanine-N7 methyltransferase, putative
PF3D7_0210500	conserved Plasmodium protein, unknown function					PF3D7_1107000	U6 snRNA-associated Sm-like protein LSm4, putative					PF3D7_0705600	RNA helicase, putative
PF3D7_0214300	conserved Plasmodium protein, unknown function					PF3D7_1107700	pescadillo homolog					PF3D7_0705700	40S ribosomal protein S29, putative
PF3D7_0215500	conserved Plasmodium protein, unknown function					PF3D7_1109400	essential nuclear protein 1, putative					PF3D7_0706000	importin-7, putative
PF3D7_0219600	replication factor C subunit 1					PF3D7_1110200	pre-mRNA-processing factor 6, putative					PF3D7_0706100	EF hand domain-containing protein, putative
PF3D7_0223300	erythrocyte membrane protein 1 (PfEMP1), exon 2					PF3D7_1110600	ribosomal protein L11, mitochondrial, putative					PF3D7_0706400	60S ribosomal protein L37
PF3D7_0300400	stevor					PF3D7_1110900	ES2 protein, putative					PF3D7_0707800	RAP protein, putative
PF3D7_0300900	stevor					PF3D7_1113500	GTP-binding protein, putative					PF3D7_0707900	ribosomal protein S8e, putative
PF3D7_0305100	conserved Plasmodium protein, unknown function					PF3D7_1123600	RAP protein, putative					PF3D7_0708100	DNA-directed RNA polymerases I, II, and III subunit RPABC5, putative
PF3D7_0305200	GRIP domain-containing protein, putative					PF3D7_1124800	ribosome biogenesis regulatory protein, putative					PF3D7_0708300	EKC/KEOPS complex subunit BUD32
PF3D7_0305700	ubiquitin-conjugating enzyme MMS2, putative					PF3D7_1129400	RNA cytosine C(5)-methyltransferase, putative					PF3D7_0708400	heat shock protein 90
PF3D7_0307500	spindle and kinetochore-associated protein 2, putative					PF3D7_1130200	60S ribosomal protein P0					PF3D7_0709600	ribonucleases P/MRP protein subunit POP1, putative
PF3D7_0308500	activator of Hsp90 ATPase, putative					PF3D7_1143300	DNA-directed RNA polymerases I and III subunit RPAC1, putative					PF3D7_0710000	Sfi1-like protein SLP
PF3D7_0310200	phd finger protein, putative					PF3D7_1143400	translation initiation factor eIF-1A, putative					PF3D7_0710600	60S ribosomal protein L34
PF3D7_0313000	conserved Plasmodium protein, unknown function					PF3D7_1204300	eukaryotic translation initiation factor 5A					PF3D7_0711000	AAA family ATPase, CDC48 subfamily
PF3D7_0313700	conserved Plasmodium protein, unknown function					PF3D7_1206600	DNA-directed RNA polymerase III subunit RPC2, putative					PF3D7_0711400	histone deacetylase complex subunit SAP18, putative
PF3D7_0314700	RING finger protein RNF1					PF3D7_1207100	pre-rRNA-processing protein ESF1, putative					PF3D7_0713800	negative elongation factor A, putative
PF3D7_0316000	microneme associated antigen					PF3D7_1209200	U6 snRNA-associated Sm-like protein LSm7, putative					PF3D7_0715600	GTP-binding translation elongation factor tu family protein, putative
PF3D7_0316400	CS domain-containing protein, putative					PF3D7_1216000	serine--tRNA ligase, putative					PF3D7_0716400	transcription initiation factor IIA subunit 1, putative
PF3D7_0317200	cdc2-related protein kinase 4					PF3D7_1217300	GTP-binding protein EngA					PF3D7_0716800	eukaryotic translation initiation factor 3 subunit I, putative
PF3D7_0317500	kinesin-5					PF3D7_1222000	tRNA-splicing ligase RtcB, putative					PF3D7_0717300	transcription initiation factor IIE subunit alpha, putative
PF3D7_0321700	conserved Plasmodium protein, unknown function					PF3D7_1224900	splicing factor 3B subunit 6, putative					PF3D7_0717400	queuine tRNA-ribosyltransferase, putative
PF3D7_0322700	conserved Plasmodium protein, unknown function					PF3D7_1225300	rRNA-processing protein FCF1, putative					PF3D7_0717700	serine--tRNA ligase, putative
PF3D7_0400800	stevor					PF3D7_1228500	RNA pseudouridylate synthase, putative					PF3D7_0718400	ribosomal protein S8, mitochondrial, putative
PF3D7_0403400	zinc finger protein, putative					PF3D7_1231500	mitosis protein dim1, putative					PF3D7_0719400	conserved Plasmodium protein, unknown function
PF3D7_0403800	alpha/beta hydrolase, putative					PF3D7_1232400	CWC16 domain-containing protein, putative					PF3D7_0719600	60S ribosomal protein L11a, putative
PF3D7_0404200	conserved Plasmodium protein, unknown function					PF3D7_1233300	pentatricopeptide repeat domain-containing protein 2, putative					PF3D7_0720000	exosome complex component CSL4, putative
PF3D7_0404600	conserved Plasmodium membrane protein, unknown function					PF3D7_1235300	CCR4-NOT transcription complex subunit 4, putative					PF3D7_0721600	40S ribosomal protein S5, putative
PF3D7_0405500	conserved Plasmodium protein, unknown function					PF3D7_1235500	N6-adenosine-methyltransferase, putative					PF3D7_0722100	protein pelota homolog, putative
PF3D7_0405700	amino acid decarboxylase AAD, putative					PF3D7_1236100	clustered-asparagine-rich protein					PF3D7_0722500	pre-mRNA-splicing factor CWC15, putative
PF3D7_0412900	erythrocyte membrane protein 1, PfEMP1					PF3D7_1241300	ribosome-binding factor A, putative					PF3D7_0723000	tRNAHis guanylyltransferase, putative
PF3D7_0415200	conserved Plasmodium protein, unknown function					PF3D7_1241800	ATP-dependent RNA helicase DBP9, putative					PF3D7_0723700	metallo-hydrolase/oxidoreductase, putative
PF3D7_0415400	coatomer subunit zeta, putative					PF3D7_1244400	RNA-binding protein, putative					PF3D7_0724300	ubiquinone biosynthesis O-methyltransferase, putative
PF3D7_0416400	histone acetyltransferase, putative					PF3D7_1249800	THO complex subunit 2, putative					PF3D7_0725300	WD repeat-containing protein, putative
PF3D7_0418100	protein SOC1, putative					PF3D7_1250000	rRNA-processing protein FCF2, putative					PF3D7_0727500	mTERF domain-containing protein, putative
PF3D7_0420000	zinc finger protein, putative					PF3D7_1306900	U1 small nuclear ribonucleoprotein A, putative					PF3D7_0728000	eukaryotic translation initiation factor 2 subunit alpha
PF3D7_0424400	surface-associated interspersed protein 4.2 (SURFIN 4.2)					PF3D7_1309300	U4/U6 small nuclear ribonucleoprotein PRP3, putative					PF3D7_0729300	60S ribosomal export protein NMD3, putative
PF3D7_0501800	chromatin assembly factor 1 subunit A					PF3D7_1312900	eukaryotic translation initation factor 4 gamma					PF3D7_0729500	N6-adenosine-methyltransferase MT-A70
PF3D7_0503400	actin-depolymerizing factor 1					PF3D7_1314000	conserved protein, unknown function					PF3D7_0730100	tRNA pseudouridine synthase D, putative
PF3D7_0505800	small ubiquitin-related modifier					PF3D7_1316500	pre-mRNA-processing factor 40, putative					PF3D7_0731400	serine/threonine protein kinase, FIKK family, pseudogene
PF3D7_0509300	conserved Plasmodium protein, unknown function					PF3D7_1317400	zinc finger protein, putative					PF3D7_0801500	nucleolar protein 10, putative
PF3D7_0518600	WD repeat-containing protein 26, putative					PF3D7_1322300	BRCT domain-containing protein, putative					PF3D7_0802300	periodic tryptophan protein 2, putative
PF3D7_0520100	protein phosphatase PPM9, putative					PF3D7_1325000	U6 snRNA-associated Sm-like protein LSm6, putative					PF3D7_0802600	adenylyl cyclase beta
PF3D7_0524100	conserved Plasmodium protein, unknown function					PF3D7_1325500	PUA domain-containing protein					PF3D7_0803300	mitogen-activated protein kinase organizer 1, putative
PF3D7_0527200	ubiquitin carboxyl-terminal hydrolase 14					PF3D7_1336900	tryptophan--tRNA ligase					PF3D7_0803400	DNA repair and recombination protein RAD54, putative
PF3D7_0529700	heptatricopeptide repeat-containing protein, putative					PF3D7_1353400	Ran-binding protein, putative					PF3D7_0803700	tubulin gamma chain
PF3D7_0530400	conserved Plasmodium protein, unknown function					PF3D7_1354600	60S ribosomal protein L7, putative					PF3D7_0804300	zinc finger protein, putative
PF3D7_0600600	erythrocyte membrane protein 1 (PfEMP1), exon 2					PF3D7_1359000	conserved Plasmodium protein, unknown function					PF3D7_0804400	methionine aminopeptidase 1c, putative
PF3D7_0603400	trophozoite exported protein 1					PF3D7_1359400	CUGBP Elav-like family member 1					PF3D7_0804600	tRNA pseudouridine synthase, putative
PF3D7_0603600	male development protein MD4, putative					PF3D7_1360100	RNA-binding protein, putative					PF3D7_0807300	ras-related protein Rab-18
PF3D7_0606000	protein KIC1					PF3D7_1360700	E3 SUMO-protein ligase PIAS, putative					PF3D7_0807900	tyrosine--tRNA ligase
PF3D7_0606900	glutaredoxin-like protein					PF3D7_1366900	conserved protein, unknown function					PF3D7_0809700	RuvB-like helicase 1
PF3D7_0608100	conserved Plasmodium protein, unknown function					PF3D7_1367400	conserved Plasmodium protein, unknown function					PF3D7_0810100	ribosomal protein L33, apicoplast, putative
PF3D7_0609200	citrate synthase-like protein, putative					PF3D7_1367600	ribosome biogenesis protein MRT4, putative					PF3D7_0810600	ATP-dependent RNA helicase DBP1, putative
PF3D7_0609300	conserved Plasmodium protein, unknown function					PF3D7_1368400	ribosomal protein L1, putative					PF3D7_0811200	ER membrane protein complex subunit 1, putative
PF3D7_0613800	AP2 domain transcription factor, putative					PF3D7_1369500	nuclear cap-binding protein subunit 1, putative					PF3D7_0811500	histone-arginine methyltransferase CARM1, putative
PF3D7_0615000	conserved Plasmodium protein, unknown function					PF3D7_1369700	U2 small nuclear ribonucleoprotein A', putative					PF3D7_0811600	protein MAP1, putative
PF3D7_0617200	BFR1 domain-containing protein, putative					PF3D7_1402500	ribosomal protein S27a, putative					PF3D7_0812220	GTP-binding protein YihA3
PF3D7_0619000	FPL domain-containing protein, putative					PF3D7_1402700	U2 snRNP-associated SURP motif-containing protein, putative					PF3D7_0812400	karyopherin alpha
PF3D7_0619600	conserved Plasmodium protein, unknown function					PF3D7_1404500	rRNA biogenesis protein RRP5, putative					PF3D7_0812500	RNA-binding protein, putative
PF3D7_0621700	RAP protein, putative					PF3D7_1405800	ribosome biogenesis protein BOP1, putative					PF3D7_0812700	U1 small nuclear ribonucleoprotein C, putative
PF3D7_0622900	AP2 domain transcription factor AP2Tel					PF3D7_1405900	RNA-binding protein, putative					PF3D7_0813300	NPL domain-containing protein, putative
PF3D7_0625300	mitochondrial DNA polymerase					PF3D7_1407500	multifunctional methyltransferase subunit TRM112, putative					PF3D7_0813700	ABC transporter F family member 1
PF3D7_0626400	CRAL/TRIO domain-containing protein, putative					PF3D7_1411400	plastid replication-repair enzyme					PF3D7_0813900	40S ribosomal protein S16, putative
PF3D7_0628600	DNA methyltransferase 1-associated protein 1, putative					PF3D7_1411500	conserved Plasmodium protein, unknown function					PF3D7_0814000	60S ribosomal protein L13-2, putative
PF3D7_0630300	DNA polymerase epsilon catalytic subunit A, putative					PF3D7_1411700	methyltransferase, putative					PF3D7_0814200	DNA/RNA-binding protein Alba 1
PF3D7_0631100	Plasmodium exported protein (PHISTb), unknown function					PF3D7_1412300	nuclear transport factor 2, putative					PF3D7_0815200	importin subunit beta, putative
PF3D7_0631300	exported protein family 1					PF3D7_1412700	AAA family ATPase, putative					PF3D7_0815600	eukaryotic translation initiation factor 3 subunit G, putative
PF3D7_0702300	sporozoite threonine and asparagine-rich protein					PF3D7_1414100	zinc finger protein, putative					PF3D7_0816000	ribosome assembly protein RRB1, putative
PF3D7_0703200	conserved Plasmodium protein, unknown function					PF3D7_1415400	Btz domain-containing protein, putative					PF3D7_0816600	chaperone protein ClpB1
PF3D7_0704300	basal complex protein BLEB					PF3D7_1415800	ribosomal RNA small subunit methyltransferase A1					PF3D7_0817100	tRNA modification GTPase, putative
PF3D7_0707200	conserved Plasmodium protein, unknown function					PF3D7_1417200	CCR4-NOT transcription complex subunit NOT1, putative					PF3D7_0817500	histidine triad nucleotide-binding protein 1
PF3D7_0707700	E3 ubiquitin-protein ligase, putative					PF3D7_1418900	ATP-dependent RNA helicase DBP4, putative					PF3D7_0817700	rhoptry neck protein 5
PF3D7_0710800	protein transport protein USE1, putative					PF3D7_1419000	conserved Plasmodium protein, unknown function					PF3D7_0818100	C3H1-type zinc finger protein CZIF2
PF3D7_0711200	conserved Plasmodium protein, unknown function					PF3D7_1419900	YTH domain-containing protein 1, putative					PF3D7_0818200	14-3-3 protein
PF3D7_0714200	conserved Plasmodium protein, unknown function					PF3D7_1423000	nucleolar GTP-binding protein 2, putative					PF3D7_0818800	U3 small nucleolar ribonucleoprotein protein IMP4, putative
PF3D7_0715700	conserved protein, unknown function					PF3D7_1423700	conserved Plasmodium protein, unknown function					PF3D7_0818900	heat shock protein 70
PF3D7_0718000	dynein heavy chain, putative					PF3D7_1425400	DEAD/DEAH box helicase, putative					PF3D7_0819000	ribonuclease, putative
PF3D7_0728300	conserved protein, unknown function					PF3D7_1432500	RNA methyltransferase, putative					PF3D7_0819100	BRIX domain, putative
PF3D7_0730200	AP-4 complex subunit beta, putative					PF3D7_1435700	ataxin-2 like protein, putative					PF3D7_0820100	RNA-binding protein, putative
PF3D7_0730500	conserved Plasmodium protein, unknown function					PF3D7_1439100	DEAD/DEAH box helicase, putative					PF3D7_0820800	conserved Plasmodium protein, unknown function
PF3D7_0730800	Plasmodium exported protein, unknown function					PF3D7_1441200	60S ribosomal protein L1, putative					PF3D7_0820900	conserved Plasmodium protein, unknown function
PF3D7_0730900	EMP1-trafficking protein					PF3D7_1445200	ATP-dependent RNA helicase MAK5, putative					PF3D7_0821000	conserved Plasmodium protein, unknown function
PF3D7_0731100	EMP1-trafficking protein					PF3D7_1445500	exosome-associated factor Rrp47, putative					PF3D7_0821400	conserved Plasmodium protein, unknown function
PF3D7_0732800	erythrocyte membrane protein 1 (PfEMP1), exon 2					PF3D7_1445600	RNA-binding protein, putative					PF3D7_0821600	polyribonucleotide 5'-hydroxyl-kinase Clp1, putative
PF3D7_0800200	erythrocyte membrane protein 1, PfEMP1					PF3D7_1461600	splicing factor 3B subunit 2, putative					PF3D7_0821700	60S ribosomal protein L22, putative
PF3D7_0801900	lysine-specific histone demethylase, putative					PF3D7_1463200	replication factor C subunit 3, putative					PF3D7_0822000	ribosomal protein L4, mitochondrial, putative
PF3D7_0802100	AP2 domain transcription factor AP2-LT					PF3D7_1466700	60S ribosome subunit biogenesis protein NIP7, putative					PF3D7_0822200	phosphorylated CTD interacting factor 1 WW domain-containing protein, putative
PF3D7_0803600	GRAM domain-containing protein, putative					PF3D7_1467500	DNA/RNA-binding protein KIN17, putative					PF3D7_0822300	small nuclear ribonucleoprotein G, putative
PF3D7_0804900	GTPase-activating protein, putative					PF3D7_1469300	pre-rRNA-processing protein PNO1, putative					PF3D7_0822800	U5 small nuclear ribonucleoprotein 40 kDa protein, putative
PF3D7_0805700	serine/threonine protein kinase, FIKK family					PF3D7_1470600	RAP protein RAP21					PF3D7_0823800	DnaJ protein, putative
PF3D7_0809400	conserved protein, unknown function					PF3D7_1474900	trailer hitch homolog, putative					PF3D7_0824300	GTP-binding protein Obg2, putative
PF3D7_0810000	acyl-CoA binding protein, putative											PF3D7_0825200	translation initiation factor IF-3
PF3D7_0812200	serine protease HTRA2											PF3D7_0826700	receptor for activated c kinase
PF3D7_0813000	protein KIC7											PF3D7_0827100	translation initiation factor IF-2, putative
PF3D7_0815800	vacuolar protein sorting-associated protein 9, putative											PF3D7_0827500	ribosomal protein L21, apicoplast, putative
PF3D7_0821200	conserved protein, unknown function											PF3D7_0827900	protein disulfide-isomerase
PF3D7_0824900	conserved Plasmodium protein, unknown function											PF3D7_0828500	translation initiation factor eIF-2B subunit alpha, putative
PF3D7_0826300	SPRY domain, putative											PF3D7_0831700	heat shock protein 70
PF3D7_0832400	stevor											PF3D7_0902100	serine/threonine protein kinase, FIKK family
PF3D7_0832900	stevor											PF3D7_0903200	ras-related protein RAB7
PF3D7_0833300	erythrocyte membrane protein 1 (PfEMP1), exon 2, pseudogene											PF3D7_0903400	ATP-dependent RNA helicase DDX60, putative
PF3D7_0904100	AP-4 complex subunit epsilon, putative											PF3D7_0903900	60S ribosomal protein L32
PF3D7_0904600	ubiquitin specific protease, putative											PF3D7_0905400	high molecular weight rhoptry protein 3
PF3D7_0906100	vacuolar protein sorting-associated protein 46, putative											PF3D7_0905900	coatomer subunit beta, putative
PF3D7_0907000	conserved Plasmodium protein, unknown function											PF3D7_0907400	ATP-dependent protease ATPase subunit ClpY
PF3D7_0907200	GTPase-activating protein, putative											PF3D7_0907800	ribosomal protein L35, apicoplast, putative
PF3D7_0907900	peptide deformylase											PF3D7_0908000	plasma membrane protein 1, putative
PF3D7_0911200	spindle and kinetochore-associated protein 1, putative											PF3D7_0908600	ribosomal RNA methyltransferase, putative
PF3D7_0917100	N-glycosylase/DNA lyase, putative											PF3D7_0908700	tRNA pseudouridine synthase, putative
PF3D7_0919900	regulator of chromosome condensation-PP1-interacting protein											PF3D7_0909800	small nuclear ribonucleoprotein Sm D3, putative
PF3D7_0920600	conserved Plasmodium protein, unknown function											PF3D7_0909900	helicase SKI2W, putative
PF3D7_0921000	ubiquitin-conjugating enzyme E2, putative											PF3D7_0910900	DNA primase large subunit, putative
PF3D7_0921600	tetratricopeptide repeat protein, putative											PF3D7_0911700	GTP-binding protein, putative
PF3D7_0924200	heptatricopeptide repeat-containing protein, putative											PF3D7_0912000	conserved Plasmodium protein, unknown function
PF3D7_0926100	protein kinase, putative											PF3D7_0912500	SAP domain-containing protein, putative
PF3D7_0928300	conserved Plasmodium protein, unknown function											PF3D7_0912800	tRNA (adenine(58)-N(1))-methyltransferase non-catalytic subunit TRM6, putative
PF3D7_0928500	conserved Plasmodium protein, unknown function											PF3D7_0913200	elongation factor 1-beta
PF3D7_0930600	peptidyl-prolyl cis-trans isomerase											PF3D7_0913400	elongation factor, putative
PF3D7_0937000	Plasmodium exported protein (PHISTb), unknown function											PF3D7_0913900	arginine--tRNA ligase, putative
PF3D7_0937600	erythrocyte membrane protein 1, PfEMP1											PF3D7_0914300	met-10+ like protein, putative
PF3D7_1000800	stevor, pseudogene											PF3D7_0914600	transcription elongation factor 1, putative
PF3D7_1001800	Plasmodium exported protein (PHISTc), unknown function											PF3D7_0915200	ribonuclease H2 subunit C, putative
PF3D7_1002600	conserved Plasmodium protein, unknown function											PF3D7_0915400	ATP-dependent 6-phosphofructokinase
PF3D7_1007600	conserved protein, unknown function											PF3D7_0916500	ubiquitin fusion degradation protein 1
PF3D7_1008000	histone deacetylase 2											PF3D7_0916600	methyltransferase, putative
PF3D7_1012100	conserved protein, unknown function											PF3D7_0916900	Zinc finger HIT domain-containing protein 3
PF3D7_1012500	phosphoglucomutase, putative											PF3D7_0917700	GPN-loop GTPase, putative
PF3D7_1013000	zinc finger protein, putative											PF3D7_0917900	heat shock protein 70
PF3D7_1013600	conserved Plasmodium protein, unknown function											PF3D7_0918000	glideosome-associated protein 50
PF3D7_1014100	merozoite surface protein MSA180											PF3D7_0918200	50S ribosomal protein L3, apicoplast, putative
PF3D7_1017000	DNA polymerase delta catalytic subunit											PF3D7_0918300	eukaryotic translation initiation factor 3 subunit F, putative
PF3D7_1018900	conserved Plasmodium protein, unknown function											PF3D7_0918600	ATP-dependent DNA helicase Q1
PF3D7_1021800	schizont egress antigen-1											PF3D7_0918800	dihydrouridine synthase, putative
PF3D7_1024000	conserved Plasmodium protein, unknown function											PF3D7_0921300	RAP protein, putative
PF3D7_1024900	conserved Plasmodium protein, unknown function											PF3D7_0921800	ribosome production factor 1, putative
PF3D7_1027700	centrin-3											PF3D7_0922100	ubiquitin-like protein, putative
PF3D7_1028700	merozoite TRAP-like protein											PF3D7_0922700	pre-mRNA-splicing factor 18, putative
PF3D7_1029300	conserved protein, unknown function											PF3D7_0922800	conserved Plasmodium protein, unknown function
PF3D7_1033500	WD repeat-containing protein 70, putative											PF3D7_0922900	3-oxoacyl-[acyl-carrier-protein] reductase
PF3D7_1035300	glutamate-rich protein GLURP											PF3D7_0923000	DNA-directed RNA polymerase II subunit RPB3, putative
PF3D7_1038400	gametocyte-specific protein											PF3D7_0923500	cyclin-dependent kinases regulatory subunit, putative
PF3D7_1039600	exported protein family 1, pseudogene											PF3D7_0925000	conserved Plasmodium protein, unknown function
PF3D7_1106500	conserved Plasmodium protein, unknown function											PF3D7_0925800	regulator of nonsense transcripts 2, putative
PF3D7_1107400	DNA repair protein RAD51											PF3D7_0928900	guanylate kinase
PF3D7_1107800	AP2 domain transcription factor, putative											PF3D7_0929000	transcription initiation factor TFIID subunit 7, putative
PF3D7_1112100	protein kinase, putative											PF3D7_0929400	high molecular weight rhoptry protein 2
PF3D7_1113000	conserved Plasmodium protein, unknown function											PF3D7_0930300	merozoite surface protein 1
PF3D7_1115500	AP2 domain transcription factor, putative											PF3D7_0931000	elongation factor Tu, putative
PF3D7_1116200	pyridoxine biosynthesis protein PDX2											PF3D7_0931700	PIH1 domain-containing protein, putative
PF3D7_1116300	peptidyl-prolyl cis-trans isomerase											PF3D7_0932400	peptide chain release factor 1
PF3D7_1117900	conserved Plasmodium protein, unknown function											PF3D7_0932600	apicoplast ribosomal protein S6, putative
PF3D7_1119900	protein transport protein SEC16, putative											PF3D7_0934000	histidine--tRNA ligase, putative
PF3D7_1120900	heat shock factor-binding protein 1											PF3D7_0934200	conserved protein, unknown function
PF3D7_1121100	conserved protein, unknown function											PF3D7_0934600	conserved Plasmodium protein, unknown function
PF3D7_1122000	conserved protein, unknown function											PF3D7_0935200	vacuolar protein sorting-associated protein 33, putative
PF3D7_1123000	conserved Plasmodium protein, unknown function											PF3D7_0935800	cytoadherence linked asexual protein 9
PF3D7_1127800	TFIIS central domain-containing protein, putative											PF3D7_1002400	transformer-2 protein homolog beta, putative
PF3D7_1130900	conserved Plasmodium protein, unknown function											PF3D7_1003200	ribosome-binding factor A, putative
PF3D7_1131400	conserved Plasmodium protein, unknown function											PF3D7_1003500	40S ribosomal protein S20e, putative
PF3D7_1131800	oxysterol-binding protein, putative											PF3D7_1003700	MKT1 domain-containing protein, putative
PF3D7_1132400	transporter, putative											PF3D7_1003800	U5 small nuclear ribonucleoprotein component, putative
PF3D7_1133500	conserved protein, unknown function											PF3D7_1004000	60S ribosomal protein L13, putative
PF3D7_1139700	adrenodoxin reductase, putative											PF3D7_1004200	WD repeat-containing protein, putative
PF3D7_1142100	DnaJ domain-containing protein, putative											PF3D7_1004400	RNA-binding protein, putative
PF3D7_1142400	coproporphyrinogen-III oxidase											PF3D7_1005000	methionine--tRNA ligase, putative
PF3D7_1142700	methyltransferase, putative											PF3D7_1005500	regulator of nonsense transcripts 1, putative
PF3D7_1145800	conserved Plasmodium protein, unknown function											PF3D7_1005600	DnaJ protein, putative
PF3D7_1149900	stevor											PF3D7_1006100	CCR4-NOT transcription complex subunit 5, putative
PF3D7_1200400	erythrocyte membrane protein 1, PfEMP1											PF3D7_1006200	DNA/RNA-binding protein Alba 3
PF3D7_1201800	cytochrome c oxidase assembly protein COX19, putative											PF3D7_1006800	G-strand-binding protein 2
PF3D7_1201900	conserved protein, unknown function											PF3D7_1007900	eukaryotic translation initiation factor 3 subunit D, putative
PF3D7_1203000	origin recognition complex subunit 1											PF3D7_1008200	flap endonuclease, putative
PF3D7_1205800	high mobility group protein B3, putative											PF3D7_1008400	26S protease regulatory subunit 4, putative
PF3D7_1219500	erythrocyte membrane protein 1 (PfEMP1), exon 2, pseudogene											PF3D7_1008600	zinc finger (CCCH type) protein, putative
PF3D7_1221000	histone-lysine N-methyltransferase, H3 lysine-4 specific											PF3D7_1008800	nucleolar protein 5, putative
PF3D7_1221500	heptatricopeptide repeat-containing protein, putative											PF3D7_1009200	ribonuclease, putative
PF3D7_1223300	DNA gyrase subunit A											PF3D7_1010000	ribosomal protein L43, mitochondrial, putative
PF3D7_1224400	WD repeat-containing protein, putative											PF3D7_1010200	DNA2/NAM7 helicase, putative
PF3D7_1224700	conserved Plasmodium protein, unknown function											PF3D7_1010600	eukaryotic translation initiation factor 2 subunit beta
PF3D7_1225200	DNA-binding protein, putative											PF3D7_1010800	50S ribosomal protein L22, mitochondrial, putative
PF3D7_1227500	protein SOC2, putative											PF3D7_1012400	hypoxanthine-guanine phosphoribosyltransferase
PF3D7_1228300	NIMA related kinase 1											PF3D7_1012600	GMP synthase [glutamine-hydrolyzing]
PF3D7_1228800	WD repeat-containing protein, putative											PF3D7_1013100	U3 small nucleolar RNA-associated protein 13, putative
PF3D7_1228900	conserved protein, unknown function											PF3D7_1013900	translation initiation factor eIF-2B subunit delta, putative
PF3D7_1230700	protein transport protein SEC13											PF3D7_1015100	CWC16 domain-containing protein, putative
PF3D7_1233900	sentrin-specific protease 1											PF3D7_1015200	cysteine--tRNA ligase
PF3D7_1234300	DNA polymerase epsilon subunit B, putative											PF3D7_1015500	nucleotidyltransferase, putative
PF3D7_1236000	vesicle transport v-SNARE protein VTI1, putative											PF3D7_1015900	enolase
PF3D7_1237100	conserved Plasmodium protein, unknown function											PF3D7_1016300	GBP130 protein
PF3D7_1237500	conserved Plasmodium protein, unknown function											PF3D7_1017700	conserved Plasmodium protein, unknown function
PF3D7_1239500	DNA gyrase subunit B											PF3D7_1018000	tRNA pseudouridine synthase, putative
PF3D7_1245100	kinesin-13, putative											PF3D7_1018500	pre-mRNA-splicing factor RDS3, putative
PF3D7_1248700	conserved protein, unknown function											PF3D7_1018600	tRNA wybutosine-synthesizing protein, putative
PF3D7_1250800	DNA repair protein rhp16, putative											PF3D7_1019300	zinc finger protein, putative
PF3D7_1251600	conserved Plasmodium protein, unknown function											PF3D7_1019400	60S ribosomal protein L30e, putative
PF3D7_1251800	conserved Plasmodium protein, unknown function											PF3D7_1019800	tRNA-specific 2-thiouridylase MnmA
PF3D7_1253100	Plasmodium exported protein (PHISTa), unknown function											PF3D7_1020900	ADP-ribosylation factor 1
PF3D7_1254300	stevor											PF3D7_1022100	methyltransferase, putative
PF3D7_1254600	stevor											PF3D7_1022400	serine/arginine-rich splicing factor 4
PF3D7_1301600	erythrocyte binding antigen-140											PF3D7_1023900	chromodomain-helicase-DNA-binding protein 1 homolog, putative
PF3D7_1301800	surface-associated interspersed protein 13.1 (SURFIN 13.1), pseudogene											PF3D7_1024200	RNA-binding protein, putative
PF3D7_1302900	conserved protein, unknown function											PF3D7_1024400	conserved Plasmodium protein, unknown function
PF3D7_1303800	conserved Plasmodium protein, unknown function											PF3D7_1024600	RAP protein, putative
PF3D7_1308100	CCAAT-binding transcription factor, putative											PF3D7_1026800	40S ribosomal protein S2
PF3D7_1309200	protein phosphatase PPM6, putative											PF3D7_1027200	ribosomal protein RSM22
PF3D7_1309400	HORMA domain protein, putative											PF3D7_1027400	DNA-directed RNA polymerase II subunit RPB7, putative
PF3D7_1312200	conserved protein, unknown function											PF3D7_1027800	60S ribosomal protein L3
PF3D7_1317600	conserved Plasmodium protein, unknown function											PF3D7_1028000	methyltransferase, putative
PF3D7_1319500	conserved protein, unknown function											PF3D7_1028300	rRNA-processing protein EBP2, putative
PF3D7_1322100	histone-lysine N-methyltransferase SET2											PF3D7_1029800	heptatricopeptide repeat and RAP domain-containing protein, putative
PF3D7_1322200	protein STU2, putative											PF3D7_1030000	transcription elongation factor SPT4, putative
PF3D7_1323300	N-acetyltransferase, GNAT family, putative											PF3D7_1030400	conserved protein, unknown function
PF3D7_1323800	vacuolar protein sorting-associated protein 52, putative											PF3D7_1030600	tRNA N6-adenosine threonylcarbamoyltransferase
PF3D7_1323900	protein BCP1, putative											PF3D7_1030700	RNA methyltransferase, putative
PF3D7_1329800	conserved Plasmodium protein, unknown function											PF3D7_1032900	RNA polymerase II-associated protein 1, putative
PF3D7_1332200	conserved protein, unknown function											PF3D7_1033000	heptatricopeptide repeat-containing protein HPR1, putative
PF3D7_1333700	histone H3-like centromeric protein CSE4											PF3D7_1033600	pre-mRNA-splicing factor CEF1, putative
PF3D7_1334100	origin recognition complex subunit 4, putative											PF3D7_1034200	ribosomal protein L27, putative
PF3D7_1334200	chaperone binding protein, putative											PF3D7_1034600	translation initiation factor IF-3, putative
PF3D7_1334300	MSP7-like protein											PF3D7_1034700	ADP-ribosylation factor, putative
PF3D7_1335700	conserved oligomeric Golgi complex subunit 3, putative											PF3D7_1034900	methionine--tRNA ligase
PF3D7_1336000	conserved Plasmodium protein, unknown function											PF3D7_1035000	U2 snRNA/tRNA pseudouridine synthase, putative
PF3D7_1336200	conserved Plasmodium protein, unknown function											PF3D7_1035500	merozoite surface protein 6
PF3D7_1336800	nuclear movement protein, putative											PF3D7_1035900	merozoites-associated armadillo repeats protein
PF3D7_1342800	phosphoenolpyruvate carboxykinase											PF3D7_1037100	pyruvate kinase 2
PF3D7_1343300	CDT1-like protein, putative											PF3D7_1037300	ADP,ATP carrier protein 1
PF3D7_1343500	conserved protein, unknown function											PF3D7_1037500	dynamin-like protein
PF3D7_1344000	aminomethyltransferase, putative											PF3D7_1037600	TFIIH basal transcription factor complex helicase XPB subunit, putative
PF3D7_1349600	spindle and kinetochore-associated protein 3, putative											PF3D7_1104000	phenylalanine--tRNA ligase beta subunit
PF3D7_1352800	vacuolar fusion protein MON1, putative											PF3D7_1105000	histone H4
PF3D7_1354900	conserved Plasmodium protein, unknown function											PF3D7_1105100	histone H2B
PF3D7_1355700	NLI interacting factor-like phosphatase, putative											PF3D7_1105400	40S ribosomal protein S4, putative
PF3D7_1356700	DnaJ protein, putative											PF3D7_1105600	translocon component PTEX88
PF3D7_1359200	high mobility group protein B4, putative											PF3D7_1105800	conserved Apicomplexan protein, unknown function
PF3D7_1362400	calpain											PF3D7_1106000	RuvB-like helicase 2
PF3D7_1364200	nucleoporin NUP205, putative											PF3D7_1106100	ribosomal protein S15, apicoplast, putative
PF3D7_1366400	rhoptry protein RHOP148											PF3D7_1106700	DNA replication ATP-dependent helicase/nuclease DNA2, putative
PF3D7_1369600	conserved Plasmodium protein, unknown function											PF3D7_1107100	nucleic acid binding protein, putative
PF3D7_1400700	stevor											PF3D7_1107500	prefoldin, putative
PF3D7_1405000	conserved Plasmodium protein, unknown function											PF3D7_1108200	D-tyrosyl-tRNA(Tyr) deacylase
PF3D7_1405200	trafficking protein particle complex subunit 1, putative											PF3D7_1108400	casein kinase 2, alpha subunit
PF3D7_1408200	AP2 domain transcription factor AP2-G2											PF3D7_1108700	heat shock protein J2
PF3D7_1408500	conserved Plasmodium protein, unknown function											PF3D7_1109200	conserved Plasmodium protein, unknown function
PF3D7_1409500	conserved Plasmodium protein, unknown function											PF3D7_1109900	60S ribosomal protein L36
PF3D7_1414700	ubiquitin carboxyl-terminal hydrolase, putative											PF3D7_1110400	RNA-binding protein, putative
PF3D7_1414900	ATP-dependent protease, putative											PF3D7_1111000	RNA cytosine C(5)-methyltransferase NSUN2
PF3D7_1415600	conserved Plasmodium protein, unknown function											PF3D7_1111100	replication factor C subunit 5, putative
PF3D7_1417700	conserved protein, unknown function											PF3D7_1111200	transcription elongation regulator 1-like protein, putative
PF3D7_1418100	liver specific protein 1, putative											PF3D7_1111600	endonuclease/exonuclease/phosphatase family protein, putative
PF3D7_1419600	conserved Plasmodium protein, unknown function											PF3D7_1112300	conserved Plasmodium protein, unknown function
PF3D7_1420700	surface protein P113											PF3D7_1112400	nucleic acid binding protein, putative
PF3D7_1423200	peptidyl-prolyl cis-trans isomerase											PF3D7_1113600	conserved Plasmodium protein, unknown function
PF3D7_1427900	leucine-rich repeat protein											PF3D7_1114400	RAP protein, putative
PF3D7_1428800	transcription initiation TFIID-like, putative											PF3D7_1116800	heat shock protein 101
PF3D7_1432800	HP12 protein homolog, putative											PF3D7_1117500	tyrosine--tRNA ligase
PF3D7_1434400	conserved protein, unknown function											PF3D7_1117600	peptidyl-tRNA hydrolase ICT1
PF3D7_1438400	metacaspase-2											PF3D7_1117700	GTP-binding nuclear protein RAN/TC4
PF3D7_1440100	cohesin complex subunit RAD21											PF3D7_1118200	heat shock protein 90, putative
PF3D7_1443200	heptatricopeptide repeat-containing protein, putative											PF3D7_1118300	insulinase, putative
PF3D7_1447100	conserved Plasmodium protein, unknown function											PF3D7_1118500	nucleolar protein 56, putative
PF3D7_1448800	Appr-1-p processing domain protein											PF3D7_1119000	acyl-CoA-binding protein, putative
PF3D7_1449100	CLASP domain-containing protein, putative											PF3D7_1119100	tRNA m(1)G methyltransferase, putative
PF3D7_1449500	AP2 domain transcription factor AP2-O5, putative											PF3D7_1119300	splicing factor U2AF small subunit, putative
PF3D7_1449900	conserved protein, unknown function											PF3D7_1119600	ATP-dependent zinc metalloprotease FTSH, putative
PF3D7_1451200	conserved Plasmodium protein, unknown function											PF3D7_1119700	conserved Plasmodium protein, unknown function
PF3D7_1453700	HSP90 co-chaperone p23											PF3D7_1119800	alternative splicing factor ASF-1, putative
PF3D7_1453900	conserved Plasmodium protein, unknown function											PF3D7_1120500	tRNA nucleotidyltransferase, putative
PF3D7_1454500	iron-sulfur cluster assembly protein ISCU											PF3D7_1121700	protein GCN20
PF3D7_1455500	AP-1 complex subunit gamma, putative											PF3D7_1122900	dynein heavy chain, putative
PF3D7_1455700	conserved Plasmodium protein, unknown function											PF3D7_1123400	eukaryotic peptide chain release factor GTP-binding subunit, putative
PF3D7_1456100	serine hydroxymethyltransferase											PF3D7_1123700	ribosomal protein L37, mitochondrial, putative
PF3D7_1456900	conserved protein, unknown function											PF3D7_1124900	60S ribosomal protein L35, putative
PF3D7_1459700	pyridoxal 5'-phosphate synthase, putative											PF3D7_1125500	small nuclear ribonucleoprotein Sm D1, putative
PF3D7_1460500	conserved Plasmodium protein, unknown function											PF3D7_1126000	threonine--tRNA ligase
PF3D7_1461800	conserved Plasmodium protein, unknown function											PF3D7_1126200	40S ribosomal protein S18, putative
PF3D7_1464100	conserved Plasmodium protein, unknown function											PF3D7_1126400	mediator of RNA polymerase II transcription subunit 21, putative
PF3D7_1466200	homeodomain-like protein HDP1											PF3D7_1126900	small nuclear ribonucleoprotein F, putative
PF3D7_1467600	conserved Plasmodium protein, unknown function											PF3D7_1127300	tRNA (guanine-N(7)-)-methyltransferase, putative
PF3D7_1469100	Golgi SNAP receptor complex member 1, putative											PF3D7_1129000	spermidine synthase
PF3D7_1470200	conserved Plasmodium protein, unknown function											PF3D7_1130100	60S ribosomal protein L38
PF3D7_1470700	conserved Plasmodium protein, unknown function											PF3D7_1130600	tRNA:m(4)X modification enzyme TRM13, putative
PF3D7_1473200	DnaJ protein, putative											PF3D7_1131000	RNA-binding protein s1, putative
PF3D7_1479900	stevor											PF3D7_1132100	RNA-binding protein, putative
												PF3D7_1132300	nucleic acid binding protein, putative
												PF3D7_1132600	pre-mRNA-splicing factor 38A, putative
												PF3D7_1132700	50S ribosomal protein L2, putative
												PF3D7_1133700	FHA domain-containing protein, putative
												PF3D7_1133800	RNA (uracil-5-)methyltransferase
												PF3D7_1134100	protein disulfide-isomerase, putative
												PF3D7_1134700	DNA-directed RNA polymerase I subunit RPA2, putative
												PF3D7_1135400	HotDog domain-containing protein, putative
												PF3D7_1136400	signal recognition particle subunit SRP72, putative
												PF3D7_1136500	casein kinase 1
												PF3D7_1137500	ribosomal protein S14, apicoplast, putative
												PF3D7_1138100	ubiquitin-related modifier 1, putative
												PF3D7_1139500	AAA family ATPase, putative
												PF3D7_1140300	P-loop containing nucleoside triphosphate hydrolase, putative
												PF3D7_1142500	60S ribosomal protein L28
												PF3D7_1142600	60S ribosomal protein L35ae, putative
												PF3D7_1143800	oocyst capsule protein Cap93, putative
												PF3D7_1144000	40S ribosomal protein S21
												PF3D7_1144100	mitochondrial large subunit ribosomal protein, putative
												PF3D7_1144300	60S ribosomal protein L41
												PF3D7_1144600	transcription initiation factor IIF subunit beta, putative
												PF3D7_1144900	ras-related protein Rab-6
												PF3D7_1145400	dynamin-like protein
												PF3D7_1145700	bicoid-interacting protein BIN3, putative
												PF3D7_1147000	sporozoite and liver stage asparagine-rich protein
												PF3D7_1201500	GPN-loop GTPase, putative
												PF3D7_1201600	NIMA related kinase 3
												PF3D7_1202500	trimethylguanosine synthase, putative
												PF3D7_1202800	DNA/RNA-binding protein, putative
												PF3D7_1203500	threonylcarbamoyl-AMP synthase, putative
												PF3D7_1204600	cytidine deaminase, putative
												PF3D7_1205100	O-phosphoseryl-tRNA(Sec) selenium transferase, putative
												PF3D7_1205700	targeted glyoxalase II
												PF3D7_1206200	eukaryotic translation initiation factor 3 subunit C, putative
												PF3D7_1206400	thiosulfate sulfurtransferase, putative
												PF3D7_1206700	eukaryotic translation initiation factor 5, putative
												PF3D7_1207200	zinc finger protein, putative
												PF3D7_1207500	RNA-binding protein, putative
												PF3D7_1207600	tRNA dimethylallyltransferase, putative
												PF3D7_1208000	ribosomal protein L29, apicoplast, putative
												PF3D7_1209000	mago-binding protein, putative
												PF3D7_1209300	telomere repeat-binding zinc finger protein
												PF3D7_1210000	50S ribosomal protein L1, apicoplast, putative
												PF3D7_1210200	zinc finger protein, putative
												PF3D7_1211400	heat shock protein DNAJ homologue Pfj4
												PF3D7_1211500	ribosomal protein S18, mitochondrial
												PF3D7_1211700	DNA replication licensing factor MCM5, putative
												PF3D7_1211800	polyubiquitin
												PF3D7_1212700	eukaryotic translation initiation factor 3 subunit A, putative
												PF3D7_1213700	DNA-directed RNA polymerases I, II, and III subunit RPABC3, putative
												PF3D7_1213800	proline--tRNA ligase
												PF3D7_1213900	W2 domain-containing protein, putative
												PF3D7_1215000	thioredoxin peroxidase 2
												PF3D7_1216300	signal recognition particle subunit SRP19
												PF3D7_1217800	diphthamide biosynthesis protein 3, putative
												PF3D7_1218200	symplekin domain-containing protein, putative
												PF3D7_1218600	arginine--tRNA ligase
												PF3D7_1220000	female development protein FD4, putative
												PF3D7_1220100	pre-mRNA-processing factor 17, putative
												PF3D7_1220400	debranching enzyme-associated ribonuclease, putative
												PF3D7_1220500	ribosome biogenesis protein TSR3, putative
												PF3D7_1222300	endoplasmin, putative
												PF3D7_1223100	cAMP-dependent protein kinase regulatory subunit
												PF3D7_1223900	50S ribosomal protein L24, putative
												PF3D7_1225100	isoleucine--tRNA ligase, putative
												PF3D7_1226700	U3 small nucleolar RNA-interacting protein 2, putative
												PF3D7_1226900	parasitophorous vacuolar protein 2
												PF3D7_1227100	DNA helicase 60
												PF3D7_1227400	conserved Plasmodium protein, unknown function
												PF3D7_1227800	elongator complex protein 3, putative
												PF3D7_1227900	RNA pseudouridylate synthase, putative
												PF3D7_1228600	merozoite surface protein 9
												PF3D7_1230400	ATP-dependent protease subunit ClpQ
												PF3D7_1230500	WD repeat-containing protein, putative
												PF3D7_1230600	RNA cytosine C(5)-methyltransferase, putative
												PF3D7_1230800	pre-mRNA-splicing regulator WTAP, putative
												PF3D7_1230900	serine/threonine protein kinase RIO1, putative
												PF3D7_1231100	ras-related protein Rab-2
												PF3D7_1231600	pre-mRNA-splicing factor ATP-dependent RNA helicase PRP2, putative
												PF3D7_1231800	asparagine-rich protein, putative
												PF3D7_1232000	phenylalanine--tRNA ligase
												PF3D7_1232100	60 kDa chaperonin
												PF3D7_1232200	dihydrolipoyl dehydrogenase, mitochondrial
												PF3D7_1233000	elongation factor G
												PF3D7_1234800	splicing factor 3B subunit 3, putative
												PF3D7_1234900	CHCH domain-containing protein, putative
												PF3D7_1235000	PIH1 domain-containing protein, putative
												PF3D7_1235900	pre-mRNA-splicing factor SYF1, putative
												PF3D7_1236700	S-adenosyl-methyltransferase, putative
												PF3D7_1237200	conserved Plasmodium protein, unknown function
												PF3D7_1237400	hydrolase, putative
												PF3D7_1237600	periodic tryptophan protein 1, putative
												PF3D7_1237800	ubiquitin-like modifier HUB1, putative
												PF3D7_1238300	pre-mRNA-splicing factor CWC22, putative
												PF3D7_1238600	sphingomyelin phosphodiesterase
												PF3D7_1239100	ribosomal protein L23, mitochondrial
												PF3D7_1239600	hydroxyethylthiazole kinase
												PF3D7_1241100	polyadenylation factor subunit 2, putative
												PF3D7_1241700	replication factor C subunit 4, putative
												PF3D7_1242200	queuine tRNA-ribosyltransferase, putative
												PF3D7_1242700	40S ribosomal protein S17, putative
												PF3D7_1243100	zinc finger protein, putative
												PF3D7_1244800	translation machinery-associated protein 46, putative
												PF3D7_1245400	50S ribosomal protein L3, mitochondrial, putative
												PF3D7_1246200	actin I
												PF3D7_1246700	conserved Plasmodium protein, unknown function
												PF3D7_1246800	signal recognition particle receptor subunit beta, putative
												PF3D7_1247900	U3 small nucleolar RNA-associated protein 11, putative
												PF3D7_1248000	tRNA-splicing endonuclease, putative
												PF3D7_1248100	methyltransferase, putative
												PF3D7_1248200	pre-mRNA-splicing factor RBM22, putative
												PF3D7_1248900	26S protease regulatory subunit 8, putative
												PF3D7_1249100	THUMP domain-containing protein, putative
												PF3D7_1249900	ribosomal RNA small subunit methyltransferase A2, putative
												PF3D7_1250600	translation initiation factor eIF-2B subunit beta, putative
												PF3D7_1250700	transcription initiation factor IIA subunit 2, putative
												PF3D7_1251500	ATP-dependent RNA helicase DRS1, putative
												PF3D7_1251700	tryptophan--tRNA ligase
												PF3D7_1252100	rhoptry neck protein 3
												PF3D7_1254700	rifin
												PF3D7_1302000	EMP1-trafficking protein
												PF3D7_1302100	gamete antigen 27/25
												PF3D7_1302500	AAA domain-containing protein, putative
												PF3D7_1302700	ATP-dependent RNA helicase DHR1, putative
												PF3D7_1302800	40S ribosomal protein S7, putative
												PF3D7_1303100	methyltransferase, putative
												PF3D7_1304900	DNA-directed RNA polymerase II subunit RPB11, putative
												PF3D7_1305400	AAR2 protein, putative
												PF3D7_1306300	SAM dependent methyltransferase, putative
												PF3D7_1306400	26S protease regulatory subunit 10B, putative
												PF3D7_1307000	exosome complex component RRP40, putative
												PF3D7_1307100	U3 small nucleolar RNA-associated protein 6, putative
												PF3D7_1308900	mRNA-decapping enzyme 2, putative
												PF3D7_1309000	conserved protein, unknown function
												PF3D7_1309100	60S ribosomal protein L24, putative
												PF3D7_1309500	H/ACA ribonucleoprotein complex subunit 1, putative
												PF3D7_1309600	ribosomal RNA methyltransferase, putative
												PF3D7_1310600	ras-related protein Rab-5B
												PF3D7_1310700	PhIL1-interacting candidate PIC5
												PF3D7_1310900	ribosomal protein S15, mitochondrial, putative
												PF3D7_1311200	transducin beta-like protein TBL1, putative
												PF3D7_1311400	AP-1 complex subunit mu-1
												PF3D7_1312300	ribosomal protein S35, mitochondrial, putative
												PF3D7_1312600	2-oxoisovalerate dehydrogenase subunit alpha, mitochondrial, putative
												PF3D7_1313200	methionyl-tRNA formyltransferase, putative
												PF3D7_1313600	Clu domain-containing protein, putative
												PF3D7_1314200	telomerase reverse transcriptase
												PF3D7_1315200	heptatricopeptide repeat-containing protein, putative
												PF3D7_1315900	exportin-T, putative
												PF3D7_1317000	U4/U6.U5 tri-snRNP-associated protein 2, putative
												PF3D7_1317300	RNA-binding protein, putative
												PF3D7_1317800	40S ribosomal protein S19
												PF3D7_1317900	nucleolar complex protein 4, putative
												PF3D7_1318800	translocation protein SEC63, putative
												PF3D7_1320300	conserved protein, unknown function
												PF3D7_1320600	ras-related protein Rab-11A
												PF3D7_1320900	RNA-binding protein, putative
												PF3D7_1321700	splicing factor 1
												PF3D7_1323400	60S ribosomal protein L23
												PF3D7_1323700	glideosome associated protein with multiple membrane spans 1
												PF3D7_1324500	DEAD box helicase, putative
												PF3D7_1324700	SNARE protein, putative
												PF3D7_1324900	L-lactate dehydrogenase
												PF3D7_1325100	phosphoribosylpyrophosphate synthetase
												PF3D7_1326300	RNA-binding protein, putative
												PF3D7_1326400	translation initiation factor eIF-2B subunit gamma, putative
												PF3D7_1327200	ribonuclease P protein subunit RPR2, putative
												PF3D7_1327400	conserved Plasmodium protein, unknown function
												PF3D7_1327700	regulator of nonsense transcripts 3B, putative
												PF3D7_1327800	ribose-phosphate pyrophosphokinase, putative
												PF3D7_1329000	DNA-directed RNA polymerase III subunit RPC1, putative
												PF3D7_1330600	elongation factor Tu, putative
												PF3D7_1330800	RNA-binding protein, putative
												PF3D7_1331100	DNA polymerase theta, putative
												PF3D7_1331700	glutamine--tRNA ligase, putative
												PF3D7_1331800	60S ribosomal protein L23, putative
												PF3D7_1332400	nucleotidyltransferase, putative
												PF3D7_1332500	SAM-dependent RNA methyltransferase, putative
												PF3D7_1332700	ATP-dependent RNA helicase DBP8, putative
												PF3D7_1332800	eukaryotic translation initiation factor 6, putative
												PF3D7_1332900	isoleucine--tRNA ligase, putative
												PF3D7_1333300	transmembrane emp24 domain-containing protein, putative
												PF3D7_1333400	AMMECR1 domain-containing protein, putative
												PF3D7_1333600	U3 small nucleolar RNA-associated protein 4, putative
												PF3D7_1333900	conserved Plasmodium protein, unknown function
												PF3D7_1336700	parasitophorous vacuolar protein 3, putative
												PF3D7_1337900	conserved Plasmodium protein, unknown function
												PF3D7_1338200	60S ribosomal protein L6, putative
												PF3D7_1338300	elongation factor 1-gamma, putative
												PF3D7_1339500	ribosomal protein L49, mitochondrial, putative
												PF3D7_1340100	exosome complex component RRP42, putative
												PF3D7_1340600	RNA lariat debranching enzyme, putative
												PF3D7_1340700	ras-related protein Rab-11B
												PF3D7_1341200	60S ribosomal protein L18, putative
												PF3D7_1341300	60S ribosomal protein L18-2, putative
												PF3D7_1342000	40S ribosomal protein S6
												PF3D7_1342100	aconitate hydratase
												PF3D7_1342700	DNA-directed RNA polymerases I, II, and III subunit RPABC4, putative
												PF3D7_1343000	phosphoethanolamine N-methyltransferase
												PF3D7_1343200	tRNA guanosine-2'-O-methyltransferase, putative
												PF3D7_1343900	U4/U6 small nuclear ribonucleoprotein PRP4, putative
												PF3D7_1344500	U6 snRNA phosphodiesterase, putative
												PF3D7_1345700	isocitrate dehydrogenase [NADP], mitochondrial
												PF3D7_1346100	protein transport protein SEC61 subunit alpha
												PF3D7_1346200	nuclear import protein MOG1, putative
												PF3D7_1347000	WD repeat-containing protein 92, putative
												PF3D7_1348100	GTPase, putative
												PF3D7_1348200	step II splicing factor, putative
												PF3D7_1348300	elongation factor Tu, putative
												PF3D7_1348400	conserved Plasmodium membrane protein, unknown function
												PF3D7_1349200	glutamate--tRNA ligase
												PF3D7_1349400	cytidine and deoxycytidylate deaminase, putative
												PF3D7_1349800	GPN-loop GTPase, putative
												PF3D7_1350100	lysine--tRNA ligase
												PF3D7_1350200	small nuclear ribonucleoprotein E, putative
												PF3D7_1350700	N6-adenine-specific methylase, putative
												PF3D7_1351400	60S ribosomal protein L17, putative
												PF3D7_1352000	GTP-binding protein, putative
												PF3D7_1352500	thioredoxin-related protein, putative
												PF3D7_1352700	intron-binding protein aquarius, putative
												PF3D7_1353500	RNA polymerase II transcription factor B subunit 4, putative
												PF3D7_1354300	large subunit rRNA methyltransferase, putative
												PF3D7_1355200	RAP protein, putative
												PF3D7_1355800	splicing factor 3B subunit 5, putative
												PF3D7_1356900	protein kinase 5
												PF3D7_1357000	elongation factor 1-alpha
												PF3D7_1357100	elongation factor 1-alpha
												PF3D7_1357200	glutamate--tRNA ligase
												PF3D7_1357700	U3 small nucleolar RNA-associated protein 21, putative
												PF3D7_1358100	Sas10 domain-containing protein, putative
												PF3D7_1358600	zinc finger protein, putative
												PF3D7_1358800	40S ribosomal protein S15
												PF3D7_1358900	GTP-binding protein, putative
												PF3D7_1359300	exosome complex exonuclease RRP44
												PF3D7_1360800	falcilysin
												PF3D7_1361000	protein arginine N-methyltransferase 5, putative
												PF3D7_1361100	protein transport protein Sec24A
												PF3D7_1361800	glideosome-associated connector
												PF3D7_1361900	proliferating cell nuclear antigen 1
												PF3D7_1363300	50S ribosomal protein L9, mitochondrial, putative
												PF3D7_1363500	CCR4 domain-containing protein 2, putative
												PF3D7_1364500	exosome complex component RRP45, putative
												PF3D7_1364800	DNA-directed RNA polymerases I, II, and III subunit RPABC1, putative
												PF3D7_1365000	conserved Plasmodium protein, unknown function
												PF3D7_1365100	ribosomal protein S17, mitochondrial
												PF3D7_1365400	adenylyltransferase and sulfurtransferase UBA4, putative
												PF3D7_1365500	aminomethyltransferase, mitochondrial, putative
												PF3D7_1365600	DNA topoisomerase 6 subunit B
												PF3D7_1365900	ubiquitin-60S ribosomal protein L40
												PF3D7_1366600	signal recognition particle receptor subunit alpha, putative
												PF3D7_1367100	U1 small nuclear ribonucleoprotein 70 kDa homolog, putative
												PF3D7_1367700	alanine--tRNA ligase
												PF3D7_1368200	ABC transporter E family member 1, putative
												PF3D7_1372000	Plasmodium exported protein (PHISTa), unknown function
												PF3D7_1402100	pseudouridine synthase, putative
												PF3D7_1404400	ribosomal protein L16, mitochondrial, putative
												PF3D7_1405300	conserved Plasmodium protein, unknown function
												PF3D7_1406000	RNA-binding protein 8A, putative
												PF3D7_1406200	transcription elongation factor SPT6, putative
												PF3D7_1406400	pentatricopeptide repeat-containing protein 1
												PF3D7_1406800	glideosome associated protein with multiple membrane spans 3
												PF3D7_1406900	radical SAM protein, putative
												PF3D7_1407000	LCCL domain-containing protein
												PF3D7_1407100	rRNA 2'-O-methyltransferase fibrillarin, putative
												PF3D7_1407300	pre-mRNA-splicing factor 38B, putative
												PF3D7_1407800	plasmepsin IV
												PF3D7_1408400	FANCJ-like helicase, putative
												PF3D7_1408600	40S ribosomal protein S8e, putative
												PF3D7_1408900	tRNA-dihydrouridine synthase, putative
												PF3D7_1409000	WD repeat-containing protein, putative
												PF3D7_1410000	ER membrane protein complex subunit 2, putative
												PF3D7_1410300	WD repeat-containing protein, putative
												PF3D7_1410400	rhoptry-associated protein 1
												PF3D7_1410600	eukaryotic translation initiation factor 2 subunit gamma, putative
												PF3D7_1410700	conserved protein, unknown function
												PF3D7_1410900	ribosome maturation protein SBDS, putative
												PF3D7_1411900	p1/s1 nuclease, putative
												PF3D7_1412000	p1/s1 nuclease, putative
												PF3D7_1413400	30S ribosomal protein S9, putative
												PF3D7_1414300	60S ribosomal protein L10, putative
												PF3D7_1414600	mRNA-capping enzyme subunit alpha
												PF3D7_1414800	small nuclear ribonucleoprotein-associated protein B, putative
												PF3D7_1415200	DNA-directed RNA polymerases I and III subunit RPAC2, putative
												PF3D7_1416100	protein SEY1, putative
												PF3D7_1417500	H/ACA ribonucleoprotein complex subunit 4, putative
												PF3D7_1417800	DNA replication licensing factor MCM2
												PF3D7_1419100	ATP-dependent RNA helicase DDX55
												PF3D7_1419700	eukaryotic translation initiation factor 3 subunit H, putative
												PF3D7_1420400	glycine--tRNA ligase
												PF3D7_1421200	40S ribosomal protein S25
												PF3D7_1421400	DNA-directed RNA polymerase III subunit RPC6, putative
												PF3D7_1422100	ribosomal protein L21, mitochondrial, putative
												PF3D7_1422700	conserved protein, unknown function
												PF3D7_1424100	60S ribosomal protein L5, putative
												PF3D7_1424400	60S ribosomal protein L7-3, putative
												PF3D7_1425600	zinc finger protein, putative
												PF3D7_1425800	conserved Plasmodium protein, unknown function
												PF3D7_1426000	60S ribosomal protein L21
												PF3D7_1426100	transcription factor BTF3, putative
												PF3D7_1426200	protein arginine N-methyltransferase 1
												PF3D7_1427600	CorA-like Mg2+ transporter protein, putative
												PF3D7_1427800	exosome complex component RRP41
												PF3D7_1428100	WW domain-binding protein 11, putative
												PF3D7_1428600	peptide chain release factor 1
												PF3D7_1429000	protein archease, putative
												PF3D7_1429100	ribosomal protein L15, apicoplast, putative
												PF3D7_1429700	ribosomal protein L15, mitochondrial, putative
												PF3D7_1430600	endonuclease/exonuclease/phosphatase family protein, putative
												PF3D7_1430800	PhIL1 interacting protein PIP3
												PF3D7_1431000	ribosomal protein L17, mitochondrial, putative
												PF3D7_1431300	large subunit GTPase 1, putative
												PF3D7_1431600	succinate--CoA ligase [ADP-forming] subunit beta
												PF3D7_1431700	60S ribosomal protein L14, putative
												PF3D7_1432300	importin, putative
												PF3D7_1432700	protein-L-isoaspartate(D-aspartate) O-methyltransferase, putative
												PF3D7_1433000	H/ACA ribonucleoprotein complex subunit 3, putative
												PF3D7_1433700	conserved Plasmodium protein, unknown function
												PF3D7_1434100	queuine tRNA-ribosyltransferase, putative
												PF3D7_1434500	dynein-related AAA-type ATPase, putative
												PF3D7_1434800	mitochondrial acidic protein MAM33, putative
												PF3D7_1435100	ribonuclease H2 subunit B, putative
												PF3D7_1436500	GTP-binding protein, putative
												PF3D7_1437900	HSP40, subfamily A
												PF3D7_1438000	eukaryotic translation initiation factor eIF2A, putative
												PF3D7_1438500	cleavage and polyadenylation specificity factor subunit 3, putative
												PF3D7_1438700	DNA primase small subunit
												PF3D7_1438900	thioredoxin peroxidase 1
												PF3D7_1439500	oocyst rupture protein 2, putative
												PF3D7_1441000	cytoplasmic tRNA 2-thiolation protein 2, putative
												PF3D7_1441400	FACT complex subunit SSRP1, putative
												PF3D7_1442000	ADP-ribosylation factor, putative
												PF3D7_1442200	GTP-binding protein YihA2
												PF3D7_1442300	tRNA import protein tRIP
												PF3D7_1442800	conserved Plasmodium protein, unknown function
												PF3D7_1443500	poly(A)-specific ribonuclease PARN, putative
												PF3D7_1443800	pre-mRNA-splicing factor CWC24, putative
												PF3D7_1444500	eukaryotic translation initiation factor 2-alpha kinase 1
												PF3D7_1444600	conserved Plasmodium protein, unknown function
												PF3D7_1444800	fructose-bisphosphate aldolase
												PF3D7_1445100	histidine--tRNA ligase, putative
												PF3D7_1445300	ribosomal protein S29, mitochondrial, putative
												PF3D7_1445700	conserved Plasmodium protein, unknown function
												PF3D7_1445900	ATP-dependent RNA helicase DDX17
												PF3D7_1446200	M17 leucyl aminopeptidase
												PF3D7_1446600	centrin-2
												PF3D7_1447000	40S ribosomal protein S5
												PF3D7_1447300	ribosomal protein S14, mitochondrial, putative
												PF3D7_1447700	conserved protein, unknown function
												PF3D7_1448000	U3 small nucleolar RNA-associated protein 12, putative
												PF3D7_1449700	exosome complex exonuclease RRP6
												PF3D7_1450100	signal recognition particle subunit SRP54
												PF3D7_1450700	Cwf21 domain-containing protein
												PF3D7_1450800	conserved protein, unknown function
												PF3D7_1451000	ADP-ribosylation factor, putative
												PF3D7_1451100	elongation factor 2
												PF3D7_1451500	pre-mRNA-splicing factor CWF18, putative
												PF3D7_1451900	ribosome biogenesis protein TSR1, putative
												PF3D7_1452600	conserved Plasmodium protein, unknown function
												PF3D7_1452700	U1 snRNP-associated protein, putative
												PF3D7_1453600	RAP protein, putative
												PF3D7_1453800	glucose-6-phosphate dehydrogenase-6-phosphogluconolactonase
												PF3D7_1454100	tRNA intron endonuclease, putative
												PF3D7_1454600	ribosomal protein S11, mitochondrial, putative
												PF3D7_1455200	methyltransferase AAMT
												PF3D7_1456400	conserved Plasmodium protein, unknown function
												PF3D7_1456600	ribosomal protein L28, mitochondrial, putative
												PF3D7_1456800	V-type H(+)-translocating pyrophosphatase, putative
												PF3D7_1457300	MA3 domain-containing protein, putative
												PF3D7_1458700	exonuclease V, mitochondrial, putative
												PF3D7_1459000	ATP-dependent RNA helicase DBP5
												PF3D7_1459100	GTP-binding protein, putative
												PF3D7_1459400	conserved protein, unknown function
												PF3D7_1460700	60S ribosomal protein L27
												PF3D7_1460900	ribosomal protein S10, apicoplast, putative
												PF3D7_1461300	40S ribosomal protein S28e, putative
												PF3D7_1461900	valine--tRNA ligase, putative
												PF3D7_1462300	GTP-binding protein, putative
												PF3D7_1462800	glyceraldehyde-3-phosphate dehydrogenase
												PF3D7_1463800	ribosomal protein S6, mitochondrial, putative
												PF3D7_1464400	zinc finger protein, putative
												PF3D7_1465300	ribonuclease Z, putative
												PF3D7_1465900	40S ribosomal protein S3
												PF3D7_1466800	NOC3 domain-containing protein, putative
												PF3D7_1466900	conserved Plasmodium protein, unknown function
												PF3D7_1467400	50S ribosomal protein L22, apicoplast, putative
												PF3D7_1468400	C3H1-type zinc finger protein CZIF1
												PF3D7_1468700	eukaryotic initiation factor 4A
												PF3D7_1468900	zinc finger protein, putative
												PF3D7_1469000	translation initiation factor IF-1
												PF3D7_1471000	RNA 3'-terminal phosphate cyclase-like protein, putative
												PF3D7_1471100	exported protein 2
												PF3D7_1471300	RAP protein, putative
												PF3D7_1472000	pre-mRNA-splicing factor ISY1, putative
												PF3D7_1472700	DNA-directed RNA polymerase, alpha subunit, putative
												PF3D7_1474100	ribosomal protein L20, mitochondrial, putative
												PF3D7_1474300	DNA repair metallo-beta-lactamase protein, putative
												PF3D7_1475200	conserved protein, unknown function
												PF3D7_1475400	cysteine repeat modular protein 4
												PF3D7_1476400	serine/threonine protein kinase, FIKK family, pseudogene
												PF3D7_API00100	apicoplast ribosomal protein S4
												PF3D7_API01300	50S ribosomal protein L4, putative
												PF3D7_API01400	ribosomal protein L23, putative
												PF3D7_API01500	apicoplast ribosomal protein L2
												PF3D7_API01600	apicoplast ribosomal protein S19
												PF3D7_API01700	ribosomal protein S3, putative
												PF3D7_API01800	apicoplast ribosomal protein L16
												PF3D7_API01900	apicoplast ribosomal protein S17
												PF3D7_API02000	apicoplast ribosomal protein L14
												PF3D7_API02100	apicoplast ribosomal protein S8
												PF3D7_API02200	apicoplast ribosomal protein L6
												PF3D7_API02300	apicoplast ribosomal protein S5
												PF3D7_API02500	apicoplast ribosomal protein L36
												PF3D7_API02600	apicoplast ribosomal protein S11
												PF3D7_API02700	apicoplast ribosomal protein S12
												PF3D7_API02800	apicoplast ribosomal protein S7
												PF3D7_API02900	elongation factor Tu
												PF3D7_API03500	apicoplast ribosomal protein L11, putative
												PF3D7_API04100	30S ribosomal protein S2, putative
												PF3D7_API04200	DNA-directed RNA polymerase subunit beta'', putative
												PF3D7_API04300	DNA-directed RNA polymerase subunit beta', putative
												PF3D7_API04400	DNA-directed RNA polymerase subunit beta, putative

## Sheet: Unique RNA-associated prot list
Gene ID	Product Description
PF3D7_0102900	aspartate--tRNA ligase
PF3D7_0103600	ATP-dependent DNA/RNA helicase PSH1
PF3D7_0103700	L-seryl-tRNA(Sec) kinase, putative
PF3D7_0104900	RNase MRP
PF3D7_0105200	heptatricopeptide repeat and RAP domain-containing protein, putative
PF3D7_0105500	conserved protein, unknown function
PF3D7_0105600	FtsJ-like methyltransferase, putative
PF3D7_0105700	asparagine-rich antigen Pfa35-2
PF3D7_0106300	calcium-transporting ATPase
PF3D7_0106400	pre-rRNA-processing protein TSR2, putative
PF3D7_0106600	conserved Plasmodium protein, unknown function
PF3D7_0106700	small ribosomal subunit assembling AARP2 protein
PF3D7_0106800	ras-related protein Rab-5C
PF3D7_0107200	CCR4 domain-containing protein 3, putative
PF3D7_0107600	eukaryotic translation initiation factor 2-alpha kinase 2, putative
PF3D7_0107900	conserved Plasmodium protein, unknown function
PF3D7_0108300	conserved Plasmodium protein, unknown function
PF3D7_0109200	cleavage and polyadenylation specificity factor subunit 5, putative
PF3D7_0109600	cold-shock protein, putative
PF3D7_0109700	rRNA biogenesis protein RRP36, putative
PF3D7_0109800	phenylalanine--tRNA ligase alpha subunit
PF3D7_0110100	selenocysteine-specific elongation factor, putative
PF3D7_0110400	DNA-directed RNA polymerase II subunit RPB9, putative
PF3D7_0110700	chromatin assembly factor 1 subunit C, putative
PF3D7_0110800	transcription initiation factor TFIIB, putative
PF3D7_0110900	adenylate kinase-like protein 1
PF3D7_0111800	eukaryotic translation initiation factor 4E, putative
PF3D7_0112200	multidrug resistance-associated protein 1
PF3D7_0201800	knob associated heat shock protein 40
PF3D7_0202000	knob-associated histidine-rich protein
PF3D7_0203700	protein MAK16, putative
PF3D7_0203900	5'-3' exonuclease, putative
PF3D7_0204600	5'-3' exonuclease, putative
PF3D7_0204900	2-methoxy-6-polyprenyl-1,4-benzoquinol methylase, mitochondrial, putative
PF3D7_0205400	PCI domain-containing protein, putative
PF3D7_0205500	DNA-directed RNA polymerase II 16 kDa subunit, putative
PF3D7_0205700	RNA-binding protein, putative
PF3D7_0206600	DNA-directed RNA polymerase III subunit RPC10, putative
PF3D7_0208200	KRR1 small subunit processome component, putative
PF3D7_0208600	ribosome-recycling factor
PF3D7_0208700	SHS2 domain-containing protein, putative
PF3D7_0209200	exosome complex component MTR3, putative
PF3D7_0209800	ATP-dependent RNA helicase UAP56
PF3D7_0210100	60S ribosomal protein L37ae, putative
PF3D7_0210400	50S ribosomal protein L33, putative
PF3D7_0210900	conserved Plasmodium protein, unknown function
PF3D7_0211200	ras-related protein Rab-5A
PF3D7_0211800	asparagine--tRNA ligase
PF3D7_0211900	pseudouridine synthase, putative
PF3D7_0212200	ribosomal protein L12, mitochondrial, putative
PF3D7_0212300	eukaryotic peptide chain release factor subunit 1, putative
PF3D7_0212400	conserved Plasmodium membrane protein, unknown function
PF3D7_0212900	arginyl-tRNA--protein transferase
PF3D7_0213300	conserved protein, unknown function
PF3D7_0213700	conserved protein, unknown function
PF3D7_0214000	T-complex protein 1 subunit theta
PF3D7_0214200	ribosomal protein L13, mitochondrial
PF3D7_0215700	DNA-directed RNA polymerase II subunit RPB2, putative
PF3D7_0216000	DEAD/DEAH box helicase, putative
PF3D7_0216200	Alba domain-containing protein, putative
PF3D7_0217800	40S ribosomal protein S26
PF3D7_0218000	replication factor C subunit 2, putative
PF3D7_0218200	SUZ domain-containing protein, putative
PF3D7_0218300	rRNA methyltransferase, putative
PF3D7_0218400	ATP-dependent RNA helicase DDX47, putative
PF3D7_0218500	small nuclear ribonucleoprotein Sm D2, putative
PF3D7_0218700	pre-mRNA-processing protein 45, putative
PF3D7_0219200	40S ribosomal protein S30
PF3D7_0219500	pseudouridine synthase, putative
PF3D7_0220000	liver stage antigen 3
PF3D7_0302000	pre-mRNA-splicing factor PRP46, putative
PF3D7_0302100	serine/threonine protein kinase
PF3D7_0302500	cytoadherence linked asexual protein 3.1
PF3D7_0302800	RNA-binding protein, putative
PF3D7_0302900	exportin-1, putative
PF3D7_0303000	N-ethylmaleimide-sensitive fusion protein
PF3D7_0303100	CLP1 P-loop domain-containing protein, putative
PF3D7_0303300	DNA-directed RNA polymerases I, II, and III subunit RPABC2, putative
PF3D7_0304200	EH domain-containing protein
PF3D7_0304400	60S ribosomal protein L44
PF3D7_0305000	elongation factor Ts
PF3D7_0305400	conserved protein, unknown function
PF3D7_0305600	DNA-(apurinic or apyrimidinic site) endonuclease
PF3D7_0306900	40S ribosomal protein S23, putative
PF3D7_0307100	40S ribosomal protein S12, putative
PF3D7_0307200	60S ribosomal protein L7, putative
PF3D7_0308600	pre-mRNA-processing factor 19, putative
PF3D7_0308900	splicing factor 3B subunit 1, putative
PF3D7_0309600	60S acidic ribosomal protein P2
PF3D7_0309700	SECIS-binding protein 2, putative
PF3D7_0309800	YTH domain-containing protein 2
PF3D7_0310000	50S ribosomal protein L9, apicoplast, putative
PF3D7_0310300	phosphoglycerate mutase, putative
PF3D7_0310500	ATP-dependent RNA helicase DHX57, putative
PF3D7_0310600	eukaryotic translation initiation factor 3 subunit K, putative
PF3D7_0311100	pre-mRNA splicing factor, putative
PF3D7_0311200	valine--tRNA ligase, putative
PF3D7_0312800	60S ribosomal protein L26, putative
PF3D7_0313500	Ras-like G protein
PF3D7_0315100	eukaryotic translation initiation factor 4E
PF3D7_0315500	ribosomal protein L47, mitochondrial, putative
PF3D7_0315600	zinc finger protein, putative
PF3D7_0315800	zinc finger protein, putative
PF3D7_0316100	ribosomal protein L27, mitochondrial, putative
PF3D7_0316800	40S ribosomal protein S15A, putative
PF3D7_0317100	6-cysteine protein
PF3D7_0317600	40S ribosomal protein S11, putative
PF3D7_0317700	CPSF (cleavage and polyadenylation specific factor), subunit A, putative
PF3D7_0318200	DNA-directed RNA polymerase II subunit RPB1
PF3D7_0318600	cleavage and polyadenylation specificity factor, putative
PF3D7_0318900	conserved protein, unknown function
PF3D7_0319200	CCR4 domain-containing protein 4, putative
PF3D7_0319500	RNA-binding protein, putative
PF3D7_0319600	elongation factor 1-delta, putative
PF3D7_0320800	ATP-dependent RNA helicase DDX6
PF3D7_0320900	histone H2A.Z
PF3D7_0321600	ATP-dependent RNA helicase DDX42, putative
PF3D7_0321800	WD repeat-containing protein, putative
PF3D7_0322000	peptidyl-prolyl cis-trans isomerase
PF3D7_0322100	mRNA-capping enzyme subunit beta
PF3D7_0322400	regulator of initiation factor 2 (eIF2)
PF3D7_0322600	conserved Plasmodium protein, unknown function
PF3D7_0322900	40S ribosomal protein S3A, putative
PF3D7_0323500	survival motor neuron-like protein
PF3D7_0323700	U4/U6.U5 tri-snRNP-associated protein 1, putative
PF3D7_0323800	conserved Plasmodium protein, unknown function
PF3D7_0402000	Plasmodium exported protein (PHISTa), unknown function
PF3D7_0403200	pre-mRNA splicing factor, putative
PF3D7_0403700	pre-mRNA-splicing factor CLF1, putative
PF3D7_0405000	ATP-dependent RNA helicase DDX51, putative
PF3D7_0405400	pre-mRNA-processing-splicing factor 8, putative
PF3D7_0405800	conserved protein, unknown function
PF3D7_0406400	cytosolic glyoxalase II
PF3D7_0406500	NYN domain-containing protein, putative
PF3D7_0406800	ribosomal protein L25, putative
PF3D7_0407100	methyltransferase, putative
PF3D7_0407200	peptidyl-tRNA hydrolase 2, putative
PF3D7_0407300	transcription factor, putative
PF3D7_0407700	conserved Plasmodium protein, unknown function
PF3D7_0408300	zinc finger Ran-binding domain-containing protein 2, putative
PF3D7_0408500	flap endonuclease 1
PF3D7_0408900	tRNA N6-adenosine threonylcarbamoyltransferase
PF3D7_0409100	U4/U6 small nuclear ribonucleoprotein PRP31, putative
PF3D7_0409200	protein SOF1, putative
PF3D7_0409600	replication protein A1, large subunit
PF3D7_0409700	peptide chain release factor 2
PF3D7_0409800	zinc finger protein, putative
PF3D7_0410400	exosome complex component RRP4
PF3D7_0410700	ribosome biogenesis GTPase A, putative
PF3D7_0411200	PP-loop family protein, putative
PF3D7_0411400	DEAD box ATP-dependent RNA helicase, putative
PF3D7_0412100	ribosomal protein S12, mitochondrial
PF3D7_0413600	26S protease regulatory subunit 6B, putative
PF3D7_0413800	50S ribosomal protein L10, putative
PF3D7_0414500	RNA-binding protein, putative
PF3D7_0414700	GTP-binding protein, putative
PF3D7_0415000	ATPase GET3
PF3D7_0415100	conserved protein, unknown function
PF3D7_0415500	nuclear cap-binding protein subunit 2, putative
PF3D7_0415900	60S ribosomal protein L15, putative
PF3D7_0416000	RNA-binding protein, putative
PF3D7_0416100	glutamyl-tRNA(Gln) amidotransferase subunit A
PF3D7_0416200	PRKR-interacting protein 1, putative
PF3D7_0416800	small GTP-binding protein sar1
PF3D7_0417100	mRNA-binding protein PUF2
PF3D7_0417200	bifunctional dihydrofolate reductase-thymidylate synthase
PF3D7_0418000	conserved Plasmodium protein, unknown function
PF3D7_0418200	eukaryotic translation initiation factor 3 subunit M, putative
PF3D7_0418400	LSM domain-containing protein, putative
PF3D7_0418500	trafficking protein particle complex subunit 3, putative
PF3D7_0418700	RNA-binding protein NOB1, putative
PF3D7_0419300	conserved Plasmodium protein, unknown function
PF3D7_0419800	60S ribosomal protein L7ae/L30e, putative
PF3D7_0420100	serine/threonine protein kinase RIO2
PF3D7_0420200	holo-[acyl-carrier-protein] synthase, putative
PF3D7_0420400	ribosome-recycling factor
PF3D7_0422100	transmembrane emp24 domain-containing protein, putative
PF3D7_0422400	40S ribosomal protein S19
PF3D7_0422500	pre-mRNA-splicing helicase BRR2, putative
PF3D7_0422700	eukaryotic initiation factor 4A-III, putative
PF3D7_0422900	methyltransferase, putative
PF3D7_0423300	conserved Plasmodium protein, unknown function
PF3D7_0423500	glideosome associated protein with multiple membrane spans 2
PF3D7_0424900	Plasmodium exported protein (PHISTa), unknown function
PF3D7_0501000	Plasmodium exported protein, unknown function
PF3D7_0501500	rhoptry-associated protein 3
PF3D7_0501600	rhoptry-associated protein 2
PF3D7_0503000	50S ribosomal protein L28, apicoplast, putative
PF3D7_0503300	serine/arginine-rich splicing factor 12
PF3D7_0503800	60S ribosomal protein L31
PF3D7_0504200	ATP-dependent RNA helicase DDX27, putative
PF3D7_0504400	ATP-dependent helicase, putative
PF3D7_0504600	2-oxoisovalerate dehydrogenase subunit beta, mitochondrial, putative
PF3D7_0506100	60S ribosomal subunit protein L24, putative
PF3D7_0507100	60S ribosomal protein L4
PF3D7_0507600	protein CAF40, putative
PF3D7_0508700	pre-mRNA-processing ATP-dependent RNA helicase PRP5, putative
PF3D7_0508800	single-stranded DNA-binding protein
PF3D7_0509400	RNA polymerase I
PF3D7_0509600	asparagine--tRNA ligase
PF3D7_0510100	KH domain-containing protein, putative
PF3D7_0511500	RNA pseudouridylate synthase, putative
PF3D7_0512300	CDK-activating kinase assembly factor MAT1
PF3D7_0512600	ras-related protein Rab-1B
PF3D7_0512900	AKAP-like protein
PF3D7_0513200	CPSF domain-containing protein, putative
PF3D7_0513400	GTP-binding protein YihA1
PF3D7_0513500	mitochondrial import inner membrane translocase subunit TIM16, putative
PF3D7_0513800	ras-related protein Rab-1A
PF3D7_0514000	tubulin--tyrosine ligase, putative
PF3D7_0514100	ATP-dependent DNA helicase UvrD
PF3D7_0514300	aspartate--tRNA ligase, putative
PF3D7_0514900	conserved Plasmodium protein, unknown function
PF3D7_0515000	pre-mRNA-splicing factor CWC2, putative
PF3D7_0516000	RAP protein, putative
PF3D7_0516200	40S ribosomal protein S11
PF3D7_0516300	tRNA pseudouridine synthase, putative
PF3D7_0516600	sporozoite surface antigen MB2
PF3D7_0516900	60S ribosomal protein L2
PF3D7_0517000	60S ribosomal protein L12, putative
PF3D7_0517300	serine/arginine-rich splicing factor 1
PF3D7_0517700	eukaryotic translation initiation factor 3 subunit B, putative
PF3D7_0517900	zinc finger protein, putative
PF3D7_0518100	protein AMR2
PF3D7_0518500	ATP-dependent RNA helicase DDX23, putative
PF3D7_0518700	mRNA-binding protein PUF1
PF3D7_0519000	histone RNA hairpin-binding protein, putative
PF3D7_0519100	50S ribosomal protein L14, mitochondrial, putative
PF3D7_0519400	40S ribosomal protein S24
PF3D7_0519500	CCR4 domain-containing protein 1, putative
PF3D7_0519600	zinc finger protein, putative
PF3D7_0519700	FoP domain-containing protein, putative
PF3D7_0520000	40S ribosomal protein S9, putative
PF3D7_0520300	U6 snRNA-associated Sm-like protein LSm2, putative
PF3D7_0520700	CDC73 domain-containing protein, putative
PF3D7_0521500	ribosomal large subunit pseudouridylate synthase, putative
PF3D7_0521700	ATP-dependent RNA helicase DDX1, putative
PF3D7_0522000	conserved Plasmodium protein, unknown function
PF3D7_0522200	transcription initiation factor TFIID subunit 10, putative
PF3D7_0522300	18S rRNA (guanine-N(7))-methyltransferase, putative
PF3D7_0522500	50S ribosomal protein L17, apicoplast, putative
PF3D7_0522800	pre-mRNA-splicing factor BUD31, putative
PF3D7_0522900	zinc finger protein, putative
PF3D7_0523000	multidrug resistance protein 1
PF3D7_0524000	karyopherin beta
PF3D7_0524400	ribosome-interacting GTPase 1, putative
PF3D7_0524600	50S ribosomal protein L12, apicoplast, putative
PF3D7_0524900	S-adenosyl-L-methionine-dependent tRNA 4-demethylwyosine synthase, putative
PF3D7_0525000	zinc finger protein, putative
PF3D7_0525100	acyl-CoA synthetase
PF3D7_0525600	RNA methyltransferase, putative
PF3D7_0525700	conserved protein, unknown function
PF3D7_0526000	RAP protein, putative
PF3D7_0526300	WD repeat-containing protein 55, putative
PF3D7_0526500	conserved Plasmodium protein, unknown function
PF3D7_0527000	DNA replication licensing factor MCM3, putative
PF3D7_0527300	methionine aminopeptidase 1a, putative
PF3D7_0527500	Hsc70-interacting protein
PF3D7_0527900	ATP-dependent RNA helicase DDX41, putative
PF3D7_0528200	eukaryotic translation initiation factor 3 subunit E, putative
PF3D7_0528800	nuclear GTP-binding protein, putative
PF3D7_0528900	conserved protein, unknown function
PF3D7_0529500	cell cycle regulator protein, putative
PF3D7_0530700	conserved Plasmodium protein, unknown function
PF3D7_0531200	ribosomal protein S16, mitochondrial, putative
PF3D7_0531400	G-patch domain-containing protein, putative
PF3D7_0532100	early transcribed membrane protein 5
PF3D7_0602000	zinc finger protein, putative
PF3D7_0602100	ATP-dependent RNA helicase MTR4
PF3D7_0602400	elongation factor G
PF3D7_0602600	SAC3 domain-containing protein, putative
PF3D7_0603100	RNA-binding protein, putative
PF3D7_0603200	mitochondrial chaperone BCS1, putative
PF3D7_0603700	phenylalanine--tRNA ligase
PF3D7_0604200	ribosomal protein L41, mitochondrial, putative
PF3D7_0604500	GYF domain-containing protein, putative
PF3D7_0604800	RAP protein, putative
PF3D7_0605000	50S ribosomal protein L24, putative
PF3D7_0605100	KH domain-containing protein, putative
PF3D7_0606100	RNA-binding protein, putative
PF3D7_0606500	polypyrimidine tract-binding protein, putative
PF3D7_0606600	conserved Plasmodium protein, unknown function
PF3D7_0607000	translation initiation factor IF-2, putative
PF3D7_0607800	GTP-binding protein, putative
PF3D7_0607900	conserved Plasmodium protein, unknown function
PF3D7_0608800	ornithine aminotransferase
PF3D7_0609000	nucleoporin NUP637, putative
PF3D7_0610000	ribosomal protein L19, mitochondrial, putative
PF3D7_0610100	pre-mRNA-splicing factor SLU7, putative
PF3D7_0610200	RNA-binding protein 25, putative
PF3D7_0610400	histone H3
PF3D7_0610500	peptidyl-tRNA hydrolase PTRHD1, putative
PF3D7_0610900	transcription elongation factor SPT5, putative
PF3D7_0611700	60S ribosomal protein L39
PF3D7_0611900	lsm12, putative
PF3D7_0612100	eukaryotic translation initiation factor 3 subunit L, putative
PF3D7_0612400	conserved Plasmodium protein, unknown function
PF3D7_0612600	cytoplasmic tRNA 2-thiolation protein 1, putative
PF3D7_0612900	nucleolar GTP-binding protein 1, putative
PF3D7_0613400	50S ribosomal protein L18, apicoplast, putative
PF3D7_0614400	pre-mRNA-splicing factor CWF7, putative
PF3D7_0614500	60S ribosomal protein L19
PF3D7_0614600	conserved Plasmodium protein, unknown function
PF3D7_0615400	ribonuclease, putative
PF3D7_0615500	cdc2-related protein kinase 5
PF3D7_0615600	zinc finger protein, putative
PF3D7_0615700	THO complex subunit 4, putative
PF3D7_0616800	malate:quinone oxidoreductase
PF3D7_0617900	histone H3 variant
PF3D7_0618300	60S ribosomal protein L27a, putative
PF3D7_0619200	conserved Plasmodium protein, unknown function
PF3D7_0619400	cell division cycle protein 48 homologue, putative
PF3D7_0619900	splicing factor 3A subunit 2, putative
PF3D7_0620500	cleavage stimulation factor subunit 1, putative
PF3D7_0621300	mRNA-binding protein PUF3
PF3D7_0621500	ribonuclease P/MRP protein subunit RPP1, putative
PF3D7_0621800	nascent polypeptide-associated complex subunit alpha, putative
PF3D7_0621900	signal recognition particle subunit SRP68, putative
PF3D7_0622200	tRNA-2-methylthio-N(6)-dimethylallyladenosine synthase
PF3D7_0622500	RNA methyltransferase, putative
PF3D7_0622800	leucine--tRNA ligase, putative
PF3D7_0623100	nuclear polyadenylated RNA-binding protein NAB2, putative
PF3D7_0623400	MEI2-like RNA-binding protein
PF3D7_0623600	splicing factor-like protein 1, putative
PF3D7_0623700	ATP-dependent RNA helicase SUV3, putative
PF3D7_0623900	ribonuclease H2 subunit A, putative
PF3D7_0624100	conserved protein, unknown function
PF3D7_0624200	SURP domain-containing protein, putative
PF3D7_0624600	ISWI chromatin-remodeling complex ATPase
PF3D7_0625600	poly(A) polymerase PAP, putative
PF3D7_0626800	pyruvate kinase
PF3D7_0626900	ribosomal protein L46, mitochondrial, putative
PF3D7_0627700	transportin
PF3D7_0627900	ribonuclease P protein subunit p29, putative
PF3D7_0628300	choline/ethanolaminephosphotransferase, putative
PF3D7_0628800	glutamyl-tRNA(Gln) amidotransferase subunit B
PF3D7_0628900	RAP protein, putative
PF3D7_0629200	DnaJ protein, putative
PF3D7_0629400	polyadenylate-binding protein 3, putative
PF3D7_0629600	ribosomal RNA-processing protein 7, putative
PF3D7_0630900	ATP-dependent RNA helicase HAS1
PF3D7_0702500	Plasmodium exported protein, unknown function
PF3D7_0703500	erythrocyte membrane-associated antigen
PF3D7_0703600	conserved protein, unknown function
PF3D7_0704100	basal complex transmembrane protein 2
PF3D7_0704200	RNA cytosine C(5)-methyltransferase, putative
PF3D7_0704900	peptide chain release factor 2
PF3D7_0705000	mRNA cap guanine-N7 methyltransferase, putative
PF3D7_0705600	RNA helicase, putative
PF3D7_0705700	40S ribosomal protein S29, putative
PF3D7_0706000	importin-7, putative
PF3D7_0706100	conserved Plasmodium protein, unknown function
PF3D7_0706400	60S ribosomal protein L37
PF3D7_0706500	conserved Plasmodium protein, unknown function
PF3D7_0707800	RAP protein, putative
PF3D7_0707900	ribosomal protein S8e, putative
PF3D7_0708100	DNA-directed RNA polymerases I, II, and III subunit RPABC5, putative
PF3D7_0708300	EKC/KEOPS complex subunit BUD32
PF3D7_0708400	heat shock protein 90
PF3D7_0709600	ribonucleases P/MRP protein subunit POP1, putative
PF3D7_0710000	conserved Plasmodium protein, unknown function
PF3D7_0710600	60S ribosomal protein L34
PF3D7_0710900	50S ribosomal protein L1, mitochondrial, putative
PF3D7_0711000	AAA family ATPase, CDC48 subfamily
PF3D7_0711400	histone deacetylase complex subunit SAP18, putative
PF3D7_0713600	ribosomal protein S5, mitochondrial, putative
PF3D7_0713800	negative elongation factor A, putative
PF3D7_0714500	transcription elongation factor s-II, putative
PF3D7_0715600	GTP-binding translation elongation factor tu family protein, putative
PF3D7_0716000	RNA-binding protein, putative
PF3D7_0716400	transcription initiation factor IIA subunit 1, putative
PF3D7_0716800	eukaryotic translation initiation factor 3 subunit I, putative
PF3D7_0717300	transcription initiation factor IIE subunit alpha, putative
PF3D7_0717400	queuine tRNA-ribosyltransferase, putative
PF3D7_0717700	serine--tRNA ligase, putative
PF3D7_0718400	ribosomal protein S8, mitochondrial, putative
PF3D7_0719400	conserved Plasmodium protein, unknown function
PF3D7_0719600	60S ribosomal protein L11a, putative
PF3D7_0719700	40S ribosomal protein S10, putative
PF3D7_0720000	exosome complex component CSL4, putative
PF3D7_0720100	pre-rRNA-processing protein ESF2, putative
PF3D7_0721300	ATP-dependent DNA helicase DDX31
PF3D7_0721600	40S ribosomal protein S5, putative
PF3D7_0722100	protein pelota homolog, putative
PF3D7_0722400	Obg-like ATPase 1, putative
PF3D7_0722500	pre-mRNA-splicing factor CWC15, putative
PF3D7_0722600	U3 small nucleolar RNA-associated protein 7, putative
PF3D7_0723000	tRNAHis guanylyltransferase, putative
PF3D7_0723400	conserved Plasmodium protein, unknown function
PF3D7_0723700	metallo-hydrolase/oxidoreductase, putative
PF3D7_0723900	RNA-binding protein, putative
PF3D7_0724300	ubiquinone biosynthesis O-methyltransferase, putative
PF3D7_0725200	mago nashi protein homologue, putative
PF3D7_0725300	conserved protein, unknown function
PF3D7_0727500	mTERF domain-containing protein, putative
PF3D7_0728000	eukaryotic translation initiation factor 2 subunit alpha
PF3D7_0728900	RNA-binding protein, putative
PF3D7_0729000	signal recognition particle subunit SRP9
PF3D7_0729300	60S ribosomal export protein NMD3, putative
PF3D7_0729400	ribosome biogenesis protein BRX1, putative
PF3D7_0729500	N6-adenosine-methyltransferase MT-A70
PF3D7_0730100	tRNA pseudouridine synthase D, putative
PF3D7_0731300	Plasmodium exported protein (PHISTb), unknown function
PF3D7_0731400	serine/threonine protein kinase, FIKK family, pseudogene
PF3D7_0801500	nucleolar protein 10, putative
PF3D7_0802300	periodic tryptophan protein 2, putative
PF3D7_0802600	adenylyl cyclase beta
PF3D7_0803000	peptidyl-prolyl cis-trans isomerase
PF3D7_0803100	U3 small nucleolar RNA-associated protein 14, putative
PF3D7_0803300	mitogen-activated protein kinase organizer 1, putative
PF3D7_0803400	DNA repair and recombination protein RAD54, putative
PF3D7_0803700	tubulin gamma chain
PF3D7_0804000	cactin homolog, putative
PF3D7_0804300	zinc finger protein, putative
PF3D7_0804400	methionine aminopeptidase 1c, putative
PF3D7_0804600	tRNA pseudouridine synthase, putative
PF3D7_0807100	DNA helicase PSH3
PF3D7_0807300	ras-related protein Rab-18
PF3D7_0807900	tyrosine--tRNA ligase
PF3D7_0809700	RuvB-like helicase 1
PF3D7_0810100	ribosomal protein L33, apicoplast, putative
PF3D7_0810600	ATP-dependent RNA helicase DBP1, putative
PF3D7_0811200	ER membrane protein complex subunit 1, putative
PF3D7_0811300	CCR4-associated factor 1
PF3D7_0811500	histone-arginine methyltransferase CARM1, putative
PF3D7_0811600	conserved protein, unknown function
PF3D7_0811900	RNA-binding protein, putative
PF3D7_0812220	GTP-binding protein YihA3
PF3D7_0812400	karyopherin alpha
PF3D7_0812500	RNA-binding protein, putative
PF3D7_0812700	U1 small nuclear ribonucleoprotein C, putative
PF3D7_0813300	NPL domain-containing protein, putative
PF3D7_0813400	conserved protein, unknown function
PF3D7_0813600	translation initiation factor SUI1, putative
PF3D7_0813700	ABC transporter F family member 1
PF3D7_0813900	40S ribosomal protein S16, putative
PF3D7_0814000	60S ribosomal protein L13-2, putative
PF3D7_0814200	DNA/RNA-binding protein Alba 1
PF3D7_0814300	AAA family ATPase, putative
PF3D7_0815100	heptatricopeptide repeat and RAP domain-containing protein, putative
PF3D7_0815200	importin subunit beta, putative
PF3D7_0815600	eukaryotic translation initiation factor 3 subunit G, putative
PF3D7_0816000	ribosome assembly protein RRB1, putative
PF3D7_0816600	chaperone protein ClpB1
PF3D7_0817100	tRNA modification GTPase, putative
PF3D7_0817500	histidine triad nucleotide-binding protein 1
PF3D7_0817700	rhoptry neck protein 5
PF3D7_0818000	U4/U6.U5 small nuclear ribonucleoprotein, putative
PF3D7_0818100	zinc finger protein, putative
PF3D7_0818200	14-3-3 protein
PF3D7_0818400	rRNA-processing protein FCF1, putative
PF3D7_0818800	U3 small nucleolar ribonucleoprotein protein IMP4, putative
PF3D7_0818900	heat shock protein 70
PF3D7_0819000	ribonuclease, putative
PF3D7_0819100	BRIX domain, putative
PF3D7_0819900	U6 snRNA-associated Sm-like protein LSm3, putative
PF3D7_0820000	Snf2-related CBP activator, putative
PF3D7_0820100	RNA-binding protein, putative
PF3D7_0820800	conserved Plasmodium protein, unknown function
PF3D7_0820900	conserved Plasmodium protein, unknown function
PF3D7_0821000	conserved Plasmodium protein, unknown function
PF3D7_0821300	ATP-dependent RNA helicase DHX36, putative
PF3D7_0821400	conserved Plasmodium protein, unknown function
PF3D7_0821500	ribosomal RNA small subunit methyltransferase NEP1, putative
PF3D7_0821600	polyribonucleotide 5'-hydroxyl-kinase Clp1, putative
PF3D7_0821700	60S ribosomal protein L22, putative
PF3D7_0822000	ribosomal protein L4, mitochondrial, putative
PF3D7_0822200	phosphorylated CTD interacting factor 1 WW domain-containing protein, putative
PF3D7_0822300	small nuclear ribonucleoprotein G, putative
PF3D7_0822800	U5 small nuclear ribonucleoprotein 40 kDa protein, putative
PF3D7_0823200	RNA-binding protein, putative
PF3D7_0823800	DnaJ protein, putative
PF3D7_0824300	GTP-binding protein Obg2, putative
PF3D7_0825200	translation initiation factor IF-3
PF3D7_0825500	protein KRI1, putative
PF3D7_0826700	receptor for activated c kinase
PF3D7_0827000	ATP-dependent RNA helicase DBP10, putative
PF3D7_0827100	translation initiation factor IF-2, putative
PF3D7_0827500	ribosomal protein L21, apicoplast, putative
PF3D7_0827600	conserved Plasmodium protein, unknown function
PF3D7_0827900	protein disulfide-isomerase
PF3D7_0828200	leucine--tRNA ligase, putative
PF3D7_0828500	translation initiation factor eIF-2B subunit alpha, putative
PF3D7_0829300	U6 snRNA-associated Sm-like protein LSm8, putative
PF3D7_0831700	heat shock protein 70
PF3D7_0902100	serine/threonine protein kinase, FIKK family
PF3D7_0903200	ras-related protein RAB7
PF3D7_0903400	ATP-dependent RNA helicase DDX60, putative
PF3D7_0903900	60S ribosomal protein L32
PF3D7_0904700	bacterial histone-like protein
PF3D7_0904800	replication protein A1, small fragment
PF3D7_0905400	high molecular weight rhoptry protein 3
PF3D7_0905800	conserved Plasmodium protein, unknown function
PF3D7_0905900	coatomer subunit beta, putative
PF3D7_0906000	exoribonuclease II
PF3D7_0906600	zinc finger protein, putative
PF3D7_0907400	ATP-dependent protease ATPase subunit ClpY
PF3D7_0907600	translation initiation factor SUI1, putative
PF3D7_0907800	ribosomal protein L35, apicoplast, putative
PF3D7_0908000	plasma membrane protein 1, putative
PF3D7_0908600	ribosomal RNA methyltransferase, putative
PF3D7_0908700	tRNA pseudouridine synthase, putative
PF3D7_0909400	exoribonuclease, putative
PF3D7_0909800	small nuclear ribonucleoprotein Sm D3, putative
PF3D7_0909900	helicase SKI2W, putative
PF3D7_0910900	DNA primase large subunit, putative
PF3D7_0911700	GTP-binding protein, putative
PF3D7_0912000	conserved Plasmodium protein, unknown function
PF3D7_0912500	SAP domain-containing protein, putative
PF3D7_0912800	tRNA (adenine(58)-N(1))-methyltransferase non-catalytic subunit TRM6, putative
PF3D7_0913200	elongation factor 1-beta
PF3D7_0913400	elongation factor, putative
PF3D7_0913900	arginine--tRNA ligase, putative
PF3D7_0914000	pseudouridylate synthase, putative
PF3D7_0914300	met-10+ like protein, putative
PF3D7_0914600	transcription elongation factor 1, putative
PF3D7_0915200	ribonuclease H2 subunit C, putative
PF3D7_0915400	ATP-dependent 6-phosphofructokinase
PF3D7_0916200	mitochondrial ribonuclease P catalytic subunit, putative
PF3D7_0916500	ubiquitin fusion degradation protein 1
PF3D7_0916600	methyltransferase, putative
PF3D7_0916700	RNA-binding protein musashi, putative
PF3D7_0916900	zinc finger protein, putative
PF3D7_0917600	pre-mRNA-splicing factor ATP-dependent RNA helicase PRP43, putative
PF3D7_0917700	GPN-loop GTPase, putative
PF3D7_0917900	heat shock protein 70
PF3D7_0918000	glideosome-associated protein 50
PF3D7_0918200	50S ribosomal protein L3, apicoplast, putative
PF3D7_0918300	eukaryotic translation initiation factor 3 subunit F, putative
PF3D7_0918600	ATP-dependent DNA helicase Q1
PF3D7_0918800	dihydrouridine synthase, putative
PF3D7_0920900	U4/U6 snRNA-associated-splicing factor, putative
PF3D7_0921300	RAP protein, putative
PF3D7_0921800	ribosome production factor 1, putative
PF3D7_0922100	ubiquitin-like protein, putative
PF3D7_0922700	pre-mRNA-splicing factor 18, putative
PF3D7_0922800	conserved Plasmodium protein, unknown function
PF3D7_0922900	3-oxoacyl-[acyl-carrier-protein] reductase
PF3D7_0923000	DNA-directed RNA polymerase II subunit RPB3, putative
PF3D7_0923500	cyclin-dependent kinases regulatory subunit, putative
PF3D7_0923900	polyadenylate-binding protein 2, putative
PF3D7_0924700	splicing factor 3A subunit 3, putative
PF3D7_0925000	conserved Plasmodium protein, unknown function
PF3D7_0925200	ribosomal RNA-processing protein 8, putative
PF3D7_0925300	proline--tRNA ligase, putative
PF3D7_0925800	regulator of nonsense transcripts 2, putative
PF3D7_0927200	zinc finger protein, putative
PF3D7_0927600	RNA-binding protein, putative
PF3D7_0928900	guanylate kinase
PF3D7_0929000	transcription initiation factor TFIID subunit 7, putative
PF3D7_0929200	RNA-binding protein, putative
PF3D7_0929400	high molecular weight rhoptry protein 2
PF3D7_0930300	merozoite surface protein 1
PF3D7_0931000	elongation factor Tu, putative
PF3D7_0931100	nucleolar protein Nop52, putative
PF3D7_0931700	PIH1 domain-containing protein, putative
PF3D7_0932200	profilin
PF3D7_0932400	peptide chain release factor 1
PF3D7_0932600	apicoplast ribosomal protein S6, putative
PF3D7_0933000	CSTF domain-containing protein, putative
PF3D7_0933900	conserved Plasmodium protein, unknown function
PF3D7_0934000	histidine--tRNA ligase, putative
PF3D7_0934100	TFIIH basal transcription factor complex helicase XPD subunit
PF3D7_0934200	conserved protein, unknown function
PF3D7_0934600	conserved Plasmodium protein, unknown function
PF3D7_0935000	U2 small nuclear ribonucleoprotein B'', putative
PF3D7_0935200	vacuolar protein sorting-associated protein 33, putative
PF3D7_0935800	cytoadherence linked asexual protein 9
PF3D7_1002400	transformer-2 protein homolog beta, putative
PF3D7_1003200	ribosome-binding factor A, putative
PF3D7_1003500	40S ribosomal protein S20e, putative
PF3D7_1003700	MKT1 domain-containing protein, putative
PF3D7_1003800	U5 small nuclear ribonucleoprotein component, putative
PF3D7_1004000	60S ribosomal protein L13, putative
PF3D7_1004200	WD repeat-containing protein, putative
PF3D7_1004400	RNA-binding protein, putative
PF3D7_1005000	methionine--tRNA ligase, putative
PF3D7_1005100	U3 small nucleolar RNA-associated protein 25, putative
PF3D7_1005500	regulator of nonsense transcripts 1, putative
PF3D7_1005600	DnaJ protein, putative
PF3D7_1006100	CCR4-NOT transcription complex subunit 5, putative
PF3D7_1006200	DNA/RNA-binding protein Alba 3
PF3D7_1006400	heptatricopeptide repeat-containing protein, putative
PF3D7_1006800	G-strand-binding protein 2
PF3D7_1007900	eukaryotic translation initiation factor 3 subunit D, putative
PF3D7_1008200	flap endonuclease, putative
PF3D7_1008400	26S protease regulatory subunit 4, putative
PF3D7_1008600	zinc finger (CCCH type) protein, putative
PF3D7_1008800	nucleolar protein 5, putative
PF3D7_1009200	ribonuclease, putative
PF3D7_1009400	zinc finger protein, putative
PF3D7_1009900	heptatricopeptide repeat-containing protein, putative
PF3D7_1010000	ribosomal protein L43, mitochondrial, putative
PF3D7_1010200	DNA2/NAM7 helicase, putative
PF3D7_1010600	eukaryotic translation initiation factor 2 subunit beta
PF3D7_1010800	50S ribosomal protein L22, mitochondrial, putative
PF3D7_1011100	conserved Plasmodium protein, unknown function
PF3D7_1011800	PRE-binding protein
PF3D7_1012400	hypoxanthine-guanine phosphoribosyltransferase
PF3D7_1012600	GMP synthase [glutamine-hydrolyzing]
PF3D7_1013100	U3 small nucleolar RNA-associated protein 13, putative
PF3D7_1013900	translation initiation factor eIF-2B subunit delta, putative
PF3D7_1015100	CWC16 domain-containing protein, putative
PF3D7_1015200	cysteine--tRNA ligase
PF3D7_1015500	nucleotidyltransferase, putative
PF3D7_1015900	enolase
PF3D7_1016300	GBP130 protein
PF3D7_1017700	conserved Plasmodium protein, unknown function
PF3D7_1018000	tRNA pseudouridine synthase, putative
PF3D7_1018500	pre-mRNA-splicing factor RDS3, putative
PF3D7_1018600	tRNA wybutosine-synthesizing protein, putative
PF3D7_1019000	eukaryotic translation initiation factor subunit eIF2A, putative
PF3D7_1019300	zinc finger protein, putative
PF3D7_1019400	60S ribosomal protein L30e, putative
PF3D7_1019800	tRNA methyltransferase, putative
PF3D7_1020000	RNA-binding protein 34, putative
PF3D7_1020400	rRNA (cytosine-C(5))-methyltransferase, putative
PF3D7_1020700	N-acetyltransferase, GNAT family, putative
PF3D7_1020900	ADP-ribosylation factor 1
PF3D7_1021500	ATP-dependent RNA helicase ROK1, putative
PF3D7_1021900	PHAX domain-containing protein, putative
PF3D7_1022000	RNA-binding protein UIS12, putative
PF3D7_1022100	methyltransferase, putative
PF3D7_1022400	serine/arginine-rich splicing factor 4
PF3D7_1023900	chromodomain-helicase-DNA-binding protein 1 homolog, putative
PF3D7_1024200	RNA-binding protein, putative
PF3D7_1024400	conserved Plasmodium protein, unknown function
PF3D7_1024600	RAP protein, putative
PF3D7_1025300	conserved protein, unknown function
PF3D7_1026200	conserved protein, unknown function
PF3D7_1026800	40S ribosomal protein S2
PF3D7_1027100	U3 small nucleolar ribonucleoprotein protein MPP10, putative
PF3D7_1027200	ribosomal protein S22, mitochondrial, putative
PF3D7_1027400	DNA-directed RNA polymerase II subunit RPB7, putative
PF3D7_1027800	60S ribosomal protein L3
PF3D7_1028000	methyltransferase, putative
PF3D7_1028300	rRNA-processing protein EBP2, putative
PF3D7_1028400	ribosome biogenesis protein RPF2, putative
PF3D7_1028500	partial CSTF domain-containing protein, putative
PF3D7_1029800	heptatricopeptide repeat and RAP domain-containing protein, putative
PF3D7_1030000	transcription elongation factor SPT4, putative
PF3D7_1030100	pre-mRNA-splicing factor ATP-dependent RNA helicase PRP22, putative
PF3D7_1030400	conserved protein, unknown function
PF3D7_1030600	tRNA N6-adenosine threonylcarbamoyltransferase
PF3D7_1030700	RNA methyltransferase, putative
PF3D7_1031500	ATP-dependent DNA helicase DDX3X
PF3D7_1032000	ribosome maturation factor RimM, putative
PF3D7_1032100	mRNA-decapping enzyme subunit 1, putative
PF3D7_1032900	RNA polymerase II-associated protein 1, putative
PF3D7_1033000	heptatricopeptide repeat-containing protein HPR1, putative
PF3D7_1033600	pre-mRNA-splicing factor CEF1, putative
PF3D7_1034200	ribosomal protein L27, putative
PF3D7_1034600	translation initiation factor IF-3, putative
PF3D7_1034700	ADP-ribosylation factor, putative
PF3D7_1034900	methionine--tRNA ligase
PF3D7_1035000	U2 snRNA/tRNA pseudouridine synthase, putative
PF3D7_1035500	merozoite surface protein 6
PF3D7_1035900	merozoites-associated armadillo repeats protein
PF3D7_1036900	conserved Plasmodium protein, unknown function
PF3D7_1037100	pyruvate kinase 2
PF3D7_1037300	ADP,ATP carrier protein 1
PF3D7_1037500	dynamin-like protein
PF3D7_1037600	TFIIH basal transcription factor complex helicase XPB subunit, putative
PF3D7_1037700	enhancer of rudimentary homolog, putative
PF3D7_1103100	60S acidic ribosomal protein P1, putative
PF3D7_1103800	CCR4-NOT transcription complex subunit NOT1-G, putative
PF3D7_1104000	phenylalanine--tRNA ligase beta subunit
PF3D7_1104200	chromatin remodeling protein
PF3D7_1104700	DNA-directed RNA polymerase III subunit RPC8, putative
PF3D7_1105000	histone H4
PF3D7_1105100	histone H2B
PF3D7_1105400	40S ribosomal protein S4, putative
PF3D7_1105600	translocon component PTEX88
PF3D7_1105700	tRNA-splicing ligase RtcB, putative
PF3D7_1105800	conserved Apicomplexan protein, unknown function
PF3D7_1106000	RuvB-like helicase 2
PF3D7_1106100	ribosomal protein S15, apicoplast, putative
PF3D7_1106300	5'-3' exoribonuclease 1, putative
PF3D7_1106600	DEAD/DEAH box helicase, putative
PF3D7_1106700	DNA replication ATP-dependent helicase/nuclease DNA2, putative
PF3D7_1107000	U6 snRNA-associated Sm-like protein LSm4, putative
PF3D7_1107100	nucleic acid binding protein, putative
PF3D7_1107200	conserved protein, unknown function
PF3D7_1107300	polyadenylate-binding protein-interacting protein 1, putative
PF3D7_1107500	prefoldin, putative
PF3D7_1107700	pescadillo homolog
PF3D7_1108200	D-tyrosyl-tRNA(Tyr) deacylase
PF3D7_1108400	casein kinase 2, alpha subunit
PF3D7_1108700	heat shock protein J2
PF3D7_1109200	conserved Plasmodium protein, unknown function
PF3D7_1109400	essential nuclear protein 1, putative
PF3D7_1109900	60S ribosomal protein L36
PF3D7_1110200	pre-mRNA-processing factor 6, putative
PF3D7_1110300	G-patch domain-containing protein, putative
PF3D7_1110400	RNA-binding protein, putative
PF3D7_1110600	ribosomal protein L11, mitochondrial, putative
PF3D7_1110900	ES2 protein, putative
PF3D7_1111000	RNA cytosine C(5)-methyltransferase NSUN2
PF3D7_1111100	replication factor C subunit 5, putative
PF3D7_1111200	conserved protein, unknown function
PF3D7_1111600	endonuclease/exonuclease/phosphatase family protein, putative
PF3D7_1112300	conserved Plasmodium protein, unknown function
PF3D7_1112400	nucleic acid binding protein, putative
PF3D7_1113500	GTP-binding protein, putative
PF3D7_1113600	conserved Plasmodium protein, unknown function
PF3D7_1114400	RAP protein, putative
PF3D7_1116800	heat shock protein 101
PF3D7_1117500	tyrosine--tRNA ligase
PF3D7_1117600	peptidyl-tRNA hydrolase ICT1
PF3D7_1117700	GTP-binding nuclear protein RAN/TC4
PF3D7_1118200	heat shock protein 90, putative
PF3D7_1118300	insulinase, putative
PF3D7_1118500	nucleolar protein 56, putative
PF3D7_1118600	histone acetyltransferase MYST
PF3D7_1119000	acyl-CoA-binding protein, putative
PF3D7_1119100	tRNA m(1)G methyltransferase, putative
PF3D7_1119300	splicing factor U2AF small subunit, putative
PF3D7_1119600	ATP-dependent zinc metalloprotease FTSH, putative
PF3D7_1119700	conserved Plasmodium protein, unknown function
PF3D7_1119800	alternative splicing factor ASF-1, putative
PF3D7_1120000	conserved protein, unknown function
PF3D7_1120500	tRNA nucleotidyltransferase, putative
PF3D7_1121700	protein GCN20
PF3D7_1122900	dynein heavy chain, putative
PF3D7_1123400	eukaryotic peptide chain release factor GTP-binding subunit, putative
PF3D7_1123600	RAP protein, putative
PF3D7_1123700	ribosomal protein L37, mitochondrial, putative
PF3D7_1123900	13 kDa ribonucleoprotein-associated protein, putative
PF3D7_1124400	U6 snRNA-associated Sm-like protein LSm1, putative
PF3D7_1124800	ribosome biogenesis regulatory protein, putative
PF3D7_1124900	60S ribosomal protein L35, putative
PF3D7_1125300	DNA-directed RNA polymerase
PF3D7_1125500	small nuclear ribonucleoprotein Sm D1, putative
PF3D7_1126000	threonine--tRNA ligase
PF3D7_1126200	40S ribosomal protein S18, putative
PF3D7_1126400	mediator of RNA polymerase II transcription subunit 21, putative
PF3D7_1126800	alternative splicing factor SR-MG, putative
PF3D7_1126900	small nuclear ribonucleoprotein F, putative
PF3D7_1127300	tRNA (guanine-N(7)-)-methyltransferase, putative
PF3D7_1128000	conserved Plasmodium protein, unknown function
PF3D7_1128600	CCR4-NOT transcription complex subunit 2, putative
PF3D7_1129000	spermidine synthase
PF3D7_1129400	RNA cytosine C(5)-methyltransferase, putative
PF3D7_1130100	60S ribosomal protein L38
PF3D7_1130200	60S ribosomal protein P0
PF3D7_1130600	methyltransferase, putative
PF3D7_1131000	RNA-binding protein s1, putative
PF3D7_1132100	RNA-binding protein, putative
PF3D7_1132300	nucleic acid binding protein, putative
PF3D7_1132600	pre-mRNA-splicing factor 38A, putative
PF3D7_1132700	50S ribosomal protein L2, putative
PF3D7_1133100	conserved Plasmodium protein, unknown function
PF3D7_1133700	FHA domain-containing protein, putative
PF3D7_1133800	RNA (uracil-5-)methyltransferase, putative
PF3D7_1134100	protein disulfide-isomerase, putative
PF3D7_1134600	zinc finger protein, putative
PF3D7_1134700	DNA-directed RNA polymerase I subunit RPA2, putative
PF3D7_1134800	coatomer subunit delta
PF3D7_1135400	HotDog domain-containing protein, putative
PF3D7_1136300	tudor staphylococcal nuclease
PF3D7_1136400	signal recognition particle subunit SRP72, putative
PF3D7_1136500	casein kinase 1
PF3D7_1136600	conserved Plasmodium protein, unknown function
PF3D7_1137100	ribosomal protein S9, mitochondrial, putative
PF3D7_1137500	ribosomal protein S14, apicoplast, putative
PF3D7_1138100	ubiquitin-related modifier 1, putative
PF3D7_1139100	RNA-binding protein, putative
PF3D7_1139500	AAA family ATPase, putative
PF3D7_1140300	P-loop containing nucleoside triphosphate hydrolase, putative
PF3D7_1142500	60S ribosomal protein L28
PF3D7_1142600	60S ribosomal protein L35ae, putative
PF3D7_1143300	DNA-directed RNA polymerases I and III subunit RPAC1, putative
PF3D7_1143400	translation initiation factor eIF-1A, putative
PF3D7_1143800	oocyst capsule protein Cap93, putative
PF3D7_1144000	40S ribosomal protein S21
PF3D7_1144100	mitochondrial large subunit ribosomal protein, putative
PF3D7_1144300	60S ribosomal protein L41
PF3D7_1144600	transcription initiation factor IIF subunit beta, putative
PF3D7_1144900	ras-related protein Rab-6
PF3D7_1145400	dynamin-like protein
PF3D7_1145700	bicoid-interacting protein BIN3, putative
PF3D7_1146000	ribosome assembly protein 4, putative
PF3D7_1147000	sporozoite and liver stage asparagine-rich protein
PF3D7_1201500	GPN-loop GTPase, putative
PF3D7_1201600	NIMA related kinase 3
PF3D7_1202000	ATP-dependent DNA/RNA helicase PSH2
PF3D7_1202500	trimethylguanosine synthase, putative
PF3D7_1202600	nuclear export mediator factor NEMF, putative
PF3D7_1202800	DNA/RNA-binding protein, putative
PF3D7_1203200	signal recognition particle subunit SRP14
PF3D7_1203500	threonylcarbamoyl-AMP synthase, putative
PF3D7_1204300	eukaryotic translation initiation factor 5A
PF3D7_1204600	cytidine deaminase, putative
PF3D7_1205100	O-phosphoseryl-tRNA(Sec) selenium transferase, putative
PF3D7_1205700	targeted glyoxalase II
PF3D7_1206200	eukaryotic translation initiation factor 3 subunit C, putative
PF3D7_1206400	thiosulfate sulfurtransferase, putative
PF3D7_1206600	DNA-directed RNA polymerase III subunit RPC2, putative
PF3D7_1206700	eukaryotic translation initiation factor 5, putative
PF3D7_1207100	pre-rRNA-processing protein ESF1, putative
PF3D7_1207200	zinc finger protein, putative
PF3D7_1207500	RNA-binding protein, putative
PF3D7_1207600	tRNA dimethylallyltransferase, putative
PF3D7_1208000	ribosomal protein L29, apicoplast, putative
PF3D7_1209000	mago-binding protein, putative
PF3D7_1209200	U6 snRNA-associated Sm-like protein LSm7, putative
PF3D7_1209300	telomere repeat-binding zinc finger protein
PF3D7_1210000	50S ribosomal protein L1, apicoplast, putative
PF3D7_1210200	zinc finger protein, putative
PF3D7_1211400	heat shock protein DNAJ homologue Pfj4
PF3D7_1211500	ribosomal protein S18, mitochondrial
PF3D7_1211700	DNA replication licensing factor MCM5, putative
PF3D7_1211800	polyubiquitin
PF3D7_1212200	conserved protein, unknown function
PF3D7_1212700	eukaryotic translation initiation factor 3 subunit A, putative
PF3D7_1213700	DNA-directed RNA polymerases I, II, and III subunit RPABC3, putative
PF3D7_1213800	proline--tRNA ligase
PF3D7_1213900	W2 domain-containing protein, putative
PF3D7_1215000	thioredoxin peroxidase 2
PF3D7_1216000	serine--tRNA ligase, putative
PF3D7_1216300	signal recognition particle subunit SRP19
PF3D7_1217200	multiple RNA-binding domain-containing protein 1, putative
PF3D7_1217300	GTP-binding protein EngA
PF3D7_1217800	diphthamide biosynthesis protein 3, putative
PF3D7_1218200	symplekin domain-containing protein, putative
PF3D7_1218600	arginine--tRNA ligase
PF3D7_1220000	zinc finger protein, putative
PF3D7_1220100	pre-mRNA-processing factor 17, putative
PF3D7_1220400	debranching enzyme-associated ribonuclease, putative
PF3D7_1220500	ribosome biogenesis protein TSR3, putative
PF3D7_1221700	FbpA domain protein, putative
PF3D7_1222000	tRNA-splicing ligase RtcB, putative
PF3D7_1222300	endoplasmin, putative
PF3D7_1223100	cAMP-dependent protein kinase regulatory subunit
PF3D7_1223900	50S ribosomal protein L24, putative
PF3D7_1224300	polyadenylate-binding protein 1, putative
PF3D7_1224900	splicing factor 3B subunit 6, putative
PF3D7_1225100	isoleucine--tRNA ligase, putative
PF3D7_1225300	rRNA-processing protein FCF1, putative
PF3D7_1225400	rRNA-processing protein, putative
PF3D7_1225500	small subunit rRNA processing factor, putative
PF3D7_1226000	conserved protein, unknown function
PF3D7_1226500	heptatricopeptide repeat and RAP domain-containing protein, putative
PF3D7_1226700	U3 small nucleolar RNA-interacting protein 2, putative
PF3D7_1226900	parasitophorous vacuolar protein 2
PF3D7_1227100	DNA helicase 60
PF3D7_1227400	conserved Plasmodium protein, unknown function
PF3D7_1227800	elongator complex protein 3, putative
PF3D7_1227900	RNA pseudouridylate synthase, putative
PF3D7_1228500	RNA pseudouridylate synthase, putative
PF3D7_1228600	merozoite surface protein 9
PF3D7_1230400	ATP-dependent protease subunit ClpQ
PF3D7_1230500	WD repeat-containing protein, putative
PF3D7_1230600	RNA cytosine C(5)-methyltransferase, putative
PF3D7_1230800	pre-mRNA-splicing regulator WTAP, putative
PF3D7_1230900	serine/threonine protein kinase RIO1, putative
PF3D7_1231100	ras-related protein Rab-2
PF3D7_1231500	mitosis protein dim1, putative
PF3D7_1231600	pre-mRNA-splicing factor ATP-dependent RNA helicase PRP2, putative
PF3D7_1231800	asparagine-rich protein, putative
PF3D7_1232000	phenylalanine--tRNA ligase
PF3D7_1232100	60 kDa chaperonin
PF3D7_1232200	dihydrolipoyl dehydrogenase, mitochondrial
PF3D7_1232400	CWC16 domain-containing protein, putative
PF3D7_1232900	nucleotidyltransferase, putative
PF3D7_1233000	elongation factor G
PF3D7_1233300	pentatricopeptide repeat domain-containing protein 2, putative
PF3D7_1234800	splicing factor 3B subunit 3, putative
PF3D7_1234900	CHCH domain-containing protein, putative
PF3D7_1235000	PIH1 domain-containing protein, putative
PF3D7_1235300	CCR4-NOT transcription complex subunit 4, putative
PF3D7_1235400	tetQ family GTPase, putative
PF3D7_1235500	N6-adenosine-methyltransferase, putative
PF3D7_1235900	pre-mRNA-splicing factor SYF1, putative
PF3D7_1236100	clustered-asparagine-rich protein
PF3D7_1236700	S-adenosyl-methyltransferase, putative
PF3D7_1237200	conserved Plasmodium protein, unknown function
PF3D7_1237400	hydrolase, putative
PF3D7_1237600	periodic tryptophan protein 1, putative
PF3D7_1237800	ubiquitin-like modifier HUB1, putative
PF3D7_1238300	pre-mRNA-splicing factor CWC22, putative
PF3D7_1238600	sphingomyelin phosphodiesterase
PF3D7_1239100	ribosomal protein L23, mitochondrial, putative
PF3D7_1239600	hydroxyethylthiazole kinase
PF3D7_1241100	polyadenylation factor subunit 2, putative
PF3D7_1241300	ribosome-binding factor A, putative
PF3D7_1241400	RNA-binding protein, putative
PF3D7_1241700	replication factor C subunit 4, putative
PF3D7_1241800	ATP-dependent RNA helicase DBP9, putative
PF3D7_1242200	queuine tRNA-ribosyltransferase, putative
PF3D7_1242700	40S ribosomal protein S17, putative
PF3D7_1243100	zinc finger protein, putative
PF3D7_1243600	translation initiation factor SUI1, putative
PF3D7_1244000	glucose inhibited division protein a homologue, putative
PF3D7_1244400	RNA-binding protein, putative
PF3D7_1244800	translation machinery-associated protein 46, putative
PF3D7_1245400	50S ribosomal protein L3, mitochondrial, putative
PF3D7_1246200	actin I
PF3D7_1246500	methyltransferase, putative
PF3D7_1246600	pre-mRNA-splicing factor CWC26, putative
PF3D7_1246700	conserved Plasmodium protein, unknown function
PF3D7_1246800	signal recognition particle receptor subunit beta, putative
PF3D7_1247900	U3 small nucleolar RNA-associated protein 11, putative
PF3D7_1248000	tRNA-splicing endonuclease, putative
PF3D7_1248100	methyltransferase, putative
PF3D7_1248200	pre-mRNA-splicing factor RBM22, putative
PF3D7_1248900	26S protease regulatory subunit 8, putative
PF3D7_1249100	THUMP domain-containing protein, putative
PF3D7_1249800	THO complex subunit 2, putative
PF3D7_1249900	ribosomal RNA small subunit methyltransferase A2, putative
PF3D7_1250000	rRNA-processing protein FCF2, putative
PF3D7_1250600	translation initiation factor eIF-2B subunit beta, putative
PF3D7_1250700	transcription initiation factor IIA subunit 2, putative
PF3D7_1251500	ATP-dependent RNA helicase DRS1, putative
PF3D7_1251700	tryptophan--tRNA ligase
PF3D7_1252100	rhoptry neck protein 3
PF3D7_1254700	rifin
PF3D7_1302000	EMP1-trafficking protein
PF3D7_1302100	gamete antigen 27/25
PF3D7_1302500	AAA domain-containing protein, putative
PF3D7_1302700	ATP-dependent RNA helicase DHR1, putative
PF3D7_1302800	40S ribosomal protein S7, putative
PF3D7_1303100	methyltransferase, putative
PF3D7_1304900	DNA-directed RNA polymerase II subunit RPB11, putative
PF3D7_1305400	AAR2 protein, putative
PF3D7_1306300	SAM dependent methyltransferase, putative
PF3D7_1306400	26S protease regulatory subunit 10B, putative
PF3D7_1306900	U1 small nuclear ribonucleoprotein A, putative
PF3D7_1307000	exosome complex component RRP40, putative
PF3D7_1307100	U3 small nucleolar RNA-associated protein 6, putative
PF3D7_1307300	ATP-dependent RNA helicase DBP6, putative
PF3D7_1307600	DNA-directed RNA polymerase subunit alpha, putative
PF3D7_1307800	centrosomal protein CEP170, putative
PF3D7_1308300	40S ribosomal protein S27
PF3D7_1308900	mRNA-decapping enzyme 2, putative
PF3D7_1309000	conserved protein, unknown function
PF3D7_1309100	60S ribosomal protein L24, putative
PF3D7_1309300	U4/U6 small nuclear ribonucleoprotein PRP3, putative
PF3D7_1309500	H/ACA ribonucleoprotein complex subunit 1, putative
PF3D7_1309600	ribosomal RNA methyltransferase, putative
PF3D7_1310600	ras-related protein Rab-5B
PF3D7_1310700	PhIL1-interacting candidate PIC5
PF3D7_1310900	ribosomal protein S15, mitochondrial, putative
PF3D7_1311200	transducin beta-like protein TBL1, putative
PF3D7_1311400	AP-1 complex subunit mu-1
PF3D7_1312300	ribosomal protein S35, mitochondrial, putative
PF3D7_1312400	translation initiation factor IF-2, putative
PF3D7_1312600	2-oxoisovalerate dehydrogenase subunit alpha, mitochondrial, putative
PF3D7_1312900	eukaryotic translation initation factor 4 gamma
PF3D7_1313200	methionyl-tRNA formyltransferase, putative
PF3D7_1313400	DEAD box helicase, putative
PF3D7_1313600	Clu domain-containing protein, putative
PF3D7_1314000	conserved protein, unknown function
PF3D7_1314200	telomerase reverse transcriptase
PF3D7_1315200	heptatricopeptide repeat-containing protein, putative
PF3D7_1315400	zinc finger (CCCH type) protein, putative
PF3D7_1315700	tRNA (adenine(58)-N(1))-methyltransferase catalytic subunit TRM61, putative
PF3D7_1315900	exportin-T, putative
PF3D7_1316500	pre-mRNA-processing factor 40, putative
PF3D7_1317000	U4/U6.U5 tri-snRNP-associated protein 2, putative
PF3D7_1317300	RNA-binding protein, putative
PF3D7_1317400	zinc finger protein, putative
PF3D7_1317800	40S ribosomal protein S19
PF3D7_1317900	nucleolar complex protein 4, putative
PF3D7_1318800	translocation protein SEC63, putative
PF3D7_1319300	tRNA (guanine(26)-N(2))-dimethyltransferase, putative
PF3D7_1320300	conserved protein, unknown function
PF3D7_1320600	ras-related protein Rab-11A
PF3D7_1320800	dihydrolipoyllysine-residue succinyltransferase component of 2-oxoglutarate dehydrogenase complex
PF3D7_1320900	RNA-binding protein, putative
PF3D7_1321700	splicing factor 1
PF3D7_1322300	BRCT domain-containing protein, putative
PF3D7_1323100	60S ribosomal protein L6, putative
PF3D7_1323400	60S ribosomal protein L23
PF3D7_1323700	glideosome associated protein with multiple membrane spans 1
PF3D7_1324200	micro-fibrillar-associated protein, putative
PF3D7_1324500	DEAD box helicase, putative
PF3D7_1324700	SNARE protein, putative
PF3D7_1324900	L-lactate dehydrogenase
PF3D7_1325000	U6 snRNA-associated Sm-like protein LSm6, putative
PF3D7_1325100	phosphoribosylpyrophosphate synthetase
PF3D7_1325500	conserved Plasmodium protein, unknown function
PF3D7_1326300	RNA-binding protein, putative
PF3D7_1326400	translation initiation factor eIF-2B subunit gamma, putative
PF3D7_1327200	ribonuclease P protein subunit RPR2, putative
PF3D7_1327400	conserved Plasmodium protein, unknown function
PF3D7_1327700	regulator of nonsense transcripts 3B, putative
PF3D7_1327800	ribose-phosphate pyrophosphokinase, putative
PF3D7_1329000	DNA-directed RNA polymerase III subunit RPC1, putative
PF3D7_1330600	elongation factor Tu, putative
PF3D7_1330800	RNA-binding protein, putative
PF3D7_1331100	DNA polymerase theta, putative
PF3D7_1331700	glutamine--tRNA ligase, putative
PF3D7_1331800	60S ribosomal protein L23, putative
PF3D7_1332400	nucleotidyltransferase, putative
PF3D7_1332500	SAM-dependent RNA methyltransferase, putative
PF3D7_1332700	ATP-dependent RNA helicase DBP8, putative
PF3D7_1332800	eukaryotic translation initiation factor 6, putative
PF3D7_1332900	isoleucine--tRNA ligase, putative
PF3D7_1333300	transmembrane emp24 domain-containing protein, putative
PF3D7_1333400	AMMECR1 domain-containing protein, putative
PF3D7_1333600	U3 small nucleolar RNA-associated protein 4, putative
PF3D7_1333900	conserved Plasmodium protein, unknown function
PF3D7_1336700	parasitophorous vacuolar protein 3, putative
PF3D7_1336900	tryptophan--tRNA ligase
PF3D7_1337900	conserved Plasmodium protein, unknown function
PF3D7_1338200	60S ribosomal protein L6, putative
PF3D7_1338300	elongation factor 1-gamma, putative
PF3D7_1339500	ribosomal protein L49, mitochondrial, putative
PF3D7_1340100	exosome complex component RRP42, putative
PF3D7_1340300	nucleolar complex protein 2, putative
PF3D7_1340600	RNA lariat debranching enzyme, putative
PF3D7_1340700	ras-related protein Rab-11B
PF3D7_1341200	60S ribosomal protein L18, putative
PF3D7_1341300	60S ribosomal protein L18-2, putative
PF3D7_1342000	40S ribosomal protein S6
PF3D7_1342100	aconitate hydratase
PF3D7_1342700	DNA-directed RNA polymerases I, II, and III subunit RPABC4, putative
PF3D7_1343000	phosphoethanolamine N-methyltransferase
PF3D7_1343200	tRNA guanosine-2'-O-methyltransferase, putative
PF3D7_1343900	U4/U6 small nuclear ribonucleoprotein PRP4, putative
PF3D7_1344500	U6 snRNA phosphodiesterase, putative
PF3D7_1345700	isocitrate dehydrogenase [NADP], mitochondrial
PF3D7_1346100	protein transport protein SEC61 subunit alpha
PF3D7_1346200	nuclear import protein MOG1, putative
PF3D7_1346300	DNA/RNA-binding protein Alba 2
PF3D7_1347000	WD repeat-containing protein 92, putative
PF3D7_1347500	DNA/RNA-binding protein Alba 4
PF3D7_1348100	GTPase, putative
PF3D7_1348200	step II splicing factor, putative
PF3D7_1348300	elongation factor Tu, putative
PF3D7_1348400	conserved Plasmodium membrane protein, unknown function
PF3D7_1349200	glutamate--tRNA ligase, putative
PF3D7_1349400	cytidine and deoxycytidylate deaminase, putative
PF3D7_1349800	GPN-loop GTPase, putative
PF3D7_1350100	lysine--tRNA ligase
PF3D7_1350200	small nuclear ribonucleoprotein E, putative
PF3D7_1350700	N6-adenine-specific methylase, putative
PF3D7_1351400	60S ribosomal protein L17, putative
PF3D7_1352000	GTP-binding protein, putative
PF3D7_1352500	thioredoxin-related protein, putative
PF3D7_1352700	intron-binding protein aquarius, putative
PF3D7_1353400	Ran-binding protein, putative
PF3D7_1353500	RNA polymerase II transcription factor B subunit 4, putative
PF3D7_1354300	large subunit rRNA methyltransferase, putative
PF3D7_1354600	60S ribosomal protein L7-2, putative
PF3D7_1355200	RAP protein, putative
PF3D7_1355800	splicing factor 3B subunit 5, putative
PF3D7_1356900	protein kinase 5
PF3D7_1357000	elongation factor 1-alpha
PF3D7_1357100	elongation factor 1-alpha
PF3D7_1357200	glutamate--tRNA ligase
PF3D7_1357700	U3 small nucleolar RNA-associated protein 21, putative
PF3D7_1358100	Sas10 domain-containing protein, putative
PF3D7_1358600	zinc finger protein, putative
PF3D7_1358800	40S ribosomal protein S15
PF3D7_1358900	GTP-binding protein, putative
PF3D7_1359000	conserved Plasmodium protein, unknown function
PF3D7_1359300	exosome complex exonuclease RRP44
PF3D7_1359400	CUGBP Elav-like family member 1
PF3D7_1359600	conserved Plasmodium protein, unknown function
PF3D7_1360100	RNA-binding protein, putative
PF3D7_1360700	E3 SUMO-protein ligase PIAS, putative
PF3D7_1360800	falcilysin
PF3D7_1360900	RNA-binding protein, putative
PF3D7_1361000	protein arginine N-methyltransferase 5, putative
PF3D7_1361100	protein transport protein Sec24A
PF3D7_1361800	glideosome-associated connector
PF3D7_1361900	proliferating cell nuclear antigen 1
PF3D7_1363300	50S ribosomal protein L9, mitochondrial, putative
PF3D7_1363500	CCR4 domain-containing protein 2, putative
PF3D7_1364300	pre-mRNA-splicing factor ATP-dependent RNA helicase PRP16
PF3D7_1364500	exosome complex component RRP45, putative
PF3D7_1364800	DNA-directed RNA polymerases I, II, and III subunit RPABC1, putative
PF3D7_1365000	conserved Plasmodium protein, unknown function
PF3D7_1365100	ribosomal protein S17, mitochondrial
PF3D7_1365400	adenylyltransferase and sulfurtransferase UBA4, putative
PF3D7_1365500	aminomethyltransferase, mitochondrial, putative
PF3D7_1365600	DNA topoisomerase 6 subunit B, putative
PF3D7_1365900	ubiquitin-60S ribosomal protein L40
PF3D7_1366600	signal recognition particle receptor subunit alpha, putative
PF3D7_1366900	conserved protein, unknown function
PF3D7_1367100	U1 small nuclear ribonucleoprotein 70 kDa homolog, putative
PF3D7_1367400	conserved Plasmodium protein, unknown function
PF3D7_1367600	ribosome biogenesis protein MRT4, putative
PF3D7_1367700	alanine--tRNA ligase
PF3D7_1368200	ABC transporter E family member 1, putative
PF3D7_1368400	ribosomal protein L1, putative
PF3D7_1369500	conserved protein, unknown function
PF3D7_1369700	U2 small nuclear ribonucleoprotein A', putative
PF3D7_1372000	Plasmodium exported protein (PHISTa), unknown function
PF3D7_1402100	pseudouridine synthase, putative
PF3D7_1402400	zinc finger protein, putative
PF3D7_1402500	ribosomal protein S27a, putative
PF3D7_1402700	U2 snRNP-associated SURP motif-containing protein, putative
PF3D7_1404000	DNA-directed RNA polymerase II subunit RPB4, putative
PF3D7_1404400	ribosomal protein L16, mitochondrial, putative
PF3D7_1404500	rRNA biogenesis protein RRP5, putative
PF3D7_1405300	conserved Plasmodium protein, unknown function
PF3D7_1405800	ribosome biogenesis protein BOP1, putative
PF3D7_1405900	RNA-binding protein, putative
PF3D7_1406000	RNA-binding protein 8A, putative
PF3D7_1406200	transcription elongation factor SPT6, putative
PF3D7_1406400	pentatricopeptide repeat-containing protein 1
PF3D7_1406800	glideosome associated protein with multiple membrane spans 3
PF3D7_1406900	radical SAM protein, putative
PF3D7_1407000	LCCL domain-containing protein
PF3D7_1407100	rRNA 2'-O-methyltransferase fibrillarin, putative
PF3D7_1407300	pre-mRNA-splicing factor 38B, putative
PF3D7_1407500	multifunctional methyltransferase subunit TRM112, putative
PF3D7_1407800	plasmepsin IV
PF3D7_1408400	FANCJ-like helicase, putative
PF3D7_1408600	40S ribosomal protein S8e, putative
PF3D7_1408900	tRNA-dihydrouridine synthase, putative
PF3D7_1409000	WD repeat-containing protein, putative
PF3D7_1409800	CUGBP Elav-like family member 2, putative
PF3D7_1410000	ER membrane protein complex subunit 2, putative
PF3D7_1410300	WD repeat-containing protein, putative
PF3D7_1410400	rhoptry-associated protein 1
PF3D7_1410600	eukaryotic translation initiation factor 2 subunit gamma, putative
PF3D7_1410700	conserved protein, unknown function
PF3D7_1410900	ribosome maturation protein SBDS, putative
PF3D7_1411400	plastid replication-repair enzyme
PF3D7_1411500	conserved Plasmodium protein, unknown function
PF3D7_1411600	GTP-binding protein Obg1
PF3D7_1411700	methyltransferase, putative
PF3D7_1411900	p1/s1 nuclease, putative
PF3D7_1412000	p1/s1 nuclease, putative
PF3D7_1412300	nuclear transport factor 2, putative
PF3D7_1412700	AAA family ATPase, putative
PF3D7_1413400	30S ribosomal protein S9, putative
PF3D7_1414100	zinc finger protein, putative
PF3D7_1414300	60S ribosomal protein L10, putative
PF3D7_1414600	mRNA-capping enzyme subunit alpha
PF3D7_1414800	small nuclear ribonucleoprotein-associated protein B, putative
PF3D7_1415200	DNA-directed RNA polymerases I and III subunit RPAC2, putative
PF3D7_1415300	RNA-binding protein Nova-1, putative
PF3D7_1415400	Btz domain-containing protein, putative
PF3D7_1415800	ribosomal RNA small subunit methyltransferase A1
PF3D7_1416100	protein SEY1, putative
PF3D7_1416800	lysine--tRNA ligase, putative
PF3D7_1417100	conserved Plasmodium protein, unknown function
PF3D7_1417200	CCR4-NOT transcription complex subunit NOT1, putative
PF3D7_1417500	H/ACA ribonucleoprotein complex subunit 4, putative
PF3D7_1417800	DNA replication licensing factor MCM2
PF3D7_1418900	ATP-dependent RNA helicase DBP4, putative
PF3D7_1419000	conserved Plasmodium protein, unknown function
PF3D7_1419100	ATP-dependent RNA helicase DDX55
PF3D7_1419400	conserved Plasmodium membrane protein, unknown function
PF3D7_1419700	eukaryotic translation initiation factor 3 subunit H, putative
PF3D7_1419900	YTH domain-containing protein 1, putative
PF3D7_1420000	splicing factor 3B subunit 4, putative
PF3D7_1420400	glycine--tRNA ligase
PF3D7_1421200	40S ribosomal protein S25
PF3D7_1421400	DNA-directed RNA polymerase III subunit RPC6, putative
PF3D7_1422100	ribosomal protein L21, mitochondrial, putative
PF3D7_1422400	nucleolar RNA-associated protein, putative
PF3D7_1422700	conserved protein, unknown function
PF3D7_1423000	nucleolar GTP-binding protein 2, putative
PF3D7_1423700	conserved Plasmodium protein, unknown function
PF3D7_1424100	60S ribosomal protein L5, putative
PF3D7_1424400	60S ribosomal protein L7-3, putative
PF3D7_1425400	DEAD/DEAH box helicase, putative
PF3D7_1425600	zinc finger protein, putative
PF3D7_1425800	conserved Plasmodium protein, unknown function
PF3D7_1426000	60S ribosomal protein L21
PF3D7_1426100	transcription factor BTF3, putative
PF3D7_1426200	protein arginine N-methyltransferase 1
PF3D7_1427600	CorA-like Mg2+ transporter protein, putative
PF3D7_1427800	exosome complex component RRP41
PF3D7_1428100	WW domain-binding protein 11, putative
PF3D7_1428600	peptide chain release factor 1
PF3D7_1429000	protein archease, putative
PF3D7_1429100	ribosomal protein L15, apicoplast, putative
PF3D7_1429400	rRNA (adenosine-2'-O-)-methyltransferase, putative
PF3D7_1429700	ribosomal protein L15, mitochondrial, putative
PF3D7_1429900	ADP-dependent DNA helicase RecQ
PF3D7_1430600	endonuclease/exonuclease/phosphatase family protein, putative
PF3D7_1430800	PhIL1 interacting protein PIP3
PF3D7_1431000	ribosomal protein L17, mitochondrial, putative
PF3D7_1431300	large subunit GTPase 1, putative
PF3D7_1431600	succinate--CoA ligase [ADP-forming] subunit beta
PF3D7_1431700	60S ribosomal protein L14, putative
PF3D7_1432300	conserved Plasmodium protein, unknown function
PF3D7_1432500	RNA methyltransferase, putative
PF3D7_1432700	protein-L-isoaspartate(D-aspartate) O-methyltransferase, putative
PF3D7_1433000	H/ACA ribonucleoprotein complex subunit 3, putative
PF3D7_1433700	conserved Plasmodium protein, unknown function
PF3D7_1434100	queuine tRNA-ribosyltransferase, putative
PF3D7_1434500	dynein-related AAA-type ATPase, putative
PF3D7_1434800	mitochondrial acidic protein MAM33, putative
PF3D7_1435100	ribonuclease H2 subunit B, putative
PF3D7_1435700	ataxin-2 like protein, putative
PF3D7_1435800	GTPase Era, putative
PF3D7_1436500	GTP-binding protein, putative
PF3D7_1437900	HSP40, subfamily A
PF3D7_1438000	eukaryotic translation initiation factor eIF2A, putative
PF3D7_1438500	cleavage and polyadenylation specificity factor subunit 3, putative
PF3D7_1438700	DNA primase small subunit
PF3D7_1438900	thioredoxin peroxidase 1
PF3D7_1439100	DEAD/DEAH box helicase, putative
PF3D7_1439500	oocyst rupture protein 2, putative
PF3D7_1441000	cytoplasmic tRNA 2-thiolation protein 2, putative
PF3D7_1441200	60S ribosomal protein L1, putative
PF3D7_1441400	FACT complex subunit SSRP1, putative
PF3D7_1442000	ADP-ribosylation factor, putative
PF3D7_1442200	GTP-binding protein YihA2
PF3D7_1442300	tRNA import protein tRIP
PF3D7_1442800	conserved Plasmodium protein, unknown function
PF3D7_1443300	U6 snRNA-associated Sm-like protein LSm5, putative
PF3D7_1443500	poly(A)-specific ribonuclease PARN, putative
PF3D7_1443800	pre-mRNA-splicing factor CWC24, putative
PF3D7_1444500	eukaryotic translation initiation factor 2-alpha kinase 1
PF3D7_1444600	conserved Plasmodium protein, unknown function
PF3D7_1444800	fructose-bisphosphate aldolase
PF3D7_1445100	histidine--tRNA ligase, putative
PF3D7_1445200	ATP-dependent RNA helicase MAK5, putative
PF3D7_1445300	ribosomal protein S29, mitochondrial, putative
PF3D7_1445500	conserved Plasmodium protein, unknown function
PF3D7_1445600	RNA-binding protein, putative
PF3D7_1445700	conserved Plasmodium protein, unknown function
PF3D7_1445900	ATP-dependent RNA helicase DDX17
PF3D7_1446200	M17 leucyl aminopeptidase
PF3D7_1446600	centrin-2
PF3D7_1447000	40S ribosomal protein S5
PF3D7_1447300	ribosomal protein S14, mitochondrial, putative
PF3D7_1447700	conserved protein, unknown function
PF3D7_1448000	U3 small nucleolar RNA-associated protein 12, putative
PF3D7_1449700	exosome complex exonuclease RRP6
PF3D7_1450100	signal recognition particle subunit SRP54
PF3D7_1450400	E3 ubiquitin-protein ligase ZNF598, putative
PF3D7_1450600	S-adenosylmethionine-dependent methyltransferase, putative
PF3D7_1450700	conserved Plasmodium protein, unknown function
PF3D7_1450800	conserved protein, unknown function
PF3D7_1451000	conserved Plasmodium protein, unknown function
PF3D7_1451100	elongation factor 2
PF3D7_1451500	pre-mRNA-splicing factor CWF18, putative
PF3D7_1451900	ribosome biogenesis protein TSR1, putative
PF3D7_1452600	conserved Plasmodium protein, unknown function
PF3D7_1452700	U1 snRNP-associated protein, putative
PF3D7_1453600	RAP protein, putative
PF3D7_1453800	glucose-6-phosphate dehydrogenase-6-phosphogluconolactonase
PF3D7_1454000	RNA-binding protein, putative
PF3D7_1454100	tRNA intron endonuclease, putative
PF3D7_1454600	ribosomal protein S11, mitochondrial, putative
PF3D7_1455200	methyltransferase AAMT
PF3D7_1456400	conserved Plasmodium protein, unknown function
PF3D7_1456600	ribosomal protein L28, mitochondrial, putative
PF3D7_1456800	V-type H(+)-translocating pyrophosphatase, putative
PF3D7_1457300	MA3 domain-containing protein, putative
PF3D7_1457700	large ribosomal subunit nuclear export factor, putative
PF3D7_1458700	exonuclease V, mitochondrial, putative
PF3D7_1458800	DNA-directed RNA polymerase III subunit RPC5, putative
PF3D7_1459000	ATP-dependent RNA helicase DBP5
PF3D7_1459100	GTP-binding protein, putative
PF3D7_1459400	conserved protein, unknown function
PF3D7_1460300	60S ribosomal protein L29, putative
PF3D7_1460700	60S ribosomal protein L27
PF3D7_1460900	ribosomal protein S10, apicoplast, putative
PF3D7_1461200	U3 small nucleolar ribonucleoprotein protein IMP3, putative
PF3D7_1461300	40S ribosomal protein S28e, putative
PF3D7_1461600	splicing factor 3B subunit 2, putative
PF3D7_1461900	valine--tRNA ligase, putative
PF3D7_1462300	GTP-binding protein, putative
PF3D7_1462800	glyceraldehyde-3-phosphate dehydrogenase
PF3D7_1463200	replication factor C subunit 3, putative
PF3D7_1463400	DNA-directed RNA polymerase III subunit RPC4, putative
PF3D7_1463800	ribosomal protein S6, mitochondrial, putative
PF3D7_1464200	zinc finger CCCH domain-containing protein, putative
PF3D7_1464400	zinc finger protein, putative
PF3D7_1465300	ribonuclease Z, putative
PF3D7_1465900	40S ribosomal protein S3
PF3D7_1466700	60S ribosome subunit biogenesis protein NIP7, putative
PF3D7_1466800	NOC3 domain-containing protein, putative
PF3D7_1466900	conserved Plasmodium protein, unknown function
PF3D7_1467400	50S ribosomal protein L22, apicoplast, putative
PF3D7_1467500	DNA/RNA-binding protein KIN17, putative
PF3D7_1468400	zinc finger protein, putative
PF3D7_1468700	eukaryotic initiation factor 4A
PF3D7_1468800	splicing factor U2AF large subunit, putative
PF3D7_1468900	zinc finger protein, putative
PF3D7_1469000	translation initiation factor IF-1
PF3D7_1469300	pre-rRNA-processing protein PNO1, putative
PF3D7_1470600	RAP protein, putative
PF3D7_1471000	RNA 3'-terminal phosphate cyclase-like protein, putative
PF3D7_1471100	exported protein 2
PF3D7_1471300	RAP protein, putative
PF3D7_1472000	pre-mRNA-splicing factor ISY1, putative
PF3D7_1472700	DNA-directed RNA polymerase, alpha subunit, putative
PF3D7_1473900	conserved Plasmodium protein, unknown function
PF3D7_1474100	ribosomal protein L20, mitochondrial, putative
PF3D7_1474300	DNA repair metallo-beta-lactamase protein, putative
PF3D7_1474500	splicing factor 3A subunit 1, putative
PF3D7_1474900	trailer hitch homolog, putative
PF3D7_1475200	conserved protein, unknown function
PF3D7_1475400	cysteine repeat modular protein 4
PF3D7_1476400	serine/threonine protein kinase, FIKK family, pseudogene
PF3D7_API00100	apicoplast ribosomal protein S4
PF3D7_API01300	50S ribosomal protein L4, putative
PF3D7_API01400	ribosomal protein L23, putative
PF3D7_API01500	apicoplast ribosomal protein L2
PF3D7_API01600	apicoplast ribosomal protein S19
PF3D7_API01700	ribosomal protein S3, putative
PF3D7_API01800	apicoplast ribosomal protein L16
PF3D7_API01900	apicoplast ribosomal protein S17
PF3D7_API02000	apicoplast ribosomal protein L14
PF3D7_API02100	apicoplast ribosomal protein S8
PF3D7_API02200	apicoplast ribosomal protein L6
PF3D7_API02300	apicoplast ribosomal protein S5
PF3D7_API02500	apicoplast ribosomal protein L36
PF3D7_API02600	apicoplast ribosomal protein S11
PF3D7_API02700	apicoplast ribosomal protein S12
PF3D7_API02800	apicoplast ribosomal protein S7
PF3D7_API02900	elongation factor Tu
PF3D7_API03500	apicoplast ribosomal protein L11, putative
PF3D7_API04100	30S ribosomal protein S2, putative
PF3D7_API04200	DNA-directed RNA polymerase subunit beta'', putative
PF3D7_API04300	DNA-directed RNA polymerase subunit beta', putative
PF3D7_API04400	DNA-directed RNA polymerase subunit beta, putative

## Sheet: Detailed lists
Datasets used to generate the list of unique RNA-associated proteins
Gene Ontology terms associated with RNA: GO:0016071: mRNA metabolic process; GO:0140098 catalytic activity, acting on RNA; GO:0006396: RNA processing; GO:0003723: RNA binding; GO:0005840: Ribosome
Gene ID	Product Description
PF3D7_0102900	aspartate--tRNA ligase
PF3D7_0103600	ATP-dependent DNA/RNA helicase PSH1
PF3D7_0103700	L-seryl-tRNA(Sec) kinase, putative
PF3D7_0105200	heptatricopeptide repeat and RAP domain-containing protein, putative
PF3D7_0105600	FtsJ-like methyltransferase, putative
PF3D7_0105700	asparagine-rich antigen Pfa35-2
PF3D7_0106300	calcium-transporting ATPase
PF3D7_0106400	pre-rRNA-processing protein TSR2, putative
PF3D7_0106600	conserved Plasmodium protein, unknown function
PF3D7_0106700	small ribosomal subunit assembling AARP2 protein
PF3D7_0107600	eukaryotic translation initiation factor 2-alpha kinase 2, putative
PF3D7_0108300	conserved Plasmodium protein, unknown function
PF3D7_0109200	cleavage and polyadenylation specificity factor subunit 5, putative
PF3D7_0109600	cold-shock protein, putative
PF3D7_0109700	rRNA biogenesis protein RRP36, putative
PF3D7_0109800	phenylalanine--tRNA ligase alpha subunit
PF3D7_0110100	selenocysteine-specific elongation factor, putative
PF3D7_0110400	DNA-directed RNA polymerase II subunit RPB9, putative
PF3D7_0110800	transcription initiation factor TFIIB, putative
PF3D7_0111800	eukaryotic translation initiation factor 4E, putative
PF3D7_0202000	knob-associated histidine-rich protein
PF3D7_0203700	protein MAK16, putative
PF3D7_0204600	5'-3' exonuclease, putative
PF3D7_0205400	PCI domain-containing protein, putative
PF3D7_0205500	DNA-directed RNA polymerase II 16 kDa subunit, putative
PF3D7_0205700	RNA-binding protein, putative
PF3D7_0206600	DNA-directed RNA polymerase III subunit RPC10, putative
PF3D7_0208200	KRR1 small subunit processome component, putative
PF3D7_0208700	SHS2 domain-containing protein, putative
PF3D7_0209200	exosome complex component MTR3, putative
PF3D7_0209800	ATP-dependent RNA helicase UAP56
PF3D7_0210100	60S ribosomal protein L37ae, putative
PF3D7_0210400	50S ribosomal protein L33, putative
PF3D7_0211800	asparagine--tRNA ligase
PF3D7_0211900	pseudouridine synthase, putative
PF3D7_0212200	ribosomal protein L12, mitochondrial, putative
PF3D7_0212300	eukaryotic peptide chain release factor subunit 1, putative
PF3D7_0214200	ribosomal protein L13, mitochondrial
PF3D7_0215700	DNA-directed RNA polymerase II subunit RPB2, putative
PF3D7_0216000	DEAD/DEAH box helicase, putative
PF3D7_0217800	40S ribosomal protein S26
PF3D7_0218000	replication factor C subunit 2, putative
PF3D7_0218200	SUZ domain-containing protein, putative
PF3D7_0218300	rRNA methyltransferase, putative
PF3D7_0218400	ATP-dependent RNA helicase DDX47, putative
PF3D7_0218500	small nuclear ribonucleoprotein Sm D2, putative
PF3D7_0218700	pre-mRNA-processing protein 45, putative
PF3D7_0219200	40S ribosomal protein S30
PF3D7_0219500	pseudouridine synthase, putative
PF3D7_0302000	pre-mRNA-splicing factor PRP46, putative
PF3D7_0302100	serine/threonine protein kinase
PF3D7_0302500	cytoadherence linked asexual protein 3.1
PF3D7_0302800	RNA-binding protein, putative
PF3D7_0303100	CLP1 P-loop domain-containing protein, putative
PF3D7_0303300	DNA-directed RNA polymerases I, II, and III subunit RPABC2, putative
PF3D7_0304200	EH domain-containing protein
PF3D7_0304400	60S ribosomal protein L44
PF3D7_0305000	elongation factor Ts
PF3D7_0305400	conserved protein, unknown function
PF3D7_0305600	DNA-(apurinic or apyrimidinic site) endonuclease
PF3D7_0306900	40S ribosomal protein S23, putative
PF3D7_0307100	40S ribosomal protein S12, putative
PF3D7_0307200	60S ribosomal protein L7, putative
PF3D7_0308600	pre-mRNA-processing factor 19, putative
PF3D7_0308900	splicing factor 3B subunit 1, putative
PF3D7_0309600	60S acidic ribosomal protein P2
PF3D7_0309700	SECIS-binding protein 2, putative
PF3D7_0309800	YTH domain-containing protein 2
PF3D7_0310000	50S ribosomal protein L9, apicoplast, putative
PF3D7_0310300	phosphoglycerate mutase, putative
PF3D7_0310500	ATP-dependent RNA helicase DHX57, putative
PF3D7_0310600	eukaryotic translation initiation factor 3 subunit K, putative
PF3D7_0311100	pre-mRNA splicing factor, putative
PF3D7_0311200	valine--tRNA ligase, putative
PF3D7_0312800	60S ribosomal protein L26, putative
PF3D7_0315100	eukaryotic translation initiation factor 4E
PF3D7_0315500	ribosomal protein L47, mitochondrial, putative
PF3D7_0316100	ribosomal protein L27, mitochondrial, putative
PF3D7_0316800	40S ribosomal protein S15A, putative
PF3D7_0317100	6-cysteine protein
PF3D7_0317600	40S ribosomal protein S11, putative
PF3D7_0318200	DNA-directed RNA polymerase II subunit RPB1
PF3D7_0318600	cleavage and polyadenylation specificity factor, putative
PF3D7_0318900	conserved protein, unknown function
PF3D7_0319200	CCR4 domain-containing protein 4, putative
PF3D7_0319500	RNA-binding protein, putative
PF3D7_0319600	elongation factor 1-delta, putative
PF3D7_0320800	ATP-dependent RNA helicase DDX6
PF3D7_0320900	histone H2A.Z
PF3D7_0321600	ATP-dependent RNA helicase DDX42, putative
PF3D7_0321800	WD repeat-containing protein, putative
PF3D7_0322100	mRNA-capping enzyme subunit beta
PF3D7_0322400	regulator of initiation factor 2 (eIF2)
PF3D7_0322900	40S ribosomal protein S3A, putative
PF3D7_0323500	survival motor neuron-like protein
PF3D7_0323700	U4/U6.U5 tri-snRNP-associated protein 1, putative
PF3D7_0323800	conserved Plasmodium protein, unknown function
PF3D7_0402000	Plasmodium exported protein (PHISTa), unknown function
PF3D7_0403700	pre-mRNA-splicing factor CLF1, putative
PF3D7_0405000	ATP-dependent RNA helicase DDX51, putative
PF3D7_0405400	pre-mRNA-processing-splicing factor 8, putative
PF3D7_0406800	ribosomal protein L25, putative
PF3D7_0407200	peptidyl-tRNA hydrolase 2, putative
PF3D7_0407300	transcription factor, putative
PF3D7_0407700	conserved Plasmodium protein, unknown function
PF3D7_0408900	tRNA N6-adenosine threonylcarbamoyltransferase
PF3D7_0409100	U4/U6 small nuclear ribonucleoprotein PRP31, putative
PF3D7_0409200	protein SOF1, putative
PF3D7_0409700	peptide chain release factor 2
PF3D7_0410400	exosome complex component RRP4
PF3D7_0411200	PP-loop family protein, putative
PF3D7_0411400	DEAD box ATP-dependent RNA helicase, putative
PF3D7_0412100	ribosomal protein S12, mitochondrial
PF3D7_0413800	50S ribosomal protein L10, putative
PF3D7_0414500	RNA-binding protein, putative
PF3D7_0415100	conserved protein, unknown function
PF3D7_0415500	nuclear cap-binding protein subunit 2, putative
PF3D7_0415900	60S ribosomal protein L15, putative
PF3D7_0416000	RNA-binding protein, putative
PF3D7_0416100	glutamyl-tRNA(Gln) amidotransferase subunit A
PF3D7_0416200	PRKR-interacting protein 1, putative
PF3D7_0417100	mRNA-binding protein PUF2
PF3D7_0417200	bifunctional dihydrofolate reductase-thymidylate synthase
PF3D7_0418000	conserved Plasmodium protein, unknown function
PF3D7_0418200	eukaryotic translation initiation factor 3 subunit M, putative
PF3D7_0418500	trafficking protein particle complex subunit 3, putative
PF3D7_0418700	RNA-binding protein NOB1, putative
PF3D7_0419300	conserved Plasmodium protein, unknown function
PF3D7_0419800	60S ribosomal protein L7ae/L30e, putative
PF3D7_0420100	serine/threonine protein kinase RIO2
PF3D7_0420200	holo-[acyl-carrier-protein] synthase, putative
PF3D7_0422100	transmembrane emp24 domain-containing protein, putative
PF3D7_0422400	40S ribosomal protein S19
PF3D7_0422500	pre-mRNA-splicing helicase BRR2, putative
PF3D7_0422700	eukaryotic initiation factor 4A-III, putative
PF3D7_0423300	conserved Plasmodium protein, unknown function
PF3D7_0423500	glideosome associated protein with multiple membrane spans 2
PF3D7_0501500	rhoptry-associated protein 3
PF3D7_0501600	rhoptry-associated protein 2
PF3D7_0503000	50S ribosomal protein L28, apicoplast, putative
PF3D7_0503300	serine/arginine-rich splicing factor 12
PF3D7_0503800	60S ribosomal protein L31
PF3D7_0504200	ATP-dependent RNA helicase DDX27, putative
PF3D7_0504400	ATP-dependent helicase, putative
PF3D7_0506100	60S ribosomal subunit protein L24, putative
PF3D7_0507100	60S ribosomal protein L4
PF3D7_0507600	protein CAF40, putative
PF3D7_0508700	pre-mRNA-processing ATP-dependent RNA helicase PRP5, putative
PF3D7_0509400	RNA polymerase I
PF3D7_0509600	asparagine--tRNA ligase
PF3D7_0510100	KH domain-containing protein, putative
PF3D7_0511500	RNA pseudouridylate synthase, putative
PF3D7_0513200	CPSF domain-containing protein, putative
PF3D7_0514300	aspartate--tRNA ligase, putative
PF3D7_0515000	pre-mRNA-splicing factor CWC2, putative
PF3D7_0516200	40S ribosomal protein S11
PF3D7_0516300	tRNA pseudouridine synthase, putative
PF3D7_0516600	sporozoite surface antigen MB2
PF3D7_0516900	60S ribosomal protein L2
PF3D7_0517000	60S ribosomal protein L12, putative
PF3D7_0517300	serine/arginine-rich splicing factor 1
PF3D7_0517700	eukaryotic translation initiation factor 3 subunit B, putative
PF3D7_0518500	ATP-dependent RNA helicase DDX23, putative
PF3D7_0518700	mRNA-binding protein PUF1
PF3D7_0519000	histone RNA hairpin-binding protein, putative
PF3D7_0519100	50S ribosomal protein L14, mitochondrial, putative
PF3D7_0519400	40S ribosomal protein S24
PF3D7_0519500	CCR4 domain-containing protein 1, putative
PF3D7_0519700	FoP domain-containing protein, putative
PF3D7_0520000	40S ribosomal protein S9, putative
PF3D7_0520300	U6 snRNA-associated Sm-like protein LSm2, putative
PF3D7_0520700	CDC73 domain-containing protein, putative
PF3D7_0521500	ribosomal large subunit pseudouridylate synthase, putative
PF3D7_0521700	ATP-dependent RNA helicase DDX1, putative
PF3D7_0522000	conserved Plasmodium protein, unknown function
PF3D7_0522200	transcription initiation factor TFIID subunit 10, putative
PF3D7_0522300	18S rRNA (guanine-N(7))-methyltransferase, putative
PF3D7_0522500	50S ribosomal protein L17, apicoplast, putative
PF3D7_0522800	pre-mRNA-splicing factor BUD31, putative
PF3D7_0522900	zinc finger protein, putative
PF3D7_0524000	karyopherin beta
PF3D7_0524600	50S ribosomal protein L12, apicoplast, putative
PF3D7_0524900	S-adenosyl-L-methionine-dependent tRNA 4-demethylwyosine synthase, putative
PF3D7_0525100	acyl-CoA synthetase
PF3D7_0525600	RNA methyltransferase, putative
PF3D7_0526300	WD repeat-containing protein 55, putative
PF3D7_0526500	conserved Plasmodium protein, unknown function
PF3D7_0527300	methionine aminopeptidase 1a, putative
PF3D7_0527900	ATP-dependent RNA helicase DDX41, putative
PF3D7_0528200	eukaryotic translation initiation factor 3 subunit E, putative
PF3D7_0529500	cell cycle regulator protein, putative
PF3D7_0531200	ribosomal protein S16, mitochondrial, putative
PF3D7_0531400	G-patch domain-containing protein, putative
PF3D7_0602100	ATP-dependent RNA helicase MTR4
PF3D7_0602400	elongation factor G
PF3D7_0603100	RNA-binding protein, putative
PF3D7_0603700	phenylalanine--tRNA ligase
PF3D7_0604200	ribosomal protein L41, mitochondrial, putative
PF3D7_0604500	GYF domain-containing protein, putative
PF3D7_0605000	50S ribosomal protein L24, putative
PF3D7_0605100	KH domain-containing protein, putative
PF3D7_0606100	RNA-binding protein, putative
PF3D7_0606500	polypyrimidine tract-binding protein, putative
PF3D7_0606600	conserved Plasmodium protein, unknown function
PF3D7_0607000	translation initiation factor IF-2, putative
PF3D7_0607800	GTP-binding protein, putative
PF3D7_0607900	conserved Plasmodium protein, unknown function
PF3D7_0608800	ornithine aminotransferase
PF3D7_0610000	ribosomal protein L19, mitochondrial, putative
PF3D7_0610100	pre-mRNA-splicing factor SLU7, putative
PF3D7_0610200	RNA-binding protein 25, putative
PF3D7_0610400	histone H3
PF3D7_0610500	peptidyl-tRNA hydrolase PTRHD1, putative
PF3D7_0610900	transcription elongation factor SPT5, putative
PF3D7_0611700	60S ribosomal protein L39
PF3D7_0612100	eukaryotic translation initiation factor 3 subunit L, putative
PF3D7_0612400	conserved Plasmodium protein, unknown function
PF3D7_0612600	cytoplasmic tRNA 2-thiolation protein 1, putative
PF3D7_0613400	50S ribosomal protein L18, apicoplast, putative
PF3D7_0614400	pre-mRNA-splicing factor CWF7, putative
PF3D7_0614500	60S ribosomal protein L19
PF3D7_0614600	conserved Plasmodium protein, unknown function
PF3D7_0615400	ribonuclease, putative
PF3D7_0615600	zinc finger protein, putative
PF3D7_0615700	THO complex subunit 4, putative
PF3D7_0617900	histone H3 variant
PF3D7_0618300	60S ribosomal protein L27a, putative
PF3D7_0619200	conserved Plasmodium protein, unknown function
PF3D7_0619400	cell division cycle protein 48 homologue, putative
PF3D7_0619900	splicing factor 3A subunit 2, putative
PF3D7_0620500	cleavage stimulation factor subunit 1, putative
PF3D7_0621300	mRNA-binding protein PUF3
PF3D7_0621500	ribonuclease P/MRP protein subunit RPP1, putative
PF3D7_0621900	signal recognition particle subunit SRP68, putative
PF3D7_0622200	tRNA-2-methylthio-N(6)-dimethylallyladenosine synthase
PF3D7_0622500	RNA methyltransferase, putative
PF3D7_0622800	leucine--tRNA ligase, putative
PF3D7_0623100	nuclear polyadenylated RNA-binding protein NAB2, putative
PF3D7_0623400	MEI2-like RNA-binding protein
PF3D7_0623600	splicing factor-like protein 1, putative
PF3D7_0623700	ATP-dependent RNA helicase SUV3, putative
PF3D7_0623900	ribonuclease H2 subunit A, putative
PF3D7_0624200	SURP domain-containing protein, putative
PF3D7_0624600	ISWI chromatin-remodeling complex ATPase
PF3D7_0625600	poly(A) polymerase PAP, putative
PF3D7_0626800	pyruvate kinase
PF3D7_0626900	ribosomal protein L46, mitochondrial, putative
PF3D7_0627900	ribonuclease P protein subunit p29, putative
PF3D7_0628300	choline/ethanolaminephosphotransferase, putative
PF3D7_0628800	glutamyl-tRNA(Gln) amidotransferase subunit B
PF3D7_0629200	DnaJ protein, putative
PF3D7_0629400	polyadenylate-binding protein 3, putative
PF3D7_0629600	ribosomal RNA-processing protein 7, putative
PF3D7_0630900	ATP-dependent RNA helicase HAS1
PF3D7_0703500	erythrocyte membrane-associated antigen
PF3D7_0704200	RNA cytosine C(5)-methyltransferase, putative
PF3D7_0704900	peptide chain release factor 2
PF3D7_0705000	mRNA cap guanine-N7 methyltransferase, putative
PF3D7_0705600	RNA helicase, putative
PF3D7_0705700	40S ribosomal protein S29, putative
PF3D7_0706100	conserved Plasmodium protein, unknown function
PF3D7_0706400	60S ribosomal protein L37
PF3D7_0706500	conserved Plasmodium protein, unknown function
PF3D7_0707900	ribosomal protein S8e, putative
PF3D7_0708100	DNA-directed RNA polymerases I, II, and III subunit RPABC5, putative
PF3D7_0708300	EKC/KEOPS complex subunit BUD32
PF3D7_0708400	heat shock protein 90
PF3D7_0709600	ribonucleases P/MRP protein subunit POP1, putative
PF3D7_0710000	conserved Plasmodium protein, unknown function
PF3D7_0710600	60S ribosomal protein L34
PF3D7_0710900	50S ribosomal protein L1, mitochondrial, putative
PF3D7_0713600	ribosomal protein S5, mitochondrial, putative
PF3D7_0713800	negative elongation factor A, putative
PF3D7_0714500	transcription elongation factor s-II, putative
PF3D7_0715600	GTP-binding translation elongation factor tu family protein, putative
PF3D7_0716000	RNA-binding protein, putative
PF3D7_0716400	transcription initiation factor IIA subunit 1, putative
PF3D7_0716800	eukaryotic translation initiation factor 3 subunit I, putative
PF3D7_0717300	transcription initiation factor IIE subunit alpha, putative
PF3D7_0717400	queuine tRNA-ribosyltransferase, putative
PF3D7_0717700	serine--tRNA ligase, putative
PF3D7_0718400	ribosomal protein S8, mitochondrial, putative
PF3D7_0719600	60S ribosomal protein L11a, putative
PF3D7_0719700	40S ribosomal protein S10, putative
PF3D7_0720000	exosome complex component CSL4, putative
PF3D7_0720100	pre-rRNA-processing protein ESF2, putative
PF3D7_0721300	ATP-dependent DNA helicase DDX31
PF3D7_0721600	40S ribosomal protein S5, putative
PF3D7_0722100	protein pelota homolog, putative
PF3D7_0722500	pre-mRNA-splicing factor CWC15, putative
PF3D7_0722600	U3 small nucleolar RNA-associated protein 7, putative
PF3D7_0723000	tRNAHis guanylyltransferase, putative
PF3D7_0723700	metallo-hydrolase/oxidoreductase, putative
PF3D7_0723900	RNA-binding protein, putative
PF3D7_0725200	mago nashi protein homologue, putative
PF3D7_0728000	eukaryotic translation initiation factor 2 subunit alpha
PF3D7_0728900	RNA-binding protein, putative
PF3D7_0729000	signal recognition particle subunit SRP9
PF3D7_0729500	N6-adenosine-methyltransferase MT-A70
PF3D7_0730100	tRNA pseudouridine synthase D, putative
PF3D7_0801500	nucleolar protein 10, putative
PF3D7_0802300	periodic tryptophan protein 2, putative
PF3D7_0803000	peptidyl-prolyl cis-trans isomerase
PF3D7_0803100	U3 small nucleolar RNA-associated protein 14, putative
PF3D7_0803300	mitogen-activated protein kinase organizer 1, putative
PF3D7_0803700	tubulin gamma chain
PF3D7_0804000	cactin homolog, putative
PF3D7_0804300	zinc finger protein, putative
PF3D7_0804400	methionine aminopeptidase 1c, putative
PF3D7_0804600	tRNA pseudouridine synthase, putative
PF3D7_0807100	DNA helicase PSH3
PF3D7_0807900	tyrosine--tRNA ligase
PF3D7_0810100	ribosomal protein L33, apicoplast, putative
PF3D7_0810600	ATP-dependent RNA helicase DBP1, putative
PF3D7_0811200	ER membrane protein complex subunit 1, putative
PF3D7_0811300	CCR4-associated factor 1
PF3D7_0811600	conserved protein, unknown function
PF3D7_0811900	RNA-binding protein, putative
PF3D7_0812400	karyopherin alpha
PF3D7_0812500	RNA-binding protein, putative
PF3D7_0812700	U1 small nuclear ribonucleoprotein C, putative
PF3D7_0813300	NPL domain-containing protein, putative
PF3D7_0813400	conserved protein, unknown function
PF3D7_0813600	translation initiation factor SUI1, putative
PF3D7_0813900	40S ribosomal protein S16, putative
PF3D7_0814000	60S ribosomal protein L13-2, putative
PF3D7_0814200	DNA/RNA-binding protein Alba 1
PF3D7_0815600	eukaryotic translation initiation factor 3 subunit G, putative
PF3D7_0817100	tRNA modification GTPase, putative
PF3D7_0817700	rhoptry neck protein 5
PF3D7_0818000	U4/U6.U5 small nuclear ribonucleoprotein, putative
PF3D7_0818200	14-3-3 protein
PF3D7_0818400	rRNA-processing protein FCF1, putative
PF3D7_0818800	U3 small nucleolar ribonucleoprotein protein IMP4, putative
PF3D7_0818900	heat shock protein 70
PF3D7_0819000	ribonuclease, putative
PF3D7_0819100	BRIX domain, putative
PF3D7_0819900	U6 snRNA-associated Sm-like protein LSm3, putative
PF3D7_0820100	RNA-binding protein, putative
PF3D7_0820900	conserved Plasmodium protein, unknown function
PF3D7_0821000	conserved Plasmodium protein, unknown function
PF3D7_0821300	ATP-dependent RNA helicase DHX36, putative
PF3D7_0821500	ribosomal RNA small subunit methyltransferase NEP1, putative
PF3D7_0821600	polyribonucleotide 5'-hydroxyl-kinase Clp1, putative
PF3D7_0821700	60S ribosomal protein L22, putative
PF3D7_0822000	ribosomal protein L4, mitochondrial, putative
PF3D7_0822200	phosphorylated CTD interacting factor 1 WW domain-containing protein, putative
PF3D7_0822300	small nuclear ribonucleoprotein G, putative
PF3D7_0822800	U5 small nuclear ribonucleoprotein 40 kDa protein, putative
PF3D7_0823200	RNA-binding protein, putative
PF3D7_0823800	DnaJ protein, putative
PF3D7_0825200	translation initiation factor IF-3
PF3D7_0825500	protein KRI1, putative
PF3D7_0826700	receptor for activated c kinase
PF3D7_0827000	ATP-dependent RNA helicase DBP10, putative
PF3D7_0827100	translation initiation factor IF-2, putative
PF3D7_0827500	ribosomal protein L21, apicoplast, putative
PF3D7_0827900	protein disulfide-isomerase
PF3D7_0828200	leucine--tRNA ligase, putative
PF3D7_0828500	translation initiation factor eIF-2B subunit alpha, putative
PF3D7_0829300	U6 snRNA-associated Sm-like protein LSm8, putative
PF3D7_0831700	heat shock protein 70
PF3D7_0903400	ATP-dependent RNA helicase DDX60, putative
PF3D7_0903900	60S ribosomal protein L32
PF3D7_0904800	replication protein A1, small fragment
PF3D7_0905400	high molecular weight rhoptry protein 3
PF3D7_0905800	conserved Plasmodium protein, unknown function
PF3D7_0906000	exoribonuclease II
PF3D7_0906600	zinc finger protein, putative
PF3D7_0907400	ATP-dependent protease ATPase subunit ClpY
PF3D7_0907600	translation initiation factor SUI1, putative
PF3D7_0907800	ribosomal protein L35, apicoplast, putative
PF3D7_0908600	ribosomal RNA methyltransferase, putative
PF3D7_0908700	tRNA pseudouridine synthase, putative
PF3D7_0909400	exoribonuclease, putative
PF3D7_0909800	small nuclear ribonucleoprotein Sm D3, putative
PF3D7_0909900	helicase SKI2W, putative
PF3D7_0910900	DNA primase large subunit, putative
PF3D7_0912000	conserved Plasmodium protein, unknown function
PF3D7_0912500	SAP domain-containing protein, putative
PF3D7_0912800	tRNA (adenine(58)-N(1))-methyltransferase non-catalytic subunit TRM6, putative
PF3D7_0913200	elongation factor 1-beta
PF3D7_0913400	elongation factor, putative
PF3D7_0913900	arginine--tRNA ligase, putative
PF3D7_0914000	pseudouridylate synthase, putative
PF3D7_0914300	met-10+ like protein, putative
PF3D7_0914600	transcription elongation factor 1, putative
PF3D7_0915200	ribonuclease H2 subunit C, putative
PF3D7_0915400	ATP-dependent 6-phosphofructokinase
PF3D7_0916200	mitochondrial ribonuclease P catalytic subunit, putative
PF3D7_0916700	RNA-binding protein musashi, putative
PF3D7_0916900	zinc finger protein, putative
PF3D7_0917600	pre-mRNA-splicing factor ATP-dependent RNA helicase PRP43, putative
PF3D7_0917900	heat shock protein 70
PF3D7_0918000	glideosome-associated protein 50
PF3D7_0918200	50S ribosomal protein L3, apicoplast, putative
PF3D7_0918300	eukaryotic translation initiation factor 3 subunit F, putative
PF3D7_0918800	dihydrouridine synthase, putative
PF3D7_0920900	U4/U6 snRNA-associated-splicing factor, putative
PF3D7_0921800	ribosome production factor 1, putative
PF3D7_0922700	pre-mRNA-splicing factor 18, putative
PF3D7_0922800	conserved Plasmodium protein, unknown function
PF3D7_0922900	3-oxoacyl-[acyl-carrier-protein] reductase
PF3D7_0923000	DNA-directed RNA polymerase II subunit RPB3, putative
PF3D7_0923500	cyclin-dependent kinases regulatory subunit, putative
PF3D7_0923900	polyadenylate-binding protein 2, putative
PF3D7_0924700	splicing factor 3A subunit 3, putative
PF3D7_0925200	ribosomal RNA-processing protein 8, putative
PF3D7_0925300	proline--tRNA ligase, putative
PF3D7_0925800	regulator of nonsense transcripts 2, putative
PF3D7_0927200	zinc finger protein, putative
PF3D7_0927600	RNA-binding protein, putative
PF3D7_0929000	transcription initiation factor TFIID subunit 7, putative
PF3D7_0929200	RNA-binding protein, putative
PF3D7_0929400	high molecular weight rhoptry protein 2
PF3D7_0930300	merozoite surface protein 1
PF3D7_0931000	elongation factor Tu, putative
PF3D7_0931100	nucleolar protein Nop52, putative
PF3D7_0932400	peptide chain release factor 1
PF3D7_0932600	apicoplast ribosomal protein S6, putative
PF3D7_0933000	CSTF domain-containing protein, putative
PF3D7_0933900	conserved Plasmodium protein, unknown function
PF3D7_0934000	histidine--tRNA ligase, putative
PF3D7_0934200	conserved protein, unknown function
PF3D7_0934600	conserved Plasmodium protein, unknown function
PF3D7_0935000	U2 small nuclear ribonucleoprotein B'', putative
PF3D7_0935800	cytoadherence linked asexual protein 9
PF3D7_1002400	transformer-2 protein homolog beta, putative
PF3D7_1003200	ribosome-binding factor A, putative
PF3D7_1003500	40S ribosomal protein S20e, putative
PF3D7_1003800	U5 small nuclear ribonucleoprotein component, putative
PF3D7_1004000	60S ribosomal protein L13, putative
PF3D7_1004200	WD repeat-containing protein, putative
PF3D7_1004400	RNA-binding protein, putative
PF3D7_1005000	methionine--tRNA ligase, putative
PF3D7_1005100	U3 small nucleolar RNA-associated protein 25, putative
PF3D7_1005500	regulator of nonsense transcripts 1, putative
PF3D7_1006200	DNA/RNA-binding protein Alba 3
PF3D7_1006800	G-strand-binding protein 2
PF3D7_1007900	eukaryotic translation initiation factor 3 subunit D, putative
PF3D7_1008800	nucleolar protein 5, putative
PF3D7_1009200	ribonuclease, putative
PF3D7_1010000	ribosomal protein L43, mitochondrial, putative
PF3D7_1010200	DNA2/NAM7 helicase, putative
PF3D7_1010600	eukaryotic translation initiation factor 2 subunit beta
PF3D7_1010800	50S ribosomal protein L22, mitochondrial, putative
PF3D7_1011100	conserved Plasmodium protein, unknown function
PF3D7_1011800	PRE-binding protein
PF3D7_1012400	hypoxanthine-guanine phosphoribosyltransferase
PF3D7_1013100	U3 small nucleolar RNA-associated protein 13, putative
PF3D7_1013900	translation initiation factor eIF-2B subunit delta, putative
PF3D7_1015100	CWC16 domain-containing protein, putative
PF3D7_1015200	cysteine--tRNA ligase
PF3D7_1015200	cysteine--tRNA ligase
PF3D7_1015500	nucleotidyltransferase, putative
PF3D7_1015900	enolase
PF3D7_1016300	GBP130 protein
PF3D7_1017700	conserved Plasmodium protein, unknown function
PF3D7_1018000	tRNA pseudouridine synthase, putative
PF3D7_1018500	pre-mRNA-splicing factor RDS3, putative
PF3D7_1018600	tRNA wybutosine-synthesizing protein, putative
PF3D7_1019000	eukaryotic translation initiation factor subunit eIF2A, putative
PF3D7_1019400	60S ribosomal protein L30e, putative
PF3D7_1019800	tRNA methyltransferase, putative
PF3D7_1020000	RNA-binding protein 34, putative
PF3D7_1020400	rRNA (cytosine-C(5))-methyltransferase, putative
PF3D7_1020700	N-acetyltransferase, GNAT family, putative
PF3D7_1021500	ATP-dependent RNA helicase ROK1, putative
PF3D7_1021900	PHAX domain-containing protein, putative
PF3D7_1022000	RNA-binding protein UIS12, putative
PF3D7_1022400	serine/arginine-rich splicing factor 4
PF3D7_1024200	RNA-binding protein, putative
PF3D7_1024400	conserved Plasmodium protein, unknown function
PF3D7_1026800	40S ribosomal protein S2
PF3D7_1027100	U3 small nucleolar ribonucleoprotein protein MPP10, putative
PF3D7_1027200	ribosomal protein S22, mitochondrial, putative
PF3D7_1027400	DNA-directed RNA polymerase II subunit RPB7, putative
PF3D7_1027800	60S ribosomal protein L3
PF3D7_1028000	methyltransferase, putative
PF3D7_1028300	rRNA-processing protein EBP2, putative
PF3D7_1028400	ribosome biogenesis protein RPF2, putative
PF3D7_1030000	transcription elongation factor SPT4, putative
PF3D7_1030100	pre-mRNA-splicing factor ATP-dependent RNA helicase PRP22, putative
PF3D7_1030600	tRNA N6-adenosine threonylcarbamoyltransferase
PF3D7_1030700	RNA methyltransferase, putative
PF3D7_1031500	ATP-dependent DNA helicase DDX3X
PF3D7_1032000	ribosome maturation factor RimM, putative
PF3D7_1032100	mRNA-decapping enzyme subunit 1, putative
PF3D7_1032900	RNA polymerase II-associated protein 1, putative
PF3D7_1033000	heptatricopeptide repeat-containing protein HPR1, putative
PF3D7_1033600	pre-mRNA-splicing factor CEF1, putative
PF3D7_1034200	ribosomal protein L27, putative
PF3D7_1034600	translation initiation factor IF-3, putative
PF3D7_1034900	methionine--tRNA ligase
PF3D7_1035000	U2 snRNA/tRNA pseudouridine synthase, putative
PF3D7_1035900	merozoites-associated armadillo repeats protein
PF3D7_1036900	conserved Plasmodium protein, unknown function
PF3D7_1037300	ADP,ATP carrier protein 1
PF3D7_1037700	enhancer of rudimentary homolog, putative
PF3D7_1103100	60S acidic ribosomal protein P1, putative
PF3D7_1103800	CCR4-NOT transcription complex subunit NOT1-G, putative
PF3D7_1104000	phenylalanine--tRNA ligase beta subunit
PF3D7_1104700	DNA-directed RNA polymerase III subunit RPC8, putative
PF3D7_1105000	histone H4
PF3D7_1105100	histone H2B
PF3D7_1105400	40S ribosomal protein S4, putative
PF3D7_1105600	translocon component PTEX88
PF3D7_1105700	tRNA-splicing ligase RtcB, putative
PF3D7_1105800	conserved Apicomplexan protein, unknown function
PF3D7_1106000	RuvB-like helicase 2
PF3D7_1106100	ribosomal protein S15, apicoplast, putative
PF3D7_1106300	5'-3' exoribonuclease 1, putative
PF3D7_1106600	DEAD/DEAH box helicase, putative
PF3D7_1107000	U6 snRNA-associated Sm-like protein LSm4, putative
PF3D7_1107100	nucleic acid binding protein, putative
PF3D7_1107300	polyadenylate-binding protein-interacting protein 1, putative
PF3D7_1107700	pescadillo homolog
PF3D7_1108200	D-tyrosyl-tRNA(Tyr) deacylase
PF3D7_1108400	casein kinase 2, alpha subunit
PF3D7_1108700	heat shock protein J2
PF3D7_1109400	essential nuclear protein 1, putative
PF3D7_1109900	60S ribosomal protein L36
PF3D7_1110200	pre-mRNA-processing factor 6, putative
PF3D7_1110300	G-patch domain-containing protein, putative
PF3D7_1110400	RNA-binding protein, putative
PF3D7_1110600	ribosomal protein L11, mitochondrial, putative
PF3D7_1111000	RNA cytosine C(5)-methyltransferase NSUN2
PF3D7_1111100	replication factor C subunit 5, putative
PF3D7_1111200	conserved protein, unknown function
PF3D7_1112300	conserved Plasmodium protein, unknown function
PF3D7_1116800	heat shock protein 101
PF3D7_1117500	tyrosine--tRNA ligase
PF3D7_1117600	peptidyl-tRNA hydrolase ICT1
PF3D7_1118200	heat shock protein 90, putative
PF3D7_1118500	nucleolar protein 56, putative
PF3D7_1119100	tRNA m(1)G methyltransferase, putative
PF3D7_1119300	splicing factor U2AF small subunit, putative
PF3D7_1119700	conserved Plasmodium protein, unknown function
PF3D7_1119800	alternative splicing factor ASF-1, putative
PF3D7_1120000	conserved protein, unknown function
PF3D7_1120500	tRNA nucleotidyltransferase, putative
PF3D7_1123400	eukaryotic peptide chain release factor GTP-binding subunit, putative
PF3D7_1123700	ribosomal protein L37, mitochondrial, putative
PF3D7_1123900	13 kDa ribonucleoprotein-associated protein, putative
PF3D7_1124400	U6 snRNA-associated Sm-like protein LSm1, putative
PF3D7_1124800	ribosome biogenesis regulatory protein, putative
PF3D7_1124900	60S ribosomal protein L35, putative
PF3D7_1125300	DNA-directed RNA polymerase
PF3D7_1125500	small nuclear ribonucleoprotein Sm D1, putative
PF3D7_1126000	threonine--tRNA ligase
PF3D7_1126200	40S ribosomal protein S18, putative
PF3D7_1126800	alternative splicing factor SR-MG, putative
PF3D7_1126900	small nuclear ribonucleoprotein F, putative
PF3D7_1127300	tRNA (guanine-N(7)-)-methyltransferase, putative
PF3D7_1128600	CCR4-NOT transcription complex subunit 2, putative
PF3D7_1129000	spermidine synthase
PF3D7_1129400	RNA cytosine C(5)-methyltransferase, putative
PF3D7_1130100	60S ribosomal protein L38
PF3D7_1130200	60S ribosomal protein P0
PF3D7_1130600	methyltransferase, putative
PF3D7_1132100	RNA-binding protein, putative
PF3D7_1132300	nucleic acid binding protein, putative
PF3D7_1132600	pre-mRNA-splicing factor 38A, putative
PF3D7_1132700	50S ribosomal protein L2, putative
PF3D7_1133700	FHA domain-containing protein, putative
PF3D7_1133800	RNA (uracil-5-)methyltransferase, putative
PF3D7_1134100	protein disulfide-isomerase, putative
PF3D7_1134700	DNA-directed RNA polymerase I subunit RPA2, putative
PF3D7_1135400	HotDog domain-containing protein, putative
PF3D7_1136300	tudor staphylococcal nuclease
PF3D7_1136400	signal recognition particle subunit SRP72, putative
PF3D7_1137100	ribosomal protein S9, mitochondrial, putative
PF3D7_1137500	ribosomal protein S14, apicoplast, putative
PF3D7_1138100	ubiquitin-related modifier 1, putative
PF3D7_1139100	RNA-binding protein, putative
PF3D7_1142500	60S ribosomal protein L28
PF3D7_1142600	60S ribosomal protein L35ae, putative
PF3D7_1143300	DNA-directed RNA polymerases I and III subunit RPAC1, putative
PF3D7_1143400	translation initiation factor eIF-1A, putative
PF3D7_1144000	40S ribosomal protein S21
PF3D7_1144100	mitochondrial large subunit ribosomal protein, putative
PF3D7_1144300	60S ribosomal protein L41
PF3D7_1144600	transcription initiation factor IIF subunit beta, putative
PF3D7_1145400	dynamin-like protein
PF3D7_1145700	bicoid-interacting protein BIN3, putative
PF3D7_1147000	sporozoite and liver stage asparagine-rich protein
PF3D7_1202000	ATP-dependent DNA/RNA helicase PSH2
PF3D7_1202500	trimethylguanosine synthase, putative
PF3D7_1202600	nuclear export mediator factor NEMF, putative
PF3D7_1203200	signal recognition particle subunit SRP14
PF3D7_1203500	threonylcarbamoyl-AMP synthase, putative
PF3D7_1204300	eukaryotic translation initiation factor 5A
PF3D7_1204600	cytidine deaminase, putative
PF3D7_1205100	O-phosphoseryl-tRNA(Sec) selenium transferase, putative
PF3D7_1206200	eukaryotic translation initiation factor 3 subunit C, putative
PF3D7_1206400	thiosulfate sulfurtransferase, putative
PF3D7_1206600	DNA-directed RNA polymerase III subunit RPC2, putative
PF3D7_1206700	eukaryotic translation initiation factor 5, putative
PF3D7_1207100	pre-rRNA-processing protein ESF1, putative
PF3D7_1207500	RNA-binding protein, putative
PF3D7_1207600	tRNA dimethylallyltransferase, putative
PF3D7_1208000	ribosomal protein L29, apicoplast, putative
PF3D7_1209000	mago-binding protein, putative
PF3D7_1209200	U6 snRNA-associated Sm-like protein LSm7, putative
PF3D7_1210000	50S ribosomal protein L1, apicoplast, putative
PF3D7_1211500	ribosomal protein S18, mitochondrial
PF3D7_1211700	DNA replication licensing factor MCM5, putative
PF3D7_1212700	eukaryotic translation initiation factor 3 subunit A, putative
PF3D7_1213700	DNA-directed RNA polymerases I, II, and III subunit RPABC3, putative
PF3D7_1213800	proline--tRNA ligase
PF3D7_1213900	W2 domain-containing protein, putative
PF3D7_1216000	serine--tRNA ligase, putative
PF3D7_1216300	signal recognition particle subunit SRP19
PF3D7_1217200	multiple RNA-binding domain-containing protein 1, putative
PF3D7_1217800	diphthamide biosynthesis protein 3, putative
PF3D7_1218600	arginine--tRNA ligase
PF3D7_1220100	pre-mRNA-processing factor 17, putative
PF3D7_1220400	debranching enzyme-associated ribonuclease, putative
PF3D7_1220500	ribosome biogenesis protein TSR3, putative
PF3D7_1221700	FbpA domain protein, putative
PF3D7_1222000	tRNA-splicing ligase RtcB, putative
PF3D7_1222300	endoplasmin, putative
PF3D7_1223100	cAMP-dependent protein kinase regulatory subunit
PF3D7_1223900	50S ribosomal protein L24, putative
PF3D7_1224300	polyadenylate-binding protein 1, putative
PF3D7_1224900	splicing factor 3B subunit 6, putative
PF3D7_1225100	isoleucine--tRNA ligase, putative
PF3D7_1225300	rRNA-processing protein FCF1, putative
PF3D7_1225500	small subunit rRNA processing factor, putative
PF3D7_1226700	U3 small nucleolar RNA-interacting protein 2, putative
PF3D7_1227100	DNA helicase 60
PF3D7_1227400	conserved Plasmodium protein, unknown function
PF3D7_1227800	elongator complex protein 3, putative
PF3D7_1227900	RNA pseudouridylate synthase, putative
PF3D7_1228500	RNA pseudouridylate synthase, putative
PF3D7_1228600	merozoite surface protein 9
PF3D7_1230400	ATP-dependent protease subunit ClpQ
PF3D7_1230500	WD repeat-containing protein, putative
PF3D7_1230600	RNA cytosine C(5)-methyltransferase, putative
PF3D7_1230800	pre-mRNA-splicing regulator WTAP, putative
PF3D7_1231500	mitosis protein dim1, putative
PF3D7_1231600	pre-mRNA-splicing factor ATP-dependent RNA helicase PRP2, putative
PF3D7_1231800	asparagine-rich protein, putative
PF3D7_1232000	phenylalanine--tRNA ligase
PF3D7_1232100	60 kDa chaperonin
PF3D7_1232400	CWC16 domain-containing protein, putative
PF3D7_1232900	nucleotidyltransferase, putative
PF3D7_1233000	elongation factor G
PF3D7_1234800	splicing factor 3B subunit 3, putative
PF3D7_1235300	CCR4-NOT transcription complex subunit 4, putative
PF3D7_1235500	N6-adenosine-methyltransferase, putative
PF3D7_1235900	pre-mRNA-splicing factor SYF1, putative
PF3D7_1236100	clustered-asparagine-rich protein
PF3D7_1236700	S-adenosyl-methyltransferase, putative
PF3D7_1237200	conserved Plasmodium protein, unknown function
PF3D7_1237600	periodic tryptophan protein 1, putative
PF3D7_1237800	ubiquitin-like modifier HUB1, putative
PF3D7_1238300	pre-mRNA-splicing factor CWC22, putative
PF3D7_1239100	ribosomal protein L23, mitochondrial, putative
PF3D7_1241100	polyadenylation factor subunit 2, putative
PF3D7_1241300	ribosome-binding factor A, putative
PF3D7_1241400	RNA-binding protein, putative
PF3D7_1241800	ATP-dependent RNA helicase DBP9, putative
PF3D7_1242200	queuine tRNA-ribosyltransferase, putative
PF3D7_1242700	40S ribosomal protein S17, putative
PF3D7_1243100	zinc finger protein, putative
PF3D7_1243600	translation initiation factor SUI1, putative
PF3D7_1244000	glucose inhibited division protein a homologue, putative
PF3D7_1244400	RNA-binding protein, putative
PF3D7_1245400	50S ribosomal protein L3, mitochondrial, putative
PF3D7_1246200	actin I
PF3D7_1246500	methyltransferase, putative
PF3D7_1246600	pre-mRNA-splicing factor CWC26, putative
PF3D7_1246700	conserved Plasmodium protein, unknown function
PF3D7_1246800	signal recognition particle receptor subunit beta, putative
PF3D7_1247900	U3 small nucleolar RNA-associated protein 11, putative
PF3D7_1248000	tRNA-splicing endonuclease, putative
PF3D7_1248100	methyltransferase, putative
PF3D7_1248200	pre-mRNA-splicing factor RBM22, putative
PF3D7_1249100	THUMP domain-containing protein, putative
PF3D7_1249800	THO complex subunit 2, putative
PF3D7_1249900	ribosomal RNA small subunit methyltransferase A2, putative
PF3D7_1250600	translation initiation factor eIF-2B subunit beta, putative
PF3D7_1250700	transcription initiation factor IIA subunit 2, putative
PF3D7_1251500	ATP-dependent RNA helicase DRS1, putative
PF3D7_1251700	tryptophan--tRNA ligase
PF3D7_1252100	rhoptry neck protein 3
PF3D7_1302500	AAA domain-containing protein, putative
PF3D7_1302700	ATP-dependent RNA helicase DHR1, putative
PF3D7_1302800	40S ribosomal protein S7, putative
PF3D7_1304900	DNA-directed RNA polymerase II subunit RPB11, putative
PF3D7_1305400	AAR2 protein, putative
PF3D7_1306300	SAM dependent methyltransferase, putative
PF3D7_1306900	U1 small nuclear ribonucleoprotein A, putative
PF3D7_1307000	exosome complex component RRP40, putative
PF3D7_1307100	U3 small nucleolar RNA-associated protein 6, putative
PF3D7_1307300	ATP-dependent RNA helicase DBP6, putative
PF3D7_1307600	DNA-directed RNA polymerase subunit alpha, putative
PF3D7_1307800	centrosomal protein CEP170, putative
PF3D7_1308300	40S ribosomal protein S27
PF3D7_1308900	mRNA-decapping enzyme 2, putative
PF3D7_1309100	60S ribosomal protein L24, putative
PF3D7_1309300	U4/U6 small nuclear ribonucleoprotein PRP3, putative
PF3D7_1309500	H/ACA ribonucleoprotein complex subunit 1, putative
PF3D7_1309600	ribosomal RNA methyltransferase, putative
PF3D7_1310700	PhIL1-interacting candidate PIC5
PF3D7_1310900	ribosomal protein S15, mitochondrial, putative
PF3D7_1311200	transducin beta-like protein TBL1, putative
PF3D7_1312300	ribosomal protein S35, mitochondrial, putative
PF3D7_1312400	translation initiation factor IF-2, putative
PF3D7_1312600	2-oxoisovalerate dehydrogenase subunit alpha, mitochondrial, putative
PF3D7_1312900	eukaryotic translation initation factor 4 gamma
PF3D7_1313200	methionyl-tRNA formyltransferase, putative
PF3D7_1313400	DEAD box helicase, putative
PF3D7_1314200	telomerase reverse transcriptase
PF3D7_1315400	zinc finger (CCCH type) protein, putative
PF3D7_1315700	tRNA (adenine(58)-N(1))-methyltransferase catalytic subunit TRM61, putative
PF3D7_1315900	exportin-T, putative
PF3D7_1316500	pre-mRNA-processing factor 40, putative
PF3D7_1317000	U4/U6.U5 tri-snRNP-associated protein 2, putative
PF3D7_1317800	40S ribosomal protein S19
PF3D7_1318800	translocation protein SEC63, putative
PF3D7_1319300	tRNA (guanine(26)-N(2))-dimethyltransferase, putative
PF3D7_1320300	conserved protein, unknown function
PF3D7_1320800	dihydrolipoyllysine-residue succinyltransferase component of 2-oxoglutarate dehydrogenase complex
PF3D7_1320900	RNA-binding protein, putative
PF3D7_1321700	splicing factor 1
PF3D7_1323100	60S ribosomal protein L6, putative
PF3D7_1323400	60S ribosomal protein L23
PF3D7_1324200	micro-fibrillar-associated protein, putative
PF3D7_1324900	L-lactate dehydrogenase
PF3D7_1325000	U6 snRNA-associated Sm-like protein LSm6, putative
PF3D7_1325100	phosphoribosylpyrophosphate synthetase
PF3D7_1325500	conserved Plasmodium protein, unknown function
PF3D7_1326300	RNA-binding protein, putative
PF3D7_1326400	translation initiation factor eIF-2B subunit gamma, putative
PF3D7_1327200	ribonuclease P protein subunit RPR2, putative
PF3D7_1327700	regulator of nonsense transcripts 3B, putative
PF3D7_1329000	DNA-directed RNA polymerase III subunit RPC1, putative
PF3D7_1330600	elongation factor Tu, putative
PF3D7_1330800	RNA-binding protein, putative
PF3D7_1331100	DNA polymerase theta, putative
PF3D7_1331700	glutamine--tRNA ligase, putative
PF3D7_1331800	60S ribosomal protein L23, putative
PF3D7_1332700	ATP-dependent RNA helicase DBP8, putative
PF3D7_1332800	eukaryotic translation initiation factor 6, putative
PF3D7_1332900	isoleucine--tRNA ligase, putative
PF3D7_1333300	transmembrane emp24 domain-containing protein, putative
PF3D7_1333400	AMMECR1 domain-containing protein, putative
PF3D7_1333600	U3 small nucleolar RNA-associated protein 4, putative
PF3D7_1333900	conserved Plasmodium protein, unknown function
PF3D7_1336900	tryptophan--tRNA ligase
PF3D7_1337900	conserved Plasmodium protein, unknown function
PF3D7_1338200	60S ribosomal protein L6, putative
PF3D7_1338300	elongation factor 1-gamma, putative
PF3D7_1339500	ribosomal protein L49, mitochondrial, putative
PF3D7_1340600	RNA lariat debranching enzyme, putative
PF3D7_1341200	60S ribosomal protein L18, putative
PF3D7_1341300	60S ribosomal protein L18-2, putative
PF3D7_1342000	40S ribosomal protein S6
PF3D7_1342700	DNA-directed RNA polymerases I, II, and III subunit RPABC4, putative
PF3D7_1343000	phosphoethanolamine N-methyltransferase
PF3D7_1343200	tRNA guanosine-2'-O-methyltransferase, putative
PF3D7_1343900	U4/U6 small nuclear ribonucleoprotein PRP4, putative
PF3D7_1344500	U6 snRNA phosphodiesterase, putative
PF3D7_1346100	protein transport protein SEC61 subunit alpha
PF3D7_1346300	DNA/RNA-binding protein Alba 2
PF3D7_1347500	DNA/RNA-binding protein Alba 4
PF3D7_1348200	step II splicing factor, putative
PF3D7_1348300	elongation factor Tu, putative
PF3D7_1349200	glutamate--tRNA ligase, putative
PF3D7_1349400	cytidine and deoxycytidylate deaminase, putative
PF3D7_1350100	lysine--tRNA ligase
PF3D7_1350200	small nuclear ribonucleoprotein E, putative
PF3D7_1350700	N6-adenine-specific methylase, putative
PF3D7_1351400	60S ribosomal protein L17, putative
PF3D7_1352500	thioredoxin-related protein, putative
PF3D7_1352700	intron-binding protein aquarius, putative
PF3D7_1353400	Ran-binding protein, putative
PF3D7_1354300	large subunit rRNA methyltransferase, putative
PF3D7_1354600	60S ribosomal protein L7-2, putative
PF3D7_1355800	splicing factor 3B subunit 5, putative
PF3D7_1357000	elongation factor 1-alpha
PF3D7_1357100	elongation factor 1-alpha
PF3D7_1357200	glutamate--tRNA ligase
PF3D7_1357700	U3 small nucleolar RNA-associated protein 21, putative
PF3D7_1358800	40S ribosomal protein S15
PF3D7_1359000	conserved Plasmodium protein, unknown function
PF3D7_1359300	exosome complex exonuclease RRP44
PF3D7_1359400	CUGBP Elav-like family member 1
PF3D7_1360100	RNA-binding protein, putative
PF3D7_1360900	RNA-binding protein, putative
PF3D7_1361100	protein transport protein Sec24A
PF3D7_1361800	glideosome-associated connector
PF3D7_1363300	50S ribosomal protein L9, mitochondrial, putative
PF3D7_1364300	pre-mRNA-splicing factor ATP-dependent RNA helicase PRP16
PF3D7_1364500	exosome complex component RRP45, putative
PF3D7_1364800	DNA-directed RNA polymerases I, II, and III subunit RPABC1, putative
PF3D7_1365100	ribosomal protein S17, mitochondrial
PF3D7_1365400	adenylyltransferase and sulfurtransferase UBA4, putative
PF3D7_1365600	DNA topoisomerase 6 subunit B, putative
PF3D7_1365900	ubiquitin-60S ribosomal protein L40
PF3D7_1366900	conserved protein, unknown function
PF3D7_1367100	U1 small nuclear ribonucleoprotein 70 kDa homolog, putative
PF3D7_1367400	conserved Plasmodium protein, unknown function
PF3D7_1367600	ribosome biogenesis protein MRT4, putative
PF3D7_1367700	alanine--tRNA ligase
PF3D7_1368200	ABC transporter E family member 1, putative
PF3D7_1368400	ribosomal protein L1, putative
PF3D7_1369500	conserved protein, unknown function
PF3D7_1369700	U2 small nuclear ribonucleoprotein A', putative
PF3D7_1402100	pseudouridine synthase, putative
PF3D7_1402400	zinc finger protein, putative
PF3D7_1402500	ribosomal protein S27a, putative
PF3D7_1402700	U2 snRNP-associated SURP motif-containing protein, putative
PF3D7_1404000	DNA-directed RNA polymerase II subunit RPB4, putative
PF3D7_1404400	ribosomal protein L16, mitochondrial, putative
PF3D7_1404500	rRNA biogenesis protein RRP5, putative
PF3D7_1405300	conserved Plasmodium protein, unknown function
PF3D7_1405800	ribosome biogenesis protein BOP1, putative
PF3D7_1405900	RNA-binding protein, putative
PF3D7_1406000	RNA-binding protein 8A, putative
PF3D7_1406200	transcription elongation factor SPT6, putative
PF3D7_1406400	pentatricopeptide repeat-containing protein 1
PF3D7_1406800	glideosome associated protein with multiple membrane spans 3
PF3D7_1406900	radical SAM protein, putative
PF3D7_1407000	LCCL domain-containing protein
PF3D7_1407100	rRNA 2'-O-methyltransferase fibrillarin, putative
PF3D7_1407300	pre-mRNA-splicing factor 38B, putative
PF3D7_1407500	multifunctional methyltransferase subunit TRM112, putative
PF3D7_1407800	plasmepsin IV
PF3D7_1408400	FANCJ-like helicase, putative
PF3D7_1408600	40S ribosomal protein S8e, putative
PF3D7_1408900	tRNA-dihydrouridine synthase, putative
PF3D7_1409000	WD repeat-containing protein, putative
PF3D7_1409800	CUGBP Elav-like family member 2, putative
PF3D7_1410300	WD repeat-containing protein, putative
PF3D7_1410400	rhoptry-associated protein 1
PF3D7_1410600	eukaryotic translation initiation factor 2 subunit gamma, putative
PF3D7_1410700	conserved protein, unknown function
PF3D7_1411400	plastid replication-repair enzyme
PF3D7_1411500	conserved Plasmodium protein, unknown function
PF3D7_1411700	methyltransferase, putative
PF3D7_1413400	30S ribosomal protein S9, putative
PF3D7_1414100	zinc finger protein, putative
PF3D7_1414300	60S ribosomal protein L10, putative
PF3D7_1414600	mRNA-capping enzyme subunit alpha
PF3D7_1414800	small nuclear ribonucleoprotein-associated protein B, putative
PF3D7_1415200	DNA-directed RNA polymerases I and III subunit RPAC2, putative
PF3D7_1415300	RNA-binding protein Nova-1, putative
PF3D7_1415400	Btz domain-containing protein, putative
PF3D7_1415800	ribosomal RNA small subunit methyltransferase A1
PF3D7_1416800	lysine--tRNA ligase, putative
PF3D7_1417200	CCR4-NOT transcription complex subunit NOT1, putative
PF3D7_1417500	H/ACA ribonucleoprotein complex subunit 4, putative
PF3D7_1417800	DNA replication licensing factor MCM2
PF3D7_1418900	ATP-dependent RNA helicase DBP4, putative
PF3D7_1419100	ATP-dependent RNA helicase DDX55
PF3D7_1419700	eukaryotic translation initiation factor 3 subunit H, putative
PF3D7_1419900	YTH domain-containing protein 1, putative
PF3D7_1420000	splicing factor 3B subunit 4, putative
PF3D7_1420400	glycine--tRNA ligase
PF3D7_1421200	40S ribosomal protein S25
PF3D7_1421400	DNA-directed RNA polymerase III subunit RPC6, putative
PF3D7_1422100	ribosomal protein L21, mitochondrial, putative
PF3D7_1422400	nucleolar RNA-associated protein, putative
PF3D7_1424100	60S ribosomal protein L5, putative
PF3D7_1424400	60S ribosomal protein L7-3, putative
PF3D7_1425400	DEAD/DEAH box helicase, putative
PF3D7_1425600	zinc finger protein, putative
PF3D7_1426000	60S ribosomal protein L21
PF3D7_1426100	transcription factor BTF3, putative
PF3D7_1426200	protein arginine N-methyltransferase 1
PF3D7_1427600	CorA-like Mg2+ transporter protein, putative
PF3D7_1427800	exosome complex component RRP41
PF3D7_1428100	WW domain-binding protein 11, putative
PF3D7_1428600	peptide chain release factor 1
PF3D7_1429000	protein archease, putative
PF3D7_1429100	ribosomal protein L15, apicoplast, putative
PF3D7_1429400	rRNA (adenosine-2'-O-)-methyltransferase, putative
PF3D7_1429700	ribosomal protein L15, mitochondrial, putative
PF3D7_1431000	ribosomal protein L17, mitochondrial, putative
PF3D7_1431300	large subunit GTPase 1, putative
PF3D7_1431700	60S ribosomal protein L14, putative
PF3D7_1432500	RNA methyltransferase, putative
PF3D7_1433000	H/ACA ribonucleoprotein complex subunit 3, putative
PF3D7_1433700	conserved Plasmodium protein, unknown function
PF3D7_1434100	queuine tRNA-ribosyltransferase, putative
PF3D7_1434500	dynein-related AAA-type ATPase, putative
PF3D7_1434800	mitochondrial acidic protein MAM33, putative
PF3D7_1435700	ataxin-2 like protein, putative
PF3D7_1435800	GTPase Era, putative
PF3D7_1437900	HSP40, subfamily A
PF3D7_1438000	eukaryotic translation initiation factor eIF2A, putative
PF3D7_1438500	cleavage and polyadenylation specificity factor subunit 3, putative
PF3D7_1438700	DNA primase small subunit
PF3D7_1438900	thioredoxin peroxidase 1
PF3D7_1439100	DEAD/DEAH box helicase, putative
PF3D7_1441000	cytoplasmic tRNA 2-thiolation protein 2, putative
PF3D7_1441200	60S ribosomal protein L1, putative
PF3D7_1441400	FACT complex subunit SSRP1, putative
PF3D7_1442300	tRNA import protein tRIP
PF3D7_1442800	conserved Plasmodium protein, unknown function
PF3D7_1443300	U6 snRNA-associated Sm-like protein LSm5, putative
PF3D7_1443500	poly(A)-specific ribonuclease PARN, putative
PF3D7_1443800	pre-mRNA-splicing factor CWC24, putative
PF3D7_1444500	eukaryotic translation initiation factor 2-alpha kinase 1
PF3D7_1444800	fructose-bisphosphate aldolase
PF3D7_1445100	histidine--tRNA ligase, putative
PF3D7_1445200	ATP-dependent RNA helicase MAK5, putative
PF3D7_1445300	ribosomal protein S29, mitochondrial, putative
PF3D7_1445500	conserved Plasmodium protein, unknown function
PF3D7_1445600	RNA-binding protein, putative
PF3D7_1445900	ATP-dependent RNA helicase DDX17
PF3D7_1446600	centrin-2
PF3D7_1447000	40S ribosomal protein S5
PF3D7_1447300	ribosomal protein S14, mitochondrial, putative
PF3D7_1447700	conserved protein, unknown function
PF3D7_1448000	U3 small nucleolar RNA-associated protein 12, putative
PF3D7_1449700	exosome complex exonuclease RRP6
PF3D7_1450100	signal recognition particle subunit SRP54
PF3D7_1450600	S-adenosylmethionine-dependent methyltransferase, putative
PF3D7_1450800	conserved protein, unknown function
PF3D7_1451100	elongation factor 2
PF3D7_1451900	ribosome biogenesis protein TSR1, putative
PF3D7_1452600	conserved Plasmodium protein, unknown function
PF3D7_1452700	U1 snRNP-associated protein, putative
PF3D7_1453800	glucose-6-phosphate dehydrogenase-6-phosphogluconolactonase
PF3D7_1454000	RNA-binding protein, putative
PF3D7_1454100	tRNA intron endonuclease, putative
PF3D7_1454600	ribosomal protein S11, mitochondrial, putative
PF3D7_1456400	conserved Plasmodium protein, unknown function
PF3D7_1456600	ribosomal protein L28, mitochondrial, putative
PF3D7_1458800	DNA-directed RNA polymerase III subunit RPC5, putative
PF3D7_1459000	ATP-dependent RNA helicase DBP5
PF3D7_1459400	conserved protein, unknown function
PF3D7_1460300	60S ribosomal protein L29, putative
PF3D7_1460700	60S ribosomal protein L27
PF3D7_1460900	ribosomal protein S10, apicoplast, putative
PF3D7_1461200	U3 small nucleolar ribonucleoprotein protein IMP3, putative
PF3D7_1461300	40S ribosomal protein S28e, putative
PF3D7_1461600	splicing factor 3B subunit 2, putative
PF3D7_1461900	valine--tRNA ligase, putative
PF3D7_1462300	GTP-binding protein, putative
PF3D7_1462800	glyceraldehyde-3-phosphate dehydrogenase
PF3D7_1463400	DNA-directed RNA polymerase III subunit RPC4, putative
PF3D7_1463800	ribosomal protein S6, mitochondrial, putative
PF3D7_1465300	ribonuclease Z, putative
PF3D7_1465900	40S ribosomal protein S3
PF3D7_1466700	60S ribosome subunit biogenesis protein NIP7, putative
PF3D7_1467400	50S ribosomal protein L22, apicoplast, putative
PF3D7_1468700	eukaryotic initiation factor 4A
PF3D7_1468800	splicing factor U2AF large subunit, putative
PF3D7_1468900	zinc finger protein, putative
PF3D7_1469000	translation initiation factor IF-1
PF3D7_1469300	pre-rRNA-processing protein PNO1, putative
PF3D7_1471000	RNA 3'-terminal phosphate cyclase-like protein, putative
PF3D7_1471100	exported protein 2
PF3D7_1472000	pre-mRNA-splicing factor ISY1, putative
PF3D7_1472700	DNA-directed RNA polymerase, alpha subunit, putative
PF3D7_1474100	ribosomal protein L20, mitochondrial, putative
PF3D7_1474500	splicing factor 3A subunit 1, putative
PF3D7_1474900	trailer hitch homolog, putative
PF3D7_1475200	conserved protein, unknown function
PF3D7_1475400	cysteine repeat modular protein 4
PF3D7_API00100	apicoplast ribosomal protein S4
PF3D7_API01300	50S ribosomal protein L4, putative
PF3D7_API01400	ribosomal protein L23, putative
PF3D7_API01500	apicoplast ribosomal protein L2
PF3D7_API01600	apicoplast ribosomal protein S19
PF3D7_API01700	ribosomal protein S3, putative
PF3D7_API01800	apicoplast ribosomal protein L16
PF3D7_API01900	apicoplast ribosomal protein S17
PF3D7_API02000	apicoplast ribosomal protein L14
PF3D7_API02100	apicoplast ribosomal protein S8
PF3D7_API02200	apicoplast ribosomal protein L6
PF3D7_API02300	apicoplast ribosomal protein S5
PF3D7_API02500	apicoplast ribosomal protein L36
PF3D7_API02600	apicoplast ribosomal protein S11
PF3D7_API02700	apicoplast ribosomal protein S12
PF3D7_API02800	apicoplast ribosomal protein S7
PF3D7_API02900	elongation factor Tu
PF3D7_API03500	apicoplast ribosomal protein L11, putative
PF3D7_API04100	30S ribosomal protein S2, putative
PF3D7_API04200	DNA-directed RNA polymerase subunit beta'', putative
PF3D7_API04300	DNA-directed RNA polymerase subunit beta', putative
PF3D7_API04400	DNA-directed RNA polymerase subunit beta, putative
in_silico_Reddy
Reddy, B. P., Shrestha, S., Hart, K. J., Liang, X., Kemirembe, K., Cui, L., & Lindner, S. E. (2015). A bioinformatic survey of RNA-binding proteins in Plasmodium. BMC genomics, 16, 890. https://doi.org/10.1186/s12864-015-2092-1
Gene ID	Product Description
PF3D7_0103600	ATP-dependent DNA/RNA helicase PSH1
PF3D7_0205700	RNA-binding protein, putative
PF3D7_0208200	KRR1 small subunit processome component, putative
PF3D7_0209800	ATP-dependent RNA helicase UAP56
PF3D7_0216200	Alba domain-containing protein, putative
PF3D7_0218400	ATP-dependent RNA helicase DDX47, putative
PF3D7_0302800	RNA-binding protein, putative
PF3D7_0309800	YTH domain-containing protein 2
PF3D7_0310500	ATP-dependent RNA helicase DHX57, putative
PF3D7_0311100	pre-mRNA splicing factor, putative
PF3D7_0315600	zinc finger protein, putative
PF3D7_0315800	zinc finger protein, putative
PF3D7_0319500	RNA-binding protein, putative
PF3D7_0320800	ATP-dependent RNA helicase DDX6
PF3D7_0321600	ATP-dependent RNA helicase DDX42, putative
PF3D7_0405000	ATP-dependent RNA helicase DDX51, putative
PF3D7_0405400	pre-mRNA-processing-splicing factor 8, putative
PF3D7_0408300	zinc finger Ran-binding domain-containing protein 2, putative
PF3D7_0409800	zinc finger protein, putative
PF3D7_0411400	DEAD box ATP-dependent RNA helicase, putative
PF3D7_0414500	RNA-binding protein, putative
PF3D7_0415500	nuclear cap-binding protein subunit 2, putative
PF3D7_0416000	RNA-binding protein, putative
PF3D7_0417100	mRNA-binding protein PUF2
PF3D7_0418700	RNA-binding protein NOB1, putative
PF3D7_0422500	pre-mRNA-splicing helicase BRR2, putative
PF3D7_0422700	eukaryotic initiation factor 4A-III, putative
PF3D7_0503300	serine/arginine-rich splicing factor 12
PF3D7_0504200	ATP-dependent RNA helicase DDX27, putative
PF3D7_0504400	ATP-dependent helicase, putative
PF3D7_0508700	pre-mRNA-processing ATP-dependent RNA helicase PRP5, putative
PF3D7_0510100	KH domain-containing protein, putative
PF3D7_0515000	pre-mRNA-splicing factor CWC2, putative
PF3D7_0516600	sporozoite surface antigen MB2
PF3D7_0517300	serine/arginine-rich splicing factor 1
PF3D7_0517700	eukaryotic translation initiation factor 3 subunit B, putative
PF3D7_0518500	ATP-dependent RNA helicase DDX23, putative
PF3D7_0518700	mRNA-binding protein PUF1
PF3D7_0521700	ATP-dependent RNA helicase DDX1, putative
PF3D7_0522900	zinc finger protein, putative
PF3D7_0525000	zinc finger protein, putative
PF3D7_0527900	ATP-dependent RNA helicase DDX41, putative
PF3D7_0529500	cell cycle regulator protein, putative
PF3D7_0531400	G-patch domain-containing protein, putative
PF3D7_0602000	zinc finger protein, putative
PF3D7_0602100	ATP-dependent RNA helicase MTR4
PF3D7_0603100	RNA-binding protein, putative
PF3D7_0605100	KH domain-containing protein, putative
PF3D7_0606100	RNA-binding protein, putative
PF3D7_0606500	polypyrimidine tract-binding protein, putative
PF3D7_0610200	RNA-binding protein 25, putative
PF3D7_0615700	THO complex subunit 4, putative
PF3D7_0619900	splicing factor 3A subunit 2, putative
PF3D7_0623100	nuclear polyadenylated RNA-binding protein NAB2, putative
PF3D7_0623400	MEI2-like RNA-binding protein
PF3D7_0623600	splicing factor-like protein 1, putative
PF3D7_0623700	ATP-dependent RNA helicase SUV3, putative
PF3D7_0629400	polyadenylate-binding protein 3, putative
PF3D7_0630900	ATP-dependent RNA helicase HAS1
PF3D7_0703500	erythrocyte membrane-associated antigen
PF3D7_0716000	RNA-binding protein, putative
PF3D7_0721300	ATP-dependent DNA helicase DDX31
PF3D7_0723900	RNA-binding protein, putative
PF3D7_0728900	RNA-binding protein, putative
PF3D7_0807100	DNA helicase PSH3
PF3D7_0810600	ATP-dependent RNA helicase DBP1, putative
PF3D7_0811900	RNA-binding protein, putative
PF3D7_0812500	RNA-binding protein, putative
PF3D7_0812700	U1 small nuclear ribonucleoprotein C, putative
PF3D7_0814200	DNA/RNA-binding protein Alba 1
PF3D7_0815600	eukaryotic translation initiation factor 3 subunit G, putative
PF3D7_0818100	zinc finger protein, putative
PF3D7_0821300	ATP-dependent RNA helicase DHX36, putative
PF3D7_0823200	RNA-binding protein, putative
PF3D7_0827000	ATP-dependent RNA helicase DBP10, putative
PF3D7_0903400	ATP-dependent RNA helicase DDX60, putative
PF3D7_0906600	zinc finger protein, putative
PF3D7_0907600	translation initiation factor SUI1, putative
PF3D7_0909900	helicase SKI2W, putative
PF3D7_0916700	RNA-binding protein musashi, putative
PF3D7_0917600	pre-mRNA-splicing factor ATP-dependent RNA helicase PRP43, putative
PF3D7_0920900	U4/U6 snRNA-associated-splicing factor, putative
PF3D7_0923900	polyadenylate-binding protein 2, putative
PF3D7_0924700	splicing factor 3A subunit 3, putative
PF3D7_0929200	RNA-binding protein, putative
PF3D7_0933000	CSTF domain-containing protein, putative
PF3D7_0935000	U2 small nuclear ribonucleoprotein B'', putative
PF3D7_1002400	transformer-2 protein homolog beta, putative
PF3D7_1004400	RNA-binding protein, putative
PF3D7_1005500	regulator of nonsense transcripts 1, putative
PF3D7_1006200	DNA/RNA-binding protein Alba 3
PF3D7_1006800	G-strand-binding protein 2
PF3D7_1008600	zinc finger (CCCH type) protein, putative
PF3D7_1009400	zinc finger protein, putative
PF3D7_1011800	PRE-binding protein
PF3D7_1019300	zinc finger protein, putative
PF3D7_1020000	RNA-binding protein 34, putative
PF3D7_1021500	ATP-dependent RNA helicase ROK1, putative
PF3D7_1022000	RNA-binding protein UIS12, putative
PF3D7_1022400	serine/arginine-rich splicing factor 4
PF3D7_1024200	RNA-binding protein, putative
PF3D7_1027400	DNA-directed RNA polymerase II subunit RPB7, putative
PF3D7_1030100	pre-mRNA-splicing factor ATP-dependent RNA helicase PRP22, putative
PF3D7_1031500	ATP-dependent DNA helicase DDX3X
PF3D7_1107100	nucleic acid binding protein, putative
PF3D7_1110300	G-patch domain-containing protein, putative
PF3D7_1110400	RNA-binding protein, putative
PF3D7_1119300	splicing factor U2AF small subunit, putative
PF3D7_1119800	alternative splicing factor ASF-1, putative
PF3D7_1126800	alternative splicing factor SR-MG, putative
PF3D7_1131000	RNA-binding protein s1, putative
PF3D7_1132100	RNA-binding protein, putative
PF3D7_1134600	zinc finger protein, putative
PF3D7_1139100	RNA-binding protein, putative
PF3D7_1202000	ATP-dependent DNA/RNA helicase PSH2
PF3D7_1202800	DNA/RNA-binding protein, putative
PF3D7_1207200	zinc finger protein, putative
PF3D7_1207500	RNA-binding protein, putative
PF3D7_1210200	zinc finger protein, putative
PF3D7_1217200	multiple RNA-binding domain-containing protein 1, putative
PF3D7_1220000	zinc finger protein, putative
PF3D7_1224300	polyadenylate-binding protein 1, putative
PF3D7_1224900	splicing factor 3B subunit 6, putative
PF3D7_1231600	pre-mRNA-splicing factor ATP-dependent RNA helicase PRP2, putative
PF3D7_1235300	CCR4-NOT transcription complex subunit 4, putative
PF3D7_1236100	clustered-asparagine-rich protein
PF3D7_1241800	ATP-dependent RNA helicase DBP9, putative
PF3D7_1243100	zinc finger protein, putative
PF3D7_1244400	RNA-binding protein, putative
PF3D7_1244800	translation machinery-associated protein 46, putative
PF3D7_1248200	pre-mRNA-splicing factor RBM22, putative
PF3D7_1251500	ATP-dependent RNA helicase DRS1, putative
PF3D7_1302700	ATP-dependent RNA helicase DHR1, putative
PF3D7_1306900	U1 small nuclear ribonucleoprotein A, putative
PF3D7_1307300	ATP-dependent RNA helicase DBP6, putative
PF3D7_1310700	PhIL1-interacting candidate PIC5
PF3D7_1313400	DEAD box helicase, putative
PF3D7_1315400	zinc finger (CCCH type) protein, putative
PF3D7_1317300	RNA-binding protein, putative
PF3D7_1320900	RNA-binding protein, putative
PF3D7_1321700	splicing factor 1
PF3D7_1326300	RNA-binding protein, putative
PF3D7_1330800	RNA-binding protein, putative
PF3D7_1332700	ATP-dependent RNA helicase DBP8, putative
PF3D7_1346300	DNA/RNA-binding protein Alba 2
PF3D7_1347500	DNA/RNA-binding protein Alba 4
PF3D7_1353400	Ran-binding protein, putative
PF3D7_1358600	zinc finger protein, putative
PF3D7_1359400	CUGBP Elav-like family member 1
PF3D7_1359600	conserved Plasmodium protein, unknown function
PF3D7_1360100	RNA-binding protein, putative
PF3D7_1360900	RNA-binding protein, putative
PF3D7_1364300	pre-mRNA-splicing factor ATP-dependent RNA helicase PRP16
PF3D7_1367100	U1 small nuclear ribonucleoprotein 70 kDa homolog, putative
PF3D7_1402700	U2 snRNP-associated SURP motif-containing protein, putative
PF3D7_1405900	RNA-binding protein, putative
PF3D7_1406000	RNA-binding protein 8A, putative
PF3D7_1409800	CUGBP Elav-like family member 2, putative
PF3D7_1415300	RNA-binding protein Nova-1, putative
PF3D7_1417500	H/ACA ribonucleoprotein complex subunit 4, putative
PF3D7_1418900	ATP-dependent RNA helicase DBP4, putative
PF3D7_1419100	ATP-dependent RNA helicase DDX55
PF3D7_1419900	YTH domain-containing protein 1, putative
PF3D7_1420000	splicing factor 3B subunit 4, putative
PF3D7_1425600	zinc finger protein, putative
PF3D7_1435800	GTPase Era, putative
PF3D7_1439100	DEAD/DEAH box helicase, putative
PF3D7_1443800	pre-mRNA-splicing factor CWC24, putative
PF3D7_1445200	ATP-dependent RNA helicase MAK5, putative
PF3D7_1445600	RNA-binding protein, putative
PF3D7_1445900	ATP-dependent RNA helicase DDX17
PF3D7_1450400	E3 ubiquitin-protein ligase ZNF598, putative
PF3D7_1450600	S-adenosylmethionine-dependent methyltransferase, putative
PF3D7_1454000	RNA-binding protein, putative
PF3D7_1459000	ATP-dependent RNA helicase DBP5
PF3D7_1464200	zinc finger CCCH domain-containing protein, putative
PF3D7_1464400	zinc finger protein, putative
PF3D7_1465900	40S ribosomal protein S3
PF3D7_1466700	60S ribosome subunit biogenesis protein NIP7, putative
PF3D7_1468400	zinc finger protein, putative
PF3D7_1468700	eukaryotic initiation factor 4A
PF3D7_1468800	splicing factor U2AF large subunit, putative
PF3D7_1468900	zinc finger protein, putative
PF3D7_1469300	pre-rRNA-processing protein PNO1, putative
PF3D7_1474500	splicing factor 3A subunit 1, putative
HMM_Bunnik
Bunnik, E. M., Batugedara, G., Saraf, A., Prudhomme, J., Florens, L., & Le Roch, K. G. (2016). The mRNA-bound proteome of the human malaria parasite Plasmodium falciparum. Genome biology, 17(1), 147. https://doi.org/10.1186/s13059-016-1014-0
Gene ID	Product Description
PF3D7_0102900	aspartate--tRNA ligase
PF3D7_0103600	ATP-dependent DNA/RNA helicase PSH1
PF3D7_0103700	L-seryl-tRNA(Sec) kinase, putative
PF3D7_0104900	RNase MRP
PF3D7_0105200	heptatricopeptide repeat and RAP domain-containing protein, putative
PF3D7_0105600	FtsJ-like methyltransferase, putative
PF3D7_0106400	pre-rRNA-processing protein TSR2, putative
PF3D7_0106700	small ribosomal subunit assembling AARP2 protein
PF3D7_0106800	ras-related protein Rab-5C
PF3D7_0107200	CCR4 domain-containing protein 3, putative
PF3D7_0107900	conserved Plasmodium protein, unknown function
PF3D7_0109200	cleavage and polyadenylation specificity factor subunit 5, putative
PF3D7_0109600	cold-shock protein, putative
PF3D7_0109700	rRNA biogenesis protein RRP36, putative
PF3D7_0109800	phenylalanine--tRNA ligase alpha subunit
PF3D7_0110100	selenocysteine-specific elongation factor, putative
PF3D7_0110400	DNA-directed RNA polymerase II subunit RPB9, putative
PF3D7_0110700	chromatin assembly factor 1 subunit C, putative
PF3D7_0110900	adenylate kinase-like protein 1
PF3D7_0111800	eukaryotic translation initiation factor 4E, putative
PF3D7_0112200	multidrug resistance-associated protein 1
PF3D7_0203700	protein MAK16, putative
PF3D7_0203900	5'-3' exonuclease, putative
PF3D7_0204600	5'-3' exonuclease, putative
PF3D7_0204900	2-methoxy-6-polyprenyl-1,4-benzoquinol methylase, mitochondrial, putative
PF3D7_0205500	DNA-directed RNA polymerase II 16 kDa subunit, putative
PF3D7_0205700	RNA-binding protein, putative
PF3D7_0206600	DNA-directed RNA polymerase III subunit RPC10, putative
PF3D7_0208600	ribosome-recycling factor
PF3D7_0208700	SHS2 domain-containing protein, putative
PF3D7_0209200	exosome complex component MTR3, putative
PF3D7_0209800	ATP-dependent RNA helicase UAP56
PF3D7_0210100	60S ribosomal protein L37ae, putative
PF3D7_0210400	50S ribosomal protein L33, putative
PF3D7_0211200	ras-related protein Rab-5A
PF3D7_0211800	asparagine--tRNA ligase
PF3D7_0212200	ribosomal protein L12, mitochondrial, putative
PF3D7_0212300	eukaryotic peptide chain release factor subunit 1, putative
PF3D7_0212900	arginyl-tRNA--protein transferase
PF3D7_0213300	conserved protein, unknown function
PF3D7_0214200	ribosomal protein L13, mitochondrial
PF3D7_0215700	DNA-directed RNA polymerase II subunit RPB2, putative
PF3D7_0216200	Alba domain-containing protein, putative
PF3D7_0217800	40S ribosomal protein S26
PF3D7_0218000	replication factor C subunit 2, putative
PF3D7_0218300	rRNA methyltransferase, putative
PF3D7_0218400	ATP-dependent RNA helicase DDX47, putative
PF3D7_0218500	small nuclear ribonucleoprotein Sm D2, putative
PF3D7_0218700	pre-mRNA-processing protein 45, putative
PF3D7_0219200	40S ribosomal protein S30
PF3D7_0219500	pseudouridine synthase, putative
PF3D7_0220000	liver stage antigen 3
PF3D7_0302800	RNA-binding protein, putative
PF3D7_0302900	exportin-1, putative
PF3D7_0303000	N-ethylmaleimide-sensitive fusion protein
PF3D7_0303300	DNA-directed RNA polymerases I, II, and III subunit RPABC2, putative
PF3D7_0304200	EH domain-containing protein
PF3D7_0304400	60S ribosomal protein L44
PF3D7_0305000	elongation factor Ts
PF3D7_0305400	conserved protein, unknown function
PF3D7_0305600	DNA-(apurinic or apyrimidinic site) endonuclease
PF3D7_0306900	40S ribosomal protein S23, putative
PF3D7_0307100	40S ribosomal protein S12, putative
PF3D7_0307200	60S ribosomal protein L7, putative
PF3D7_0308600	pre-mRNA-processing factor 19, putative
PF3D7_0308900	splicing factor 3B subunit 1, putative
PF3D7_0309600	60S acidic ribosomal protein P2
PF3D7_0309700	SECIS-binding protein 2, putative
PF3D7_0309800	YTH domain-containing protein 2
PF3D7_0310000	50S ribosomal protein L9, apicoplast, putative
PF3D7_0310500	ATP-dependent RNA helicase DHX57, putative
PF3D7_0311100	pre-mRNA splicing factor, putative
PF3D7_0311200	valine--tRNA ligase, putative
PF3D7_0312800	60S ribosomal protein L26, putative
PF3D7_0313500	Ras-like G protein
PF3D7_0315100	eukaryotic translation initiation factor 4E
PF3D7_0315500	ribosomal protein L47, mitochondrial, putative
PF3D7_0316100	ribosomal protein L27, mitochondrial, putative
PF3D7_0316800	40S ribosomal protein S15A, putative
PF3D7_0317600	40S ribosomal protein S11, putative
PF3D7_0317700	CPSF (cleavage and polyadenylation specific factor), subunit A, putative
PF3D7_0318200	DNA-directed RNA polymerase II subunit RPB1
PF3D7_0318600	cleavage and polyadenylation specificity factor, putative
PF3D7_0319200	CCR4 domain-containing protein 4, putative
PF3D7_0319500	RNA-binding protein, putative
PF3D7_0319600	elongation factor 1-delta, putative
PF3D7_0320800	ATP-dependent RNA helicase DDX6
PF3D7_0321600	ATP-dependent RNA helicase DDX42, putative
PF3D7_0322100	mRNA-capping enzyme subunit beta
PF3D7_0322600	conserved Plasmodium protein, unknown function
PF3D7_0322900	40S ribosomal protein S3A, putative
PF3D7_0323500	survival motor neuron-like protein
PF3D7_0323700	U4/U6.U5 tri-snRNP-associated protein 1, putative
PF3D7_0403200	pre-mRNA splicing factor, putative
PF3D7_0403700	pre-mRNA-splicing factor CLF1, putative
PF3D7_0405000	ATP-dependent RNA helicase DDX51, putative
PF3D7_0405400	pre-mRNA-processing-splicing factor 8, putative
PF3D7_0405800	conserved protein, unknown function
PF3D7_0406400	cytosolic glyoxalase II
PF3D7_0406500	NYN domain-containing protein, putative
PF3D7_0406800	ribosomal protein L25, putative
PF3D7_0407100	methyltransferase, putative
PF3D7_0407200	peptidyl-tRNA hydrolase 2, putative
PF3D7_0408300	zinc finger Ran-binding domain-containing protein 2, putative
PF3D7_0408500	flap endonuclease 1
PF3D7_0409100	U4/U6 small nuclear ribonucleoprotein PRP31, putative
PF3D7_0409200	protein SOF1, putative
PF3D7_0409600	replication protein A1, large subunit
PF3D7_0409700	peptide chain release factor 2
PF3D7_0410400	exosome complex component RRP4
PF3D7_0410700	ribosome biogenesis GTPase A, putative
PF3D7_0411400	DEAD box ATP-dependent RNA helicase, putative
PF3D7_0412100	ribosomal protein S12, mitochondrial
PF3D7_0413600	26S protease regulatory subunit 6B, putative
PF3D7_0413800	50S ribosomal protein L10, putative
PF3D7_0414500	RNA-binding protein, putative
PF3D7_0414700	GTP-binding protein, putative
PF3D7_0415000	ATPase GET3
PF3D7_0415500	nuclear cap-binding protein subunit 2, putative
PF3D7_0415900	60S ribosomal protein L15, putative
PF3D7_0416000	RNA-binding protein, putative
PF3D7_0416100	glutamyl-tRNA(Gln) amidotransferase subunit A
PF3D7_0416800	small GTP-binding protein sar1
PF3D7_0417100	mRNA-binding protein PUF2
PF3D7_0418400	LSM domain-containing protein, putative
PF3D7_0418700	RNA-binding protein NOB1, putative
PF3D7_0419300	conserved Plasmodium protein, unknown function
PF3D7_0419800	60S ribosomal protein L7ae/L30e, putative
PF3D7_0420100	serine/threonine protein kinase RIO2
PF3D7_0420400	ribosome-recycling factor
PF3D7_0422400	40S ribosomal protein S19
PF3D7_0422500	pre-mRNA-splicing helicase BRR2, putative
PF3D7_0422700	eukaryotic initiation factor 4A-III, putative
PF3D7_0422900	methyltransferase, putative
PF3D7_0424900	Plasmodium exported protein (PHISTa), unknown function
PF3D7_0503000	50S ribosomal protein L28, apicoplast, putative
PF3D7_0503300	serine/arginine-rich splicing factor 12
PF3D7_0503800	60S ribosomal protein L31
PF3D7_0504200	ATP-dependent RNA helicase DDX27, putative
PF3D7_0504400	ATP-dependent helicase, putative
PF3D7_0506100	60S ribosomal subunit protein L24, putative
PF3D7_0507100	60S ribosomal protein L4
PF3D7_0508700	pre-mRNA-processing ATP-dependent RNA helicase PRP5, putative
PF3D7_0509400	RNA polymerase I
PF3D7_0509600	asparagine--tRNA ligase
PF3D7_0511500	RNA pseudouridylate synthase, putative
PF3D7_0512300	CDK-activating kinase assembly factor MAT1
PF3D7_0512600	ras-related protein Rab-1B
PF3D7_0512900	AKAP-like protein
PF3D7_0513200	CPSF domain-containing protein, putative
PF3D7_0513400	GTP-binding protein YihA1
PF3D7_0513500	mitochondrial import inner membrane translocase subunit TIM16, putative
PF3D7_0513800	ras-related protein Rab-1A
PF3D7_0514000	tubulin--tyrosine ligase, putative
PF3D7_0514100	ATP-dependent DNA helicase UvrD
PF3D7_0514300	aspartate--tRNA ligase, putative
PF3D7_0514900	conserved Plasmodium protein, unknown function
PF3D7_0515000	pre-mRNA-splicing factor CWC2, putative
PF3D7_0516000	RAP protein, putative
PF3D7_0516200	40S ribosomal protein S11
PF3D7_0516300	tRNA pseudouridine synthase, putative
PF3D7_0516600	sporozoite surface antigen MB2
PF3D7_0516900	60S ribosomal protein L2
PF3D7_0517000	60S ribosomal protein L12, putative
PF3D7_0517300	serine/arginine-rich splicing factor 1
PF3D7_0517700	eukaryotic translation initiation factor 3 subunit B, putative
PF3D7_0517900	zinc finger protein, putative
PF3D7_0518100	protein AMR2
PF3D7_0518500	ATP-dependent RNA helicase DDX23, putative
PF3D7_0518700	mRNA-binding protein PUF1
PF3D7_0519000	histone RNA hairpin-binding protein, putative
PF3D7_0519100	50S ribosomal protein L14, mitochondrial, putative
PF3D7_0519400	40S ribosomal protein S24
PF3D7_0519500	CCR4 domain-containing protein 1, putative
PF3D7_0519600	zinc finger protein, putative
PF3D7_0520000	40S ribosomal protein S9, putative
PF3D7_0520300	U6 snRNA-associated Sm-like protein LSm2, putative
PF3D7_0521500	ribosomal large subunit pseudouridylate synthase, putative
PF3D7_0521700	ATP-dependent RNA helicase DDX1, putative
PF3D7_0522300	18S rRNA (guanine-N(7))-methyltransferase, putative
PF3D7_0522500	50S ribosomal protein L17, apicoplast, putative
PF3D7_0523000	multidrug resistance protein 1
PF3D7_0524000	karyopherin beta
PF3D7_0524400	ribosome-interacting GTPase 1, putative
PF3D7_0524600	50S ribosomal protein L12, apicoplast, putative
PF3D7_0524900	S-adenosyl-L-methionine-dependent tRNA 4-demethylwyosine synthase, putative
PF3D7_0525000	zinc finger protein, putative
PF3D7_0525600	RNA methyltransferase, putative
PF3D7_0525700	conserved protein, unknown function
PF3D7_0526000	RAP protein, putative
PF3D7_0526500	conserved Plasmodium protein, unknown function
PF3D7_0527000	DNA replication licensing factor MCM3, putative
PF3D7_0527900	ATP-dependent RNA helicase DDX41, putative
PF3D7_0528200	eukaryotic translation initiation factor 3 subunit E, putative
PF3D7_0528800	nuclear GTP-binding protein, putative
PF3D7_0528900	conserved protein, unknown function
PF3D7_0529500	cell cycle regulator protein, putative
PF3D7_0530700	conserved Plasmodium protein, unknown function
PF3D7_0531200	ribosomal protein S16, mitochondrial, putative
PF3D7_0531400	G-patch domain-containing protein, putative
PF3D7_0602100	ATP-dependent RNA helicase MTR4
PF3D7_0602400	elongation factor G
PF3D7_0603100	RNA-binding protein, putative
PF3D7_0603200	mitochondrial chaperone BCS1, putative
PF3D7_0603700	phenylalanine--tRNA ligase
PF3D7_0604200	ribosomal protein L41, mitochondrial, putative
PF3D7_0604800	RAP protein, putative
PF3D7_0605000	50S ribosomal protein L24, putative
PF3D7_0605100	KH domain-containing protein, putative
PF3D7_0606100	RNA-binding protein, putative
PF3D7_0606500	polypyrimidine tract-binding protein, putative
PF3D7_0607000	translation initiation factor IF-2, putative
PF3D7_0607800	GTP-binding protein, putative
PF3D7_0610000	ribosomal protein L19, mitochondrial, putative
PF3D7_0610100	pre-mRNA-splicing factor SLU7, putative
PF3D7_0610200	RNA-binding protein 25, putative
PF3D7_0610500	peptidyl-tRNA hydrolase PTRHD1, putative
PF3D7_0610900	transcription elongation factor SPT5, putative
PF3D7_0611700	60S ribosomal protein L39
PF3D7_0611900	lsm12, putative
PF3D7_0612100	eukaryotic translation initiation factor 3 subunit L, putative
PF3D7_0612400	conserved Plasmodium protein, unknown function
PF3D7_0612600	cytoplasmic tRNA 2-thiolation protein 1, putative
PF3D7_0612900	nucleolar GTP-binding protein 1, putative
PF3D7_0613400	50S ribosomal protein L18, apicoplast, putative
PF3D7_0614500	60S ribosomal protein L19
PF3D7_0615400	ribonuclease, putative
PF3D7_0615500	cdc2-related protein kinase 5
PF3D7_0615700	THO complex subunit 4, putative
PF3D7_0618300	60S ribosomal protein L27a, putative
PF3D7_0619400	cell division cycle protein 48 homologue, putative
PF3D7_0619900	splicing factor 3A subunit 2, putative
PF3D7_0621300	mRNA-binding protein PUF3
PF3D7_0621500	ribonuclease P/MRP protein subunit RPP1, putative
PF3D7_0621900	signal recognition particle subunit SRP68, putative
PF3D7_0622500	RNA methyltransferase, putative
PF3D7_0622800	leucine--tRNA ligase, putative
PF3D7_0623100	nuclear polyadenylated RNA-binding protein NAB2, putative
PF3D7_0623400	MEI2-like RNA-binding protein
PF3D7_0623600	splicing factor-like protein 1, putative
PF3D7_0623700	ATP-dependent RNA helicase SUV3, putative
PF3D7_0623900	ribonuclease H2 subunit A, putative
PF3D7_0624200	SURP domain-containing protein, putative
PF3D7_0624600	ISWI chromatin-remodeling complex ATPase
PF3D7_0625600	poly(A) polymerase PAP, putative
PF3D7_0626900	ribosomal protein L46, mitochondrial, putative
PF3D7_0627700	transportin
PF3D7_0627900	ribonuclease P protein subunit p29, putative
PF3D7_0628800	glutamyl-tRNA(Gln) amidotransferase subunit B
PF3D7_0628900	RAP protein, putative
PF3D7_0629400	polyadenylate-binding protein 3, putative
PF3D7_0629600	ribosomal RNA-processing protein 7, putative
PF3D7_0630900	ATP-dependent RNA helicase HAS1
PF3D7_0703500	erythrocyte membrane-associated antigen
PF3D7_0704200	RNA cytosine C(5)-methyltransferase, putative
PF3D7_0704900	peptide chain release factor 2
PF3D7_0705000	mRNA cap guanine-N7 methyltransferase, putative
PF3D7_0705600	RNA helicase, putative
PF3D7_0705700	40S ribosomal protein S29, putative
PF3D7_0706000	importin-7, putative
PF3D7_0706400	60S ribosomal protein L37
PF3D7_0707800	RAP protein, putative
PF3D7_0707900	ribosomal protein S8e, putative
PF3D7_0708100	DNA-directed RNA polymerases I, II, and III subunit RPABC5, putative
PF3D7_0709600	ribonucleases P/MRP protein subunit POP1, putative
PF3D7_0710600	60S ribosomal protein L34
PF3D7_0710900	50S ribosomal protein L1, mitochondrial, putative
PF3D7_0711000	AAA family ATPase, CDC48 subfamily
PF3D7_0711400	histone deacetylase complex subunit SAP18, putative
PF3D7_0713600	ribosomal protein S5, mitochondrial, putative
PF3D7_0715600	GTP-binding translation elongation factor tu family protein, putative
PF3D7_0716000	RNA-binding protein, putative
PF3D7_0716800	eukaryotic translation initiation factor 3 subunit I, putative
PF3D7_0717400	queuine tRNA-ribosyltransferase, putative
PF3D7_0717700	serine--tRNA ligase, putative
PF3D7_0718400	ribosomal protein S8, mitochondrial, putative
PF3D7_0719400	conserved Plasmodium protein, unknown function
PF3D7_0719600	60S ribosomal protein L11a, putative
PF3D7_0719700	40S ribosomal protein S10, putative
PF3D7_0720000	exosome complex component CSL4, putative
PF3D7_0720100	pre-rRNA-processing protein ESF2, putative
PF3D7_0721300	ATP-dependent DNA helicase DDX31
PF3D7_0721600	40S ribosomal protein S5, putative
PF3D7_0722100	protein pelota homolog, putative
PF3D7_0722400	Obg-like ATPase 1, putative
PF3D7_0722500	pre-mRNA-splicing factor CWC15, putative
PF3D7_0722600	U3 small nucleolar RNA-associated protein 7, putative
PF3D7_0723000	tRNAHis guanylyltransferase, putative
PF3D7_0723700	metallo-hydrolase/oxidoreductase, putative
PF3D7_0723900	RNA-binding protein, putative
PF3D7_0724300	ubiquinone biosynthesis O-methyltransferase, putative
PF3D7_0725200	mago nashi protein homologue, putative
PF3D7_0727500	mTERF domain-containing protein, putative
PF3D7_0728000	eukaryotic translation initiation factor 2 subunit alpha
PF3D7_0728900	RNA-binding protein, putative
PF3D7_0729000	signal recognition particle subunit SRP9
PF3D7_0729300	60S ribosomal export protein NMD3, putative
PF3D7_0729400	ribosome biogenesis protein BRX1, putative
PF3D7_0729500	N6-adenosine-methyltransferase MT-A70
PF3D7_0730100	tRNA pseudouridine synthase D, putative
PF3D7_0731400	serine/threonine protein kinase, FIKK family, pseudogene
PF3D7_0802300	periodic tryptophan protein 2, putative
PF3D7_0802600	adenylyl cyclase beta
PF3D7_0803000	peptidyl-prolyl cis-trans isomerase
PF3D7_0803400	DNA repair and recombination protein RAD54, putative
PF3D7_0804600	tRNA pseudouridine synthase, putative
PF3D7_0807100	DNA helicase PSH3
PF3D7_0807300	ras-related protein Rab-18
PF3D7_0807900	tyrosine--tRNA ligase
PF3D7_0809700	RuvB-like helicase 1
PF3D7_0810100	ribosomal protein L33, apicoplast, putative
PF3D7_0810600	ATP-dependent RNA helicase DBP1, putative
PF3D7_0811300	CCR4-associated factor 1
PF3D7_0811500	histone-arginine methyltransferase CARM1, putative
PF3D7_0811900	RNA-binding protein, putative
PF3D7_0812220	GTP-binding protein YihA3
PF3D7_0812500	RNA-binding protein, putative
PF3D7_0812700	U1 small nuclear ribonucleoprotein C, putative
PF3D7_0813600	translation initiation factor SUI1, putative
PF3D7_0813700	ABC transporter F family member 1
PF3D7_0813900	40S ribosomal protein S16, putative
PF3D7_0814000	60S ribosomal protein L13-2, putative
PF3D7_0814200	DNA/RNA-binding protein Alba 1
PF3D7_0814300	AAA family ATPase, putative
PF3D7_0815100	heptatricopeptide repeat and RAP domain-containing protein, putative
PF3D7_0815200	importin subunit beta, putative
PF3D7_0815600	eukaryotic translation initiation factor 3 subunit G, putative
PF3D7_0816000	ribosome assembly protein RRB1, putative
PF3D7_0816600	chaperone protein ClpB1
PF3D7_0817100	tRNA modification GTPase, putative
PF3D7_0817500	histidine triad nucleotide-binding protein 1
PF3D7_0818400	rRNA-processing protein FCF1, putative
PF3D7_0818800	U3 small nucleolar ribonucleoprotein protein IMP4, putative
PF3D7_0819000	ribonuclease, putative
PF3D7_0819100	BRIX domain, putative
PF3D7_0819900	U6 snRNA-associated Sm-like protein LSm3, putative
PF3D7_0820100	RNA-binding protein, putative
PF3D7_0820800	conserved Plasmodium protein, unknown function
PF3D7_0820900	conserved Plasmodium protein, unknown function
PF3D7_0821000	conserved Plasmodium protein, unknown function
PF3D7_0821300	ATP-dependent RNA helicase DHX36, putative
PF3D7_0821500	ribosomal RNA small subunit methyltransferase NEP1, putative
PF3D7_0821600	polyribonucleotide 5'-hydroxyl-kinase Clp1, putative
PF3D7_0821700	60S ribosomal protein L22, putative
PF3D7_0822000	ribosomal protein L4, mitochondrial, putative
PF3D7_0822300	small nuclear ribonucleoprotein G, putative
PF3D7_0823200	RNA-binding protein, putative
PF3D7_0824300	GTP-binding protein Obg2, putative
PF3D7_0825200	translation initiation factor IF-3
PF3D7_0827000	ATP-dependent RNA helicase DBP10, putative
PF3D7_0827100	translation initiation factor IF-2, putative
PF3D7_0827500	ribosomal protein L21, apicoplast, putative
PF3D7_0827600	conserved Plasmodium protein, unknown function
PF3D7_0828200	leucine--tRNA ligase, putative
PF3D7_0828500	translation initiation factor eIF-2B subunit alpha, putative
PF3D7_0829300	U6 snRNA-associated Sm-like protein LSm8, putative
PF3D7_0902100	serine/threonine protein kinase, FIKK family
PF3D7_0903200	ras-related protein RAB7
PF3D7_0903400	ATP-dependent RNA helicase DDX60, putative
PF3D7_0903900	60S ribosomal protein L32
PF3D7_0904800	replication protein A1, small fragment
PF3D7_0906000	exoribonuclease II
PF3D7_0906600	zinc finger protein, putative
PF3D7_0907600	translation initiation factor SUI1, putative
PF3D7_0907800	ribosomal protein L35, apicoplast, putative
PF3D7_0908000	plasma membrane protein 1, putative
PF3D7_0908600	ribosomal RNA methyltransferase, putative
PF3D7_0908700	tRNA pseudouridine synthase, putative
PF3D7_0909400	exoribonuclease, putative
PF3D7_0909800	small nuclear ribonucleoprotein Sm D3, putative
PF3D7_0909900	helicase SKI2W, putative
PF3D7_0911700	GTP-binding protein, putative
PF3D7_0912500	SAP domain-containing protein, putative
PF3D7_0912800	tRNA (adenine(58)-N(1))-methyltransferase non-catalytic subunit TRM6, putative
PF3D7_0913200	elongation factor 1-beta
PF3D7_0913900	arginine--tRNA ligase, putative
PF3D7_0914000	pseudouridylate synthase, putative
PF3D7_0914300	met-10+ like protein, putative
PF3D7_0915200	ribonuclease H2 subunit C, putative
PF3D7_0916500	ubiquitin fusion degradation protein 1
PF3D7_0916600	methyltransferase, putative
PF3D7_0916700	RNA-binding protein musashi, putative
PF3D7_0917600	pre-mRNA-splicing factor ATP-dependent RNA helicase PRP43, putative
PF3D7_0917700	GPN-loop GTPase, putative
PF3D7_0918200	50S ribosomal protein L3, apicoplast, putative
PF3D7_0918300	eukaryotic translation initiation factor 3 subunit F, putative
PF3D7_0918600	ATP-dependent DNA helicase Q1
PF3D7_0918800	dihydrouridine synthase, putative
PF3D7_0920900	U4/U6 snRNA-associated-splicing factor, putative
PF3D7_0921300	RAP protein, putative
PF3D7_0921800	ribosome production factor 1, putative
PF3D7_0922700	pre-mRNA-splicing factor 18, putative
PF3D7_0923000	DNA-directed RNA polymerase II subunit RPB3, putative
PF3D7_0923900	polyadenylate-binding protein 2, putative
PF3D7_0924700	splicing factor 3A subunit 3, putative
PF3D7_0925000	conserved Plasmodium protein, unknown function
PF3D7_0925200	ribosomal RNA-processing protein 8, putative
PF3D7_0925300	proline--tRNA ligase, putative
PF3D7_0927200	zinc finger protein, putative
PF3D7_0927600	RNA-binding protein, putative
PF3D7_0928900	guanylate kinase
PF3D7_0929200	RNA-binding protein, putative
PF3D7_0931000	elongation factor Tu, putative
PF3D7_0931100	nucleolar protein Nop52, putative
PF3D7_0931700	PIH1 domain-containing protein, putative
PF3D7_0932400	peptide chain release factor 1
PF3D7_0932600	apicoplast ribosomal protein S6, putative
PF3D7_0933000	CSTF domain-containing protein, putative
PF3D7_0933900	conserved Plasmodium protein, unknown function
PF3D7_0934000	histidine--tRNA ligase, putative
PF3D7_0934100	TFIIH basal transcription factor complex helicase XPD subunit
PF3D7_0934600	conserved Plasmodium protein, unknown function
PF3D7_0935000	U2 small nuclear ribonucleoprotein B'', putative
PF3D7_0935200	vacuolar protein sorting-associated protein 33, putative
PF3D7_1002400	transformer-2 protein homolog beta, putative
PF3D7_1003500	40S ribosomal protein S20e, putative
PF3D7_1003700	MKT1 domain-containing protein, putative
PF3D7_1003800	U5 small nuclear ribonucleoprotein component, putative
PF3D7_1004000	60S ribosomal protein L13, putative
PF3D7_1004400	RNA-binding protein, putative
PF3D7_1005000	methionine--tRNA ligase, putative
PF3D7_1005500	regulator of nonsense transcripts 1, putative
PF3D7_1005600	DnaJ protein, putative
PF3D7_1006100	CCR4-NOT transcription complex subunit 5, putative
PF3D7_1006200	DNA/RNA-binding protein Alba 3
PF3D7_1006400	heptatricopeptide repeat-containing protein, putative
PF3D7_1006800	G-strand-binding protein 2
PF3D7_1007900	eukaryotic translation initiation factor 3 subunit D, putative
PF3D7_1008200	flap endonuclease, putative
PF3D7_1008400	26S protease regulatory subunit 4, putative
PF3D7_1008600	zinc finger (CCCH type) protein, putative
PF3D7_1008800	nucleolar protein 5, putative
PF3D7_1009200	ribonuclease, putative
PF3D7_1009400	zinc finger protein, putative
PF3D7_1009900	heptatricopeptide repeat-containing protein, putative
PF3D7_1010000	ribosomal protein L43, mitochondrial, putative
PF3D7_1010600	eukaryotic translation initiation factor 2 subunit beta
PF3D7_1010800	50S ribosomal protein L22, mitochondrial, putative
PF3D7_1011800	PRE-binding protein
PF3D7_1012600	GMP synthase [glutamine-hydrolyzing]
PF3D7_1013100	U3 small nucleolar RNA-associated protein 13, putative
PF3D7_1013900	translation initiation factor eIF-2B subunit delta, putative
PF3D7_1015200	cysteine--tRNA ligase
PF3D7_1015500	nucleotidyltransferase, putative
PF3D7_1018000	tRNA pseudouridine synthase, putative
PF3D7_1018500	pre-mRNA-splicing factor RDS3, putative
PF3D7_1018600	tRNA wybutosine-synthesizing protein, putative
PF3D7_1019000	eukaryotic translation initiation factor subunit eIF2A, putative
PF3D7_1019300	zinc finger protein, putative
PF3D7_1019400	60S ribosomal protein L30e, putative
PF3D7_1019800	tRNA methyltransferase, putative
PF3D7_1020000	RNA-binding protein 34, putative
PF3D7_1020400	rRNA (cytosine-C(5))-methyltransferase, putative
PF3D7_1020700	N-acetyltransferase, GNAT family, putative
PF3D7_1020900	ADP-ribosylation factor 1
PF3D7_1021500	ATP-dependent RNA helicase ROK1, putative
PF3D7_1021900	PHAX domain-containing protein, putative
PF3D7_1022000	RNA-binding protein UIS12, putative
PF3D7_1022100	methyltransferase, putative
PF3D7_1022400	serine/arginine-rich splicing factor 4
PF3D7_1023900	chromodomain-helicase-DNA-binding protein 1 homolog, putative
PF3D7_1024200	RNA-binding protein, putative
PF3D7_1024600	RAP protein, putative
PF3D7_1026200	conserved protein, unknown function
PF3D7_1026800	40S ribosomal protein S2
PF3D7_1027100	U3 small nucleolar ribonucleoprotein protein MPP10, putative
PF3D7_1027200	ribosomal protein S22, mitochondrial, putative
PF3D7_1027400	DNA-directed RNA polymerase II subunit RPB7, putative
PF3D7_1027800	60S ribosomal protein L3
PF3D7_1028000	methyltransferase, putative
PF3D7_1028300	rRNA-processing protein EBP2, putative
PF3D7_1028400	ribosome biogenesis protein RPF2, putative
PF3D7_1028500	partial CSTF domain-containing protein, putative
PF3D7_1029800	heptatricopeptide repeat and RAP domain-containing protein, putative
PF3D7_1030000	transcription elongation factor SPT4, putative
PF3D7_1030100	pre-mRNA-splicing factor ATP-dependent RNA helicase PRP22, putative
PF3D7_1030400	conserved protein, unknown function
PF3D7_1030600	tRNA N6-adenosine threonylcarbamoyltransferase
PF3D7_1030700	RNA methyltransferase, putative
PF3D7_1031500	ATP-dependent DNA helicase DDX3X
PF3D7_1032000	ribosome maturation factor RimM, putative
PF3D7_1032100	mRNA-decapping enzyme subunit 1, putative
PF3D7_1033600	pre-mRNA-splicing factor CEF1, putative
PF3D7_1034200	ribosomal protein L27, putative
PF3D7_1034700	ADP-ribosylation factor, putative
PF3D7_1034900	methionine--tRNA ligase
PF3D7_1035000	U2 snRNA/tRNA pseudouridine synthase, putative
PF3D7_1035500	merozoite surface protein 6
PF3D7_1035900	merozoites-associated armadillo repeats protein
PF3D7_1037500	dynamin-like protein
PF3D7_1037600	TFIIH basal transcription factor complex helicase XPB subunit, putative
PF3D7_1103100	60S acidic ribosomal protein P1, putative
PF3D7_1103800	CCR4-NOT transcription complex subunit NOT1-G, putative
PF3D7_1104000	phenylalanine--tRNA ligase beta subunit
PF3D7_1104200	chromatin remodeling protein
PF3D7_1104700	DNA-directed RNA polymerase III subunit RPC8, putative
PF3D7_1105400	40S ribosomal protein S4, putative
PF3D7_1105700	tRNA-splicing ligase RtcB, putative
PF3D7_1106100	ribosomal protein S15, apicoplast, putative
PF3D7_1106300	5'-3' exoribonuclease 1, putative
PF3D7_1106600	DEAD/DEAH box helicase, putative
PF3D7_1106700	DNA replication ATP-dependent helicase/nuclease DNA2, putative
PF3D7_1107000	U6 snRNA-associated Sm-like protein LSm4, putative
PF3D7_1107100	nucleic acid binding protein, putative
PF3D7_1107300	polyadenylate-binding protein-interacting protein 1, putative
PF3D7_1107500	prefoldin, putative
PF3D7_1107700	pescadillo homolog
PF3D7_1108200	D-tyrosyl-tRNA(Tyr) deacylase
PF3D7_1109200	conserved Plasmodium protein, unknown function
PF3D7_1109400	essential nuclear protein 1, putative
PF3D7_1109900	60S ribosomal protein L36
PF3D7_1110200	pre-mRNA-processing factor 6, putative
PF3D7_1110300	G-patch domain-containing protein, putative
PF3D7_1110400	RNA-binding protein, putative
PF3D7_1110600	ribosomal protein L11, mitochondrial, putative
PF3D7_1110900	ES2 protein, putative
PF3D7_1111000	RNA cytosine C(5)-methyltransferase NSUN2
PF3D7_1111100	replication factor C subunit 5, putative
PF3D7_1111600	endonuclease/exonuclease/phosphatase family protein, putative
PF3D7_1112300	conserved Plasmodium protein, unknown function
PF3D7_1112400	nucleic acid binding protein, putative
PF3D7_1113500	GTP-binding protein, putative
PF3D7_1113600	conserved Plasmodium protein, unknown function
PF3D7_1114400	RAP protein, putative
PF3D7_1116800	heat shock protein 101
PF3D7_1117500	tyrosine--tRNA ligase
PF3D7_1117600	peptidyl-tRNA hydrolase ICT1
PF3D7_1117700	GTP-binding nuclear protein RAN/TC4
PF3D7_1118500	nucleolar protein 56, putative
PF3D7_1118600	histone acetyltransferase MYST
PF3D7_1119100	tRNA m(1)G methyltransferase, putative
PF3D7_1119300	splicing factor U2AF small subunit, putative
PF3D7_1119800	alternative splicing factor ASF-1, putative
PF3D7_1120500	tRNA nucleotidyltransferase, putative
PF3D7_1121700	protein GCN20
PF3D7_1122900	dynein heavy chain, putative
PF3D7_1123400	eukaryotic peptide chain release factor GTP-binding subunit, putative
PF3D7_1123600	RAP protein, putative
PF3D7_1123700	ribosomal protein L37, mitochondrial, putative
PF3D7_1123900	13 kDa ribonucleoprotein-associated protein, putative
PF3D7_1124400	U6 snRNA-associated Sm-like protein LSm1, putative
PF3D7_1124800	ribosome biogenesis regulatory protein, putative
PF3D7_1124900	60S ribosomal protein L35, putative
PF3D7_1125300	DNA-directed RNA polymerase
PF3D7_1125500	small nuclear ribonucleoprotein Sm D1, putative
PF3D7_1126000	threonine--tRNA ligase
PF3D7_1126200	40S ribosomal protein S18, putative
PF3D7_1126400	mediator of RNA polymerase II transcription subunit 21, putative
PF3D7_1126800	alternative splicing factor SR-MG, putative
PF3D7_1126900	small nuclear ribonucleoprotein F, putative
PF3D7_1127300	tRNA (guanine-N(7)-)-methyltransferase, putative
PF3D7_1128600	CCR4-NOT transcription complex subunit 2, putative
PF3D7_1129000	spermidine synthase
PF3D7_1129400	RNA cytosine C(5)-methyltransferase, putative
PF3D7_1130100	60S ribosomal protein L38
PF3D7_1130200	60S ribosomal protein P0
PF3D7_1130600	methyltransferase, putative
PF3D7_1131000	RNA-binding protein s1, putative
PF3D7_1132100	RNA-binding protein, putative
PF3D7_1132300	nucleic acid binding protein, putative
PF3D7_1132600	pre-mRNA-splicing factor 38A, putative
PF3D7_1132700	50S ribosomal protein L2, putative
PF3D7_1133100	conserved Plasmodium protein, unknown function
PF3D7_1133700	FHA domain-containing protein, putative
PF3D7_1133800	RNA (uracil-5-)methyltransferase, putative
PF3D7_1134600	zinc finger protein, putative
PF3D7_1134700	DNA-directed RNA polymerase I subunit RPA2, putative
PF3D7_1136300	tudor staphylococcal nuclease
PF3D7_1136600	conserved Plasmodium protein, unknown function
PF3D7_1137100	ribosomal protein S9, mitochondrial, putative
PF3D7_1137500	ribosomal protein S14, apicoplast, putative
PF3D7_1138100	ubiquitin-related modifier 1, putative
PF3D7_1139100	RNA-binding protein, putative
PF3D7_1139500	AAA family ATPase, putative
PF3D7_1140300	P-loop containing nucleoside triphosphate hydrolase, putative
PF3D7_1142500	60S ribosomal protein L28
PF3D7_1142600	60S ribosomal protein L35ae, putative
PF3D7_1143300	DNA-directed RNA polymerases I and III subunit RPAC1, putative
PF3D7_1143400	translation initiation factor eIF-1A, putative
PF3D7_1143800	oocyst capsule protein Cap93, putative
PF3D7_1144000	40S ribosomal protein S21
PF3D7_1144100	mitochondrial large subunit ribosomal protein, putative
PF3D7_1144300	60S ribosomal protein L41
PF3D7_1144900	ras-related protein Rab-6
PF3D7_1145400	dynamin-like protein
PF3D7_1145700	bicoid-interacting protein BIN3, putative
PF3D7_1146000	ribosome assembly protein 4, putative
PF3D7_1201500	GPN-loop GTPase, putative
PF3D7_1201600	NIMA related kinase 3
PF3D7_1202000	ATP-dependent DNA/RNA helicase PSH2
PF3D7_1202500	trimethylguanosine synthase, putative
PF3D7_1202800	DNA/RNA-binding protein, putative
PF3D7_1203200	signal recognition particle subunit SRP14
PF3D7_1203500	threonylcarbamoyl-AMP synthase, putative
PF3D7_1204300	eukaryotic translation initiation factor 5A
PF3D7_1205100	O-phosphoseryl-tRNA(Sec) selenium transferase, putative
PF3D7_1205700	targeted glyoxalase II
PF3D7_1206200	eukaryotic translation initiation factor 3 subunit C, putative
PF3D7_1206600	DNA-directed RNA polymerase III subunit RPC2, putative
PF3D7_1206700	eukaryotic translation initiation factor 5, putative
PF3D7_1207100	pre-rRNA-processing protein ESF1, putative
PF3D7_1207500	RNA-binding protein, putative
PF3D7_1207600	tRNA dimethylallyltransferase, putative
PF3D7_1208000	ribosomal protein L29, apicoplast, putative
PF3D7_1209000	mago-binding protein, putative
PF3D7_1209200	U6 snRNA-associated Sm-like protein LSm7, putative
PF3D7_1209300	telomere repeat-binding zinc finger protein
PF3D7_1210000	50S ribosomal protein L1, apicoplast, putative
PF3D7_1210200	zinc finger protein, putative
PF3D7_1211500	ribosomal protein S18, mitochondrial
PF3D7_1211800	polyubiquitin
PF3D7_1212200	conserved protein, unknown function
PF3D7_1212700	eukaryotic translation initiation factor 3 subunit A, putative
PF3D7_1213700	DNA-directed RNA polymerases I, II, and III subunit RPABC3, putative
PF3D7_1213800	proline--tRNA ligase
PF3D7_1216000	serine--tRNA ligase, putative
PF3D7_1216300	signal recognition particle subunit SRP19
PF3D7_1217200	multiple RNA-binding domain-containing protein 1, putative
PF3D7_1217300	GTP-binding protein EngA
PF3D7_1218200	symplekin domain-containing protein, putative
PF3D7_1218600	arginine--tRNA ligase
PF3D7_1220100	pre-mRNA-processing factor 17, putative
PF3D7_1220400	debranching enzyme-associated ribonuclease, putative
PF3D7_1222000	tRNA-splicing ligase RtcB, putative
PF3D7_1223900	50S ribosomal protein L24, putative
PF3D7_1224300	polyadenylate-binding protein 1, putative
PF3D7_1224900	splicing factor 3B subunit 6, putative
PF3D7_1225100	isoleucine--tRNA ligase, putative
PF3D7_1225300	rRNA-processing protein FCF1, putative
PF3D7_1225400	rRNA-processing protein, putative
PF3D7_1225500	small subunit rRNA processing factor, putative
PF3D7_1226000	conserved protein, unknown function
PF3D7_1226500	heptatricopeptide repeat and RAP domain-containing protein, putative
PF3D7_1227100	DNA helicase 60
PF3D7_1227900	RNA pseudouridylate synthase, putative
PF3D7_1228500	RNA pseudouridylate synthase, putative
PF3D7_1230600	RNA cytosine C(5)-methyltransferase, putative
PF3D7_1230900	serine/threonine protein kinase RIO1, putative
PF3D7_1231100	ras-related protein Rab-2
PF3D7_1231600	pre-mRNA-splicing factor ATP-dependent RNA helicase PRP2, putative
PF3D7_1232000	phenylalanine--tRNA ligase
PF3D7_1233000	elongation factor G
PF3D7_1233300	pentatricopeptide repeat domain-containing protein 2, putative
PF3D7_1234800	splicing factor 3B subunit 3, putative
PF3D7_1235000	PIH1 domain-containing protein, putative
PF3D7_1235300	CCR4-NOT transcription complex subunit 4, putative
PF3D7_1235400	tetQ family GTPase, putative
PF3D7_1235500	N6-adenosine-methyltransferase, putative
PF3D7_1235900	pre-mRNA-splicing factor SYF1, putative
PF3D7_1236100	clustered-asparagine-rich protein
PF3D7_1237400	hydrolase, putative
PF3D7_1237600	periodic tryptophan protein 1, putative
PF3D7_1238300	pre-mRNA-splicing factor CWC22, putative
PF3D7_1238600	sphingomyelin phosphodiesterase
PF3D7_1239100	ribosomal protein L23, mitochondrial, putative
PF3D7_1241400	RNA-binding protein, putative
PF3D7_1241700	replication factor C subunit 4, putative
PF3D7_1241800	ATP-dependent RNA helicase DBP9, putative
PF3D7_1242200	queuine tRNA-ribosyltransferase, putative
PF3D7_1242700	40S ribosomal protein S17, putative
PF3D7_1243100	zinc finger protein, putative
PF3D7_1243600	translation initiation factor SUI1, putative
PF3D7_1244000	glucose inhibited division protein a homologue, putative
PF3D7_1244400	RNA-binding protein, putative
PF3D7_1244800	translation machinery-associated protein 46, putative
PF3D7_1245400	50S ribosomal protein L3, mitochondrial, putative
PF3D7_1246500	methyltransferase, putative
PF3D7_1246600	pre-mRNA-splicing factor CWC26, putative
PF3D7_1246800	signal recognition particle receptor subunit beta, putative
PF3D7_1247900	U3 small nucleolar RNA-associated protein 11, putative
PF3D7_1248000	tRNA-splicing endonuclease, putative
PF3D7_1248200	pre-mRNA-splicing factor RBM22, putative
PF3D7_1248900	26S protease regulatory subunit 8, putative
PF3D7_1249800	THO complex subunit 2, putative
PF3D7_1249900	ribosomal RNA small subunit methyltransferase A2, putative
PF3D7_1250000	rRNA-processing protein FCF2, putative
PF3D7_1250600	translation initiation factor eIF-2B subunit beta, putative
PF3D7_1251500	ATP-dependent RNA helicase DRS1, putative
PF3D7_1251700	tryptophan--tRNA ligase
PF3D7_1254700	rifin
PF3D7_1302000	EMP1-trafficking protein
PF3D7_1302100	gamete antigen 27/25
PF3D7_1302700	ATP-dependent RNA helicase DHR1, putative
PF3D7_1302800	40S ribosomal protein S7, putative
PF3D7_1303100	methyltransferase, putative
PF3D7_1304900	DNA-directed RNA polymerase II subunit RPB11, putative
PF3D7_1305400	AAR2 protein, putative
PF3D7_1306300	SAM dependent methyltransferase, putative
PF3D7_1306400	26S protease regulatory subunit 10B, putative
PF3D7_1306900	U1 small nuclear ribonucleoprotein A, putative
PF3D7_1307000	exosome complex component RRP40, putative
PF3D7_1307100	U3 small nucleolar RNA-associated protein 6, putative
PF3D7_1307300	ATP-dependent RNA helicase DBP6, putative
PF3D7_1307600	DNA-directed RNA polymerase subunit alpha, putative
PF3D7_1308300	40S ribosomal protein S27
PF3D7_1308900	mRNA-decapping enzyme 2, putative
PF3D7_1309000	conserved protein, unknown function
PF3D7_1309100	60S ribosomal protein L24, putative
PF3D7_1309300	U4/U6 small nuclear ribonucleoprotein PRP3, putative
PF3D7_1309500	H/ACA ribonucleoprotein complex subunit 1, putative
PF3D7_1309600	ribosomal RNA methyltransferase, putative
PF3D7_1310600	ras-related protein Rab-5B
PF3D7_1310700	PhIL1-interacting candidate PIC5
PF3D7_1310900	ribosomal protein S15, mitochondrial, putative
PF3D7_1311200	transducin beta-like protein TBL1, putative
PF3D7_1312300	ribosomal protein S35, mitochondrial, putative
PF3D7_1312400	translation initiation factor IF-2, putative
PF3D7_1312900	eukaryotic translation initation factor 4 gamma
PF3D7_1313200	methionyl-tRNA formyltransferase, putative
PF3D7_1313400	DEAD box helicase, putative
PF3D7_1313600	Clu domain-containing protein, putative
PF3D7_1314200	telomerase reverse transcriptase
PF3D7_1315200	heptatricopeptide repeat-containing protein, putative
PF3D7_1315700	tRNA (adenine(58)-N(1))-methyltransferase catalytic subunit TRM61, putative
PF3D7_1315900	exportin-T, putative
PF3D7_1316500	pre-mRNA-processing factor 40, putative
PF3D7_1317300	RNA-binding protein, putative
PF3D7_1317400	zinc finger protein, putative
PF3D7_1317800	40S ribosomal protein S19
PF3D7_1317900	nucleolar complex protein 4, putative
PF3D7_1319300	tRNA (guanine(26)-N(2))-dimethyltransferase, putative
PF3D7_1320600	ras-related protein Rab-11A
PF3D7_1320900	RNA-binding protein, putative
PF3D7_1321700	splicing factor 1
PF3D7_1322300	BRCT domain-containing protein, putative
PF3D7_1323100	60S ribosomal protein L6, putative
PF3D7_1323400	60S ribosomal protein L23
PF3D7_1324500	DEAD box helicase, putative
PF3D7_1324700	SNARE protein, putative
PF3D7_1325000	U6 snRNA-associated Sm-like protein LSm6, putative
PF3D7_1325500	conserved Plasmodium protein, unknown function
PF3D7_1326300	RNA-binding protein, putative
PF3D7_1326400	translation initiation factor eIF-2B subunit gamma, putative
PF3D7_1327200	ribonuclease P protein subunit RPR2, putative
PF3D7_1327400	conserved Plasmodium protein, unknown function
PF3D7_1327700	regulator of nonsense transcripts 3B, putative
PF3D7_1329000	DNA-directed RNA polymerase III subunit RPC1, putative
PF3D7_1330600	elongation factor Tu, putative
PF3D7_1330800	RNA-binding protein, putative
PF3D7_1331100	DNA polymerase theta, putative
PF3D7_1331700	glutamine--tRNA ligase, putative
PF3D7_1331800	60S ribosomal protein L23, putative
PF3D7_1332400	nucleotidyltransferase, putative
PF3D7_1332500	SAM-dependent RNA methyltransferase, putative
PF3D7_1332700	ATP-dependent RNA helicase DBP8, putative
PF3D7_1332800	eukaryotic translation initiation factor 6, putative
PF3D7_1332900	isoleucine--tRNA ligase, putative
PF3D7_1336700	parasitophorous vacuolar protein 3, putative
PF3D7_1336900	tryptophan--tRNA ligase
PF3D7_1338200	60S ribosomal protein L6, putative
PF3D7_1338300	elongation factor 1-gamma, putative
PF3D7_1339500	ribosomal protein L49, mitochondrial, putative
PF3D7_1340100	exosome complex component RRP42, putative
PF3D7_1340300	nucleolar complex protein 2, putative
PF3D7_1340600	RNA lariat debranching enzyme, putative
PF3D7_1340700	ras-related protein Rab-11B
PF3D7_1341200	60S ribosomal protein L18, putative
PF3D7_1341300	60S ribosomal protein L18-2, putative
PF3D7_1342000	40S ribosomal protein S6
PF3D7_1342100	aconitate hydratase
PF3D7_1342700	DNA-directed RNA polymerases I, II, and III subunit RPABC4, putative
PF3D7_1343000	phosphoethanolamine N-methyltransferase
PF3D7_1343200	tRNA guanosine-2'-O-methyltransferase, putative
PF3D7_1343900	U4/U6 small nuclear ribonucleoprotein PRP4, putative
PF3D7_1344500	U6 snRNA phosphodiesterase, putative
PF3D7_1346300	DNA/RNA-binding protein Alba 2
PF3D7_1347000	WD repeat-containing protein 92, putative
PF3D7_1347500	DNA/RNA-binding protein Alba 4
PF3D7_1348100	GTPase, putative
PF3D7_1348300	elongation factor Tu, putative
PF3D7_1348400	conserved Plasmodium membrane protein, unknown function
PF3D7_1349200	glutamate--tRNA ligase, putative
PF3D7_1349800	GPN-loop GTPase, putative
PF3D7_1350100	lysine--tRNA ligase
PF3D7_1350200	small nuclear ribonucleoprotein E, putative
PF3D7_1351400	60S ribosomal protein L17, putative
PF3D7_1352000	GTP-binding protein, putative
PF3D7_1352700	intron-binding protein aquarius, putative
PF3D7_1353400	Ran-binding protein, putative
PF3D7_1353500	RNA polymerase II transcription factor B subunit 4, putative
PF3D7_1354300	large subunit rRNA methyltransferase, putative
PF3D7_1354600	60S ribosomal protein L7-2, putative
PF3D7_1355200	RAP protein, putative
PF3D7_1355800	splicing factor 3B subunit 5, putative
PF3D7_1356900	protein kinase 5
PF3D7_1357000	elongation factor 1-alpha
PF3D7_1357100	elongation factor 1-alpha
PF3D7_1357200	glutamate--tRNA ligase
PF3D7_1357700	U3 small nucleolar RNA-associated protein 21, putative
PF3D7_1358100	Sas10 domain-containing protein, putative
PF3D7_1358600	zinc finger protein, putative
PF3D7_1358800	40S ribosomal protein S15
PF3D7_1358900	GTP-binding protein, putative
PF3D7_1359300	exosome complex exonuclease RRP44
PF3D7_1359400	CUGBP Elav-like family member 1
PF3D7_1360100	RNA-binding protein, putative
PF3D7_1360700	E3 SUMO-protein ligase PIAS, putative
PF3D7_1360900	RNA-binding protein, putative
PF3D7_1361000	protein arginine N-methyltransferase 5, putative
PF3D7_1363300	50S ribosomal protein L9, mitochondrial, putative
PF3D7_1363500	CCR4 domain-containing protein 2, putative
PF3D7_1364300	pre-mRNA-splicing factor ATP-dependent RNA helicase PRP16
PF3D7_1364500	exosome complex component RRP45, putative
PF3D7_1364800	DNA-directed RNA polymerases I, II, and III subunit RPABC1, putative
PF3D7_1365000	conserved Plasmodium protein, unknown function
PF3D7_1365100	ribosomal protein S17, mitochondrial
PF3D7_1365900	ubiquitin-60S ribosomal protein L40
PF3D7_1366600	signal recognition particle receptor subunit alpha, putative
PF3D7_1367100	U1 small nuclear ribonucleoprotein 70 kDa homolog, putative
PF3D7_1367600	ribosome biogenesis protein MRT4, putative
PF3D7_1367700	alanine--tRNA ligase
PF3D7_1368200	ABC transporter E family member 1, putative
PF3D7_1368400	ribosomal protein L1, putative
PF3D7_1372000	Plasmodium exported protein (PHISTa), unknown function
PF3D7_1402100	pseudouridine synthase, putative
PF3D7_1402400	zinc finger protein, putative
PF3D7_1402500	ribosomal protein S27a, putative
PF3D7_1402700	U2 snRNP-associated SURP motif-containing protein, putative
PF3D7_1404000	DNA-directed RNA polymerase II subunit RPB4, putative
[truncated: 350 more rows]

## Sheet: R-DeeP specific RDPs
Gene ID	Product Description	Computed GO Components	Computed GO Functions	Computed GO Processes	PFam Description	Smart Description	Protein-protein interaction				EC numbers from OrthoMCL	EC numbers	EC number 1			EC number 2			EC number 3			EC number 4			EC number 5			EC number 6
							Cluster numbers	Number of potential partners	Total known as RBPs	Total shifted in this study			Total Proteins	RBP candidates	Candidate ID	Total Proteins	RBP candidates	Candidate ID	Total Proteins	RBP candidates	Candidate ID	Total Proteins	RBP candidates	Candidate ID	Total Proteins	RBP candidates	Candidate ID	Total Proteins	RBP candidates	Candidate ID
PF3D7_0101400	exported protein family 1, pseudogene	N/A	N/A	N/A	N/A	N/A					N/A	N/A
PF3D7_0101500	erythrocyte membrane protein 1 (PfEMP1), exon 2, pseudogene	N/A	N/A	N/A	N/A	N/A					N/A	N/A
PF3D7_0102500	erythrocyte binding antigen-181	integral component of membrane	host cell surface receptor binding	obsolete pathogenesis	Duffy-antigen binding Erythrocyte binding antigen 175, C-terminal	N/A					N/A	N/A
PF3D7_0103300	conserved protein, unknown function	N/A	N/A	N/A	N/A	N/A					N/A	N/A
PF3D7_0104300	ubiquitin carboxyl-terminal hydrolase 1, putative	N/A	thiol-dependent deubiquitinase	ubiquitin-dependent protein catabolic process	N/A	N/A					3.4.19.12 (Ubiquitinyl hydrolase 1)	3.4.19.12 (Ubiquitinyl hydrolase 1)	595	83	Q8L6Y1;Q8GWE1;B1AY13;P51784;Q9DCH4;O94966;Q8NFA0;Q6GQQ9;P35125;Q0WX57;Q93009;P56399;O00303;Q7TQI3;Q8N6M0;P45974;P50101;Q70CQ2;Q9UPU5;Q24574;Q8R5H1;Q84WU2;O22207;P54252;Q14694;Q01477;Q9WUP7;Q15040;Q17361;Q91W36;O94782;Q13107;P43593;Q92560;B2RRE7;P54578;Q9H9J4;Q96JH7;Q86UV5;Q9UGI0;Q9D8C3;P55824;Q9UPT9;Q9R0P9;Q01804;Q96RU2;Q96FW1;P09936;Q5VVQ6;Q8TEY7;Q3V0C5;Q7JKC3;P35122;Q9Y4E8;P40818;Q8IQ27;Q96K76;…
PF3D7_0104600	conserved Plasmodium protein, unknown function	N/A	N/A	N/A	N/A	N/A					N/A	N/A
PF3D7_0105400	conserved Plasmodium protein, unknown function	integral component of membrane	N/A	N/A	N/A	N/A					N/A	N/A
PF3D7_0106500	conserved Plasmodium protein, unknown function	N/A	N/A	N/A	N/A	N/A					N/A	N/A
PF3D7_0107000	centrin-1	N/A	calcium ion binding	N/A	EF-hand domain	EF-hand domain	205	6	2	0	1.3.1.74 (2-alkenal reductase (NAD(P)(+))), 1.6.3.1 (NAD(P)H oxidase (H(2)O(2)-forming)), 2.7.11.1 (Non-specific serine/threonine protein kinase)	N/A	9	0		19	0		2633	211	Q03963;O75116;P78362;P51812;P23291;Q03563;P49137;P68400;O14578;C0LGQ5;Q12100;Q12196;Q13523;Q8BPM2;Q9BRS2;P97313;O60566;P52480;Q60737;Q9JLM8;P48729;Q96S44;Q86UE8;Q96L96;Q86YV6;P14618;Q76MJ5;O48963;Q06098;P39009;Q9H2G2;O96013;Q17941;O75914;P70335;Q05512;P25333;Q9NQU5;Q8BN21;Q13153;A2AAJ9;P42168;P13186;P12688;P0C0K3;O75460;P53894;Q96GD4;Q8TAS1;Q03141;P97343;O96017;O95819;Q9BQI3;Q9Y6E0;Q13464;P15790;…
PF3D7_0109400	tubulin-specific chaperone a, putative	microtubule	beta-tubulin binding	post-chaperonin tubulin folding pathway, tubulin complex assembly	Tubulin binding cofactor A	N/A	58	18	9	5	N/A	N/A
PF3D7_0110500	bromodomain protein 3, putative	N/A	protein binding	N/A	N/A	Bromodomain					N/A	N/A
PF3D7_0111300	P-loop containing nucleoside triphosphate hydrolase, putative	N/A	ATP binding, ATP hydrolysis activity	N/A	ATPase, AAA-type, core	AAA+ ATPase domain					N/A	3.6.1.15 (Nucleoside-triphosphate phosphatase)	295	5	Q9JJY4;Q9UHI6;Q9BSD7;Q9DBT4;Q9CQA9
PF3D7_0111400	conserved Plasmodium protein, unknown function	N/A	N/A	N/A	N/A	N/A					N/A	N/A
PF3D7_0113300	Plasmodium exported protein (hyp1), unknown function	integral component of membrane	N/A	N/A	N/A	N/A					N/A	N/A
PF3D7_0115400	stevor	integral component of membrane	N/A	N/A	Variant surface antigen Stevor	N/A					N/A	N/A
PF3D7_0200400	stevor	N/A	N/A	N/A	Variant surface antigen Stevor	N/A					N/A	N/A
PF3D7_0201300	stevor	N/A	N/A	N/A	Variant surface antigen Stevor	N/A					N/A	N/A
PF3D7_0202100	liver stage associated protein 2	N/A	N/A	N/A	Plasmodium RESA, N-terminal	N/A					N/A	N/A
PF3D7_0202900	palmitoyltransferase DHHC12, putative	integral component of membrane	palmitoyltransferase activity	N/A	Palmitoyltransferase, DHHC domain	N/A					2.3.1.225 (Protein S-acyltransferase)	2.3.1.- (Transferring groups other than amino-acyl groups.), 2.3.1.225 (Protein S-acyltransferase)	233	3	P15104;P15105;Q8WVZ1	NA	NA
PF3D7_0203000	repetitive organellar protein, putative	N/A	N/A	N/A	N/A	N/A					N/A	N/A
PF3D7_0203200	conserved Plasmodium protein, unknown function	N/A	N/A	N/A	N/A	N/A					N/A	N/A
PF3D7_0206500	conserved Plasmodium protein, unknown function	N/A	N/A	N/A	N/A	N/A					N/A	N/A
PF3D7_0206900	merozoite surface protein 5	N/A	N/A	N/A	N/A	EGF-like domain					N/A	N/A
PF3D7_0208300	conserved Plasmodium protein, unknown function	N/A	N/A	N/A	N/A	N/A					N/A	N/A
PF3D7_0210500	conserved Plasmodium protein, unknown function	N/A	N/A	N/A	N/A	N/A					N/A	N/A
PF3D7_0212100	conserved Plasmodium protein, unknown function	N/A	N/A	N/A	N/A	N/A					N/A	N/A
PF3D7_0213100	protein SIS1	N/A	unfolded protein binding	protein folding	DnaJ domain, Chaperone DnaJ, C-terminal	DnaJ domain					N/A	N/A
PF3D7_0214100	protein transport protein SEC31	Golgi membrane	protein binding	endoplasmic reticulum to Golgi vesicle-mediated transport	Ancestral coatomer element 1, Sec16/Sec31	WD40 repeat	480;590	2	0	2	N/A	N/A
PF3D7_0214300	conserved Plasmodium protein, unknown function	N/A	N/A	N/A	N/A	N/A					N/A	N/A
PF3D7_0215500	conserved Plasmodium protein, unknown function	N/A	N/A	N/A	N/A	N/A					N/A	N/A
PF3D7_0219600	replication factor C subunit 1	DNA replication factor C complex	ATP binding, ATP hydrolysis activity, DNA binding, DNA clamp loader activity	DNA repair, DNA replication	ATPase, AAA-type, core, BRCT domain, DNA replication factor RFC1, C-terminal	BRCT domain, AAA+ ATPase domain					3.4.21.53 (Endopeptidase La), 6.5.1.2 (DNA ligase (NAD(+)))	N/A	191	7	O44952;P93655;P0A9M0;P36776;Q7KUT2;Q8CGK3;Q9XW87	876	1	P15042
PF3D7_0222000	exported protein family 1	N/A	N/A	N/A	DNAJ-containing protein, X-domain	N/A					N/A	N/A
PF3D7_0223300	erythrocyte membrane protein 1 (PfEMP1), exon 2	N/A	N/A	N/A	Plasmodium falciparum erythrocyte membrane protein 1, acidic terminal segment	N/A					N/A	N/A
PF3D7_0300400	stevor	integral component of membrane	N/A	N/A	Variant surface antigen Stevor	N/A					N/A	N/A
PF3D7_0300900	stevor	N/A	N/A	N/A	Variant surface antigen Stevor	N/A					N/A	N/A
PF3D7_0303200	lipin, putative	N/A	N/A	N/A	Lipin, N-terminal, Lipin/Ned1/Smp2 (LNS2), Lipin, middle domain	LNS2/PITP	470	1	0	0	3.1.3.4 (Phosphatidate phosphatase)	3.1.3.4 (Phosphatidate phosphatase)	37	0
PF3D7_0304900	conserved protein, unknown function	N/A	N/A	N/A	N/A	N/A					N/A	N/A
PF3D7_0305100	conserved Plasmodium protein, unknown function	integral component of membrane	N/A	N/A	N/A	N/A					N/A	N/A
PF3D7_0305200	GRIP domain-containing protein, putative	N/A	N/A	N/A	N/A	N/A					N/A	N/A
PF3D7_0305300	transporter, putative	integral component of membrane	histone acetyltransferase activity	N/A	N/A	N/A	281;480	2	0	1	N/A	N/A
PF3D7_0305700	ubiquitin-conjugating enzyme MMS2, putative	N/A	ligase activity	N/A	Ubiquitin-conjugating enzyme E2	N/A	177;359	20	6	4	6.3.2.19 (Transferred entry: 2.3.2.23, 2.3.2.27 and 6.2.1.45)	6.3.2.19 (Transferred entry: 2.3.2.23, 2.3.2.27 and 6.2.1.45)	258	21	P49427;P61077;P35128;P25867;Q8N2K1;P61086;P61088;P21734;Q9VX25;P15731;Q7K738;Q8GY87;P51965;Q7Z7E8;P68037;Q9NPD8;P61080;Q16763;O00762;P52486;P68036	1367	142	Q7Z569;Q63HN8;Q6ZT12;Q9NR09;Q9Y314;Q940Q4;Q99496;O45962;Q12933;Q96PU4;Q8WVD3;Q4VGL6;O95155;Q9HBD1;Q09654;Q12899;Q96T88;Q9QXP6;Q99728;Q5DTM8;Q9NS56;Q9VX91;Q80YR4;Q9UPN9;Q9H8W5;P53804;Q61510;Q9UHC7;Q8IWV8;P48754;Q06436;Q8IU81;Q5TC82;P53924;Q8VZ40;Q9BRZ2;Q00987;Q7TPV2;Q8N806;P23804;Q8CH72;Q7Z6E9;Q8TDB6;Q5W0B1;Q9UNE7;Q9LT79;Q04781;O43734;Q66K89;Q9N373;Q9HCM9;Q75N03;Q96JP5;P0C090;P32828;P97868;Q62318;…	18	5	P22314;Q02053;A0AVT1;P22515;Q8C7R4
PF3D7_0307500	spindle and kinetochore-associated protein 2, putative	cytoplasm, outer kinetochore, spindle microtubule	microtubule binding	cell division, chromosome segregation	Ska2, N-terminal	N/A					N/A	N/A
PF3D7_0308500	activator of Hsp90 ATPase, putative	N/A	ATPase activator activity, Hsp90 protein binding	N/A	Activator of Hsp90 ATPase homologue 1-like	N/A	188	1	0	0	N/A	N/A
PF3D7_0310200	phd finger protein, putative	integral component of membrane	metal ion binding	N/A	N/A	Zinc finger, PHD-type					N/A	N/A
PF3D7_0311300	phosphatidylinositol 3- and 4-kinase, putative	N/A	1-phosphatidylinositol 4-kinase activity, 1-phosphatidylinositol-3-kinase activity	N/A	Phosphatidylinositol 3-/4-kinase, catalytic domain	N/A					2.7.1.137 (Phosphatidylinositol 3-kinase), 2.7.1.67 (1-phosphatidylinositol 4-kinase)	2.7.1.137 (Phosphatidylinositol 3-kinase), 2.7.1.67 (1-phosphatidylinositol 4-kinase)	36	2	Q6PF93;O00443	54	6	Q9SGW8;Q9UBF8;P32600;P42356;P39104;Q9BTU6
PF3D7_0313000	conserved Plasmodium protein, unknown function	N/A	N/A	N/A	N/A	N/A					N/A	N/A
PF3D7_0313700	conserved Plasmodium protein, unknown function	N/A	N/A	N/A	N/A	N/A					N/A	N/A
PF3D7_0314700	RING finger protein RNF1	N/A	N/A	N/A	Zinc finger, RING-type	Zinc finger, RING-type					N/A	N/A
PF3D7_0316000	microneme associated antigen	integral component of membrane	N/A	N/A	N/A	N/A					N/A	N/A
PF3D7_0316400	CS domain-containing protein, putative	N/A	N/A	N/A	N/A	N/A					N/A	N/A
PF3D7_0317200	cdc2-related protein kinase 4	N/A	ATP binding, cyclin-dependent protein serine/threonine kinase activity, protein kinase activity	protein phosphorylation	Protein kinase domain	Protein kinase domain	140;535	2	0	0	2.7.11.22 (Cyclin-dependent kinase)	2.7.11.22 (Cyclin-dependent kinase)	265	29	Q9UQ88;Q00534;P34556;P06493;P50750;P23572;Q9VP22;P24788;P11802;P50613;Q03147;P61075;Q9VPC0;Q69ZA1;P46551;P23293;Q00536;P21127;P00546;Q9NYV4;Q07002;Q8IVW4;Q14AX6;Q14004;P24941;P17157;Q99J95;P11440;P48609
PF3D7_0317500	kinesin-5	N/A	ATP binding, microtubule binding, microtubule motor activity	microtubule-based movement	Kinesin motor domain	Kinesin motor domain					N/A	N/A
PF3D7_0317800	26S proteasome non-ATPase regulatory subunit 9, putative	N/A	protein binding	proteasome regulatory particle assembly	Nas2, N-terminal	N/A	77;482;578	7	2	2	3.4.25.1 (Proteasome endopeptidase complex)	N/A	241	5	P30656;P28072;Q99436;P28074;P25043
PF3D7_0317900	conserved protein, unknown function	N/A	N/A	N/A	N/A	N/A					N/A	N/A
PF3D7_0321100	conserved Plasmodium protein, unknown function	N/A	N/A	N/A	N/A	N/A					N/A	N/A
PF3D7_0321700	conserved Plasmodium protein, unknown function	N/A	N/A	N/A	N/A	N/A					N/A	N/A
PF3D7_0322500	iron-sulfur assembly protein, putative	N/A	iron-sulfur cluster binding, structural molecule activity	protein maturation by iron-sulfur cluster transfer	N/A	N/A					N/A	N/A
PF3D7_0322700	conserved Plasmodium protein, unknown function	integral component of membrane	N/A	N/A	N/A	N/A					N/A	N/A
PF3D7_0323000	translation machinery-associated protein 7, putative	N/A	N/A	N/A	Translation machinery associated TMA7	N/A					N/A	N/A
PF3D7_0324000	exported protein family 1	N/A	N/A	N/A	DNAJ-containing protein, X-domain	N/A					N/A	N/A
PF3D7_0400800	stevor	integral component of membrane	N/A	N/A	Variant surface antigen Stevor	N/A					N/A	N/A
PF3D7_0401500	stevor, pseudogene	N/A	N/A	N/A	N/A	N/A					N/A	N/A
PF3D7_0403400	zinc finger protein, putative	nucleus	DNA binding	N/A	B-block binding subunit of TFIIIC	N/A					N/A	N/A
PF3D7_0403600	conserved Plasmodium protein, unknown function	N/A	N/A	N/A	N/A	N/A					N/A	N/A
PF3D7_0403800	alpha/beta hydrolase, putative	N/A	hydrolase activity	N/A	Serine aminopeptidase, S33	N/A	306	1	0	1	N/A	N/A
PF3D7_0404200	conserved Plasmodium protein, unknown function	N/A	N/A	N/A	N/A	N/A					N/A	N/A
PF3D7_0404600	conserved Plasmodium membrane protein, unknown function	integral component of membrane	N/A	N/A	N/A	N/A					N/A	N/A
PF3D7_0405500	conserved Plasmodium protein, unknown function	N/A	N/A	N/A	N/A	N/A					N/A	N/A
PF3D7_0405700	lysine decarboxylase, putative	N/A	catalytic activity	N/A	Orn/Lys/Arg decarboxylase, major domain	N/A					4.1.1.18 (Lysine decarboxylase)	4.1.1.18 (Lysine decarboxylase)	9	0
PF3D7_0407800	protein CINCH	N/A	N/A	N/A	N/A	N/A					N/A	N/A
PF3D7_0409400	chaperone protein DnaJ	N/A	ATP binding, heat shock protein binding, metal ion binding, unfolded protein binding	protein folding, response to heat	DnaJ domain, Heat shock protein DnaJ, cysteine-rich domain, Chaperone DnaJ, C-terminal	DnaJ domain					3.1.3.2 (Acid phosphatase)	N/A	123	6	P82890;P24666;Q949Y3;P11117;Q9LJU7;P40347
PF3D7_0411800	conserved Plasmodium protein, unknown function	N/A	N/A	N/A	N/A	N/A					N/A	N/A
PF3D7_0411900	DNA polymerase alpha catalytic subunit A	N/A	DNA binding, DNA-directed DNA polymerase activity, nucleic acid binding, nucleotide binding	N/A	DNA-directed DNA polymerase, family B, multifunctional domain	DNA-directed DNA polymerase, family B	400	2	0	1	N/A	2.7.7.7 (DNA-directed DNA polymerase)	1050	71	Q9NP87;Q03494;Q12113;P0C2J1;Q03434;P47100;Q07864;P39985;Q7LHG5;Q12088;P47024;P54098;P13382;O13535;P54358;Q12472;P0C2J7;Q04711;P33609;P09884;P0C2I6;Q9QXE2;P47098;P0C2J0;P0C2J3;Q92393;Q99231;Q03619;Q12414;Q07791;Q12273;P0C2I9;Q12491;Q27607;A0A0B7P3V8;P52431;Q12337;Q03612;P0C2I5;A0FLQ6;Q12269;P0C2I7;P25384;P28340;P0C2I2;Q04670;Q12490;Q12316;P26019;P00582;Q12501;P0CX63;Q99315;Q12112;Q03855;O13527;Q07…
PF3D7_0412900	erythrocyte membrane protein 1, PfEMP1	integral component of membrane	host cell surface receptor binding	obsolete pathogenesis	Duffy-binding-like domain, Duffy-antigen binding, Plasmodium falciparum erythrocyte membrane protein 1, acidic terminal segment, Plasmodium falciparum erythrocyte membrane protein-1, N-terminal segment, Cysteine-rich interdomain region 1 gamma	N/A					N/A	N/A
PF3D7_0413100	erythrocyte membrane protein 1, PfEMP1	integral component of membrane	host cell surface receptor binding	obsolete pathogenesis	Duffy-binding-like domain, Duffy-antigen binding, Plasmodium falciparum erythrocyte membrane protein 1, acidic terminal segment, Plasmodium falciparum erythrocyte membrane protein-1, N-terminal segment, Cysteine-rich interdomain region 1 gamma	N/A					N/A	N/A
PF3D7_0415200	conserved Plasmodium protein, unknown function	N/A	N/A	N/A	N/A	N/A					N/A	N/A
PF3D7_0415400	coatomer subunit zeta, putative	COPI vesicle coat Golgi membrane	N/A	retrograde vesicle-mediated transport, Golgi to endoplasmic reticulum	AP complex, mu/sigma subunit	N/A	223	5	1	0	3.4.25.1 (Proteasome endopeptidase complex)	N/A	241	5	P30656;P28072;Q99436;P28074;P25043
PF3D7_0415800	PhIL1-interacting candidate PIC3	N/A	N/A	N/A	N/A	Zinc finger, RING-type					N/A	N/A
PF3D7_0416400	histone acetyltransferase, putative	chromosome, telomeric region nucleus	histone acetyltransferase activity	chromatin organization, chromatin silencing at telomere, histone acetylation	Histone acetyl transferase HAT1 N-terminal	N/A	554	1	1	0	2.3.1.48 (Histone acetyltransferase)	2.3.1.48 (Histone acetyltransferase)	161	16	O60318;O95251;Q5SVQ0;Q09472;O14929;Q92831;Q9H7Z6;Q92793;Q8BY71;Q92794;B2RWS6;Q9UKN8;O02193;Q9WUU9;P62915;Q00403
PF3D7_0416900	conserved Plasmodium protein, unknown function	N/A	N/A	N/A	N/A	N/A					N/A	N/A
PF3D7_0418100	protein SOC1, putative	N/A	protein phosphatase binding	regulation of phosphoprotein phosphatase activity	SIT4 phosphatase-associated protein family	N/A					N/A	N/A
PF3D7_0418300	conserved Plasmodium protein, unknown function	N/A	N/A	N/A	N/A	N/A					N/A	N/A
PF3D7_0420000	zinc finger protein, putative	N/A	zinc ion binding	N/A	Zinc finger, CW-type	N/A					N/A	N/A
PF3D7_0424400	surface-associated interspersed protein 4.2 (SURFIN 4.2)	N/A	N/A	N/A	N/A	N/A					N/A	N/A
PF3D7_0501400	interspersed repeat antigen	N/A	N/A	N/A	N/A	N/A					N/A	N/A
PF3D7_0501800	chromatin assembly factor 1 subunit A	nucleus	protein binding	chromatin organization transcription, DNA-templated	WD40 repeat	WD40 repeat	289	1	0	0	N/A	N/A
PF3D7_0503200	cell division control protein 6, putative	N/A	ATP binding, ATP hydrolysis activity	N/A	ATPase, AAA-type, core	N/A					N/A	N/A
PF3D7_0503400	actin-depolymerizing factor 1	actin cytoskeleton	actin binding	actin filament depolymerization	Actin-depolymerising factor homology domain	Actin-depolymerising factor homology domain					N/A	N/A
PF3D7_0505800	small ubiquitin-related modifier	N/A	protein binding	N/A	Rad60/SUMO-like domain	Ubiquitin-like domain	359	18	5	4	N/A	N/A
PF3D7_0506300	conserved protein, unknown function	N/A	DNA binding alkylbase DNA N-glycosylase activity	base-excision repair	N/A	N/A					N/A	N/A
PF3D7_0506500	conserved Plasmodium protein, unknown function	N/A	N/A	N/A	N/A	N/A					N/A	N/A
PF3D7_0507000	conserved protein, unknown function	N/A	N/A	N/A	N/A	N/A					N/A	N/A
PF3D7_0509300	conserved Plasmodium protein, unknown function	N/A	N/A	N/A	N/A	N/A					N/A	N/A
PF3D7_0512800	conserved Plasmodium protein, unknown function	N/A	N/A	N/A	N/A	N/A					N/A	N/A
PF3D7_0513600	deoxyribodipyrimidine photo-lyase, putative	N/A	N/A	N/A	DNA photolyase, N-terminal	N/A					4.1.99.3 (Deoxyribodipyrimidine photo-lyase)	4.1.99.3 (Deoxyribodipyrimidine photo-lyase)	21	1	P05066
PF3D7_0516100	cation-transporting ATPase 1	integral component of membrane	ATP hydrolysis activity, nucleotide binding	cation transport	P-type ATPase, subfamily V	N/A					3.6.3.- (Acting on acid anhydrides catalyzing transmembrane movement of substances.), 3.6.3.12 (Transferred entry: 7.2.2.6), 3.6.3.8 (Transferred entry: 7.2.2.10), 7.2.2.- (Linked to the hydrolysis of a nucleoside triphosphate.)	3.6.3.12 (Transferred entry: 7.2.2.6), 7.2.2.- (Linked to the hydrolysis of a nucleoside triphosphate.)	NA	NA		121	0		95	11	Q9LU41;O55143;P98194;Q9XES1;G5E829;P13586;P16615;P38929;P22700;Q93084;P20020	NA	NA
PF3D7_0516800	AP2 domain transcription factor AP2-O2, putative	nucleus	DNA binding, DNA-binding transcription factor activity	regulation of transcription, DNA-templated	AP2/ERF domain AP2-coincident, C-terminal domain	N/A					N/A	N/A
PF3D7_0518000	NOSIP domain-containing protein, putative	N/A	ubiquitin protein ligase activity	N/A	Nitric oxide synthase-interacting protein, zinc-finger	N/A					N/A	N/A
PF3D7_0518200	SWIB/MDM2 domain-containing protein	N/A	protein binding	positive regulation of transcription by RNA polymerase II	SWIB/MDM2 domain	SWIB domain					N/A	N/A
PF3D7_0518600	WD repeat-containing protein 26, putative	N/A	protein binding	N/A	WD40 repeat	WD40 repeat	321;328;375	6	2	0	N/A	N/A
PF3D7_0520100	protein phosphatase PPM9, putative	N/A	phosphatase activity, protein serine/threonine phosphatase activity	protein dephosphorylation	PPM-type phosphatase domain	PPM-type phosphatase domain					3.1.3.16 (Protein-serine/threonine phosphatase)	3.1.3.16 (Protein-serine/threonine phosphatase)	759	64	Q8LL04;P53041;Q96GD0;Q8WY54;G5EGK8;Q61074;P14747;Q9LR78;Q99502;Q8WVY7;P34221;O14829;Q7K4Q5;O95147;P23696;Q9VWF4;P20604;Q9BVJ7;O00743;P12982;P49595;O75688;P60510;Q27497;P26570;P60484;P51452;Q8IXW5;Q9Y5B0;P97767;Q9CQR6;P48461;P36873;Q08209;Q99956;P62136;P48727;Q9UNI6;Q8WUK0;P36993;P49596;P53043;Q9CY97;Q9XZ16;P62140;P48462;Q9LNP9;Q96HS1;P32598;Q9NP77;P49593;P62137;Q9H0C8;P62715;P62714;Q9BRF8;P67775;…
PF3D7_0523700	conserved Plasmodium membrane protein, unknown function	integral component of membrane	N/A	N/A	N/A	N/A					N/A	N/A
PF3D7_0524100	conserved Plasmodium protein, unknown function	N/A	N/A	N/A	N/A	N/A					N/A	N/A
PF3D7_0524500	conserved Plasmodium protein, unknown function	N/A	N/A	N/A	N/A	N/A	85	1	0	0	N/A	N/A
PF3D7_0527200	ubiquitin carboxyl-terminal hydrolase 14	N/A	cysteine-type peptidase activity, protein binding, thiol-dependent deubiquitinase	protein deubiquitination, ubiquitin-dependent protein catabolic process	Ubiquitin-like domain Peptidase C19, ubiquitin carboxyl-terminal hydrolase	Ubiquitin-like domain	67	6	3	0	3.1.2.15 (Deleted entry), 3.4.19.12 (Ubiquitinyl hydrolase 1)	3.4.19.12 (Ubiquitinyl hydrolase 1)	595	83	Q8L6Y1;Q8GWE1;B1AY13;P51784;Q9DCH4;O94966;Q8NFA0;Q6GQQ9;P35125;Q0WX57;Q93009;P56399;O00303;Q7TQI3;Q8N6M0;P45974;P50101;Q70CQ2;Q9UPU5;Q24574;Q8R5H1;Q84WU2;O22207;P54252;Q14694;Q01477;Q9WUP7;Q15040;Q17361;Q91W36;O94782;Q13107;P43593;Q92560;B2RRE7;P54578;Q9H9J4;Q96JH7;Q86UV5;Q9UGI0;Q9D8C3;P55824;Q9UPT9;Q9R0P9;Q01804;Q96RU2;Q96FW1;P09936;Q5VVQ6;Q8TEY7;Q3V0C5;Q7JKC3;P35122;Q9Y4E8;P40818;Q8IQ27;Q96K76;…
PF3D7_0528600	conserved Plasmodium protein, unknown function	N/A	N/A	N/A	N/A	N/A					N/A	N/A
PF3D7_0528700	peptidyl-prolyl cis-trans isomerase	N/A	peptidyl-prolyl cis-trans isomerase activity	protein peptidyl-prolyl isomerization	Cyclophilin-type peptidyl-prolyl cis-trans isomerase domain	N/A					5.2.1.8 (Peptidylprolyl isomerase)	5.2.1.8 (Peptidylprolyl isomerase)	1502	75	Q96AY3;A2AR02;P25719;P54353;P26883;Q8S9L5;Q13451;Q99KR7;Q8WUA2;P0A9K9;P52009;Q93ZG9;Q14318;P25007;P52015;Q13526;P30416;Q9UNP9;P62937;Q9LIK6;P40454;P62942;Q09637;P17742;O95302;Q02790;Q08752;Q9Y536;P54397;Q8CEC6;Q9CR16;P52016;P22696;P45877;Q00688;P48375;P30405;P14832;Q9Y3C6;Q9QZH3;Q42406;Q9V3G3;F5H284;P26885;Q9Y680;P24369;P0A9L3;Q9Y237;P45878;P47103;G5EEW6;P30414;P45523;Q13427;P52013;P0A850;Q9H2H8;…
PF3D7_0529700	heptatricopeptide repeat-containing protein, putative	N/A	N/A	N/A	N/A	N/A					N/A	N/A
PF3D7_0529800	conserved Plasmodium protein, unknown function	N/A	N/A	N/A	N/A	N/A					N/A	N/A
PF3D7_0530400	conserved Plasmodium protein, unknown function	N/A	N/A	N/A	N/A	N/A					N/A	N/A
PF3D7_0600200	erythrocyte membrane protein 1, PfEMP1	integral component of membrane	host cell surface receptor binding	obsolete pathogenesis	Duffy-binding-like domain Duffy-antigen binding Plasmodium falciparum erythrocyte membrane protein 1, acidic terminal segment Plasmodium falciparum erythrocyte membrane protein-1, N-terminal segment	N/A					2.7.11.1 (Non-specific serine/threonine protein kinase)	N/A	2633	211	Q03963;O75116;P78362;P51812;P23291;Q03563;P49137;P68400;O14578;C0LGQ5;Q12100;Q12196;Q13523;Q8BPM2;Q9BRS2;P97313;O60566;P52480;Q60737;Q9JLM8;P48729;Q96S44;Q86UE8;Q96L96;Q86YV6;P14618;Q76MJ5;O48963;Q06098;P39009;Q9H2G2;O96013;Q17941;O75914;P70335;Q05512;P25333;Q9NQU5;Q8BN21;Q13153;A2AAJ9;P42168;P13186;P12688;P0C0K3;O75460;P53894;Q96GD4;Q8TAS1;Q03141;P97343;O96017;O95819;Q9BQI3;Q9Y6E0;Q13464;P15790;…
PF3D7_0600400	erythrocyte membrane protein 1, PfEMP1	integral component of membrane	host cell surface receptor binding	obsolete pathogenesis	Duffy-antigen binding Plasmodium falciparum erythrocyte membrane protein 1, acidic terminal segment Plasmodium falciparum erythrocyte membrane protein-1, N-terminal segment	N/A					N/A	N/A
PF3D7_0600600	erythrocyte membrane protein 1 (PfEMP1), exon 2	N/A	N/A	N/A	Plasmodium falciparum erythrocyte membrane protein 1, acidic terminal segment	N/A					N/A	N/A
PF3D7_0601300	exported protein family 1	N/A	N/A	N/A	DNAJ-containing protein, X-domain	N/A					N/A	N/A
PF3D7_0601500	Plasmodium exported protein (PHISTb), unknown function	integral component of membrane	N/A	N/A	Plasmodium RESA, N-terminal	N/A					N/A	N/A
PF3D7_0603000	SDE2 domain-containing protein, putative	nucleus	N/A	cell cycle	Sde2, N-terminal ubiquitin domain	N/A					N/A	N/A
PF3D7_0603400	trophozoite exported protein 1	N/A	metal ion binding	N/A	N/A	Zinc finger, RING-type					2.3.2.27 (RING-type E3 ubiquitin transferase)	N/A	1367	142	Q7Z569;Q63HN8;Q6ZT12;Q9NR09;Q9Y314;Q940Q4;Q99496;O45962;Q12933;Q96PU4;Q8WVD3;Q4VGL6;O95155;Q9HBD1;Q09654;Q12899;Q96T88;Q9QXP6;Q99728;Q5DTM8;Q9NS56;Q9VX91;Q80YR4;Q9UPN9;Q9H8W5;P53804;Q61510;Q9UHC7;Q8IWV8;P48754;Q06436;Q8IU81;Q5TC82;P53924;Q8VZ40;Q9BRZ2;Q00987;Q7TPV2;Q8N806;P23804;Q8CH72;Q7Z6E9;Q8TDB6;Q5W0B1;Q9UNE7;Q9LT79;Q04781;O43734;Q66K89;Q9N373;Q9HCM9;Q75N03;Q96JP5;P0C090;P32828;P97868;Q62318;…
PF3D7_0603600	male development protein MD4, putative	integral component of membrane	DNA binding	N/A	ARID DNA-binding domain	ARID DNA-binding domain	280	1	0	1	N/A	N/A
PF3D7_0606000	protein KIC1	N/A	N/A	N/A	N/A	N/A					N/A	N/A
PF3D7_0606900	glutaredoxin-like protein	N/A	electron transfer activity, iron-sulfur cluster binding, metal ion binding, protein-disulfide reductase (glutathione) activity, protein-disulfide reductase activity	N/A	Glutaredoxin	N/A	58;359	30	11	11	N/A	1.8.4.2 (Protein-disulfide reductase (glutathione))	5	1	O95881
PF3D7_0607200	RING zinc finger protein, putative	integral component of membrane	zinc ion binding	N/A	Zinc finger, RING-type	Zinc finger, RING-type Zinc finger, RING-CH-type					N/A	N/A
PF3D7_0608100	conserved Plasmodium protein, unknown function	N/A	N/A	N/A	N/A	N/A					N/A	N/A
PF3D7_0608300	heptatricopeptide repeat-containing protein, putative	N/A	N/A	N/A	N/A	N/A					N/A	N/A
PF3D7_0609200	citrate synthase-like protein, putative	integral component of membrane	acyltransferase, acyl groups converted into alkyl on transfer	N/A	Citrate synthase	N/A					2.3.3.1 (Citrate (Si)-synthase)	2.3.3.1 (Citrate (Si)-synthase)	21	3	Q9CZU6;P00890;O75390
PF3D7_0609300	conserved Plasmodium protein, unknown function	N/A	N/A	N/A	N/A	N/A					N/A	N/A
PF3D7_0609700	protein KIC6	N/A	N/A	N/A	N/A	N/A					N/A	N/A
PF3D7_0611600	basal complex transmembrane protein 1	integral component of membrane	N/A	N/A	N/A	N/A	326	1	1	0	N/A	N/A
PF3D7_0611800	conserved Plasmodium protein, unknown function	N/A	N/A	N/A	N/A	N/A					N/A	N/A
PF3D7_0613800	AP2 domain transcription factor, putative	nucleus	DNA binding, DNA-binding transcription factor activity	regulation of transcription, DNA-templated	AP2/ERF domain	N/A	411;454;493	4	0	2	N/A	N/A
PF3D7_0615000	conserved Plasmodium protein, unknown function	N/A	N/A	N/A	N/A	N/A					N/A	N/A
PF3D7_0616900	conserved Plasmodium protein, unknown function	N/A	N/A	N/A	N/A	N/A					N/A	N/A
PF3D7_0617200	BFR1 domain-containing protein, putative	N/A	N/A	N/A	N/A	N/A					N/A	N/A
PF3D7_0617800	histone H2A	nucleosome	DNA binding, protein heterodimerization activity	N/A	Histone H2A/H2B/H3, Histone H2A, C-terminal domain	Histone H2A	3;68	18	15	4	N/A	N/A
PF3D7_0619000	FPL domain-containing protein, putative	N/A	N/A	N/A	CLEC16A/TT9, N-terminal	N/A					N/A	N/A
PF3D7_0619300	conserved Plasmodium protein, unknown function	N/A	N/A	N/A	N/A	N/A					N/A	N/A
PF3D7_0619600	conserved Plasmodium protein, unknown function	integral component of membrane	N/A	N/A	N/A	N/A					N/A	N/A
PF3D7_0621000	conserved Plasmodium protein, unknown function	N/A	N/A	N/A	N/A	N/A					N/A	N/A
PF3D7_0621700	RAP protein, putative	N/A	N/A	N/A	N/A	RAP domain					N/A	N/A
PF3D7_0622900	AP2 domain transcription factor AP2Tel	N/A	N/A	N/A	N/A	N/A					N/A	N/A
PF3D7_0625300	mitochondrial DNA polymerase	N/A	DNA binding, DNA-directed DNA polymerase activity	DNA replication, DNA-dependent DNA replication	DNA-directed DNA polymerase, family A, palm domain	DNA-directed DNA polymerase, family A, palm domain	288;541	2	1	0	2.7.7.7 (DNA-directed DNA polymerase)	2.7.7.7 (DNA-directed DNA polymerase)	1050	71	Q9NP87;Q03494;Q12113;P0C2J1;Q03434;P47100;Q07864;P39985;Q7LHG5;Q12088;P47024;P54098;P13382;O13535;P54358;Q12472;P0C2J7;Q04711;P33609;P09884;P0C2I6;Q9QXE2;P47098;P0C2J0;P0C2J3;Q92393;Q99231;Q03619;Q12414;Q07791;Q12273;P0C2I9;Q12491;Q27607;A0A0B7P3V8;P52431;Q12337;Q03612;P0C2I5;A0FLQ6;Q12269;P0C2I7;P25384;P28340;P0C2I2;Q04670;Q12490;Q12316;P26019;P00582;Q12501;P0CX63;Q99315;Q12112;Q03855;O13527;Q07…
PF3D7_0626300	3-oxoacyl-acyl-carrier protein synthase I/II	N/A	3-oxoacyl-[acyl-carrier-protein] synthase activity, acyltransferase activity, acyltransferase activity, transferring groups other than amino-acyl groups	fatty acid biosynthetic process	Beta-ketoacyl synthase, N-terminal Beta-ketoacyl synthase, C-terminal	Polyketide synthase, beta-ketoacyl synthase domain					2.3.1.179 (Beta-ketoacyl-[acyl-carrier-protein] synthase II), 2.3.1.41 (Beta-ketoacyl-[acyl-carrier-protein] synthase I), 2.3.1.85 (Fatty-acid synthase system), 4.1.1.87 (Malonyl-S-ACP decarboxylase)	2.3.1.41 (Beta-ketoacyl-[acyl-carrier-protein] synthase I)	17	1	P0AAI5	40	5	P19096;P49327;P52410;P0A953;P19097	8	2	P19096;P49327	1	0
PF3D7_0626400	CRAL/TRIO domain-containing protein, putative	N/A	N/A	N/A	CRAL-TRIO lipid binding domain	CRAL-TRIO lipid binding domain					N/A	N/A
PF3D7_0627300	E3 ubiquitin-protein ligase RNF5, putative	integral component of membrane	N/A	N/A	N/A	Zinc finger, RING-type					2.3.2.27 (RING-type E3 ubiquitin transferase), 6.3.2.19 (Transferred entry: 2.3.2.23, 2.3.2.27 and 6.2.1.45)	6.3.2.19 (Transferred entry: 2.3.2.23, 2.3.2.27 and 6.2.1.45)	1367	142	Q7Z569;Q63HN8;Q6ZT12;Q9NR09;Q9Y314;Q940Q4;Q99496;O45962;Q12933;Q96PU4;Q8WVD3;Q4VGL6;O95155;Q9HBD1;Q09654;Q12899;Q96T88;Q9QXP6;Q99728;Q5DTM8;Q9NS56;Q9VX91;Q80YR4;Q9UPN9;Q9H8W5;P53804;Q61510;Q9UHC7;Q8IWV8;P48754;Q06436;Q8IU81;Q5TC82;P53924;Q8VZ40;Q9BRZ2;Q00987;Q7TPV2;Q8N806;P23804;Q8CH72;Q7Z6E9;Q8TDB6;Q5W0B1;Q9UNE7;Q9LT79;Q04781;O43734;Q66K89;Q9N373;Q9HCM9;Q75N03;Q96JP5;P0C090;P32828;P97868;Q62318;…	258	21	P49427;P61077;P35128;P25867;Q8N2K1;P61086;P61088;P21734;Q9VX25;P15731;Q7K738;Q8GY87;P51965;Q7Z7E8;P68037;Q9NPD8;P61080;Q16763;O00762;P52486;P68036	18	5	P22314;Q02053;A0AVT1;P22515;Q8C7R4
PF3D7_0628600	DNA methyltransferase 1-associated protein 1, putative	NuA4 histone acetyltransferase complex	methyltransferase activity	DNA repair, chromatin remodeling, histone H2A acetylation, histone H4 acetylation, methylation	DAMP1, SANT/Myb-like domain	N/A					N/A	N/A
PF3D7_0629700	SET domain protein, putative	N/A	metal ion binding, protein binding	N/A	N/A	Zinc finger, PHD-type Bromodomain SET domain	57;103;448	9	3	2	N/A	2.1.1.43 (Transferred entry: 2.1.1.354)	50	2	P38827;Q5LJZ2
PF3D7_0630300	DNA polymerase epsilon catalytic subunit A, putative	epsilon DNA polymerase complex nucleus	4 iron, 4 sulfur cluster binding, DNA binding, DNA-directed DNA polymerase activity, nucleic acid binding, nucleotide binding, zinc ion binding	DNA repair, DNA replication	DNA-directed DNA polymerase, family B, exonuclease domain	DNA-directed DNA polymerase, family B DNA polymerase epsilon, catalytic subunit A, C-terminal					N/A	2.7.7.7 (DNA-directed DNA polymerase)	1050	71	Q9NP87;Q03494;Q12113;P0C2J1;Q03434;P47100;Q07864;P39985;Q7LHG5;Q12088;P47024;P54098;P13382;O13535;P54358;Q12472;P0C2J7;Q04711;P33609;P09884;P0C2I6;Q9QXE2;P47098;P0C2J0;P0C2J3;Q92393;Q99231;Q03619;Q12414;Q07791;Q12273;P0C2I9;Q12491;Q27607;A0A0B7P3V8;P52431;Q12337;Q03612;P0C2I5;A0FLQ6;Q12269;P0C2I7;P25384;P28340;P0C2I2;Q04670;Q12490;Q12316;P26019;P00582;Q12501;P0CX63;Q99315;Q12112;Q03855;O13527;Q07…
PF3D7_0631100	Plasmodium exported protein (PHISTb), unknown function	integral component of membrane	N/A	N/A	Plasmodium RESA, N-terminal	N/A					N/A	N/A
PF3D7_0631300	exported protein family 1	N/A	N/A	N/A	DNAJ-containing protein, X-domain	N/A					N/A	N/A
PF3D7_0700400	stevor	integral component of membrane	N/A	N/A	Variant surface antigen Stevor	N/A					N/A	N/A
PF3D7_0701700	exported protein family 1	N/A	N/A	N/A	DNAJ-containing protein, X-domain	N/A					N/A	N/A
PF3D7_0702000	Plasmodium exported protein (hyp12), unknown function	N/A	N/A	N/A	N/A	N/A					N/A	N/A
PF3D7_0702300	sporozoite threonine and asparagine-rich protein	N/A	N/A	N/A	N/A	N/A					N/A	N/A
PF3D7_0703200	conserved Plasmodium protein, unknown function	Set1C/COMPASS complex	N/A	N/A	N/A	N/A					N/A	N/A
PF3D7_0704300	basal complex protein BLEB	integral component of membrane	N/A	N/A	N/A	N/A					N/A	N/A
PF3D7_0707200	conserved Plasmodium protein, unknown function	N/A	N/A	N/A	N/A	N/A					N/A	N/A
PF3D7_0707700	E3 ubiquitin-protein ligase, putative	N/A	protein binding, ubiquitin-protein transferase activity	protein ubiquitination	U box domain	Tetratricopeptide repeat U box domain					6.3.2.19 (Transferred entry: 2.3.2.23, 2.3.2.27 and 6.2.1.45)	6.3.2.19 (Transferred entry: 2.3.2.23, 2.3.2.27 and 6.2.1.45)	258	21	P49427;P61077;P35128;P25867;Q8N2K1;P61086;P61088;P21734;Q9VX25;P15731;Q7K738;Q8GY87;P51965;Q7Z7E8;P68037;Q9NPD8;P61080;Q16763;O00762;P52486;P68036	1367	142	Q7Z569;Q63HN8;Q6ZT12;Q9NR09;Q9Y314;Q940Q4;Q99496;O45962;Q12933;Q96PU4;Q8WVD3;Q4VGL6;O95155;Q9HBD1;Q09654;Q12899;Q96T88;Q9QXP6;Q99728;Q5DTM8;Q9NS56;Q9VX91;Q80YR4;Q9UPN9;Q9H8W5;P53804;Q61510;Q9UHC7;Q8IWV8;P48754;Q06436;Q8IU81;Q5TC82;P53924;Q8VZ40;Q9BRZ2;Q00987;Q7TPV2;Q8N806;P23804;Q8CH72;Q7Z6E9;Q8TDB6;Q5W0B1;Q9UNE7;Q9LT79;Q04781;O43734;Q66K89;Q9N373;Q9HCM9;Q75N03;Q96JP5;P0C090;P32828;P97868;Q62318;…	18	5	P22314;Q02053;A0AVT1;P22515;Q8C7R4
PF3D7_0710800	protein transport protein USE1, putative	integral component of membrane	N/A	N/A	N/A	N/A					N/A	N/A
PF3D7_0711200	conserved Plasmodium protein, unknown function	N/A	N/A	N/A	N/A	N/A					N/A	N/A
PF3D7_0711500	regulator of chromosome condensation, putative	N/A	N/A	N/A	Regulator of chromosome condensation, RCC1	N/A	265	1	0	0	N/A	N/A
PF3D7_0714200	conserved Plasmodium protein, unknown function	N/A	N/A	N/A	N/A	N/A					N/A	N/A
PF3D7_0714600	conserved protein, unknown function	N/A	N/A	N/A	N/A	N/A					N/A	N/A
PF3D7_0715200	conserved Plasmodium protein, unknown function	N/A	N/A	N/A	N/A	N/A					N/A	N/A
PF3D7_0715700	conserved protein, unknown function	N/A	N/A	N/A	N/A	N/A					N/A	N/A
PF3D7_0717600	inner membrane complex protein, putative	N/A	N/A	N/A	N/A	N/A					N/A	N/A
PF3D7_0718000	dynein heavy chain, putative	cytoplasm, dynein complex, integral component of membrane, microtubule	ATP binding, minus-end-directed microtubule motor activity	microtubule-based movement	Dynein heavy chain region D6 P-loop domain, Dynein heavy chain, domain-2, Dynein heavy chain, hydrolytic ATP-binding dynein motor region, Dynein heavy chain, AAA 5 extension domain, Dynein heavy chain AAA lid domain, Dynein heavy chain, C-terminal domain	N/A	185	3	1	1	N/A	N/A
PF3D7_0722000	conserved Plasmodium protein, unknown function	N/A	N/A	N/A	N/A	N/A					N/A	N/A
PF3D7_0724100	conserved Plasmodium protein, unknown function	N/A	N/A	N/A	N/A	N/A					N/A	N/A
PF3D7_0724700	bromodomain protein 6, putative	N/A	N/A	N/A	N/A	N/A					N/A	N/A
PF3D7_0725100	conserved Plasmodium membrane protein, unknown function	integral component of membrane	N/A	N/A	N/A	N/A					N/A	N/A
PF3D7_0725400	conserved Plasmodium protein, unknown function	N/A	N/A	N/A	N/A	N/A					N/A	N/A
PF3D7_0727900	conserved Plasmodium protein, unknown function	integral component of membrane	nucleic acid binding	N/A	N/A	N/A					N/A	N/A
PF3D7_0728300	conserved protein, unknown function	N/A	N/A	N/A	N/A	N/A					N/A	N/A
PF3D7_0729900	dynein heavy chain, putative	dynein complex	ATP binding, minus-end-directed microtubule motor activity	microtubule-based movement	Dynein heavy chain region D6 P-loop domain, Dynein heavy chain, domain-1, Dynein heavy chain, domain-2, Dynein heavy chain, hydrolytic ATP-binding dynein motor region, Dynein heavy chain, coiled coil stalk, Dynein heavy chain, AAA module D4, Dynein heavy chain, ATP-binding dynein motor region, Dynein heavy chain, AAA 5 extension domain, Dynein heavy chain 3, AAA+ lid domain, Dynein heavy chain AA…	AAA+ ATPase domain					1.4.1.2 (Glutamate dehydrogenase), 2.7.-.- (Transferring phosphorus-containing groups.), 2.7.4.6 (Nucleoside-diphosphate kinase), 2.7.7.8 (Polyribonucleotide nucleotidyltransferase), 2.7.8.1 (Ethanolaminephosphotransferase), 3.1.3.2 (Acid phosphatase), 3.2.1.2 (Beta-amylase), 3.4.24.- (Metalloendopeptidase)	N/A	26	1	P33327	782	13	P08879;P0A763;Q9Y5B8;P00568;P15531;O00746;P36010;P27144;O75414;P30085;P22392;Q01768;P15532	783	6	A0A0H3NM73;Q8GZQ3;Q9S7G6;Q8TCS8;P05055;Q8K1R3	13	1	Q9Y6K0	123	6	P82890;P24666;Q949Y3;P11117;Q9LJU7;P40347	24	0
PF3D7_0730200	AP-4 complex subunit beta, putative	clathrin adaptor complex, membrane coat	clathrin binding	intracellular protein transport, protein transport, vesicle-mediated transport	Clathrin/coatomer adaptor, adaptin-like, N-terminal, Beta-adaptin appendage, C-terminal subdomain	Beta-adaptin appendage, C-terminal subdomain					N/A	N/A
PF3D7_0730500	conserved Plasmodium protein, unknown function	N/A	N/A	N/A	N/A	N/A					N/A	N/A
PF3D7_0730800	Plasmodium exported protein, unknown function	N/A	N/A	N/A	N/A	N/A					N/A	N/A
PF3D7_0730900	EMP1-trafficking protein	integral component of membrane	N/A	N/A	N/A	N/A					N/A	N/A
PF3D7_0731100	EMP1-trafficking protein	integral component of membrane	N/A	N/A	Plasmodium RESA, N-terminal	N/A					N/A	N/A
PF3D7_0731200	Plasmodium exported protein, unknown function	integral component of membrane	N/A	N/A	N/A	N/A					N/A	N/A
PF3D7_0731500	erythrocyte binding antigen-175	integral component of membrane	host cell surface receptor binding	obsolete pathogenesis	Duffy-antigen binding, Erythrocyte binding antigen 175, C-terminal	N/A					N/A	N/A
PF3D7_0732800	erythrocyte membrane protein 1 (PfEMP1), exon 2	N/A	N/A	N/A	Plasmodium falciparum erythrocyte membrane protein 1, acidic terminal segment	N/A					N/A	N/A
PF3D7_0800200	erythrocyte membrane protein 1, PfEMP1	integral component of membrane	host cell surface receptor binding	obsolete pathogenesis	Duffy-binding-like domain, Duffy-antigen binding, Plasmodium falciparum erythrocyte membrane protein 1, acidic terminal segment, Plasmodium falciparum erythrocyte membrane protein-1, N-terminal segment, Cysteine-rich interdomain region 1 gamma	N/A					2.7.11.1 (Non-specific serine/threonine protein kinase)	N/A	2633	211	Q03963;O75116;P78362;P51812;P23291;Q03563;P49137;P68400;O14578;C0LGQ5;Q12100;Q12196;Q13523;Q8BPM2;Q9BRS2;P97313;O60566;P52480;Q60737;Q9JLM8;P48729;Q96S44;Q86UE8;Q96L96;Q86YV6;P14618;Q76MJ5;O48963;Q06098;P39009;Q9H2G2;O96013;Q17941;O75914;P70335;Q05512;P25333;Q9NQU5;Q8BN21;Q13153;A2AAJ9;P42168;P13186;P12688;P0C0K3;O75460;P53894;Q96GD4;Q8TAS1;Q03141;P97343;O96017;O95819;Q9BQI3;Q9Y6E0;Q13464;P15790;…
PF3D7_0801800	mannose-6-phosphate isomerase, putative	integral component of membrane	mannose-6-phosphate isomerase activity, zinc ion binding	GDP-mannose biosynthetic process, carbohydrate metabolic process	Mannose-6-phosphate isomerase, type I	N/A	60	20	13	3	5.3.1.8 (Mannose-6-phosphate isomerase)	5.3.1.8 (Mannose-6-phosphate isomerase)	41	3	P34949;P00946;P29952
PF3D7_0801900	lysine-specific histone demethylase, putative	N/A	methyltransferase activity, oxidoreductase activity	methylation, oxidation-reduction process	Amine oxidase	N/A					N/A	1.4.3.4 (Monoamine oxidase)	23	0
PF3D7_0802100	AP2 domain transcription factor AP2-LT	nucleus	DNA binding, DNA-binding transcription factor activity	regulation of transcription, DNA-templated	AP2/ERF domain	N/A					N/A	N/A
PF3D7_0803600	GRAM domain-containing protein, putative	integral component of membrane	N/A	N/A	GRAM domain	N/A					N/A	N/A
PF3D7_0804900	GTPase-activating protein, putative	Golgi membrane	GTPase activator activity	N/A	Arf GTPase activating protein	Arf GTPase activating protein	252	1	1	0	N/A	N/A
PF3D7_0805700	serine/threonine protein kinase, FIKK family	N/A	ATP binding, protein kinase activity	protein phosphorylation	Protein kinase domain	Protein kinase domain	154	1	0	0	2.7.11.1 (Non-specific serine/threonine protein kinase)	2.7.11.1 (Non-specific serine/threonine protein kinase)	2633	211	Q03963;O75116;P78362;P51812;P23291;Q03563;P49137;P68400;O14578;C0LGQ5;Q12100;Q12196;Q13523;Q8BPM2;Q9BRS2;P97313;O60566;P52480;Q60737;Q9JLM8;P48729;Q96S44;Q86UE8;Q96L96;Q86YV6;P14618;Q76MJ5;O48963;Q06098;P39009;Q9H2G2;O96013;Q17941;O75914;P70335;Q05512;P25333;Q9NQU5;Q8BN21;Q13153;A2AAJ9;P42168;P13186;P12688;P0C0K3;O75460;P53894;Q96GD4;Q8TAS1;Q03141;P97343;O96017;O95819;Q9BQI3;Q9Y6E0;Q13464;P15790;…
PF3D7_0808400	coatomer subunit epsilon, putative	N/A	protein binding, structural molecule activity	retrograde vesicle-mediated transport, Golgi to endoplasmic reticulum	N/A	N/A	463	1	0	0	N/A	N/A
PF3D7_0809400	conserved protein, unknown function	N/A	N/A	N/A	N/A	N/A					N/A	N/A
PF3D7_0809900	JmjC domain-containing protein 1, putative	N/A	N/A	N/A	JmjC domain, Zinc finger, C5HC2-type	JmjN domain, JmjC domain	416	1	0	0	1.14.11.- (With 2-oxoglutarate as one donor, and incorporation of one atom each of oxygen into both donors.), 1.14.11.27 ([Histone H3]-dimethyl-L-lysine(36) demethylase), 2.1.1.- (Methyltransferases.), 2.1.1.29 (Transferred entry: 2.1.1.202, 2.1.1.203 and 2.1.1.204)	1.14.11.27 ([Histone H3]-dimethyl-L-lysine(36) demethylase)	NA	NA		54	8	Q9VHH9;O01658;Q9H6W3;Q7K4H4;Q9UPP1;Q9JJF3;Q8NHM5;Q6P1G2	NA	NA		1	1	P38205	7	3	Q08J23;Q9W4M9;Q1HFZ0	7	2	O14717;O55055
PF3D7_0810000	acyl-CoA binding protein, putative	N/A	fatty-acyl-CoA binding	N/A	Acyl-CoA-binding protein, ACBP	N/A	29	14	5	1	N/A	N/A
PF3D7_0812200	serine protease HTRA2	N/A	protein binding, serine-type endopeptidase activity	obsolete pathogenesis, proteolysis	PDZ domain	PDZ domain					3.4.21.108 (HtrA2 peptidase)	N/A	15	1	O43464
PF3D7_0813000	protein KIC7	N/A	N/A	N/A	N/A	N/A					N/A	N/A
PF3D7_0814500	conserved protein, unknown function	N/A	N/A	N/A	N/A	N/A					N/A	1.4.3.4 (Monoamine oxidase)	23	0
PF3D7_0815800	vacuolar protein sorting-associated protein 9, putative	N/A	N/A	N/A	VPS9 domain, RABX5, catalytic core helical domain	VPS9 domain					N/A	N/A
PF3D7_0817300	conserved Plasmodium protein, unknown function	N/A	N/A	N/A	N/A	N/A					N/A	N/A
PF3D7_0817900	high mobility group protein B2	N/A	N/A	N/A	High mobility group box domain	High mobility group box domain	138;424	13	2	5	N/A	N/A
PF3D7_0820500	protein transport protein YIF1, putative	endoplasmic reticulum membrane	N/A	endoplasmic reticulum to Golgi vesicle-mediated transport, protein transport	Yif1 family	N/A					N/A	N/A
PF3D7_0821200	conserved protein, unknown function	N/A	N/A	N/A	N/A	N/A					N/A	N/A
PF3D7_0824900	conserved Plasmodium protein, unknown function	N/A	N/A	N/A	N/A	N/A					N/A	N/A
PF3D7_0826000	conserved Plasmodium protein, unknown function	N/A	N/A	N/A	N/A	N/A					N/A	N/A
PF3D7_0826300	SPRY domain, putative	Set1C/COMPASS complex	protein binding	histone H3-K4 methylation	SPRY domain	SPRY domain					N/A	N/A
PF3D7_0827300	conserved Plasmodium protein, unknown function	N/A	N/A	N/A	N/A	N/A					N/A	N/A
PF3D7_0828300	conserved protein, unknown function	N/A	N/A	N/A	N/A	N/A					N/A	N/A
PF3D7_0832400	stevor	integral component of membrane	N/A	N/A	Variant surface antigen Stevor	N/A					N/A	N/A
PF3D7_0832900	stevor	integral component of membrane	N/A	N/A	Variant surface antigen Stevor	N/A					N/A	N/A
PF3D7_0833300	erythrocyte membrane protein 1 (PfEMP1), exon 2, pseudogene	N/A	N/A	N/A	N/A	N/A					N/A	N/A
PF3D7_0902000	serine/threonine protein kinase, FIKK family	N/A	ATP binding, protein kinase activity	protein phosphorylation	Protein kinase domain	Protein kinase domain					2.7.10.- (Protein-tyrosine kinases.), 2.7.11.1 (Non-specific serine/threonine protein kinase)	2.7.11.1 (Non-specific serine/threonine protein kinase)	NA	NA		2633	211	Q03963;O75116;P78362;P51812;P23291;Q03563;P49137;P68400;O14578;C0LGQ5;Q12100;Q12196;Q13523;Q8BPM2;Q9BRS2;P97313;O60566;P52480;Q60737;Q9JLM8;P48729;Q96S44;Q86UE8;Q96L96;Q86YV6;P14618;Q76MJ5;O48963;Q06098;P39009;Q9H2G2;O96013;Q17941;O75914;P70335;Q05512;P25333;Q9NQU5;Q8BN21;Q13153;A2AAJ9;P42168;P13186;P12688;P0C0K3;O75460;P53894;Q96GD4;Q8TAS1;Q03141;P97343;O96017;O95819;Q9BQI3;Q9Y6E0;Q13464;P15790;…
PF3D7_0903300	conserved protein, unknown function	integral component of membrane	N/A	N/A	N/A	N/A					N/A	N/A
PF3D7_0904000	GTPase-activating protein, putative	N/A	N/A	N/A	Rab-GTPase-TBC domain	Rab-GTPase-TBC domain	191	1	1	1	N/A	N/A
PF3D7_0904100	AP-4 complex subunit epsilon, putative	AP-4 adaptor complex, membrane coat	N/A	intracellular protein transport, protein transport, vesicle-mediated transport	Clathrin/coatomer adaptor, adaptin-like, N-terminal	N/A	167	1	0	0	N/A	N/A
PF3D7_0904600	ubiquitin specific protease, putative	N/A	cysteine-type peptidase activity, thiol-dependent deubiquitinase	protein deubiquitination, ubiquitin-dependent protein catabolic process	Peptidase C19, ubiquitin carboxyl-terminal hydrolase, Peptidase C19, ubiquitin-specific peptidase, DUSP domain	Peptidase C19, ubiquitin-specific peptidase, DUSP domain					3.4.19.12 (Ubiquitinyl hydrolase 1)	3.4.19.12 (Ubiquitinyl hydrolase 1)	595	83	Q8L6Y1;Q8GWE1;B1AY13;P51784;Q9DCH4;O94966;Q8NFA0;Q6GQQ9;P35125;Q0WX57;Q93009;P56399;O00303;Q7TQI3;Q8N6M0;P45974;P50101;Q70CQ2;Q9UPU5;Q24574;Q8R5H1;Q84WU2;O22207;P54252;Q14694;Q01477;Q9WUP7;Q15040;Q17361;Q91W36;O94782;Q13107;P43593;Q92560;B2RRE7;P54578;Q9H9J4;Q96JH7;Q86UV5;Q9UGI0;Q9D8C3;P55824;Q9UPT9;Q9R0P9;Q01804;Q96RU2;Q96FW1;P09936;Q5VVQ6;Q8TEY7;Q3V0C5;Q7JKC3;P35122;Q9Y4E8;P40818;Q8IQ27;Q96K76;…
PF3D7_0905300	dynein heavy chain, putative	dynein complex, microtubule	ATP binding, minus-end-directed microtubule motor activity	microtubule-based movement	Dynein heavy chain region D6 P-loop domain, Dynein heavy chain, domain-2, Dynein heavy chain, hydrolytic ATP-binding dynein motor region, Dynein heavy chain, coiled coil stalk, Dynein heavy chain, AAA module D4, Dynein heavy chain, ATP-binding dynein motor region, Dynein heavy chain 3, AAA+ lid domain, Dynein heavy chain AAA lid domain, Dynein heavy chain, C-terminal domain	N/A	563	1	0	0	N/A	N/A
PF3D7_0906100	vacuolar protein sorting-associated protein 46, putative	N/A	N/A	vacuolar transport	Snf7 family	N/A					N/A	N/A
PF3D7_0907000	conserved Plasmodium protein, unknown function	N/A	N/A	N/A	N/A	N/A	333;357	3	1	0	N/A	N/A
PF3D7_0907200	GTPase-activating protein, putative	N/A	N/A	N/A	Rab-GTPase-TBC domain	Rab-GTPase-TBC domain					N/A	N/A
PF3D7_0907900	peptide deformylase	integral component of membrane	peptide deformylase activity	translation	Peptide deformylase	N/A					3.5.1.31 (Formylmethionine deformylase), 3.5.1.88 (Peptide deformylase)	3.5.1.88 (Peptide deformylase)	0	0		472	1	P0A6K3
PF3D7_0910200	conserved Plasmodium protein, unknown function	N/A	N/A	N/A	N/A	N/A					N/A	N/A
PF3D7_0911200	spindle and kinetochore-associated protein 1, putative	N/A	N/A	N/A	N/A	N/A					N/A	N/A
PF3D7_0914400	protein KIC3	N/A	N/A	N/A	N/A	N/A	10;103;111	5	2	2	N/A	N/A
PF3D7_0915300	heptatricopeptide repeat-containing protein, putative	N/A	N/A	N/A	N/A	N/A					N/A	N/A
PF3D7_0917100	N-glycosylase/DNA lyase, putative	N/A	catalytic activity, class I DNA-(apurinic or apyrimidinic site) endonuclease activity, damaged DNA binding, oxidized purine nucleobase lesion DNA N-glycosylase activity	DNA repair, base-excision repair, nucleotide-excision repair	HhH-GPD domain, 8-oxoguanine DNA glycosylase, N-terminal	HhH-GPD domain					3.2.2.- (Hydrolyzing N-glycosyl compounds.), 4.2.99.18 (DNA-(apurinic or apyrimidinic site) lyase)	3.2.2.- (Hydrolyzing N-glycosyl compounds.), 4.2.99.18 (DNA-(apurinic or apyrimidinic site) lyase)	NA	NA		604	8	Q8K203;P62908;Q13686;Q8TAT5;P23396;P0CB42;Q9V3I8;P0AB83
PF3D7_0919900	regulator of chromosome condensation-PP1-interacting protein	N/A	N/A	N/A	Regulator of chromosome condensation, RCC1	N/A	440	1	0	0	N/A	N/A
PF3D7_0920600	conserved Plasmodium protein, unknown function	N/A	N/A	N/A	N/A	N/A					N/A	N/A
PF3D7_0921000	ubiquitin-conjugating enzyme E2, putative	N/A	ATP binding, acyltransferase activity	N/A	Ubiquitin-conjugating enzyme E2	N/A	359	18	5	4	2.3.2.2 (Gamma-glutamyltransferase), 2.3.2.23 (E2 ubiquitin-conjugating enzyme), 2.7.7.7 (DNA-directed DNA polymerase), 6.3.2.19 (Transferred entry: 2.3.2.23, 2.3.2.27 and 6.2.1.45)	2.3.2.2 (Gamma-glutamyltransferase), 2.3.2.23 (E2 ubiquitin-conjugating enzyme)	33	0		258	21	P49427;P61077;P35128;P25867;Q8N2K1;P61086;P61088;P21734;Q9VX25;P15731;Q7K738;Q8GY87;P51965;Q7Z7E8;P68037;Q9NPD8;P61080;Q16763;O00762;P52486;P68036	1050	71	Q9NP87;Q03494;Q12113;P0C2J1;Q03434;P47100;Q07864;P39985;Q7LHG5;Q12088;P47024;P54098;P13382;O13535;P54358;Q12472;P0C2J7;Q04711;P33609;P09884;P0C2I6;Q9QXE2;P47098;P0C2J0;P0C2J3;Q92393;Q99231;Q03619;Q12414;Q07791;Q12273;P0C2I9;Q12491;Q27607;A0A0B7P3V8;P52431;Q12337;Q03612;P0C2I5;A0FLQ6;Q12269;P0C2I7;P25384;P28340;P0C2I2;Q04670;Q12490;Q12316;P26019;P00582;Q12501;P0CX63;Q99315;Q12112;Q03855;O13527;Q07…	1367	142	Q7Z569;Q63HN8;Q6ZT12;Q9NR09;Q9Y314;Q940Q4;Q99496;O45962;Q12933;Q96PU4;Q8WVD3;Q4VGL6;O95155;Q9HBD1;Q09654;Q12899;Q96T88;Q9QXP6;Q99728;Q5DTM8;Q9NS56;Q9VX91;Q80YR4;Q9UPN9;Q9H8W5;P53804;Q61510;Q9UHC7;Q8IWV8;P48754;Q06436;Q8IU81;Q5TC82;P53924;Q8VZ40;Q9BRZ2;Q00987;Q7TPV2;Q8N806;P23804;Q8CH72;Q7Z6E9;Q8TDB6;Q5W0B1;Q9UNE7;Q9LT79;Q04781;O43734;Q66K89;Q9N373;Q9HCM9;Q75N03;Q96JP5;P0C090;P32828;P97868;Q62318;…	18	5	P22314;Q02053;A0AVT1;P22515;Q8C7R4
PF3D7_0921600	tetratricopeptide repeat protein, putative	N/A	protein binding	N/A	N/A	Tetratricopeptide repeat					N/A	N/A
PF3D7_0921700	conserved protein, unknown function	integral component of membrane	N/A	N/A	N/A	N/A					N/A	N/A
PF3D7_0924100	conserved Plasmodium protein, unknown function	N/A	N/A	N/A	N/A	N/A					N/A	N/A
PF3D7_0924200	heptatricopeptide repeat-containing protein, putative	N/A	N/A	N/A	N/A	N/A					N/A	N/A
PF3D7_0924400	conserved Plasmodium protein, unknown function	N/A	N/A	N/A	N/A	N/A					N/A	N/A
PF3D7_0926100	protein kinase, putative	N/A	ATP binding, protein kinase activity	protein phosphorylation	Protein kinase domain	Protein kinase domain					2.7.-.- (Transferring phosphorus-containing groups.), 2.7.1.- (Phosphotransferases with an alcohol group as acceptor.), 2.7.10.2 (Non-specific protein-tyrosine kinase), 2.7.11.1 (Non-specific serine/threonine protein kinase)	2.7.11.1 (Non-specific serine/threonine protein kinase)	NA	NA		NA	NA		230	20	Q03963;Q05655;P52480;P14618;P18106;Q9UIG0;P07947;Q9Z277;P08630;P07332;P41240;P34152;P42685;Q9I7F7;Q24145;Q9VZI2;Q05397;P19525;P54350;Q61846	2633	211	Q03963;O75116;P78362;P51812;P23291;Q03563;P49137;P68400;O14578;C0LGQ5;Q12100;Q12196;Q13523;Q8BPM2;Q9BRS2;P97313;O60566;P52480;Q60737;Q9JLM8;P48729;Q96S44;Q86UE8;Q96L96;Q86YV6;P14618;Q76MJ5;O48963;Q06098;P39009;Q9H2G2;O96013;Q17941;O75914;P70335;Q05512;P25333;Q9NQU5;Q8BN21;Q13153;A2AAJ9;P42168;P13186;P12688;P0C0K3;O75460;P53894;Q96GD4;Q8TAS1;Q03141;P97343;O96017;O95819;Q9BQI3;Q9Y6E0;Q13464;P15790;…
PF3D7_0926500	tetratricopeptide repeat protein, putative	integral component of membrane	protein binding	N/A	N/A	N/A					N/A	N/A
PF3D7_0928300	conserved Plasmodium protein, unknown function	N/A	N/A	N/A	N/A	N/A					N/A	N/A
PF3D7_0928500	conserved Plasmodium protein, unknown function	N/A	N/A	N/A	N/A	N/A					N/A	N/A
PF3D7_0930100	heptatricopeptide repeat-containing protein, putative	integral component of membrane	N/A	N/A	N/A	N/A					2.7.11.1 (Non-specific serine/threonine protein kinase)	N/A	2633	211	Q03963;O75116;P78362;P51812;P23291;Q03563;P49137;P68400;O14578;C0LGQ5;Q12100;Q12196;Q13523;Q8BPM2;Q9BRS2;P97313;O60566;P52480;Q60737;Q9JLM8;P48729;Q96S44;Q86UE8;Q96L96;Q86YV6;P14618;Q76MJ5;O48963;Q06098;P39009;Q9H2G2;O96013;Q17941;O75914;P70335;Q05512;P25333;Q9NQU5;Q8BN21;Q13153;A2AAJ9;P42168;P13186;P12688;P0C0K3;O75460;P53894;Q96GD4;Q8TAS1;Q03141;P97343;O96017;O95819;Q9BQI3;Q9Y6E0;Q13464;P15790;…
PF3D7_0930400	zinc finger protein, putative	N/A	zinc ion binding	N/A	SANT/Myb domain	N/A					N/A	N/A
PF3D7_0930600	peptidyl-prolyl cis-trans isomerase	N/A	peptidyl-prolyl cis-trans isomerase activity	protein peptidyl-prolyl isomerization	Cyclophilin-type peptidyl-prolyl cis-trans isomerase domain	N/A					2.3.2.27 (RING-type E3 ubiquitin transferase), 5.2.1.8 (Peptidylprolyl isomerase)	5.2.1.8 (Peptidylprolyl isomerase)	1367	142	Q7Z569;Q63HN8;Q6ZT12;Q9NR09;Q9Y314;Q940Q4;Q99496;O45962;Q12933;Q96PU4;Q8WVD3;Q4VGL6;O95155;Q9HBD1;Q09654;Q12899;Q96T88;Q9QXP6;Q99728;Q5DTM8;Q9NS56;Q9VX91;Q80YR4;Q9UPN9;Q9H8W5;P53804;Q61510;Q9UHC7;Q8IWV8;P48754;Q06436;Q8IU81;Q5TC82;P53924;Q8VZ40;Q9BRZ2;Q00987;Q7TPV2;Q8N806;P23804;Q8CH72;Q7Z6E9;Q8TDB6;Q5W0B1;Q9UNE7;Q9LT79;Q04781;O43734;Q66K89;Q9N373;Q9HCM9;Q75N03;Q96JP5;P0C090;P32828;P97868;Q62318;…	1502	75	Q96AY3;A2AR02;P25719;P54353;P26883;Q8S9L5;Q13451;Q99KR7;Q8WUA2;P0A9K9;P52009;Q93ZG9;Q14318;P25007;P52015;Q13526;P30416;Q9UNP9;P62937;Q9LIK6;P40454;P62942;Q09637;P17742;O95302;Q02790;Q08752;Q9Y536;P54397;Q8CEC6;Q9CR16;P52016;P22696;P45877;Q00688;P48375;P30405;P14832;Q9Y3C6;Q9QZH3;Q42406;Q9V3G3;F5H284;P26885;Q9Y680;P24369;P0A9L3;Q9Y237;P45878;P47103;G5EEW6;P30414;P45523;Q13427;P52013;P0A850;Q9H2H8;…
PF3D7_0932800	importin alpha re-exporter, putative	N/A	protein binding	N/A	Exportin-2, C-terminal	N/A	60;309	21	14	3	N/A	N/A
PF3D7_0937000	Plasmodium exported protein (PHISTb), unknown function	N/A	N/A	N/A	Plasmodium RESA, N-terminal	N/A					N/A	N/A
PF3D7_0937600	erythrocyte membrane protein 1, PfEMP1	integral component of membrane	host cell surface receptor binding	obsolete pathogenesis	Duffy-antigen binding, Plasmodium falciparum erythrocyte membrane protein 1, acidic terminal segment, Plasmodium falciparum erythrocyte membrane protein-1, N-terminal segment	N/A					N/A	N/A
PF3D7_1000800	stevor, pseudogene	N/A	N/A	N/A	N/A	N/A					N/A	N/A
PF3D7_1001700	Plasmodium exported protein (PHISTc), unknown function	N/A	N/A	N/A	Plasmodium RESA, N-terminal	N/A					3.6.1.7 (Acylphosphatase)	N/A	271	0
PF3D7_1001800	Plasmodium exported protein (PHISTc), unknown function	N/A	N/A	N/A	Plasmodium RESA, N-terminal	N/A					N/A	N/A
PF3D7_1002200	tryptophan-rich antigen 3	integral component of membrane	N/A	N/A	Tryptophan/threonine-rich plasmodium antigen, C-terminal	N/A					N/A	N/A
PF3D7_1002600	conserved Plasmodium protein, unknown function	N/A	N/A	N/A	N/A	N/A					N/A	N/A
PF3D7_1002800	DnaJ protein, putative	N/A	N/A	N/A	DnaJ domain	DnaJ domain					N/A	N/A
PF3D7_1004900	conserved protein, unknown function	N/A	N/A	N/A	N/A	N/A					N/A	N/A
PF3D7_1007600	conserved protein, unknown function	N/A	N/A	N/A	N/A	N/A					N/A	N/A
PF3D7_1008000	histone deacetylase 2	N/A	NAD-dependent histone deacetylase activity (H3-K14 specific), kinase activity	inositol phosphate biosynthetic process	Histone deacetylase domain, Inositol polyphosphate kinase	N/A	362	1	0	0	3.5.1.98 (Histone deacetylase)	3.5.1.98 (Histone deacetylase)	83	12	Q9UBN7;Q92769;Q8WUI4;Q9BY41;O15379;Q02959;Q94517;O17695;Q9Z2V5;O09106;Q13547;P70288
PF3D7_1008100	PHD finger protein PHD1	N/A	metal ion binding	N/A	Zinc finger, PHD-finger	Zinc finger, PHD-type					N/A	N/A
PF3D7_1011700	DNA repair protein RAD23, putative	N/A	damaged DNA binding, protein binding	nucleotide-excision repair, proteasome-mediated ubiquitin-dependent protein catabolic process	Ubiquitin-like domain, Ubiquitin-associated domain, XPC-binding domain	Ubiquitin-associated domain, Ubiquitin-like domain	24	20	19	5	N/A	N/A
PF3D7_1012100	conserved protein, unknown function	N/A	N/A	N/A	N/A	N/A					N/A	N/A
PF3D7_1012500	phosphoglucomutase, putative	N/A	intramolecular transferase activity, phosphotransferases, magnesium ion binding, phosphoglucomutase activity	carbohydrate metabolic process, organic substance metabolic process	Alpha-D-phosphohexomutase, C-terminal, Alpha-D-phosphohexomutase, alpha/beta/alpha domain I, Alpha-D-phosphohexomutase, alpha/beta/alpha domain II, Alpha-D-phosphohexomutase, alpha/beta/alpha domain III	N/A	233	1	0	0	2.1.1.43 (Transferred entry: 2.1.1.354), 2.7.1.106 (Glucose-1,6-bisphosphate synthase), 5.4.2.10 (Phosphoglucosamine mutase), 5.4.2.2 (Phosphoglucomutase (alpha-D-glucose-1,6-bisphosphate-dependent)), 5.4.2.7 (Phosphopentomutase), 5.4.2.8 (Phosphomannomutase)	5.4.2.10 (Phosphoglucosamine mutase), 5.4.2.2 (Phosphoglucomutase (alpha-D-glucose-1,6-bisphosphate-dependent))	50	2	P38827;Q5LJZ2	3	0		687	1	P31120	62	8	Q9SGC1;Q9D0F9;P33401;P36871;P36938;P37012;Q9SCY0;Q96G03	282	3	Q03262;P0A6K6;Q96G03	50	2	O15305;P07283
PF3D7_1013000	zinc finger protein, putative	N/A	protein binding	N/A	N/A	Zinc finger, RING-type	543	1	0	1	N/A	N/A
PF3D7_1013200	conserved Plasmodium protein, unknown function	N/A	N/A	N/A	N/A	N/A					N/A	N/A
PF3D7_1013600	conserved Plasmodium protein, unknown function	N/A	N/A	N/A	N/A	N/A	400	2	0	1	N/A	N/A
PF3D7_1014100	merozoite surface protein MSA180	N/A	N/A	N/A	N/A	N/A					N/A	N/A
PF3D7_1016500	Plasmodium exported protein (PHISTc), unknown function	N/A	N/A	N/A	Plasmodium RESA, N-terminal	N/A					N/A	N/A
PF3D7_1017000	DNA polymerase delta catalytic subunit	N/A	4 iron, 4 sulfur cluster binding, DNA binding, DNA-directed DNA polymerase activity, metal ion binding, nucleic acid binding, nucleotide binding	N/A	DNA-directed DNA polymerase, family B, multifunctional domain, DNA-directed DNA polymerase, family B, exonuclease domain, C4-type zinc-finger of DNA polymerase delta	DNA-directed DNA polymerase, family B	280	1	0	1	2.7.7.7 (DNA-directed DNA polymerase), 3.1.11.- (Exodeoxyribonucleases producing 5'-phosphomonoesters.)	2.7.7.7 (DNA-directed DNA polymerase)	1050	71	Q9NP87;Q03494;Q12113;P0C2J1;Q03434;P47100;Q07864;P39985;Q7LHG5;Q12088;P47024;P54098;P13382;O13535;P54358;Q12472;P0C2J7;Q04711;P33609;P09884;P0C2I6;Q9QXE2;P47098;P0C2J0;P0C2J3;Q92393;Q99231;Q03619;Q12414;Q07791;Q12273;P0C2I9;Q12491;Q27607;A0A0B7P3V8;P52431;Q12337;Q03612;P0C2I5;A0FLQ6;Q12269;P0C2I7;P25384;P28340;P0C2I2;Q04670;Q12490;Q12316;P26019;P00582;Q12501;P0CX63;Q99315;Q12112;Q03855;O13527;Q07…	NA	NA
PF3D7_1017600	conserved Plasmodium protein, unknown function	N/A	N/A	N/A	N/A	Inhibitor of growth protein, N-terminal histone-binding					N/A	N/A
PF3D7_1018900	conserved Plasmodium protein, unknown function	N/A	N/A	N/A	N/A	N/A					N/A	N/A
PF3D7_1019600	conserved Plasmodium protein, unknown function	N/A	N/A	N/A	N/A	N/A					N/A	N/A
PF3D7_1019700	conserved Plasmodium protein, unknown function	N/A	N/A	N/A	N/A	N/A					N/A	N/A
PF3D7_1020500	ribosomal silencing factor RsfS, putative	N/A	N/A	N/A	N/A	N/A					N/A	N/A
PF3D7_1021800	schizont egress antigen-1	N/A	N/A	N/A	N/A	N/A					N/A	N/A
PF3D7_1024000	conserved Plasmodium protein, unknown function	N/A	N/A	N/A	N/A	N/A					N/A	N/A
PF3D7_1024900	conserved Plasmodium protein, unknown function	N/A	N/A	N/A	N/A	N/A					N/A	N/A
PF3D7_1026000	conserved Plasmodium protein, unknown function	N/A	N/A	N/A	N/A	N/A					N/A	N/A
PF3D7_1027700	centrin-3	N/A	calcium ion binding	N/A	EF-hand domain	EF-hand domain					1.3.1.74 (2-alkenal reductase (NAD(P)(+))), 2.7.11.1 (Non-specific serine/threonine protein kinase)	N/A	9	0		2633	211	Q03963;O75116;P78362;P51812;P23291;Q03563;P49137;P68400;O14578;C0LGQ5;Q12100;Q12196;Q13523;Q8BPM2;Q9BRS2;P97313;O60566;P52480;Q60737;Q9JLM8;P48729;Q96S44;Q86UE8;Q96L96;Q86YV6;P14618;Q76MJ5;O48963;Q06098;P39009;Q9H2G2;O96013;Q17941;O75914;P70335;Q05512;P25333;Q9NQU5;Q8BN21;Q13153;A2AAJ9;P42168;P13186;P12688;P0C0K3;O75460;P53894;Q96GD4;Q8TAS1;Q03141;P97343;O96017;O95819;Q9BQI3;Q9Y6E0;Q13464;P15790;…
PF3D7_1028700	merozoite TRAP-like protein	N/A	N/A	N/A	N/A	N/A	306	1	0	0	N/A	N/A
PF3D7_1029300	conserved protein, unknown function	N/A	N/A	N/A	N/A	N/A					N/A	N/A
PF3D7_1030300	conserved Plasmodium protein, unknown function	N/A	N/A	N/A	N/A	N/A					N/A	N/A
PF3D7_1031300	SAE2 domain-containing protein, putative	nucleus	endonuclease activity	DNA repair	DNA endonuclease Ctp1, C-terminal	N/A					N/A	N/A
PF3D7_1032700	conserved Plasmodium protein, unknown function	N/A	N/A	N/A	N/A	N/A					N/A	N/A
PF3D7_1033100	S-adenosylmethionine decarboxylase/ornithine decarboxylase	N/A	adenosylmethionine decarboxylase activity, catalytic activity	S-adenosylmethioninamine biosynthetic process, polyamine biosynthetic process, spermidine biosynthetic process, spermine biosynthetic process	Orn/DAP/Arg decarboxylase 2, C-terminal, S-adenosylmethionine decarboxylase, Orn/DAP/Arg decarboxylase 2, N-terminal	N/A					4.1.1.17 (Ornithine decarboxylase), 4.1.1.50 (Adenosylmethionine decarboxylase)	4.1.1.17 (Ornithine decarboxylase), 4.1.1.50 (Adenosylmethionine decarboxylase)	32	2	P08432;P21169	261	3	P0A7F6;Q9S7T9;P21182
PF3D7_1033300	conserved protein, unknown function	N/A	N/A	N/A	N/A	N/A					N/A	N/A
PF3D7_1033500	WD repeat-containing protein 70, putative	N/A	protein binding	N/A	WD40 repeat	WD40 repeat					N/A	N/A
PF3D7_1033700	bromodomain protein 1	N/A	protein binding	N/A	Bromodomain, Ankyrin repeat-containing domain	Ankyrin repeat, Bromodomain	106	1	0	0	2.3.1.48 (Histone acetyltransferase)	N/A	161	16	O60318;O95251;Q5SVQ0;Q09472;O14929;Q92831;Q9H7Z6;Q92793;Q8BY71;Q92794;B2RWS6;Q9UKN8;O02193;Q9WUU9;P62915;Q00403
PF3D7_1035300	glutamate-rich protein GLURP	N/A	N/A	N/A	N/A	N/A					N/A	N/A
PF3D7_1036000	merozoite surface protein 11	N/A	N/A	N/A	Merozoite surface protein-type	N/A					N/A	N/A
PF3D7_1038400	gametocyte-specific protein	integral component of membrane	N/A	N/A	NPR nonapeptide	N/A					N/A	N/A
PF3D7_1039600	exported protein family 1, pseudogene	N/A	N/A	N/A	N/A	N/A					N/A	N/A
PF3D7_1101800	exported protein family 1	N/A	N/A	N/A	DNAJ-containing protein, X-domain	N/A					N/A	N/A
PF3D7_1106500	conserved Plasmodium protein, unknown function	N/A	N/A	N/A	N/A	N/A					N/A	N/A
PF3D7_1107400	DNA repair protein RAD51	N/A	ATP binding, ATP-dependent activity, acting on DNA, DNA binding, DNA strand exchange activity, double-stranded DNA binding, nucleotide binding, single-stranded DNA binding	DNA metabolic process, DNA repair, double-strand break repair via homologous recombination, mitotic recombination-dependent replication fork processing	DNA recombination and repair protein Rad51-like, C-terminal	AAA+ ATPase domain	35	1	0	0	2.7.11.1 (Non-specific serine/threonine protein kinase), 3.6.3.8 (Transferred entry: 7.2.2.10)	N/A	2633	211	Q03963;O75116;P78362;P51812;P23291;Q03563;P49137;P68400;O14578;C0LGQ5;Q12100;Q12196;Q13523;Q8BPM2;Q9BRS2;P97313;O60566;P52480;Q60737;Q9JLM8;P48729;Q96S44;Q86UE8;Q96L96;Q86YV6;P14618;Q76MJ5;O48963;Q06098;P39009;Q9H2G2;O96013;Q17941;O75914;P70335;Q05512;P25333;Q9NQU5;Q8BN21;Q13153;A2AAJ9;P42168;P13186;P12688;P0C0K3;O75460;P53894;Q96GD4;Q8TAS1;Q03141;P97343;O96017;O95819;Q9BQI3;Q9Y6E0;Q13464;P15790;…	95	11	Q9LU41;O55143;P98194;Q9XES1;G5E829;P13586;P16615;P38929;P22700;Q93084;P20020
PF3D7_1107800	AP2 domain transcription factor, putative	nucleus	DNA binding, DNA-binding transcription factor activity	regulation of transcription, DNA-templated	AP2/ERF domain	N/A	454	2	0	2	N/A	N/A
PF3D7_1110500	vacuolar protein sorting-associated protein 35, putative	cytosol, retromer, cargo-selective complex	N/A	protein transport, retrograde transport, endosome to Golgi	Vacuolar protein sorting-associated protein 35	N/A	133;237;588	4	3	0	N/A	N/A
PF3D7_1111500	acylphosphatase, putative	N/A	acylphosphatase activity	N/A	Acylphosphatase-like domain	N/A	147	1	0	0	3.6.1.7 (Acylphosphatase)	3.6.1.7 (Acylphosphatase)	271	0
PF3D7_1112100	protein kinase, putative	integral component of membrane	ATP binding, protein kinase activity	mitotic spindle assembly checkpoint signaling, protein phosphorylation	N/A	N/A					N/A	N/A
PF3D7_1113000	conserved Plasmodium protein, unknown function	N/A	N/A	N/A	N/A	N/A					N/A	N/A
PF3D7_1113400	ubiquitin domain-containing protein DSK2, putative	N/A	protein binding	N/A	Ubiquitin-like domain, Ubiquitin-associated domain	Ubiquitin-associated domain, Ubiquitin-like domain					N/A	N/A
PF3D7_1115500	AP2 domain transcription factor, putative	nucleus	DNA binding, DNA-binding transcription factor activity	regulation of transcription, DNA-templated	AP2/ERF domain	N/A					N/A	N/A
PF3D7_1115800	conserved Plasmodium protein, unknown function	N/A	N/A	N/A	N/A	N/A					N/A	N/A
PF3D7_1116000	rhoptry neck protein 4	N/A	N/A	N/A	Domain of unknown function DUF676, lipase-like	N/A	13	73	72	3	N/A	N/A
PF3D7_1116200	pyridoxine biosynthesis protein PDX2	N/A	glutaminase activity, oxidoreductase activity, pyridoxal 5'-phosphate synthase (glutamine hydrolysing) activity	glutamine metabolic process, pyridoxal phosphate biosynthetic process, vitamin B6 biosynthetic process	Pyridoxal 5'-phosphate synthase subunit PdxT/SNO	N/A	119;138	15	2	4	1.4.3.5 (Pyridoxal 5'-phosphate synthase), 2.6.-.- (Transferring nitrogenous groups.), 3.5.1.2 (Glutaminase), 4.3.3.6 (Pyridoxal 5'-phosphate synthase (glutamine hydrolyzing))	1.4.3.5 (Pyridoxal 5'-phosphate synthase), 3.5.1.2 (Glutaminase), 4.3.3.6 (Pyridoxal 5'-phosphate synthase (glutamine hydrolyzing))	359	2	P38075;P0AFI7	NA	NA		894	5	D3Z7P3;O94925;Q9SZ30;P60595;P33734	461	1	Q8L940
PF3D7_1116300	peptidyl-prolyl cis-trans isomerase	N/A	peptidyl-prolyl cis-trans isomerase activity	protein peptidyl-prolyl isomerization	Cyclophilin-type peptidyl-prolyl cis-trans isomerase domain	N/A	178	2	1	1	5.2.1.8 (Peptidylprolyl isomerase)	5.2.1.8 (Peptidylprolyl isomerase)	1502	75	Q96AY3;A2AR02;P25719;P54353;P26883;Q8S9L5;Q13451;Q99KR7;Q8WUA2;P0A9K9;P52009;Q93ZG9;Q14318;P25007;P52015;Q13526;P30416;Q9UNP9;P62937;Q9LIK6;P40454;P62942;Q09637;P17742;O95302;Q02790;Q08752;Q9Y536;P54397;Q8CEC6;Q9CR16;P52016;P22696;P45877;Q00688;P48375;P30405;P14832;Q9Y3C6;Q9QZH3;Q42406;Q9V3G3;F5H284;P26885;Q9Y680;P24369;P0A9L3;Q9Y237;P45878;P47103;G5EEW6;P30414;P45523;Q13427;P52013;P0A850;Q9H2H8;…
PF3D7_1117900	conserved Plasmodium protein, unknown function	N/A	N/A	N/A	N/A	N/A					N/A	N/A
PF3D7_1119200	conserved protein, unknown function	N/A	N/A	N/A	Protein of unknown function DUF1764, eukaryotic	N/A					N/A	N/A
PF3D7_1119900	protein transport protein SEC16, putative	endoplasmic reticulum	N/A	vesicle-mediated transport	Ancestral coatomer element 1, Sec16/Sec31	N/A					N/A	N/A
PF3D7_1120900	heat shock factor-binding protein 1	N/A	transcription corepressor activity	N/A	Heat shock factor binding 1	N/A					N/A	N/A
PF3D7_1121100	conserved protein, unknown function	N/A	N/A	N/A	N/A	N/A					N/A	N/A
PF3D7_1122000	conserved protein, unknown function	N/A	N/A	N/A	N/A	N/A					N/A	N/A
PF3D7_1122500	protein KIC10	N/A	N/A	N/A	N/A	N/A					N/A	N/A
PF3D7_1123000	conserved Plasmodium protein, unknown function	N/A	N/A	N/A	N/A	SANT/Myb domain					N/A	N/A
PF3D7_1127800	TFIIS central domain-containing protein, putative	N/A	N/A	transcription, DNA-templated	N/A	N/A	48	2	1	1	N/A	N/A
PF3D7_1130900	conserved Plasmodium protein, unknown function	integral component of membrane	N/A	N/A	N/A	N/A					N/A	N/A
PF3D7_1131400	conserved Plasmodium protein, unknown function	N/A	N/A	N/A	N/A	N/A					N/A	N/A
PF3D7_1131800	oxysterol-binding protein, putative	N/A	N/A	N/A	Pleckstrin homology domain, Oxysterol-binding protein	Pleckstrin homology domain					N/A	N/A
PF3D7_1132400	conserved Plasmodium membrane protein, unknown function	integral component of membrane	transmembrane transporter activity	transmembrane transport	Solute carrier family 35 member SLC35F1/F2/F6	N/A					N/A	N/A
PF3D7_1133200	conserved Plasmodium protein, unknown function	N/A	N/A	N/A	N/A	N/A	466	1	0	0	N/A	N/A
PF3D7_1133500	conserved protein, unknown function	N/A	N/A	N/A	N/A	N/A					N/A	N/A
PF3D7_1133600	conserved Plasmodium protein, unknown function	N/A	N/A	N/A	N/A	N/A					N/A	N/A
PF3D7_1134400	WPP motif-containing protein, putative	N/A	N/A	N/A	N/A	N/A					N/A	N/A
PF3D7_1138000	conserved Plasmodium protein, unknown function	N/A	N/A	N/A	N/A	N/A	431;572	2	1	0	N/A	N/A
PF3D7_1138700	protein KIC5	N/A	N/A	N/A	N/A	N/A					N/A	N/A
PF3D7_1139300	AP2 domain transcription factor AP2-G5	nucleus	DNA binding, DNA-binding transcription factor activity	regulation of transcription, DNA-templated	AP2/ERF domain, AP2-coincident, C-terminal domain	N/A					N/A	N/A
PF3D7_1139700	adrenodoxin reductase, putative	N/A	oxidoreductase activity	oxidation-reduction process	N/A	N/A					1.18.1.2 (Ferredoxin--NADP(+) reductase), 1.18.1.6 (Adrenodoxin-NADP(+) reductase)	1.18.1.2 (Ferredoxin--NADP(+) reductase), 1.18.1.6 (Adrenodoxin-NADP(+) reductase)	265	3	Q8W493;Q9FKW6;P28861	10	2	Q9V3T9;P22570
PF3D7_1140400	conserved Plasmodium protein, unknown function	N/A	N/A	N/A	N/A	N/A	251	1	0	0	N/A	N/A
PF3D7_1140700	chromo domain-containing protein CDP	N/A	N/A	N/A	Chromo domain	Chromo/chromo shadow domain					N/A	N/A
PF3D7_1142100	DnaJ domain-containing protein, putative	N/A	protein binding	N/A	N/A	DnaJ domain	274	2	1	2	N/A	N/A
PF3D7_1142400	coproporphyrinogen-III oxidase	N/A	coproporphyrinogen oxidase activity	oxidation-reduction process, porphyrin-containing compound biosynthetic process	Coproporphyrinogen III oxidase, aerobic	N/A	425	1	0	0	1.3.3.3 (Coproporphyrinogen oxidase)	1.3.3.3 (Coproporphyrinogen oxidase)	240	2	P11353;P36551
PF3D7_1142700	methyltransferase, putative	N/A	histone-lysine N-methyltransferase activity, protein binding	N/A	Lysine methyltransferase, Ankyrin repeat-containing domain	Ankyrin repeat					2.1.1.43 (Transferred entry: 2.1.1.354)	2.1.1.43 (Transferred entry: 2.1.1.354)	50	2	P38827;Q5LJZ2
PF3D7_1145800	conserved Plasmodium protein, unknown function	N/A	N/A	N/A	N/A	N/A					N/A	N/A
PF3D7_1147300	conserved Plasmodium protein, unknown function	N/A	N/A	N/A	N/A	N/A	348	1	0	0	N/A	N/A
PF3D7_1149000	antigen 332, DBL-like protein	integral component of membrane	host cell surface receptor binding	obsolete pathogenesis	Antigen 332 repeat, Duffy-antigen binding	N/A					N/A	N/A
PF3D7_1149100	Plasmodium exported protein, unknown function	N/A	N/A	N/A	N/A	N/A					N/A	N/A
PF3D7_1149900	stevor	integral component of membrane	N/A	N/A	Variant surface antigen Stevor	N/A					N/A	N/A
PF3D7_1150400	erythrocyte membrane protein 1, PfEMP1	integral component of membrane	DNA-binding transcription factor activity, RNA polymerase II-specific, host cell surface receptor binding, zinc ion binding	obsolete pathogenesis, regulation of transcription, DNA-templated	Duffy-binding-like domain, Duffy-antigen binding, Plasmodium falciparum erythrocyte membrane protein 1, acidic terminal segment, Plasmodium falciparum erythrocyte membrane protein-1, N-terminal segment, Cysteine-rich interdomain region 1 gamma	N/A					2.7.11.1 (Non-specific serine/threonine protein kinase)	N/A	2633	211	Q03963;O75116;P78362;P51812;P23291;Q03563;P49137;P68400;O14578;C0LGQ5;Q12100;Q12196;Q13523;Q8BPM2;Q9BRS2;P97313;O60566;P52480;Q60737;Q9JLM8;P48729;Q96S44;Q86UE8;Q96L96;Q86YV6;P14618;Q76MJ5;O48963;Q06098;P39009;Q9H2G2;O96013;Q17941;O75914;P70335;Q05512;P25333;Q9NQU5;Q8BN21;Q13153;A2AAJ9;P42168;P13186;P12688;P0C0K3;O75460;P53894;Q96GD4;Q8TAS1;Q03141;P97343;O96017;O95819;Q9BQI3;Q9Y6E0;Q13464;P15790;…
PF3D7_1200400	erythrocyte membrane protein 1, PfEMP1	integral component of membrane	host cell surface receptor binding, nucleic acid binding, nucleotide binding	obsolete pathogenesis	Duffy-binding-like domain, Duffy-antigen binding, Plasmodium falciparum erythrocyte membrane protein 1, acidic terminal segment, Plasmodium falciparum erythrocyte membrane protein-1, N-terminal segment	N/A					2.7.11.1 (Non-specific serine/threonine protein kinase)	N/A	2633	211	Q03963;O75116;P78362;P51812;P23291;Q03563;P49137;P68400;O14578;C0LGQ5;Q12100;Q12196;Q13523;Q8BPM2;Q9BRS2;P97313;O60566;P52480;Q60737;Q9JLM8;P48729;Q96S44;Q86UE8;Q96L96;Q86YV6;P14618;Q76MJ5;O48963;Q06098;P39009;Q9H2G2;O96013;Q17941;O75914;P70335;Q05512;P25333;Q9NQU5;Q8BN21;Q13153;A2AAJ9;P42168;P13186;P12688;P0C0K3;O75460;P53894;Q96GD4;Q8TAS1;Q03141;P97343;O96017;O95819;Q9BQI3;Q9Y6E0;Q13464;P15790;…
PF3D7_1201200	Plasmodium exported protein (PHISTa-like), unknown function	N/A	N/A	N/A	Plasmodium RESA, N-terminal	N/A					N/A	N/A
PF3D7_1201800	cytochrome c oxidase assembly protein COX19, putative	N/A	N/A	N/A	CHCH	N/A					N/A	N/A
PF3D7_1201900	conserved protein, unknown function	N/A	N/A	N/A	N/A	N/A					N/A	N/A
PF3D7_1202900	high mobility group protein B1	N/A	N/A	N/A	High mobility group box domain	High mobility group box domain	138	12	2	4	1.3.1.74 (2-alkenal reductase (NAD(P)(+)))	N/A	9	0
PF3D7_1203000	origin recognition complex subunit 1	N/A	ATP binding, ATP hydrolysis activity, metal ion binding	N/A	ATPase, AAA-type, core, AAA lid domain	AAA+ ATPase domain	141	1	1	1	N/A	N/A
PF3D7_1203900	ubiquitin-conjugating enzyme E2	N/A	ATP binding, acyltransferase activity	N/A	Ubiquitin-conjugating enzyme E2	N/A	58;138;359	40	13	16	2.3.2.23 (E2 ubiquitin-conjugating enzyme), 6.3.2.19 (Transferred entry: 2.3.2.23, 2.3.2.27 and 6.2.1.45)	2.3.2.23 (E2 ubiquitin-conjugating enzyme)	258	21	P49427;P61077;P35128;P25867;Q8N2K1;P61086;P61088;P21734;Q9VX25;P15731;Q7K738;Q8GY87;P51965;Q7Z7E8;P68037;Q9NPD8;P61080;Q16763;O00762;P52486;P68036	258	21	P49427;P61077;P35128;P25867;Q8N2K1;P61086;P61088;P21734;Q9VX25;P15731;Q7K738;Q8GY87;P51965;Q7Z7E8;P68037;Q9NPD8;P61080;Q16763;O00762;P52486;P68036	18	5	P22314;Q02053;A0AVT1;P22515;Q8C7R4
PF3D7_1205800	high mobility group protein B3, putative	nucleus	DNA binding	N/A	Transcription factor TFIIIB component B'', Myb domain	High mobility group box domain, SANT/Myb domain					N/A	N/A
PF3D7_1206000	shewanella-like protein phosphatase 2	N/A	hydrolase activity	N/A	Calcineurin-like phosphoesterase domain, ApaH type	N/A					3.1.3.16 (Protein-serine/threonine phosphatase)	3.1.3.16 (Protein-serine/threonine phosphatase)	759	64	Q8LL04;P53041;Q96GD0;Q8WY54;G5EGK8;Q61074;P14747;Q9LR78;Q99502;Q8WVY7;P34221;O14829;Q7K4Q5;O95147;P23696;Q9VWF4;P20604;Q9BVJ7;O00743;P12982;P49595;O75688;P60510;Q27497;P26570;P60484;P51452;Q8IXW5;Q9Y5B0;P97767;Q9CQR6;P48461;P36873;Q08209;Q99956;P62136;P48727;Q9UNI6;Q8WUK0;P36993;P49596;P53043;Q9CY97;Q9XZ16;P62140;P48462;Q9LNP9;Q96HS1;P32598;Q9NP77;P49593;P62137;Q9H0C8;P62715;P62714;Q9BRF8;P67775;…
PF3D7_1207000	conserved Plasmodium protein, unknown function	N/A	N/A	N/A	N/A	N/A					N/A	N/A
PF3D7_1208900	protein phosphatase PPM11, putative	N/A	phosphatase activity, phosphoprotein phosphatase activity	N/A	N/A	PPM-type phosphatase domain					N/A	3.1.3.16 (Protein-serine/threonine phosphatase)	759	64	Q8LL04;P53041;Q96GD0;Q8WY54;G5EGK8;Q61074;P14747;Q9LR78;Q99502;Q8WVY7;P34221;O14829;Q7K4Q5;O95147;P23696;Q9VWF4;P20604;Q9BVJ7;O00743;P12982;P49595;O75688;P60510;Q27497;P26570;P60484;P51452;Q8IXW5;Q9Y5B0;P97767;Q9CQR6;P48461;P36873;Q08209;Q99956;P62136;P48727;Q9UNI6;Q8WUK0;P36993;P49596;P53043;Q9CY97;Q9XZ16;P62140;P48462;Q9LNP9;Q96HS1;P32598;Q9NP77;P49593;P62137;Q9H0C8;P62715;P62714;Q9BRF8;P67775;…
PF3D7_1211300	DNA helicase MCM8, putative	N/A	ATP binding, DNA binding	DNA duplex unwinding, DNA replication	MCM domain, MCM OB domain, MCM, AAA-lid domain	Mini-chromosome maintenance protein					2.7.8.5 (CDP-diacylglycerol--glycerol-3-phosphate 1-phosphatidyltransferase), 3.6.4.12 (DNA helicase)	3.6.4.12 (DNA helicase)	63	0		1625	114	Q61881;Q14566;P25206;A0A1P8ASY1;P33991;Q9VYS3;O88700;Q6AXC6;Q8NG08;Q9HCK8;O94762;E9PZJ8;Q9LPD9;Q03940;Q04437;Q8TE96;O22243;Q04692;Q14839;Q9H2U1;P49735;P60122;P46063;P34243;Q6ZQJ5;Q6NVF4;P24230;Q21489;P38086;F4IDQ6;Q14191;P51530;P97310;P49717;Q12464;P33993;P25439;Q9Y4B4;Q9VL72;P24279;P32807;O08811;Q92900;Q12873;A2AJK6;O94761;P38859;Q9H4L7;Q9FJR0;Q9XYU1;Q9WTM5;Q9Y230;Q9VH07;Q22516;Q9VGI8;Q9U7E0;P30…
PF3D7_1211600	lysine-specific histone demethylase 1, putative	N/A	histone H3-methyl-lysine-36 demethylase activity, metal ion binding, methyltransferase activity, oxidoreductase activity	methylation, oxidation-reduction process	Amine oxidase	Zinc finger, PHD-type					1.14.11.27 ([Histone H3]-dimethyl-L-lysine(36) demethylase)	1.14.11.27 ([Histone H3]-dimethyl-L-lysine(36) demethylase)	54	8	Q9VHH9;O01658;Q9H6W3;Q7K4H4;Q9UPP1;Q9JJF3;Q8NHM5;Q6P1G2
PF3D7_1219400	erythrocyte membrane protein 1 (PfEMP1), pseudogene	N/A	N/A	N/A	N/A	N/A					N/A	N/A
PF3D7_1219500	erythrocyte membrane protein 1 (PfEMP1), exon 2, pseudogene	N/A	N/A	N/A	N/A	N/A					N/A	N/A
PF3D7_1221000	histone-lysine N-methyltransferase, H3 lysine-4 specific	N/A	metal ion binding	N/A	N/A	Zinc finger, PHD-type					2.1.1.43 (Transferred entry: 2.1.1.354)	2.1.1.43 (Transferred entry: 2.1.1.354)	50	2	P38827;Q5LJZ2
PF3D7_1221500	heptatricopeptide repeat-containing protein, putative	N/A	N/A	N/A	N/A	N/A					N/A	N/A
PF3D7_1221600	protein TSSC1, putative	N/A	protein binding	N/A	WD40 repeat	WD40 repeat	246	2	1	1	N/A	N/A
PF3D7_1222600	AP2 domain transcription factor AP2-G	N/A	DNA binding, DNA-binding transcription factor activity	regulation of transcription, DNA-templated	AP2/ERF domain	N/A					N/A	N/A
PF3D7_1223300	DNA gyrase subunit A	N/A	ATP binding, DNA binding, DNA topoisomerase activity, DNA topoisomerase type II (double strand cut, ATP-hydrolyzing) activity	DNA metabolic process, DNA topological change	DNA topoisomerase, type IIA, subunit A/C-terminal, DNA gyrase/topoisomerase IV, subunit A, C-terminal repeat	DNA topoisomerase, type IIA, subunit A/C-terminal	87;221	2	1	0	5.6.2.2 (DNA topoisomerase (ATP-hydrolyzing)), 5.99.1.3 (Transferred entry: 5.6.2.2)	5.6.2.2 (DNA topoisomerase (ATP-hydrolyzing)), 5.99.1.3 (Transferred entry: 5.6.2.2)	382	11	P34534;Q02880;P11388;Q01320;P06786;P20083;P15348;P0AES6;P0AFI2;P0AES4;Q23670
PF3D7_1224400	WD repeat-containing protein, putative	N/A	protein binding	N/A	N/A	N/A					N/A	N/A
PF3D7_1224700	conserved Plasmodium protein, unknown function	N/A	N/A	N/A	N/A	N/A					N/A	N/A
PF3D7_1225200	DNA-binding protein, putative	N/A	protein binding	N/A	SANT/Myb domain	SANT/Myb domain	57;506	8	4	3	N/A	N/A
PF3D7_1225900	conserved Plasmodium protein, unknown function	N/A	N/A	N/A	N/A	N/A					N/A	N/A
PF3D7_1226400	regulator of MON1-CCZ1 complex, putative	Mon1-Ccz1 complex	N/A	regulation of autophagy	Regulator of MON1-CCZ1 complex, C-terminal	N/A					N/A	N/A
PF3D7_1226600	proliferating cell nuclear antigen 2	N/A	DNA binding, DNA polymerase processivity factor activity	regulation of DNA replication	Proliferating cell nuclear antigen, PCNA, N-terminal, Proliferating cell nuclear antigen, PCNA, C-terminal	N/A	138	12	2	4	2.7.7.7 (DNA-directed DNA polymerase)	N/A	1050	71	Q9NP87;Q03494;Q12113;P0C2J1;Q03434;P47100;Q07864;P39985;Q7LHG5;Q12088;P47024;P54098;P13382;O13535;P54358;Q12472;P0C2J7;Q04711;P33609;P09884;P0C2I6;Q9QXE2;P47098;P0C2J0;P0C2J3;Q92393;Q99231;Q03619;Q12414;Q07791;Q12273;P0C2I9;Q12491;Q27607;A0A0B7P3V8;P52431;Q12337;Q03612;P0C2I5;A0FLQ6;Q12269;P0C2I7;P25384;P28340;P0C2I2;Q04670;Q12490;Q12316;P26019;P00582;Q12501;P0CX63;Q99315;Q12112;Q03855;O13527;Q07…
PF3D7_1227500	protein SOC2, putative	integral component of membrane	N/A	N/A	N/A	N/A	99	1	0	0	N/A	N/A
PF3D7_1227600	kinetochore protein SPC24, putative	N/A	N/A	N/A	N/A	N/A					N/A	N/A
PF3D7_1228300	NIMA related kinase 1	N/A	ATP binding, protein kinase activity	protein phosphorylation	Protein kinase domain	Protein kinase domain					2.7.1.37 (2.7.11.12, 2.7.11.13, 2.7.11.21, 2.7.11.22, 2.7.11.24, 2.7.11.25,2.7.11.30 and 2.7.12.1), 2.7.11.1 (Non-specific serine/threonine protein kinase)	2.7.11.1 (Non-specific serine/threonine protein kinase)	2633	211	Q03963;O75116;P78362;P51812;P23291;Q03563;P49137;P68400;O14578;C0LGQ5;Q12100;Q12196;Q13523;Q8BPM2;Q9BRS2;P97313;O60566;P52480;Q60737;Q9JLM8;P48729;Q96S44;Q86UE8;Q96L96;Q86YV6;P14618;Q76MJ5;O48963;Q06098;P39009;Q9H2G2;O96013;Q17941;O75914;P70335;Q05512;P25333;Q9NQU5;Q8BN21;Q13153;A2AAJ9;P42168;P13186;P12688;P0C0K3;O75460;P53894;Q96GD4;Q8TAS1;Q03141;P97343;O96017;O95819;Q9BQI3;Q9Y6E0;Q13464;P15790;…
PF3D7_1228800	WD repeat-containing protein, putative	integral component of membrane	protein binding	N/A	N/A	WD40 repeat					N/A	N/A
PF3D7_1228900	conserved protein, unknown function	N/A	N/A	N/A	N/A	N/A	543	1	0	1	N/A	N/A
PF3D7_1229300	PhIL1-interacting candidate PIC1	N/A	N/A	N/A	N/A	N/A	217	1	0	0	N/A	N/A
PF3D7_1230700	protein transport protein SEC13	COPII vesicle coat, Golgi membrane	protein binding, structural molecule activity	COPII-coated vesicle budding, mRNA transport, positive regulation of TORC1 signaling, protein transport, vesicle-mediated transport	WD40 repeat	WD40 repeat	3;589;590	15	12	5	2.3.1.48 (Histone acetyltransferase)	N/A	161	16	O60318;O95251;Q5SVQ0;Q09472;O14929;Q92831;Q9H7Z6;Q92793;Q8BY71;Q92794;B2RWS6;Q9UKN8;O02193;Q9WUU9;P62915;Q00403
PF3D7_1233900	sentrin-specific protease 1	N/A	cysteine-type peptidase activity	proteolysis	Ulp1 protease family, C-terminal catalytic domain	N/A					3.4.22.68 (Ulp1 peptidase)	3.4.22.68 (Ulp1 peptidase)	2	0
PF3D7_1234100	bromodomain protein 5	N/A	protein binding	N/A	N/A	Bromodomain	260	1	0	0	N/A	N/A
PF3D7_1234300	DNA polymerase epsilon subunit B, putative	epsilon DNA polymerase complex	DNA binding, nucleotidyltransferase activity	DNA replication, DNA-dependent DNA replication	DNA polymerase alpha/delta/epsilon, subunit B	N/A					2.7.7.7 (DNA-directed DNA polymerase)	2.7.7.7 (DNA-directed DNA polymerase)	1050	71	Q9NP87;Q03494;Q12113;P0C2J1;Q03434;P47100;Q07864;P39985;Q7LHG5;Q12088;P47024;P54098;P13382;O13535;P54358;Q12472;P0C2J7;Q04711;P33609;P09884;P0C2I6;Q9QXE2;P47098;P0C2J0;P0C2J3;Q92393;Q99231;Q03619;Q12414;Q07791;Q12273;P0C2I9;Q12491;Q27607;A0A0B7P3V8;P52431;Q12337;Q03612;P0C2I5;A0FLQ6;Q12269;P0C2I7;P25384;P28340;P0C2I2;Q04670;Q12490;Q12316;P26019;P00582;Q12501;P0CX63;Q99315;Q12112;Q03855;O13527;Q07…
PF3D7_1234500	conserved Plasmodium protein, unknown function	N/A	N/A	N/A	N/A	N/A	494	1	0	0	N/A	N/A
PF3D7_1235200	V-type K+-independent H+-translocating inorganic pyrophosphatase	integral component of membrane, membrane	inorganic diphosphatase activity, pyrophosphate hydrolysis-driven proton transmembrane transporter activity	proton transmembrane transport	Pyrophosphate-energised proton pump	N/A					3.6.1.1 (Inorganic diphosphatase), 7.1.3.1 (H(+)-exporting diphosphatase)	3.6.1.1 (Inorganic diphosphatase), 7.1.3.1 (H(+)-exporting diphosphatase)	285	7	O77460;P00817;Q9H2U2;Q15181;P0A7A9;Q18680;Q86TP1	35	1	P31414
PF3D7_1236000	vesicle transport v-SNARE protein VTI1, putative	cytosol, membrane	N/A	intracellular protein transport	Vesicle transport v-SNARE, N-terminal	N/A					N/A	N/A
PF3D7_1237100	conserved Plasmodium protein, unknown function	integral component of membrane	N/A	N/A	N/A	N/A					N/A	N/A
PF3D7_1237500	conserved Plasmodium protein, unknown function	N/A	N/A	N/A	N/A	N/A					N/A	N/A
PF3D7_1239000	HD superfamily phosphohydrolase protein, putative	N/A	3',5'-cyclic-nucleotide phosphodiesterase activity	N/A	HD domain	HD/PDEase domain					3.1.4.17 (3',5'-cyclic-nucleotide phosphodiesterase)	3.1.4.17 (3',5'-cyclic-nucleotide phosphodiesterase)	40	3	O00408;Q14123;Q14432
PF3D7_1239200	AP2 domain transcription factor, putative	nucleus	DNA-binding transcription factor activity	regulation of transcription, DNA-templated	AP2/ERF domain	N/A	190;454	5	0	4	N/A	N/A
PF3D7_1239500	DNA gyrase subunit B	N/A	ATP binding, DNA binding, DNA topoisomerase type II (double strand cut, ATP-hydrolyzing) activity	DNA topological change	DNA topoisomerase, type IIA, subunit B, domain 2, DNA gyrase B subunit, C-terminal, TOPRIM domain, Histidine kinase/HSP90-like ATPase	Histidine kinase/HSP90-like ATPase, DNA topoisomerase, type IIA	100;230;593	3	1	1	1.1.1.- (With NAD(+) or NADP(+) as acceptor.), 1.8.1.4 (Dihydrolipoyl dehydrogenase), 5.6.2.2 (DNA topoisomerase (ATP-hydrolyzing)), 5.99.1.3 (Transferred entry: 5.6.2.2)	5.6.2.2 (DNA topoisomerase (ATP-hydrolyzing)), 5.99.1.3 (Transferred entry: 5.6.2.2)	NA	NA		77	8	Q9M5K3;P09622;O08749;F4JLP5;P0A9P0;P09624;Q9M5K2;O17953	382	11	P34534;Q02880;P11388;Q01320;P06786;P20083;P15348;P0AES6;P0AFI2;P0AES4;Q23670
PF3D7_1241500	conserved Plasmodium protein, unknown function	N/A	N/A	N/A	N/A	N/A					N/A	N/A
PF3D7_1242500	conserved protein, unknown function	N/A	N/A	N/A	N/A	N/A					N/A	N/A
PF3D7_1242900	mitochondrial import inner membrane translocase subunit TIM13, putative	mitochondrial intermembrane space	N/A	obsolete chaperone-mediated protein transport	Tim10-like	N/A	353	1	1	0	N/A	N/A
PF3D7_1243000	syntaxin-16, putative	SNARE complex, membrane	SNAP receptor activity	intracellular protein transport, vesicle-mediated transport	N/A	Target SNARE coiled-coil homology domain					N/A	N/A
PF3D7_1243400	conserved Plasmodium protein, unknown function	N/A	N/A	N/A	N/A	N/A					N/A	N/A
PF3D7_1244600	ADP-ribosylation factor GTPase-activating protein 1	Golgi membrane	GTPase activator activity, metal ion binding	N/A	Arf GTPase activating protein	Arf GTPase activating protein	145	1	1	0	N/A	N/A
PF3D7_1245100	kinesin-13, putative	N/A	ATP binding, microtubule binding, microtubule motor activity	microtubule-based movement	Kinesin motor domain	Kinesin motor domain					N/A	N/A
PF3D7_1245200	conserved Plasmodium membrane protein, unknown function	N/A	N/A	N/A	N/A	N/A					N/A	N/A
PF3D7_1248700	conserved protein, unknown function	N/A	N/A	N/A	N/A	N/A	504	1	0	0	N/A	N/A
PF3D7_1249300	protein phosphatase PPM4, putative	N/A	phosphatase activity, protein serine/threonine phosphatase activity	protein dephosphorylation	PPM-type phosphatase domain	PPM-type phosphatase domain	583	3	2	0	3.1.3.16 (Protein-serine/threonine phosphatase)	3.1.3.16 (Protein-serine/threonine phosphatase)	759	64	Q8LL04;P53041;Q96GD0;Q8WY54;G5EGK8;Q61074;P14747;Q9LR78;Q99502;Q8WVY7;P34221;O14829;Q7K4Q5;O95147;P23696;Q9VWF4;P20604;Q9BVJ7;O00743;P12982;P49595;O75688;P60510;Q27497;P26570;P60484;P51452;Q8IXW5;Q9Y5B0;P97767;Q9CQR6;P48461;P36873;Q08209;Q99956;P62136;P48727;Q9UNI6;Q8WUK0;P36993;P49596;P53043;Q9CY97;Q9XZ16;P62140;P48462;Q9LNP9;Q96HS1;P32598;Q9NP77;P49593;P62137;Q9H0C8;P62715;P62714;Q9BRF8;P67775;…
PF3D7_1250800	DNA repair protein rhp16, putative	N/A	ATP binding, DNA binding, zinc ion binding	N/A	SNF2-related, N-terminal domain, Helicase, C-terminal, Zinc finger, RING-type	Zinc finger, RING-type, Helicase superfamily 1/2, ATP-binding domain, Helicase, C-terminal, Zinc finger, PARP-type	424	1	0	1	N/A	N/A
PF3D7_1251100	conserved Plasmodium protein, unknown function	N/A	N/A	N/A	N/A	N/A					N/A	N/A
PF3D7_1251200	coronin	N/A	protein binding	N/A	WD40 repeat, Domain of unknown function DUF1899	WD40 repeat, Domain of unknown function DUF1899					2.3.1.48 (Histone acetyltransferase), 3.6.1.23 (dUTP diphosphatase)	N/A	161	16	O60318;O95251;Q5SVQ0;Q09472;O14929;Q92831;Q9H7Z6;Q92793;Q8BY71;Q92794;B2RWS6;Q9UKN8;O02193;Q9WUU9;P62915;Q00403	561	1	P33316
PF3D7_1251600	conserved Plasmodium protein, unknown function	N/A	N/A	N/A	N/A	N/A					N/A	N/A
PF3D7_1251800	conserved Plasmodium protein, unknown function	N/A	N/A	N/A	N/A	N/A					N/A	N/A
PF3D7_1253100	Plasmodium exported protein (PHISTa), unknown function	integral component of membrane	N/A	N/A	Plasmodium RESA, N-terminal	N/A					4.1.1.50 (Adenosylmethionine decarboxylase)	N/A	261	3	P0A7F6;Q9S7T9;P21182
PF3D7_1254300	stevor	N/A	N/A	N/A	Variant surface antigen Stevor	N/A					N/A	N/A
PF3D7_1254600	stevor	integral component of membrane	N/A	N/A	Variant surface antigen Stevor	N/A					N/A	N/A
PF3D7_1301400	Plasmodium exported protein (hyp12), unknown function	N/A	N/A	N/A	N/A	N/A					N/A	N/A
PF3D7_1301600	erythrocyte binding antigen-140	integral component of membrane	host cell surface receptor binding	obsolete pathogenesis	Duffy-antigen binding, Erythrocyte binding antigen 175, C-terminal	N/A					N/A	N/A
PF3D7_1301800	surface-associated interspersed protein 13.1 (SURFIN 13.1), pseudogene	N/A	N/A	N/A	N/A	N/A					N/A	N/A
PF3D7_1302900	conserved protein, unknown function	N/A	N/A	N/A	N/A	N/A					N/A	N/A
PF3D7_1303300	conserved Plasmodium protein, unknown function	N/A	N/A	N/A	N/A	N/A					N/A	N/A
PF3D7_1303400	LisH domain-containing protein, putative	N/A	protein binding	N/A	LIS1 homology motif	N/A					N/A	N/A
PF3D7_1303800	conserved Plasmodium protein, unknown function	integral component of membrane	N/A	N/A	N/A	N/A	329	1	0	0	N/A	N/A
PF3D7_1306800	RED-like protein, putative	N/A	N/A	N/A	RED-like, N-terminal	N/A					N/A	N/A
PF3D7_1307200	DnaJ protein, putative	N/A	N/A	N/A	DnaJ domain	DnaJ domain					N/A	N/A
PF3D7_1307700	TOM1-like protein, putative	N/A	N/A	intracellular protein transport	N/A	N/A					N/A	N/A
PF3D7_1308100	CCAAT-binding transcription factor, putative	N/A	protein heterodimerization activity	N/A	Transcription factor CBF/NF-Y/archaeal histone domain	N/A	509	1	1	0	N/A	N/A
PF3D7_1308400	conserved Plasmodium protein, unknown function	integral component of membrane	N/A	N/A	N/A	N/A	190	3	0	2	N/A	N/A
PF3D7_1309200	protein phosphatase PPM6, putative	N/A	phosphatase activity, protein serine/threonine phosphatase activity	protein dephosphorylation	PPM-type phosphatase domain	PPM-type phosphatase domain					3.1.3.16 (Protein-serine/threonine phosphatase)	3.1.3.16 (Protein-serine/threonine phosphatase)	759	64	Q8LL04;P53041;Q96GD0;Q8WY54;G5EGK8;Q61074;P14747;Q9LR78;Q99502;Q8WVY7;P34221;O14829;Q7K4Q5;O95147;P23696;Q9VWF4;P20604;Q9BVJ7;O00743;P12982;P49595;O75688;P60510;Q27497;P26570;P60484;P51452;Q8IXW5;Q9Y5B0;P97767;Q9CQR6;P48461;P36873;Q08209;Q99956;P62136;P48727;Q9UNI6;Q8WUK0;P36993;P49596;P53043;Q9CY97;Q9XZ16;P62140;P48462;Q9LNP9;Q96HS1;P32598;Q9NP77;P49593;P62137;Q9H0C8;P62715;P62714;Q9BRF8;P67775;…
PF3D7_1309400	HORMA domain protein, putative	N/A	N/A	N/A	HORMA domain	N/A					N/A	N/A
PF3D7_1309900	succinate dehydrogenase assembly factor 2, putative	N/A	N/A	N/A	Flavinator of succinate dehydrogenase	N/A					N/A	N/A
PF3D7_1312200	conserved protein, unknown function	N/A	N/A	N/A	N/A	N/A					N/A	N/A
PF3D7_1312800	protein AAP2	N/A	N/A	N/A	N/A	N/A	403	1	0	0	N/A	N/A
PF3D7_1316900	conserved protein, unknown function	NuA4 histone acetyltransferase complex, Piccolo NuA4 histone acetyltransferase complex	N/A	histone acetylation, regulation of transcription by RNA polymerase II	N/A	N/A					N/A	N/A
PF3D7_1317600	conserved Plasmodium protein, unknown function	N/A	N/A	N/A	N/A	N/A					N/A	N/A
PF3D7_1319500	conserved protein, unknown function	N/A	N/A	N/A	N/A	N/A					N/A	N/A
PF3D7_1321100	protein kinase domain-containing protein, putative	integral component of membrane	ATP binding, protein kinase activity	protein phosphorylation	N/A	N/A					N/A	N/A
PF3D7_1321800	protein transport protein SFT2, putative	Golgi membrane, integral component of membrane	N/A	protein transport, vesicle-mediated transport	Vesicle transport protein, Got1/SFT2-like	N/A					N/A	N/A
PF3D7_1321900	conserved protein, unknown function	N/A	N/A	N/A	N/A	N/A					N/A	N/A
PF3D7_1322100	histone-lysine N-methyltransferase SET2	nucleus	histone-lysine N-methyltransferase activity, metal ion binding, protein binding	N/A	SET domain	Zinc finger, PHD-type, SET domain					2.1.1.43 (Transferred entry: 2.1.1.354)	2.1.1.43 (Transferred entry: 2.1.1.354)	50	2	P38827;Q5LJZ2
PF3D7_1322200	protein STU2, putative	N/A	N/A	N/A	N/A	TOG domain					N/A	N/A
PF3D7_1323300	N-acetyltransferase, GNAT family, putative	cytoplasm, nucleus	H2A histone acetyltransferase activity, H4 histone acetyltransferase activity, N-acetyltransferase activity	N/A	GNAT domain	N/A					2.3.1.- (Transferring groups other than amino-acyl groups.), 2.3.1.1 (Amino-acid N-acetyltransferase), 2.3.1.257 (N-terminal L-serine N(alpha)-acetyltransferase NatD), 2.3.1.48 (Histone acetyltransferase)	2.3.1.- (Transferring groups other than amino-acyl groups.), 2.3.1.1 (Amino-acid N-acetyltransferase), 2.3.1.257 (N-terminal L-serine N(alpha)-acetyltransferase NatD), 2.3.1.48 (Histone acetyltransferase)	NA	NA		333	1	Q04728	6	1	Q86UY6	161	16	O60318;O95251;Q5SVQ0;Q09472;O14929;Q92831;Q9H7Z6;Q92793;Q8BY71;Q92794;B2RWS6;Q9UKN8;O02193;Q9WUU9;P62915;Q00403
PF3D7_1323600	conserved protein, unknown function	integral component of membrane	N/A	N/A	N/A	N/A	246	2	1	1	N/A	N/A
PF3D7_1323800	vacuolar protein sorting-associated protein 52, putative	Golgi apparatus	N/A	protein transport	Vps52	N/A					N/A	N/A
PF3D7_1323900	protein BCP1, putative	N/A	N/A	N/A	BCP1 family	N/A					N/A	N/A
PF3D7_1325400	CRWN-like protein, putative	N/A	N/A	N/A	N/A	N/A					N/A	N/A
PF3D7_1326500	conserved Plasmodium protein, unknown function	integral component of membrane	N/A	N/A	N/A	N/A					N/A	N/A
PF3D7_1326700	ubiquitin-activating enzyme, putative	N/A	ubiquitin-like modifier activating enzyme activity	N/A	N/A	N/A					N/A	N/A
PF3D7_1328200	BRCA2 protein, putative	N/A	N/A	DNA repair	N/A	N/A					N/A	N/A
PF3D7_1329800	conserved Plasmodium protein, unknown function	N/A	N/A	N/A	N/A	N/A					N/A	N/A
PF3D7_1331200	conserved Plasmodium protein, unknown function	N/A	N/A	N/A	N/A	N/A					N/A	N/A
PF3D7_1332200	conserved protein, unknown function	N/A	N/A	N/A	N/A	N/A					N/A	N/A
PF3D7_1333700	histone H3-like centromeric protein CSE4	nucleosome	DNA binding, protein heterodimerization activity	N/A	Histone H2A/H2B/H3	Histone H3/CENP-A					N/A	N/A
PF3D7_1334100	origin recognition complex subunit 4, putative	nucleus, origin recognition complex	DNA binding	DNA replication	N/A	N/A					N/A	N/A
PF3D7_1334200	chaperone binding protein, putative	N/A	ATPase activator activity, chaperone binding, protein binding	N/A	Activator of Hsp90 ATPase, N-terminal	Activator of Hsp90 ATPase, N-terminal	334	2	1	0	5.2.1.8 (Peptidylprolyl isomerase)	N/A	1502	75	Q96AY3;A2AR02;P25719;P54353;P26883;Q8S9L5;Q13451;Q99KR7;Q8WUA2;P0A9K9;P52009;Q93ZG9;Q14318;P25007;P52015;Q13526;P30416;Q9UNP9;P62937;Q9LIK6;P40454;P62942;Q09637;P17742;O95302;Q02790;Q08752;Q9Y536;P54397;Q8CEC6;Q9CR16;P52016;P22696;P45877;Q00688;P48375;P30405;P14832;Q9Y3C6;Q9QZH3;Q42406;Q9V3G3;F5H284;P26885;Q9Y680;P24369;P0A9L3;Q9Y237;P45878;P47103;G5EEW6;P30414;P45523;Q13427;P52013;P0A850;Q9H2H8;…
PF3D7_1334300	MSP7-like protein	N/A	N/A	N/A	Merozoite surface protein, C-terminal	N/A	346;365;465	2	1	0	N/A	N/A
PF3D7_1335700	conserved oligomeric Golgi complex subunit 3, putative	N/A	N/A	N/A	N/A	N/A					N/A	N/A
PF3D7_1336000	conserved Plasmodium protein, unknown function	N/A	N/A	N/A	N/A	N/A					N/A	N/A
PF3D7_1336200	conserved Plasmodium protein, unknown function	N/A	N/A	N/A	N/A	N/A					N/A	N/A
PF3D7_1336800	nuclear movement protein, putative	N/A	N/A	N/A	CS domain, NudC N-terminal domain	N/A					N/A	N/A
PF3D7_1337300	exoribonuclease, putative	N/A	exodeoxyribonuclease I activity, nucleic acid binding	N/A	N/A	Exonuclease, RNase T/DNA polymerase III					3.1.11.1 (Exodeoxyribonuclease I), 3.1.16.1 (Spleen exonuclease)	3.1.11.1 (Exodeoxyribonuclease I), 3.1.16.1 (Spleen exonuclease)	50	2	Q9NVH0;Q8VEG4	10	1	Q8IV08
PF3D7_1337400	zinc finger protein, putative	nucleus	zinc ion binding	regulation of transcription, DNA-templated	Zinc finger, C2HC5-type	N/A	216;300	2	0	0	N/A	N/A
PF3D7_1337500	conserved Plasmodium protein, unknown function	N/A	N/A	N/A	N/A	N/A					N/A	N/A
PF3D7_1338700	conserved protein, unknown function	N/A	N/A	N/A	N/A	N/A					N/A	N/A
PF3D7_1342800	phosphoenolpyruvate carboxykinase	N/A	ATP binding, kinase activity, phosphoenolpyruvate carboxykinase (ATP) activity, phosphoenolpyruvate carboxykinase activity, purine nucleotide binding	gluconeogenesis	Phosphoenolpyruvate carboxykinase, ATP-utilising	N/A	181	2	0	0	4.1.1.32 (Phosphoenolpyruvate carboxykinase (GTP)), 4.1.1.49 (Phosphoenolpyruvate carboxykinase (ATP))	4.1.1.49 (Phosphoenolpyruvate carboxykinase (ATP))	95	1	Q16822	286	1	P22259
PF3D7_1342900	AP2 domain transcription factor AP2-HS	nucleus	DNA binding, DNA-binding transcription factor activity	regulation of transcription, DNA-templated	AP2/ERF domain	N/A					N/A	N/A
PF3D7_1343300	CDT1-like protein, putative	N/A	N/A	N/A	CDT1 Geminin-binding domain-like	CDT1 Geminin-binding domain-like	316	3	0	0	N/A	N/A
PF3D7_1343500	conserved protein, unknown function	N/A	N/A	N/A	Protein of unknown function DUF192	N/A					N/A	N/A
PF3D7_1344000	aminomethyltransferase, putative	N/A	N/A	methylation	Aminomethyltransferase, folate-binding domain, Glycine cleavage T-protein, C-terminal barrel domain	N/A					2.1.2.10 (Aminomethyltransferase)	2.1.2.10 (Aminomethyltransferase)	334	3	O65396;P48015;P27248
PF3D7_1344300	zinc finger protein, putative	N/A	protein binding, zinc ion binding	N/A	Forkhead-associated (FHA) domain, Zinc finger, RING-CH-type	Forkhead-associated (FHA) domain, Zinc finger, RING-CH-type					2.7.10.2 (Non-specific protein-tyrosine kinase)	N/A	230	20	Q03963;Q05655;P52480;P14618;P18106;Q9UIG0;P07947;Q9Z277;P08630;P07332;P41240;P34152;P42685;Q9I7F7;Q24145;Q9VZI2;Q05397;P19525;P54350;Q61846
PF3D7_1349600	spindle and kinetochore-associated protein 3, putative	N/A	N/A	N/A	N/A	N/A					N/A	N/A
PF3D7_1349900	conserved Plasmodium protein, unknown function	integral component of membrane	N/A	N/A	N/A	N/A					N/A	N/A
PF3D7_1350300	conserved protein, unknown function	N/A	N/A	N/A	Protein of unknown function DUF4602	N/A					N/A	N/A
PF3D7_1352800	vacuolar fusion protein MON1, putative	N/A	N/A	protein targeting to vacuole, vesicle-mediated transport	FUZ/MON1/HPS1, first Longin domain, FUZ/MON1/HPS1, second Longin domain	N/A					N/A	N/A
PF3D7_1354900	conserved Plasmodium protein, unknown function	N/A	N/A	N/A	N/A	N/A					N/A	N/A
PF3D7_1355700	NLI interacting factor-like phosphatase, putative	nucleus	RNA polymerase II CTD heptapeptide repeat phosphatase activity	dephosphorylation of RNA polymerase II C-terminal domain	FCP1 homology domain	FCP1 homology domain					3.1.3.16 (Protein-serine/threonine phosphatase)	3.1.3.16 (Protein-serine/threonine phosphatase)	759	64	Q8LL04;P53041;Q96GD0;Q8WY54;G5EGK8;Q61074;P14747;Q9LR78;Q99502;Q8WVY7;P34221;O14829;Q7K4Q5;O95147;P23696;Q9VWF4;P20604;Q9BVJ7;O00743;P12982;P49595;O75688;P60510;Q27497;P26570;P60484;P51452;Q8IXW5;Q9Y5B0;P97767;Q9CQR6;P48461;P36873;Q08209;Q99956;P62136;P48727;Q9UNI6;Q8WUK0;P36993;P49596;P53043;Q9CY97;Q9XZ16;P62140;P48462;Q9LNP9;Q96HS1;P32598;Q9NP77;P49593;P62137;Q9H0C8;P62715;P62714;Q9BRF8;P67775;…
PF3D7_1356100	conserved Plasmodium protein, unknown function	N/A	N/A	N/A	N/A	N/A					N/A	N/A
PF3D7_1356700	DnaJ protein, putative	integral component of membrane	N/A	N/A	DnaJ domain	DnaJ domain					N/A	N/A
PF3D7_1359200	high mobility group protein B4, putative	N/A	protein heterodimerization activity	N/A	Transcription factor CBF/NF-Y/archaeal histone domain, High mobility group box domain	High mobility group box domain					N/A	N/A
PF3D7_1361200	conserved Plasmodium protein, unknown function	N/A	N/A	N/A	N/A	N/A					N/A	N/A
PF3D7_1362400	calpain	N/A	calcium-dependent cysteine-type endopeptidase activity	proteolysis	Peptidase C2, calpain, catalytic domain	Peptidase C2, calpain, catalytic domain					3.4.22.- (Cysteine endopeptidases.)	3.4.22.- (Cysteine endopeptidases.)	NA	NA
PF3D7_1364200	nucleoporin NUP205, putative	N/A	N/A	N/A	N/A	N/A					N/A	N/A
PF3D7_1364400	conserved Plasmodium protein, unknown function	integral component of membrane	N/A	N/A	N/A	N/A					N/A	N/A
PF3D7_1365700	SNARE associated Golgi protein, putative	integral component of membrane	N/A	N/A	SNARE associated Golgi protein	N/A					N/A	N/A
PF3D7_1366400	rhoptry protein RHOP148	N/A	N/A	N/A	N/A	N/A					N/A	N/A
PF3D7_1369600	conserved Plasmodium protein, unknown function	N/A	N/A	N/A	N/A	N/A					N/A	N/A
PF3D7_1371700	serine/threonine protein kinase, FIKK family	integral component of membrane	ATP binding, protein kinase activity	protein phosphorylation	Protein kinase domain	Protein kinase domain					2.7.10.- (Protein-tyrosine kinases.), 2.7.11.1 (Non-specific serine/threonine protein kinase)	N/A	NA	NA		2633	211	Q03963;O75116;P78362;P51812;P23291;Q03563;P49137;P68400;O14578;C0LGQ5;Q12100;Q12196;Q13523;Q8BPM2;Q9BRS2;P97313;O60566;P52480;Q60737;Q9JLM8;P48729;Q96S44;Q86UE8;Q96L96;Q86YV6;P14618;Q76MJ5;O48963;Q06098;P39009;Q9H2G2;O96013;Q17941;O75914;P70335;Q05512;P25333;Q9NQU5;Q8BN21;Q13153;A2AAJ9;P42168;P13186;P12688;P0C0K3;O75460;P53894;Q96GD4;Q8TAS1;Q03141;P97343;O96017;O95819;Q9BQI3;Q9Y6E0;Q13464;P15790;…
PF3D7_1400700	stevor	N/A	N/A	N/A	Variant surface antigen Stevor	N/A					N/A	N/A
PF3D7_1405000	conserved Plasmodium protein, unknown function	N/A	N/A	N/A	N/A	N/A					N/A	N/A
PF3D7_1405200	trafficking protein particle complex subunit 1, putative	Golgi apparatus, TRAPP complex, endoplasmic reticulum	N/A	vesicle-mediated transport	Trafficking protein particle complex subunit	Trafficking protein particle complex subunit					N/A	N/A
PF3D7_1405400	DNA mismatch repair protein, putative	N/A	ATP binding, mismatched DNA binding	mismatch repair	DNA mismatch repair protein MutS-like, N-terminal	DNA mismatch repair protein MutS, C-terminal					N/A	N/A
PF3D7_1405500	COBW domain-containing protein 1, putative	N/A	N/A	N/A	CobW/HypB/UreG, nucleotide-binding domain	N/A					N/A	N/A
PF3D7_1405600	ribonucleoside-diphosphate reductase small chain, putative	N/A	oxidoreductase activity, ribonucleoside-diphosphate reductase activity, thioredoxin disulfide as acceptor	deoxyribonucleotide biosynthetic process, oxidation-reduction process	Ribonucleotide reductase small subunit family	N/A	43;108	14	5	0	1.17.4.1 (Ribonucleoside-diphosphate reductase)	1.17.4.1 (Ribonucleoside-diphosphate reductase)	188	11	P31350;P21672;P69924;Q03604;P21524;P48592;P00452;P09938;P48591;P49723;P23921
PF3D7_1405700	RING zinc finger protein, putative	N/A	N/A	N/A	Zinc finger, RING-type	N/A					N/A	N/A
PF3D7_1406600	ATP-dependent Clp protease regulatory subunit ClpC	N/A	ATP binding, ATP hydrolysis activity	N/A	ATPase, AAA-type, core, ATPase, AAA-type, core, Clp ATPase, C-terminal, ClpA/ClpB, AAA lid domain	AAA+ ATPase domain, Clp ATPase, C-terminal					3.4.21.92 (Endopeptidase Clp)	3.4.21.92 (Endopeptidase Clp)	757	6	Q94B60;Q9FN42;P56772;P0A6G7;Q9S834;Q16740
PF3D7_1407200	conserved Plasmodium protein, unknown function	integral component of membrane	N/A	N/A	N/A	N/A					N/A	N/A
PF3D7_1408200	AP2 domain transcription factor AP2-G2	nucleus	DNA binding, DNA-binding transcription factor activity	regulation of transcription, DNA-templated	AP2/ERF domain	N/A					N/A	N/A
PF3D7_1408500	conserved Plasmodium protein, unknown function	N/A	N/A	N/A	N/A	N/A					N/A	N/A
PF3D7_1409500	conserved Plasmodium protein, unknown function	N/A	N/A	N/A	N/A	N/A					N/A	N/A
PF3D7_1411300	DnaJ protein, putative	N/A	N/A	N/A	N/A	N/A					N/A	N/A
PF3D7_1414700	ubiquitin carboxyl-terminal hydrolase, putative	N/A	thiol-dependent deubiquitinase	histone deubiquitination, protein deubiquitination, ubiquitin-dependent protein catabolic process	Peptidase C19, ubiquitin carboxyl-terminal hydrolase	N/A					3.4.19.12 (Ubiquitinyl hydrolase 1)	3.4.19.12 (Ubiquitinyl hydrolase 1)	595	83	Q8L6Y1;Q8GWE1;B1AY13;P51784;Q9DCH4;O94966;Q8NFA0;Q6GQQ9;P35125;Q0WX57;Q93009;P56399;O00303;Q7TQI3;Q8N6M0;P45974;P50101;Q70CQ2;Q9UPU5;Q24574;Q8R5H1;Q84WU2;O22207;P54252;Q14694;Q01477;Q9WUP7;Q15040;Q17361;Q91W36;O94782;Q13107;P43593;Q92560;B2RRE7;P54578;Q9H9J4;Q96JH7;Q86UV5;Q9UGI0;Q9D8C3;P55824;Q9UPT9;Q9R0P9;Q01804;Q96RU2;Q96FW1;P09936;Q5VVQ6;Q8TEY7;Q3V0C5;Q7JKC3;P35122;Q9Y4E8;P40818;Q8IQ27;Q96K76;…
PF3D7_1414900	ATP-dependent protease, putative	N/A	ATP binding, ATP hydrolysis activity, ATP-dependent peptidase activity, serine-type endopeptidase activity	protein catabolic process, proteolysis	ATPase, AAA-type, core, Lon, substrate-binding domain, Peptidase S16, Lon proteolytic domain	AAA+ ATPase domain					2.5.1.54 (3-deoxy-7-phosphoheptulonate synthase), 3.4.21.53 (Endopeptidase La), 5.2.1.8 (Peptidylprolyl isomerase)	3.4.21.53 (Endopeptidase La)	48	6	P00888;P32449;Q00218;P00887;P0AB91;P14843	191	7	O44952;P93655;P0A9M0;P36776;Q7KUT2;Q8CGK3;Q9XW87	1502	75	Q96AY3;A2AR02;P25719;P54353;P26883;Q8S9L5;Q13451;Q99KR7;Q8WUA2;P0A9K9;P52009;Q93ZG9;Q14318;P25007;P52015;Q13526;P30416;Q9UNP9;P62937;Q9LIK6;P40454;P62942;Q09637;P17742;O95302;Q02790;Q08752;Q9Y536;P54397;Q8CEC6;Q9CR16;P52016;P22696;P45877;Q00688;P48375;P30405;P14832;Q9Y3C6;Q9QZH3;Q42406;Q9V3G3;F5H284;P26885;Q9Y680;P24369;P0A9L3;Q9Y237;P45878;P47103;G5EEW6;P30414;P45523;Q13427;P52013;P0A850;Q9H2H8;…
PF3D7_1415600	conserved Plasmodium protein, unknown function	N/A	N/A	N/A	N/A	N/A					N/A	N/A
PF3D7_1416200	metacaspase-3	N/A	N/A	N/A	N/A	N/A					3.4.22.- (Cysteine endopeptidases.)	3.4.22.- (Cysteine endopeptidases.)	NA	NA
PF3D7_1416600	conserved Plasmodium protein, unknown function	N/A	N/A	N/A	N/A	N/A					N/A	N/A
PF3D7_1417600	ookinete surface and oocyst capsule protein OSCP, putative	integral component of membrane, nucleus	DNA binding, transmembrane signaling receptor activity	immune response, toll-like receptor signaling pathway	N/A	N/A					N/A	N/A
PF3D7_1417700	conserved protein, unknown function	N/A	N/A	N/A	N/A	N/A					N/A	N/A
PF3D7_1418100	liver specific protein 1, putative	N/A	N/A	N/A	N/A	N/A	483	1	0	0	N/A	N/A
PF3D7_1419600	conserved Plasmodium protein, unknown function	N/A	N/A	N/A	N/A	N/A					N/A	N/A
PF3D7_1420700	surface protein P113	anchored component of membrane	N/A	N/A	N/A	N/A					N/A	N/A
PF3D7_1422300	DnaJ protein, putative	N/A	N/A	N/A	DnaJ domain	DnaJ domain	275	1	0	0	N/A	N/A
PF3D7_1423200	peptidyl-prolyl cis-trans isomerase	N/A	peptidyl-prolyl cis-trans isomerase activity	protein peptidyl-prolyl isomerization	Cyclophilin-type peptidyl-prolyl cis-trans isomerase domain	N/A					5.2.1.8 (Peptidylprolyl isomerase)	5.2.1.8 (Peptidylprolyl isomerase)	1502	75	Q96AY3;A2AR02;P25719;P54353;P26883;Q8S9L5;Q13451;Q99KR7;Q8WUA2;P0A9K9;P52009;Q93ZG9;Q14318;P25007;P52015;Q13526;P30416;Q9UNP9;P62937;Q9LIK6;P40454;P62942;Q09637;P17742;O95302;Q02790;Q08752;Q9Y536;P54397;Q8CEC6;Q9CR16;P52016;P22696;P45877;Q00688;P48375;P30405;P14832;Q9Y3C6;Q9QZH3;Q42406;Q9V3G3;F5H284;P26885;Q9Y680;P24369;P0A9L3;Q9Y237;P45878;P47103;G5EEW6;P30414;P45523;Q13427;P52013;P0A850;Q9H2H8;…
PF3D7_1426700	phosphoenolpyruvate carboxylase	N/A	catalytic activity, phosphoenolpyruvate carboxylase activity	carbon fixation, tricarboxylic acid cycle	Phosphoenolpyruvate carboxylase	N/A	200;473	2	1	1	4.1.1.31 (Phosphoenolpyruvate carboxylase)	4.1.1.31 (Phosphoenolpyruvate carboxylase)	264	1	P00864
PF3D7_1427900	leucine-rich repeat protein	N/A	N/A	N/A	N/A	N/A					N/A	N/A
PF3D7_1428800	transcription initiation TFIID-like, putative	N/A	DNA binding	DNA-templated transcription, initiation	TATA-box binding protein	N/A					N/A	N/A
PF3D7_1432000	syntaxin, Qa-SNARE family	membrane	N/A	vesicle-mediated transport	Syntaxin, N-terminal domain	N/A					N/A	N/A
PF3D7_1432800	HP12 protein homolog, putative	integral component of membrane	N/A	N/A	MYND-like zinc finger, mRNA-binding	N/A					N/A	N/A
PF3D7_1433300	histone-binding protein RBBP7, putative	nucleus	protein binding	N/A	WD40 repeat, Histone-binding protein RBBP4, N-terminal	WD40 repeat	258;274	4	1	2	2.3.1.48 (Histone acetyltransferase)	N/A	161	16	O60318;O95251;Q5SVQ0;Q09472;O14929;Q92831;Q9H7Z6;Q92793;Q8BY71;Q92794;B2RWS6;Q9UKN8;O02193;Q9WUU9;P62915;Q00403
PF3D7_1433400	PHD finger protein PHD2, putative	integral component of membrane	metal ion binding	N/A	N/A	Zinc finger, PHD-type	190	3	0	1	N/A	N/A
PF3D7_1434400	conserved protein, unknown function	N/A	N/A	N/A	N/A	N/A					N/A	N/A
PF3D7_1435600	conserved Plasmodium protein, unknown function	N/A	N/A	N/A	N/A	N/A					N/A	N/A
PF3D7_1436400	conserved Plasmodium protein, unknown function	N/A	N/A	N/A	N/A	N/A	490	1	0	0	N/A	N/A
PF3D7_1438400	metacaspase-2	N/A	N/A	N/A	N/A	N/A					N/A	3.4.22.- (Cysteine endopeptidases.)	NA	NA
PF3D7_1438600	Golgi to ER traffic protein 4	N/A	protein binding	protein insertion into ER membrane	Golgi to ER traffic protein 4	N/A					N/A	N/A
PF3D7_1440100	cohesin complex subunit, putative	nucleus	protein binding	N/A	Rad21/Rec8-like protein, N-terminal	N/A	310	1	0	0	N/A	N/A
PF3D7_1442400	protein KIC9	N/A	N/A	N/A	N/A	N/A					N/A	N/A
PF3D7_1443100	apicomplexan kinetochore protein 9, putative	N/A	N/A	N/A	N/A	N/A					N/A	N/A
PF3D7_1443200	heptatricopeptide repeat-containing protein, putative	N/A	N/A	N/A	N/A	N/A					N/A	N/A
PF3D7_1445400	protein serine/threonine kinase-1	N/A	ATP binding, protein kinase activity	protein phosphorylation	Protein kinase domain	Protein kinase domain					2.7.1.- (Phosphotransferases with an alcohol group as acceptor.), 2.7.10.1 (Receptor protein-tyrosine kinase), 2.7.11.1 (Non-specific serine/threonine protein kinase), 2.7.12.1 (Dual-specificity kinase)	2.7.11.1 (Non-specific serine/threonine protein kinase)	NA	NA		322	8	Q16832;P08069;P54760;Q01974;P29322;P08923;Q04912;P54754	2633	211	Q03963;O75116;P78362;P51812;P23291;Q03563;P49137;P68400;O14578;C0LGQ5;Q12100;Q12196;Q13523;Q8BPM2;Q9BRS2;P97313;O60566;P52480;Q60737;Q9JLM8;P48729;Q96S44;Q86UE8;Q96L96;Q86YV6;P14618;Q76MJ5;O48963;Q06098;P39009;Q9H2G2;O96013;Q17941;O75914;P70335;Q05512;P25333;Q9NQU5;Q8BN21;Q13153;A2AAJ9;P42168;P13186;P12688;P0C0K3;O75460;P53894;Q96GD4;Q8TAS1;Q03141;P97343;O96017;O95819;Q9BQI3;Q9Y6E0;Q13464;P15790;…	82	11	Q9V3D5;P49761;P83102;P33981;Q9HAZ1;P49657;P14680;P35761;P49759;P21965;P49760
PF3D7_1447100	conserved Plasmodium protein, unknown function	N/A	N/A	N/A	N/A	N/A					N/A	N/A
PF3D7_1448500	conserved Plasmodium protein, unknown function	nucleus	N/A	N/A	DNA (cytosine-5)-methyltransferase 1, replication foci domain	N/A					2.1.1.37 (DNA (cytosine-5-)-methyltransferase)	2.1.1.37 (DNA (cytosine-5-)-methyltransferase)	104	6	Q9UBC3;P0AED9;O88508;Q9Y6K1;P26358;P13864
PF3D7_1448800	Appr-1-p processing domain protein	N/A	N/A	N/A	Macro domain	Macro domain					3.1.3.84 (ADP-ribose 1''-phosphate phosphatase), 3.6.1.13 (ADP-ribose diphosphatase)	3.6.1.13 (ADP-ribose diphosphatase)	45	0		32	4	Q01976;Q9JKX6;Q9BW91;Q9UKK9
PF3D7_1449100	CLASP domain-containing protein, putative	N/A	N/A	N/A	CLASP N-terminal domain	N/A					N/A	N/A
PF3D7_1449500	AP2 domain transcription factor AP2-O5, putative	nucleus	DNA binding, DNA-binding transcription factor activity	regulation of transcription, DNA-templated	AP2/ERF domain, AP2-coincident, C-terminal domain	N/A					N/A	N/A
PF3D7_1449900	conserved protein, unknown function	N/A	N/A	N/A	N/A	N/A					N/A	N/A
PF3D7_1451200	conserved Plasmodium protein, unknown function	N/A	N/A	N/A	N/A	N/A					N/A	N/A
PF3D7_1453700	HSP90 co-chaperone p23	N/A	N/A	N/A	CS domain	N/A	77	6	2	2	N/A	N/A
PF3D7_1453900	conserved Plasmodium protein, unknown function	N/A	N/A	N/A	N/A	N/A	123;268;332;564	4	1	0	N/A	N/A
PF3D7_1454500	iron-sulfur cluster assembly protein ISCU	N/A	iron ion binding, iron-sulfur cluster binding	iron-sulfur cluster assembly	NIF system FeS cluster assembly, NifU, N-terminal	N/A					3.1.26.5 (Ribonuclease P)	N/A	702	9	O15091;Q8JZY4;P53218;P41812;P38786;Q02773;P0A7Y8;P28005;P38291
PF3D7_1455300	conserved protein, unknown function	N/A	N/A	N/A	N/A	N/A					N/A	N/A
PF3D7_1455500	AP-1 complex subunit gamma, putative	AP-2 adaptor complex, membrane coat	clathrin adaptor activity	clathrin-dependent endocytosis, intracellular protein transport, protein transport, vesicle-mediated transport	Clathrin/coatomer adaptor, adaptin-like, N-terminal, Clathrin adaptor, alpha/beta/gamma-adaptin, appendage, Ig-like subdomain	Clathrin adaptor, alpha/beta/gamma-adaptin, appendage, Ig-like subdomain	243;386	2	1	0	N/A	N/A
PF3D7_1455700	conserved Plasmodium protein, unknown function	N/A	N/A	N/A	N/A	N/A					N/A	N/A
PF3D7_1456000	AP2 domain transcription factor AP2-HC	nucleus	DNA binding, DNA-binding transcription factor activity	regulation of transcription, DNA-templated	AP2/ERF domain	N/A					N/A	N/A
PF3D7_1456100	serine hydroxymethyltransferase	N/A	catalytic activity, glycine hydroxymethyltransferase activity, methyltransferase activity, pyridoxal phosphate binding	glycine biosynthetic process from serine, methylation, tetrahydrofolate interconversion	Serine hydroxymethyltransferase-like domain	N/A					2.1.2.1 (Glycine hydroxymethyltransferase)	2.1.2.1 (Glycine hydroxymethyltransferase)	797	9	P50431;P34896;P0A825;P34897;Q9SZJ5;P50432;P37292;P37291;Q9CZN7
PF3D7_1456900	conserved protein, unknown function	N/A	N/A	N/A	Protein of unknown function DUF167	Protein of unknown function DUF167					N/A	N/A
PF3D7_1458500	spindle assembly abnormal protein 4, putative	N/A	N/A	N/A	N/A	N/A					N/A	N/A
PF3D7_1459600	AP-4 complex accessory subunit Tepsin, putative	N/A	N/A	N/A	N/A	N/A					N/A	N/A
[truncated: 23 more rows]

## Sheet: List RBP2GO
Uniprot_ID	Protein_Name
Q8ILZ7	CUGBP Elav-like family member 2
[truncated: 22,551 more rows]
