# Supplementary material for: Proteome-Wide Identification of RNA-dependent proteins and an emerging role for RNAs in Plasmodium falciparum protein complexes
Source: Nat Commun. 2024 Feb 14;15:1365. doi: 10.1038/s41467-024-45519-1 (PMC10866993; doi:10.1038/s41467-024-45519-1)
Supplement: Supplementary file 6 — Supplementary Dataset 3 [file 41467_2024_45519_MOESM6_ESM.xlsx]

## Sheet: Antibodies
Supplementary Data 3: List of antibodies produced and used for western blot validation.
	Gene ID	Product Description	Rank	Statistic	P-value	Q-value	Peptide			Reactivity
Significantly shifted	PF3D7_0528600	conserved Plasmodium protein, unknown function	2	571	5.641e-10	1.035e-06	KILDHKDVQKRKHKR			Not specific
	PF3D7_1360100	RNA-binding protein, putative	16	552	2.278e-08	5.227e-06	RSRWKDREMNSQKNKDFD			Not specific
	PF3D7_1354900	conserved Plasmodium protein, unknown function	31	543	7.641e-08	8.546e-06	KMGNSQMDFDEMLFDWRKK			Not specific
	PF3D7_0823200	RNA-binding protein, putative	136	509	2.726e-06	7.357e-05	GGMDSPNQMRYNTYSISR			Specific
	PF3D7_0916700	RNA-binding protein musashi, putative	274	476	5.528e-05	0.0007379	EIEDGIIVREKEGRSKGY			Not specific
	PF3D7_1347500	DNA/RNA-binding protein Alba 4	803	407	0.007274	0.03325	RHGPSPRLNFAYDENVFKD			Specific
Not significantly shifted	PF3D7_1444800	fructose-bisphosphate aldolase	1366	362	0.06418	0.1724	Commercial: Abcam ab207494			Specific
	PF3D7_1353900	proteasome subunit alpha type-7, putative	1781	336	0.1632	0.3348	SMVELIDQERTKNNEQNE			Specific
	PF3D7_1465000	cytochrome c oxidase subunit 6A, putative	3074	262	0.7082	0.8458	ECFEKLKLEGHKFIINNGD			Not specific
