# Supplementary material for: Proteome-Wide Identification of RNA-dependent proteins and an emerging role for RNAs in Plasmodium falciparum protein complexes
Source: Nat Commun. 2024 Feb 14;15:1365. doi: 10.1038/s41467-024-45519-1 (PMC10866993; doi:10.1038/s41467-024-45519-1)
Supplement: Supplementary file 7 — Supplementary Dataset 4 [file 41467_2024_45519_MOESM7_ESM.xlsx]

## Sheet: Control
Supplementary Data 4: Molecular weight analysis. For each protein, the theoretical molecular weight (MW), halfway value, apparent MW and MW ratio are indicated. Proteins were filtered by setting a cut-off of 0.5- and 2 and classified smaller (< 0.5), monomeric (0.5 < x < 2), larger (< 2) and precipitated (hallway ≥ 24). The CDF values for each fraction are also reported.
Protein	Theoretical MW	Halfway	Apparent MW	MW Ratio	Category	C1	C2	C3	C4	C5	C6	C7	C8	C9	C10	C11	C12	C13	C14	C15	C16	C17	C18	C19	C20	C21	C22	C23	C24	C25
PF3D7_0416000	65896.7	0.91	932.62	0.01	smaller	0.547967	0.686368	0.802892	0.835981	0.835981	0.84916	0.84916	0.84916	0.84916	0.84916	0.859055	0.868602	0.868602	0.868602	0.868602	0.868602	0.868602	0.883352	0.883352	0.883352	0.883352	0.895209	0.9053	0.989694	1
PF3D7_0508900	369953	1.73	3932.74	0.01	smaller	0.395947	0.53927	0.694772	0.810076	0.855963	0.97392	0.980637	0.980637	0.980637	0.987831	0.995108	0.995108	0.995108	0.995108	0.995108	0.995108	0.995108	1	1	1	1	1	1	1	1
PF3D7_0607700	324818	1.69	3764.32	0.01	smaller	0.344803	0.568796	0.568796	0.568796	0.628436	0.628436	0.680815	0.737297	0.737297	0.737297	0.737297	0.737297	0.737297	0.737297	0.737297	0.737297	0.737297	0.737297	0.842559	0.901141	0.948747	0.948747	0.948747	1	1
PF3D7_0724600	243403	1.48	2765.07	0.01	smaller	0.388654	0.622253	0.798945	0.868355	0.889088	0.939051	0.957259	0.957259	0.957259	0.962172	0.980931	0.980931	0.990849	0.990849	0.990849	0.990849	0.990849	0.990849	0.990849	1	1	1	1	1	1
PF3D7_1449100	121036	0.88	855.31	0.01	smaller	0.569378	0.793147	0.906049	0.906049	0.972287	0.972287	0.972287	0.972287	0.972287	0.972287	0.972287	0.972287	0.972287	0.972287	0.972287	0.972287	0.972287	0.972287	0.972287	0.972287	0.972287	0.972287	0.972287	0.972287	1
PF3D7_0510100	297387	2.07	5924.12	0.02	smaller	0.279523	0.491989	0.607371	0.670794	0.733383	0.766235	0.770711	0.776807	0.776807	0.776807	0.778994	0.781104	0.793296	0.793296	0.795611	0.802314	0.802314	0.802314	0.808841	0.808841	0.819412	0.829929	0.881632	0.923926	1
PF3D7_0825000	197402	1.76	4093.01	0.02	smaller	0.338242	0.551978	0.678365	0.777589	0.869027	0.917543	0.934895	0.949273	0.949273	0.949273	0.949273	0.949273	0.952149	0.954827	0.960037	0.965308	0.965308	0.969153	0.969153	0.969153	0.969153	0.969153	0.974415	0.979849	1
PF3D7_1018200	253950	1.76	4118.34	0.02	smaller	0.346579	0.548019	0.795725	0.85828	0.901878	0.922891	0.922891	0.922891	0.922891	0.922891	0.922891	0.94094	0.94094	0.94094	0.94094	0.94094	0.94094	0.94094	0.94094	0.960184	0.977585	1	1	1	1
PF3D7_1019000	280579	1.91	4960.4	0.02	smaller	0.321013	0.517071	0.637023	0.709945	0.765578	0.822793	0.843464	0.856732	0.862254	0.865162	0.870445	0.870445	0.870445	0.870445	0.870445	0.870445	0.871625	0.878491	0.879717	0.8841	0.892942	0.898102	0.922105	0.947011	1
PF3D7_1026600	196369	1.65	3546.05	0.02	smaller	0.184411	0.670933	0.818133	0.818133	0.818133	0.880568	0.880568	0.94191	1	1	1	1	1	1	1	1	1	1	1	1	1	1	1	1	1
PF3D7_1207000	311232	1.89	4826.1	0.02	smaller	0.299445	0.524835	0.667244	0.762224	0.852356	0.900373	0.919817	0.939473	0.945678	0.94698	0.956478	0.959915	0.965211	0.966531	0.967673	0.96886	0.969921	0.969921	0.974327	0.975548	0.980075	0.986486	0.99177	0.996526	1
PF3D7_1337500	393013	2.48	8931.13	0.02	smaller	0.226011	0.427517	0.577868	0.618224	0.762565	0.832135	0.832135	0.838118	0.848906	0.877322	0.877322	0.877322	0.877322	0.877322	0.877322	0.908291	0.908291	0.908291	0.919944	0.93176	0.942302	0.979408	0.989935	0.989935	1
PF3D7_1339700	231414	1.75	4068.75	0.02	smaller	0.410787	0.529391	0.563359	0.563359	0.626516	0.626516	0.681986	0.681986	0.681986	0.711691	0.741738	0.770737	0.800949	0.800949	0.800949	0.800949	0.849357	0.849357	0.849357	0.905114	0.905114	0.970057	0.970057	1	1
PF3D7_1443600	223691	1.75	4043.57	0.02	smaller	0.336375	0.555306	0.604985	0.636401	0.636401	0.653058	0.660382	0.660382	0.660382	0.660382	0.660382	0.660382	0.702209	0.702209	0.702209	0.714715	0.714715	0.728572	0.740173	0.783117	0.855192	0.900338	0.925846	0.963417	1
PF3D7_0407800	229981	2.34	7820.52	0.03	smaller	0.298069	0.474073	0.550259	0.591992	0.605402	0.62479	0.637418	0.637418	0.644183	0.669506	0.707782	0.762587	0.762587	0.780934	0.787024	0.792778	0.792778	0.809931	0.827101	0.838939	0.849642	0.849642	0.861378	0.954353	1
PF3D7_0805700	171697	1.97	5315.41	0.03	smaller	0.278967	0.506273	0.726505	0.856094	0.921082	0.962847	0.981873	0.981873	0.981873	0.981873	0.981873	0.981873	0.981873	0.981873	0.981873	0.981873	0.981873	0.981873	0.981873	0.981873	0.981873	0.981873	0.981873	0.981873	1
PF3D7_0915600	28464.2	0.81	715.03	0.03	smaller	0.616397	0.616397	0.719279	0.807453	0.842462	0.872081	0.872081	0.872081	0.872081	0.886643	0.886643	0.886643	0.945437	0.945437	0.970784	0.970784	0.970784	1	1	1	1	1	1	1	1
PF3D7_1117900	175258	2.03	5662.98	0.03	smaller	0.3285	0.496818	0.60839	0.683802	0.720869	0.720869	0.720869	0.732865	0.732865	0.732865	0.732865	0.732865	0.732865	0.732865	0.737962	0.737962	0.737962	0.741913	0.741913	0.769183	0.800221	0.833632	0.89261	0.943135	1
PF3D7_1134300	262680	2.46	8730.32	0.03	smaller	0.26656	0.432725	0.579865	0.703726	0.722224	0.757887	0.774134	0.774134	0.774134	0.774134	0.774134	0.79112	0.807897	0.824378	0.857983	0.857983	0.872161	0.872161	0.890083	0.890083	0.935827	0.935827	0.968206	1	1
PF3D7_1138000	335712	2.51	9168.04	0.03	smaller	0.222926	0.33878	0.654252	0.772279	0.833973	0.833973	0.833973	0.833973	0.861638	0.861638	0.861638	0.88718	0.88718	0.88718	0.88718	0.88718	0.910823	0.910823	0.940709	0.940709	0.940709	0.972429	0.972429	0.972429	1
PF3D7_0309200	193667	2.37	8075.33	0.04	smaller	0.184985	0.421795	0.631018	0.789059	0.895835	0.959867	0.975258	0.994761	1	1	1	1	1	1	1	1	1	1	1	1	1	1	1	1	1
PF3D7_0501400	189428	2.25	7183.54	0.04	smaller	0.204875	0.450747	0.644748	0.78392	0.836736	0.853238	0.863192	0.894455	0.894455	0.894455	0.905786	0.905786	0.91526	0.933747	0.94464	0.953322	0.958382	0.962605	0.965803	0.989773	0.989773	1	1	1	1
PF3D7_0529800	225390	2.36	7948.16	0.04	smaller	0.330889	0.474191	0.546453	0.561706	0.625298	0.649818	0.649818	0.656144	0.678957	0.678957	0.792845	0.792845	0.817181	0.817181	0.817181	0.850161	0.850161	0.850161	0.860286	0.871514	0.882661	0.892511	0.903642	0.925502	1
PF3D7_0604500	334204	3	13693	0.04	smaller	0.205571	0.360381	0.500096	0.608997	0.680242	0.758202	0.79121	0.831084	0.844009	0.851437	0.861782	0.869812	0.875295	0.881834	0.889439	0.894172	0.899502	0.903399	0.908879	0.915719	0.923172	0.931616	0.949091	0.971586	1
PF3D7_0611800	374657	3.08	14493.7	0.04	smaller	0.192651	0.358601	0.491496	0.603738	0.672417	0.737528	0.766644	0.794883	0.807016	0.811349	0.829757	0.853047	0.885927	0.899027	0.901597	0.905925	0.906567	0.908817	0.912121	0.916493	0.918862	0.925049	0.944914	0.976041	1
PF3D7_1014900	267819	2.72	10998.4	0.04	smaller	0.214048	0.415117	0.532703	0.707824	0.762758	0.816439	0.824264	0.845047	0.851272	0.858917	0.863566	0.865809	0.873584	0.888755	0.90038	0.90513	0.911741	0.920358	0.925139	0.944271	0.953132	0.962212	0.962212	0.980192	1
PF3D7_1320100	22410	0.85	804.98	0.04	smaller	0.58488	0.847186	0.876309	0.974371	1	1	1	1	1	1	1	1	1	1	1	1	1	1	1	1	1	1	1	1	1
PF3D7_1328200	319935	2.93	12984.6	0.04	smaller	0.0890218	0.243237	0.519453	0.519453	0.581044	0.651443	0.651443	0.682078	0.682078	0.682078	0.740682	0.740682	0.740682	0.740682	0.740682	0.740682	0.740682	0.780076	0.780076	0.840576	0.894558	0.894558	0.948461	0.948461	1
PF3D7_1359600	234992	2.62	10131	0.04	smaller	0.22992	0.421326	0.54728	0.623402	0.677799	0.721634	0.749092	0.757167	0.762265	0.762265	0.767143	0.769753	0.775191	0.775191	0.777536	0.777536	0.777536	0.779353	0.783879	0.795046	0.80412	0.815126	0.850853	0.910735	1
PF3D7_0206000	178621	2.43	8490.06	0.05	smaller	0.206125	0.384663	0.654752	0.654752	0.654752	0.654752	0.654752	0.654752	0.654752	0.654752	0.695543	0.695543	0.695543	0.695543	0.695543	0.695543	0.731978	0.731978	0.731978	0.731978	0.731978	0.731978	0.830296	0.920444	1
PF3D7_0918700	84205.3	1.77	4162.78	0.05	smaller	0.347922	0.545422	0.740803	0.80659	0.875366	0.875366	0.905568	0.905568	0.905568	0.905568	0.905568	0.905568	0.905568	0.905568	0.905568	0.905568	0.905568	0.905568	0.905568	0.905568	0.905568	0.905568	0.971225	0.971225	1
PF3D7_1122500	230869	2.83	12021.5	0.05	smaller	0.200711	0.384057	0.523536	0.582242	0.635432	0.678817	0.689597	0.708972	0.716311	0.716311	0.716311	0.716311	0.716311	0.719956	0.723331	0.723331	0.723331	0.732456	0.732456	0.740494	0.74408	0.754625	0.794335	0.893631	1
PF3D7_1202600	254137	2.92	12852.3	0.05	smaller	0.18591	0.360304	0.512759	0.630616	0.71647	0.808814	0.831611	0.85693	0.87344	0.87344	0.891504	0.891504	0.895365	0.899216	0.899216	0.902679	0.902679	0.905259	0.918805	0.936614	0.953664	0.975485	0.98672	0.998197	1
PF3D7_1455700	126041	2.09	6045.34	0.05	smaller	0.296268	0.489891	0.604657	0.708311	0.7705	0.82399	0.845244	0.854412	0.854412	0.861242	0.861242	0.861242	0.861242	0.861242	0.863238	0.867481	0.867481	0.867481	0.867481	0.873891	0.873891	0.890082	0.933591	0.971097	1
PF3D7_0104300	415782	4.04	26840	0.06	smaller	0.206871	0.325742	0.437615	0.497771	0.552212	0.596295	0.607667	0.615847	0.619777	0.624602	0.631939	0.639636	0.649368	0.652415	0.652415	0.653882	0.653882	0.661538	0.672725	0.693541	0.721643	0.754708	0.82137	0.905738	1
PF3D7_0323800	114771	2.18	6661.46	0.06	smaller	0.259378	0.469208	0.640463	0.721015	0.793456	0.818006	0.830499	0.832857	0.832857	0.841777	0.874325	0.886958	0.896031	0.896031	0.896031	0.896031	0.900333	0.904842	0.912391	0.916576	0.916576	0.933671	0.961582	0.973806	1
PF3D7_0526200	58475.8	1.62	3426.62	0.06	smaller	0.360244	0.584272	0.751166	0.873005	0.892341	0.950569	0.991013	0.994219	1	1	1	1	1	1	1	1	1	1	1	1	1	1	1	1	1
PF3D7_0926100	366731	3.82	23709.5	0.06	smaller	0.223998	0.380892	0.471135	0.506124	0.555182	0.591494	0.603171	0.603171	0.603171	0.605256	0.609058	0.609058	0.609058	0.614981	0.616809	0.624497	0.626508	0.632867	0.636778	0.652868	0.658348	0.701757	0.768571	0.86772	1
PF3D7_1227400	139294	2.42	8456.73	0.06	smaller	0.323426	0.452174	0.56529	0.624312	0.665448	0.724928	0.724928	0.724928	0.735305	0.754652	0.774223	0.79311	0.79311	0.79311	0.79311	0.79311	0.79311	0.812667	0.812667	0.830825	0.830825	0.851974	0.851974	0.929983	1
PF3D7_1237500	192675	2.86	12252.3	0.06	smaller	0.241706	0.407143	0.515721	0.592076	0.647392	0.686881	0.705603	0.732887	0.744119	0.758075	0.780534	0.793584	0.807399	0.818783	0.822581	0.829695	0.834465	0.842411	0.85174	0.861909	0.873599	0.89098	0.912666	0.963337	1
PF3D7_1239200	299197	3.3	16988.4	0.06	smaller	0.208419	0.368983	0.474479	0.559569	0.628855	0.681335	0.716197	0.739984	0.75417	0.759555	0.77562	0.78692	0.801711	0.812117	0.824275	0.831413	0.843479	0.859254	0.877331	0.895469	0.913449	0.934951	0.959757	0.984408	1
PF3D7_1252200	42759.1	1.42	2534.16	0.06	smaller	0.408603	0.62585	0.782618	0.87001	0.87001	0.87001	0.87001	0.939023	0.939023	0.939023	0.939023	0.939023	0.939023	0.939023	0.939023	0.939023	0.939023	0.939023	0.939023	0.939023	0.939023	0.939023	0.939023	0.939023	1
PF3D7_1315300	56306.9	1.58	3242.13	0.06	smaller	0.278621	0.657362	0.739277	0.753947	0.753947	0.817285	0.835728	0.847897	0.866411	0.878005	0.878005	0.878005	0.889708	0.889708	0.889708	0.889708	0.899084	0.922555	0.922555	0.944153	0.953917	0.953917	0.966567	0.989764	1
PF3D7_1327300	205350	2.91	12819.7	0.06	smaller	0.233972	0.408854	0.508682	0.607725	0.659776	0.7021	0.717266	0.727879	0.735083	0.737829	0.750804	0.765105	0.776916	0.789122	0.806612	0.821839	0.836985	0.84805	0.871157	0.892251	0.912375	0.93497	0.960708	0.987307	1
PF3D7_1477800	10717.4	0.78	648.83	0.06	smaller	0.6435	0.866918	0.939504	0.939504	0.939504	0.939504	0.939504	1	1	1	1	1	1	1	1	1	1	1	1	1	1	1	1	1	1
PF3D7_1304400	72454	1.9	4859.94	0.07	smaller	0.194612	0.535572	0.688841	0.811801	0.811801	0.889928	0.889928	0.906928	0.906928	0.906928	0.906928	0.906928	0.906928	0.906928	0.937971	0.937971	1	1	1	1	1	1	1	1	1
PF3D7_1326700	63120.1	1.87	4719.89	0.07	smaller	0.252328	0.536591	0.670834	0.736351	0.827023	0.890369	0.957702	0.957702	0.977348	0.977348	0.977348	0.977348	0.977348	0.977348	0.977348	0.977348	0.977348	0.977348	0.977348	0.977348	0.977348	0.977348	1	1	1
PF3D7_1455300	69484.3	1.95	5180.83	0.07	smaller	0.308344	0.510061	0.594375	0.707788	0.766109	0.807613	0.82652	0.82652	0.82652	0.82652	0.82652	0.82652	0.836282	0.836282	0.836282	0.836282	0.836282	0.836282	0.836282	0.836282	0.845716	0.867853	0.890115	0.941147	1
PF3D7_0529400	176293	3.01	13774.9	0.08	smaller	0.240834	0.396653	0.499381	0.584738	0.659339	0.713405	0.756721	0.801575	0.851233	0.884468	0.926416	0.95052	0.961702	0.963285	0.971024	0.972964	0.975801	0.979395	0.982094	0.983204	0.985592	0.988066	0.992561	0.997131	1
PF3D7_0602000	165297	2.9	12679.1	0.08	smaller	0.273211	0.379334	0.513581	0.626589	0.626589	0.717696	0.759199	0.781577	0.802768	0.802768	0.823044	0.823044	0.823044	0.823044	0.823044	0.863599	0.863599	0.886066	0.886066	0.906925	0.906925	0.906925	0.980228	0.980228	1
PF3D7_0604100	229482	3.4	18131.6	0.08	smaller	0.201056	0.379632	0.463935	0.554892	0.656902	0.712199	0.720343	0.737909	0.737909	0.737909	0.737909	0.737909	0.746781	0.763306	0.797	0.820876	0.820876	0.829693	0.846061	0.870622	0.878024	0.920996	0.929112	0.96896	1
PF3D7_0606000	123256	2.65	10317.4	0.08	smaller	0.250189	0.411407	0.54857	0.693272	0.766112	0.84597	0.885009	0.928775	0.946207	0.956783	0.969591	0.971876	0.974132	0.974132	0.974132	0.974132	0.97639	0.981121	0.985512	0.985512	0.987498	0.987498	0.992643	0.992643	1
PF3D7_0723800	260606	3.67	21607.3	0.08	smaller	0.195109	0.355557	0.448451	0.525291	0.576352	0.634271	0.674374	0.710725	0.751281	0.789344	0.831077	0.869387	0.894725	0.90593	0.916919	0.927195	0.935173	0.942565	0.950195	0.960846	0.970287	0.978677	0.987348	0.994991	1
PF3D7_0817300	254593	3.67	21585.4	0.08	smaller	0.201885	0.332504	0.45587	0.521814	0.59678	0.637709	0.663195	0.687301	0.706821	0.725019	0.735395	0.752505	0.767979	0.774442	0.776639	0.787239	0.797189	0.810274	0.832287	0.843202	0.867879	0.890936	0.939994	0.979764	1
PF3D7_0823500	58168.9	1.84	4526.61	0.08	smaller	0.344548	0.530286	0.64156	0.742033	0.763246	0.857339	0.876052	0.894573	0.894573	0.903396	0.921111	0.921111	0.921111	0.921111	0.929566	0.937727	0.937727	0.946578	0.964616	0.964616	0.972775	0.982347	0.982347	1	1
PF3D7_0912500	33164.9	1.49	2804.7	0.08	smaller	0.407305	0.598039	0.745361	0.840756	0.916595	0.962146	0.968822	0.994301	0.994301	0.994301	1	1	1	1	1	1	1	1	1	1	1	1	1	1	1
PF3D7_1107300	381639	4.22	29595.4	0.08	smaller	0.123037	0.252599	0.372777	0.479844	0.571586	0.64944	0.693375	0.735334	0.764977	0.782158	0.808458	0.827082	0.836038	0.843669	0.847563	0.856406	0.863817	0.875547	0.887822	0.902309	0.91522	0.936124	0.959234	0.984668	1
PF3D7_1312900	146556	2.76	11335.6	0.08	smaller	0.232774	0.396994	0.532791	0.623696	0.686128	0.747661	0.766396	0.771357	0.783102	0.795421	0.811643	0.834986	0.852396	0.85473	0.868349	0.875093	0.8771	0.8771	0.8771	0.8771	0.883577	0.895749	0.939507	0.966826	1
PF3D7_1352000	239869	3.47	19013.1	0.08	smaller	0.0757537	0.253166	0.414321	0.597132	0.696871	0.755843	0.838813	0.864427	0.895742	0.915656	0.919476	0.926848	0.931106	0.931106	0.932943	0.934853	0.936559	0.937982	0.943298	0.949635	0.966147	0.977055	0.989097	0.997143	1
PF3D7_0729100	304334	4.17	28857.7	0.09	smaller	0.201418	0.327436	0.417233	0.491683	0.539819	0.566783	0.576504	0.592258	0.603426	0.647398	0.715264	0.790232	0.856322	0.871898	0.893728	0.907563	0.916144	0.92905	0.934583	0.943269	0.946407	0.961287	0.974104	0.988609	1
PF3D7_0906100	21837.8	1.26	1920.58	0.09	smaller	0.44787	0.651079	0.772015	0.869634	0.900998	0.900998	0.900998	0.9322	0.9322	0.9322	0.986028	0.986028	0.986028	1	1	1	1	1	1	1	1	1	1	1	1
PF3D7_1032100	137901	2.84	12088.6	0.09	smaller	0.227798	0.38417	0.522352	0.611633	0.706716	0.775701	0.816128	0.846442	0.85884	0.863841	0.875802	0.881277	0.883312	0.884259	0.89242	0.894245	0.89684	0.900921	0.909754	0.91372	0.920677	0.931639	0.950842	0.97271	1
PF3D7_1140700	267801	3.87	24289.2	0.09	smaller	0.143421	0.323211	0.423388	0.511844	0.598915	0.650887	0.674291	0.698349	0.716647	0.743437	0.760587	0.769462	0.775836	0.787919	0.810736	0.834036	0.845188	0.857914	0.865869	0.891383	0.921933	0.933098	0.955623	0.980299	1
PF3D7_1472800	43465.2	1.76	4116.58	0.09	smaller	0.264497	0.573845	0.731028	0.865205	0.931692	0.970305	0.984133	0.993617	0.993617	0.993617	0.993617	0.997762	0.997762	0.997762	0.997762	0.997762	0.997762	0.997762	0.997762	0.997762	0.997762	0.997762	0.997762	0.997762	1
PF3D7_0322500	49186.3	1.93	5049.82	0.1	smaller	0.169998	0.525555	0.720215	0.867181	0.990827	0.990827	0.990827	0.990827	0.990827	0.990827	0.990827	0.990827	0.990827	0.990827	0.990827	0.990827	0.990827	0.990827	0.990827	0.990827	0.990827	0.990827	0.990827	0.990827	1
PF3D7_0424900	33186	1.63	3440.83	0.1	smaller	0.251409	0.648004	0.837968	0.837968	0.837968	0.837968	0.91552	0.91552	0.91552	0.91552	0.91552	0.91552	1	1	1	1	1	1	1	1	1	1	1	1	1
PF3D7_0730900	244046	3.94	25304.4	0.1	smaller	0.157404	0.296436	0.41458	0.505756	0.562977	0.619858	0.657267	0.684904	0.705747	0.721129	0.740194	0.754192	0.766088	0.784996	0.79486	0.812194	0.824336	0.837068	0.857025	0.87742	0.898777	0.91239	0.945292	0.982026	1
PF3D7_0905800	139901	2.99	13621.8	0.1	smaller	0.220733	0.363097	0.501049	0.64821	0.752931	0.847201	0.895796	0.935326	0.97001	0.978293	0.985264	0.991114	0.991114	0.991114	0.991114	0.992276	0.992276	0.993563	0.994641	0.995837	0.99821	0.99821	0.999395	0.999395	1
PF3D7_0919900	395909	4.77	39014.9	0.1	smaller	0.189322	0.300086	0.355274	0.4209	0.523748	0.559549	0.587149	0.619616	0.678548	0.687964	0.705391	0.707757	0.715957	0.715957	0.721147	0.723651	0.723651	0.733677	0.735951	0.74604	0.776356	0.821258	0.865803	0.936405	1
PF3D7_0927600	69509.6	2.21	6848.86	0.1	smaller	0.324913	0.463702	0.639263	0.772454	0.846787	0.953487	0.953487	0.953487	0.969068	0.969068	0.969068	0.969068	0.969068	0.969068	0.969068	0.969068	0.969068	0.969068	0.969068	0.986133	1	1	1	1	1
PF3D7_1139300	309253	4.32	31242.7	0.1	smaller	0.132256	0.256322	0.353639	0.470544	0.561975	0.6335	0.687945	0.722517	0.761012	0.779375	0.799086	0.816822	0.83609	0.850745	0.870126	0.886858	0.902579	0.914067	0.923927	0.934803	0.947729	0.963582	0.97795	0.994067	1
PF3D7_1338700	73160	2.27	7273.77	0.1	smaller	0.365254	0.458103	0.615386	0.748686	0.81057	0.862767	0.862767	0.892072	0.912885	0.920161	0.920161	0.920161	0.920161	0.920161	0.920161	0.920161	0.920161	0.920161	0.920161	0.920161	0.95164	0.965585	0.992665	1	1
PF3D7_1343300	114514	2.74	11172.8	0.1	smaller	0.189883	0.388608	0.538952	0.64132	0.707476	0.790849	0.845227	0.886422	0.912858	0.934821	0.952188	0.961517	0.970698	0.97192	0.97192	0.97192	0.97192	0.97192	0.97192	0.97192	0.975203	0.976612	0.98163	0.994264	1
PF3D7_0602600	153622	3.26	16491.2	0.11	smaller	0.133502	0.330707	0.47005	0.586681	0.682184	0.757162	0.804415	0.838191	0.869233	0.885902	0.893505	0.897173	0.914127	0.914127	0.917782	0.917782	0.917782	0.934783	0.939075	0.947338	0.954757	0.962744	0.975783	0.992586	1
PF3D7_0706200	9046.33	0.94	1001.67	0.11	smaller	0.530901	0.787204	0.904205	0.982295	1	1	1	1	1	1	1	1	1	1	1	1	1	1	1	1	1	1	1	1	1
PF3D7_1026000	43127.6	1.85	4578.26	0.11	smaller	0.269724	0.541855	0.657863	0.709889	0.758235	0.793188	0.793188	0.804635	0.804635	0.821689	0.863175	0.873183	0.907873	0.907873	0.907873	0.91306	0.917692	0.925422	0.925422	0.947965	0.952789	0.96683	0.977408	0.994598	1
PF3D7_1235500	75005.4	2.44	8555.52	0.11	smaller	0.261875	0.465951	0.544171	0.574498	0.660864	0.731186	0.808886	0.849526	0.87476	0.887993	0.912135	0.912135	0.924894	0.924894	0.924894	0.924894	0.924894	0.924894	0.924894	0.924894	0.936123	0.936123	0.936123	0.988228	1
PF3D7_0219700	35311.4	1.8	4337.69	0.12	smaller	0.226058	0.567385	0.686288	0.71852	0.71852	0.744429	0.744429	0.744429	0.744429	0.744429	0.790555	0.790555	0.790555	0.790555	0.790555	0.790555	0.790555	0.807746	0.807746	0.807746	0.807746	0.807746	0.85479	0.951954	1
PF3D7_0410800	150176	3.43	18515.7	0.12	smaller	0.219972	0.356063	0.459919	0.553526	0.641048	0.725699	0.774702	0.823311	0.861954	0.901035	0.936907	0.954468	0.968355	0.97115	0.97694	0.981675	0.982143	0.984484	0.985455	0.986593	0.988054	0.989626	0.99482	0.998706	1
PF3D7_0704300	217362	3.98	25967.7	0.12	smaller	0.188642	0.320708	0.422067	0.501409	0.55985	0.598816	0.616166	0.637991	0.646306	0.656677	0.676763	0.692588	0.716532	0.735049	0.760879	0.787649	0.819395	0.849926	0.878093	0.900249	0.922399	0.942232	0.964889	0.988381	1
PF3D7_0713900	414973	5.4	51633.4	0.12	smaller	0.313904	0.313904	0.437298	0.437298	0.437298	0.594313	0.594313	0.645734	0.645734	0.645734	0.645734	0.645734	0.744218	0.744218	0.789008	0.789008	0.789008	0.858462	0.858462	0.858462	0.901802	0.943853	1	1	1
PF3D7_1310400	132780	3.22	16093.1	0.12	smaller	0.228955	0.355538	0.480439	0.568655	0.629188	0.66989	0.695175	0.719214	0.745663	0.779353	0.823066	0.866922	0.896826	0.90155	0.918404	0.929925	0.931957	0.935348	0.942595	0.949615	0.954262	0.964492	0.975456	0.995564	1
PF3D7_1415600	140606	3.25	16415.4	0.12	smaller	0.260571	0.32029	0.456862	0.629309	0.629309	0.687237	0.687237	0.687237	0.687237	0.687237	0.687237	0.687237	0.687237	0.687237	0.687237	0.687237	0.687237	0.687237	0.687237	0.746266	0.746266	0.746266	0.798859	0.798859	1
PF3D7_1128200	15515.6	1.29	2050.48	0.13	smaller	0.458916	0.598899	0.742808	0.873377	0.953601	1	1	1	1	1	1	1	1	1	1	1	1	1	1	1	1	1	1	1	1
PF3D7_1314400	14069.3	1.24	1871.36	0.13	smaller	0.45099	0.653371	0.753043	0.807082	0.852142	0.895578	0.918224	0.918224	0.918224	0.918224	0.95689	0.95689	1	1	1	1	1	1	1	1	1	1	1	1	1
PF3D7_1334400	36360.7	1.84	4547.74	0.13	smaller	0.190445	0.558642	0.748662	0.780653	0.880987	0.913226	0.942599	0.942599	0.942599	0.942599	0.971298	0.971298	0.971298	0.971298	0.971298	1	1	1	1	1	1	1	1	1	1
PF3D7_1416200	264761	4.58	35661.3	0.13	smaller	0.206412	0.296485	0.337363	0.458057	0.530004	0.530004	0.548083	0.548083	0.548083	0.548083	0.548083	0.607656	0.607656	0.607656	0.640332	0.640332	0.640332	0.709358	0.709358	0.709358	0.709358	0.709358	0.909694	0.909694	1
PF3D7_0206100	29084.6	1.76	4094.93	0.14	smaller	0.275312	0.572056	0.771444	0.91634	0.964768	0.992833	0.998401	0.998401	1	1	1	1	1	1	1	1	1	1	1	1	1	1	1	1	1
PF3D7_0401500	34619.8	1.89	4800.2	0.14	smaller	0.310217	0.524585	0.651515	0.738159	0.803345	0.853098	0.876292	0.896033	0.901672	0.909952	0.917506	0.920857	0.923263	0.925664	0.927948	0.930107	0.935281	0.936889	0.942112	0.948773	0.961507	0.964748	0.980356	0.990529	1
PF3D7_0523800	78691.6	2.69	10683.9	0.14	smaller	0.284166	0.454645	0.520652	0.561456	0.607574	0.625677	0.642578	0.649273	0.649273	0.661935	0.678173	0.678173	0.690381	0.743775	0.776004	0.834922	0.86623	0.894697	0.915657	0.936354	0.943517	0.950467	0.962247	0.982721	1
PF3D7_0909300	15725.4	1.33	2191.25	0.14	smaller	0.379239	0.742867	0.840679	0.940497	1	1	1	1	1	1	1	1	1	1	1	1	1	1	1	1	1	1	1	1	1
PF3D7_1110400	173819	3.88	24449	0.14	smaller	0.159486	0.298866	0.41593	0.511753	0.586795	0.653005	0.678006	0.703971	0.712086	0.716194	0.726289	0.739207	0.747488	0.754443	0.763705	0.771682	0.785159	0.799708	0.820804	0.839869	0.867769	0.89607	0.93328	0.973486	1
PF3D7_1132000	101061	3	13749.7	0.14	smaller	0.293438	0.441702	0.499377	0.628843	0.679598	0.744832	0.804351	0.821182	0.894206	0.926278	0.958473	0.958473	0.97466	0.97466	0.97466	0.989179	0.989179	1	1	1	1	1	1	1	1
PF3D7_1349900	22387.7	1.55	3105.21	0.14	smaller	0.280116	0.676649	0.8309	0.8309	0.845982	0.845982	0.845982	0.860267	0.860267	0.860267	0.860267	0.860267	0.860267	0.860267	0.860267	0.860267	0.883387	0.897729	0.921743	0.936559	0.960638	0.960638	0.987038	1	1
PF3D7_0530600	52001.9	2.36	7988.78	0.15	smaller	0.120807	0.396536	0.681966	0.82917	0.947332	0.979908	0.979908	1	1	1	1	1	1	1	1	1	1	1	1	1	1	1	1	1	1
PF3D7_1120000	128873	3.45	18748.6	0.15	smaller	0.162785	0.321511	0.449736	0.562128	0.624503	0.679596	0.720923	0.765956	0.765956	0.765956	0.797401	0.805179	0.813282	0.829453	0.843427	0.858278	0.858278	0.866332	0.886391	0.901346	0.916193	0.925631	0.968079	0.968079	1
PF3D7_1201200	25860.2	1.74	4006.75	0.15	smaller	0.269792	0.580751	0.6614	0.724627	0.753956	0.753956	0.753956	0.753956	0.753956	0.753956	0.753956	0.753956	0.782016	0.782016	0.782016	0.782016	0.782016	0.894569	0.920451	0.933397	0.933397	0.944755	0.95992	0.987729	1
PF3D7_1312100	159199	3.81	23431.6	0.15	smaller	0	0.19726	0.297076	0.549145	0.549145	0.718493	0.872786	0.916478	0.916478	0.916478	0.916478	0.916478	0.916478	0.916478	0.916478	0.916478	0.916478	1	1	1	1	1	1	1	1
PF3D7_1345400	174382	3.95	25499.5	0.15	smaller	0.0504791	0.150271	0.355612	0.507555	0.669589	0.790722	0.846064	0.913449	0.929269	0.948649	0.964335	0.969203	0.974829	0.980442	0.980442	0.980442	0.980442	0.980442	0.986138	0.986138	0.991292	0.991292	0.997372	0.997372	1
PF3D7_0108300	254834	4.84	40254	0.16	smaller	0.148267	0.267617	0.365641	0.443613	0.511094	0.564859	0.598037	0.629234	0.652388	0.677632	0.709655	0.725532	0.741231	0.745938	0.759823	0.776442	0.78789	0.806857	0.824223	0.846615	0.87207	0.898651	0.937571	0.969426	1
PF3D7_0926800	144900	3.76	22816.6	0.16	smaller	0.340557	0.414301	0.414301	0.526992	0.526992	0.583775	0.583775	0.583775	0.583775	0.583775	0.735413	0.735413	0.735413	0.787894	0.894905	0.946545	1	1	1	1	1	1	1	1	1
PF3D7_1107400	38567.8	2.12	6264.92	0.16	smaller	0.226106	0.481466	0.634204	0.698683	0.806214	0.898394	0.945614	0.972357	0.972357	0.972357	0.972357	0.972357	0.972357	0.972357	0.972357	0.972357	0.972357	0.972357	0.972357	0.972357	0.972357	1	1	1	1
PF3D7_1146600	150890	3.81	23485.3	0.16	smaller	0.0288764	0.248047	0.403327	0.522839	0.602753	0.725459	0.7355	0.764358	0.784517	0.784517	0.784517	0.821209	0.877557	0.9335	0.9335	0.9335	0.948812	0.948812	0.948812	0.948812	0.948812	0.964286	0.964286	0.964286	1
PF3D7_0602200	29422.4	1.91	4968.28	0.17	smaller	0.220761	0.526183	0.732003	0.807082	0.869686	0.869686	0.897178	0.897178	0.897178	0.897178	0.897178	0.897178	0.897178	0.897178	0.897178	0.897178	0.897178	0.897178	0.897178	0.897178	0.897178	0.921421	0.921421	0.921421	1
PF3D7_0626400	136204	3.74	22590.2	0.17	smaller	0.17419	0.250599	0.364286	0.546721	0.607754	0.61085	0.613671	0.665389	0.679794	0.734183	0.778286	0.784186	0.787099	0.787099	0.787099	0.832156	0.832156	0.832156	0.832156	0.880685	0.925731	0.925731	0.948221	1	1
PF3D7_1035900	65111.8	2.71	10875.5	0.17	smaller	0.0592126	0.354465	0.559917	0.683204	0.823462	0.921218	0.961911	0.9938	0.998392	0.998392	0.998392	0.998392	0.999199	0.999199	0.999199	0.999199	0.999199	0.999199	0.999199	0.999199	0.999199	0.999199	0.999199	1	1
PF3D7_1036900	192569	4.41	32775.3	0.17	smaller	0.172583	0.304841	0.397137	0.474768	0.535594	0.585664	0.610767	0.630837	0.642082	0.648708	0.661556	0.673155	0.681103	0.685323	0.697342	0.713355	0.728004	0.748628	0.768509	0.790852	0.820511	0.848542	0.89422	0.958644	1
PF3D7_0206500	164745	4.23	29831.4	0.18	smaller	0.236689	0.404304	0.4496	0.490355	0.531472	0.544899	0.550058	0.550058	0.550058	0.555583	0.555583	0.555583	0.555583	0.56119	0.56119	0.56119	0.571022	0.593564	0.622635	0.645129	0.702311	0.796122	0.877899	0.967885	1
PF3D7_0509800	182550	4.43	32949.2	0.18	smaller	0.268894	0.346529	0.346529	0.420899	0.606938	0.606938	0.606938	0.636303	0.651946	0.651946	0.651946	0.677619	0.736949	0.764573	0.764573	0.764573	0.764573	0.804237	0.804237	0.804237	0.804237	0.804237	0.836301	0.972286	1
PF3D7_0813000	70661.7	2.87	12418.6	0.18	smaller	0.307538	0.455251	0.506551	0.528735	0.546128	0.557306	0.557306	0.562797	0.562797	0.562797	0.572747	0.587149	0.603502	0.603502	0.6236	0.633552	0.649337	0.667878	0.703193	0.739599	0.749309	0.79708	0.849198	0.922044	1
PF3D7_1136000	411661	6.39	75610.4	0.18	smaller	0.121923	0.385938	0.385938	0.385938	0.428115	0.468773	0.54821	0.54821	0.54821	0.627862	0.664055	0.741517	0.858374	0.858374	0.893167	0.893167	0.893167	0.893167	0.893167	0.893167	0.893167	0.893167	0.893167	0.929413	1
PF3D7_1227600	131451	3.87	24295.7	0.18	smaller	0.183441	0.319781	0.424454	0.511633	0.631679	0.732718	0.786006	0.852986	0.89866	0.930695	0.97061	0.986643	0.992002	0.99371	0.99371	0.99371	0.99371	0.99371	0.99371	0.99371	0.99371	0.998396	0.998396	0.998396	1
PF3D7_1456900	16904.1	1.55	3105.59	0.18	smaller	0.301656	0.65929	0.825402	0.872013	0.92074	0.976436	0.984599	0.984599	0.984599	0.984599	0.984599	0.984599	0.984599	0.984599	0.984599	0.984599	0.984599	0.984599	0.984599	0.984599	0.984599	0.984599	0.984599	1	1
PF3D7_0307700	216125	4.91	41728.3	0.19	smaller	0.1294	0.237755	0.356095	0.430593	0.506592	0.537095	0.577602	0.590727	0.598239	0.603258	0.613201	0.619288	0.637432	0.64097	0.651274	0.665263	0.68822	0.708096	0.754286	0.789241	0.810978	0.829393	0.922187	0.965869	1
PF3D7_0309100	21418.7	1.74	4027.58	0.19	smaller	0.255058	0.58414	0.753349	0.839447	0.910741	0.974302	0.989096	1	1	1	1	1	1	1	1	1	1	1	1	1	1	1	1	1	1
PF3D7_0527600	52939.1	2.64	10230.4	0.19	smaller	0.155549	0.422744	0.544216	0.627684	0.674207	0.729304	0.803268	0.825668	0.862178	0.884115	0.890769	0.91213	0.926194	0.933102	0.953585	0.953585	0.959528	0.959528	0.959528	0.959528	0.959528	0.965533	0.972319	0.987023	1
PF3D7_0606100	67858.3	2.89	12602.2	0.19	smaller	0.180044	0.362779	0.516781	0.618958	0.728838	0.806188	0.821486	0.832242	0.832242	0.832242	0.832242	0.832242	0.837542	0.837542	0.842573	0.85704	0.875585	0.875585	0.875585	0.885365	0.885365	0.919541	0.95303	0.995049	1
PF3D7_0709200	32032.5	2.09	6065.2	0.19	smaller	0.250131	0.482628	0.673284	0.807936	0.891092	0.95141	0.980247	0.994612	0.994612	0.994612	0.998072	0.998072	1	1	1	1	1	1	1	1	1	1	1	1	1
PF3D7_0404300	74139.2	3.07	14473.6	0.2	smaller	0.149362	0.332758	0.490364	0.620793	0.741957	0.819054	0.871184	0.91892	0.937755	0.950585	0.962698	0.968747	0.973091	0.973091	0.973091	0.973091	0.975151	0.97731	0.97731	0.97731	0.979122	0.979122	0.987791	0.996201	1
PF3D7_0606600	280186	5.63	56671.3	0.2	smaller	0.162898	0.240742	0.337003	0.416238	0.473948	0.515522	0.553158	0.606469	0.664046	0.714342	0.808218	0.862672	0.898181	0.9066	0.91772	0.923423	0.927947	0.933459	0.935421	0.945751	0.951319	0.958101	0.974117	0.98281	1
PF3D7_0615100	49731	2.63	10154.9	0.2	smaller	0.148975	0.313662	0.610678	0.655118	0.825779	0.928826	0.949547	0.970054	0.980454	0.980454	0.980454	0.980454	0.980454	0.980454	0.980454	0.980454	0.980454	0.980454	0.980454	0.980454	0.980454	0.980454	0.980454	1	1
PF3D7_0830900	22935.8	1.84	4537.49	0.2	smaller	0.22701	0.552426	0.729218	0.889005	0.920801	0.920801	0.920801	0.920801	0.920801	0.920801	0.920801	0.920801	0.920801	0.920801	0.920801	0.975375	0.975375	0.975375	0.975375	0.975375	0.975375	1	1	1	1
PF3D7_1032000	86516.7	3.31	17096.6	0.2	smaller	0.0315137	0.167994	0.414429	0.691161	0.778374	0.891269	0.891269	0.911918	0.933918	0.933918	0.933918	0.933918	0.933918	0.933918	0.933918	0.933918	0.933918	0.961809	0.961809	0.961809	0.980918	0.980918	1	1	1
PF3D7_1205800	266853	5.49	53502.8	0.2	smaller	0.16737	0.284991	0.372096	0.431554	0.48017	0.521051	0.532084	0.543702	0.54565	0.550465	0.571709	0.595024	0.621074	0.634346	0.660923	0.690233	0.711758	0.736852	0.772583	0.81172	0.85199	0.897011	0.940113	0.984369	1
PF3D7_1442700	300791	5.79	60524.3	0.2	smaller	0.257348	0.257348	0.324789	0.324789	0.392412	0.528087	0.528087	0.528087	0.528087	0.528087	0.64103	0.64103	0.64103	0.64103	0.64103	0.691965	0.691965	0.729926	0.777174	0.777174	0.824549	0.885577	0.946952	0.946952	1
PF3D7_0710500	30247.1	2.16	6500.15	0.21	smaller	0.188466	0.452837	0.754661	0.894627	0.960374	0.9815	0.987916	0.987916	0.987916	0.987916	0.994184	0.994184	0.994184	0.994184	0.994184	0.994184	0.994184	0.994184	1	1	1	1	1	1	1
PF3D7_1000800	32412.7	2.2	6825.1	0.21	smaller	0.242286	0.445945	0.711756	0.744217	0.778152	0.778152	0.837759	0.869898	0.869898	0.869898	0.869898	0.869898	0.869898	0.869898	0.869898	0.869898	0.869898	0.869898	0.869898	0.929815	0.929815	0.929815	1	1	1
PF3D7_1245100	153031	4.37	32079.4	0.21	smaller	0.11229	0.198393	0.373898	0.46668	0.555996	0.645086	0.701909	0.739241	0.795482	0.872135	0.910299	0.936927	0.936927	0.936927	0.945261	0.950972	0.958922	0.962019	0.962019	0.962019	0.962019	0.971242	0.987567	0.990367	1
PF3D7_1357500	106222	3.73	22383.6	0.21	smaller	0	0.189402	0.447273	0.519631	0.519631	0.519631	0.519631	0.519631	0.519631	0.519631	0.519631	0.519631	0.519631	0.519631	0.519631	0.585946	0.585946	0.657872	0.731162	0.731162	0.791543	0.791543	0.791543	1	1
PF3D7_1428500	282190	5.74	59284.2	0.21	smaller	0.289734	0.415213	0.415213	0.415213	0.415213	0.529774	0.580146	0.63	0.63	0.63	0.63	0.63	0.725891	0.725891	0.816932	0.816932	0.816932	0.816932	0.816932	0.816932	0.896937	1	1	1	1
PF3D7_1468200	27081.1	2.05	5813.37	0.21	smaller	0.242582	0.490678	0.66923	0.845715	0.913187	0.97865	1	1	1	1	1	1	1	1	1	1	1	1	1	1	1	1	1	1	1
PF3D7_0323700	82849.6	3.38	17888.7	0.22	smaller	0.174458	0.32797	0.445406	0.590499	0.670838	0.754122	0.791838	0.835654	0.854344	0.858255	0.867524	0.871922	0.876495	0.882378	0.888237	0.899753	0.905511	0.911817	0.9229	0.936671	0.944835	0.963527	0.980991	0.995762	1
PF3D7_0511000	19966.7	1.81	4377.8	0.22	smaller	0.171547	0.577072	0.746466	0.807015	0.88614	0.929944	0.944846	0.974821	0.974821	0.974821	0.989878	0.989878	0.989878	0.989878	0.989878	0.989878	0.989878	1	1	1	1	1	1	1	1
PF3D7_0931400	37137.5	2.39	8192.35	0.22	smaller	0.116679	0.428999	0.611539	0.734112	0.877544	0.956551	0.956551	0.956551	0.956551	0.956551	0.956551	0.956551	0.956551	0.956551	0.956551	0.956551	0.956551	0.956551	0.956551	0.956551	0.956551	0.956551	0.956551	0.956551	1
PF3D7_1337400	69585.6	3.17	15510.5	0.22	smaller	0.292377	0.462347	0.48806	0.558486	0.558486	0.580298	0.603042	0.603042	0.603042	0.603042	0.603042	0.603042	0.603042	0.603042	0.603042	0.603042	0.603042	0.646074	0.646074	0.690527	0.730191	0.840787	0.903794	0.962131	1
PF3D7_1442600	412442	6.94	90985.6	0.22	smaller	0.0719314	0.200412	0.258721	0.356889	0.408202	0.457666	0.502733	0.502733	0.502733	0.623957	0.760846	0.760846	0.809938	0.907906	0.907906	0.907906	0.947236	0.947236	0.947236	0.947236	0.947236	1	1	1	1
PF3D7_0415400	23776.3	2	5501.47	0.23	smaller	0.28275	0.499555	0.665116	0.844848	0.890663	0.942547	0.947863	0.959327	0.964755	0.970449	0.973045	0.973045	0.973045	0.973045	0.973045	0.973045	0.975365	0.979236	0.979236	0.979236	0.979236	0.979236	0.984533	0.994935	1
PF3D7_0622400	16012.1	1.68	3718.44	0.23	smaller	0.352636	0.568176	0.759907	0.857127	0.89285	0.910067	0.925754	0.929983	0.933988	0.933988	0.93782	0.93782	0.942092	0.94607	0.953437	0.953437	0.95686	0.95686	0.95686	0.96913	0.96913	0.986422	0.99033	0.998004	1
PF3D7_1017100	36381.4	2.4	8270.67	0.23	smaller	0.0825225	0.40657	0.6407	0.781477	0.840346	0.868719	0.972124	1	1	1	1	1	1	1	1	1	1	1	1	1	1	1	1	1	1
PF3D7_1458700	42041.9	2.59	9853.66	0.23	smaller	0.178564	0.230119	0.685575	0.784349	0.784349	0.824046	0.824046	0.824046	0.824046	0.824046	0.89472	0.89472	0.89472	0.89472	0.89472	0.89472	0.89472	0.921059	0.921059	0.957414	0.957414	0.957414	1	1	1
PF3D7_0305700	16129.9	1.73	3948.76	0.24	smaller	0.273609	0.58411	0.780808	0.881227	0.916221	0.96682	0.96682	0.96682	0.96682	0.96682	0.96682	0.96682	0.96682	0.96682	0.96682	0.96682	0.96682	0.96682	0.96682	0.96682	0.96682	0.96682	0.96682	1	1
PF3D7_0321600	86590.5	3.58	20356.4	0.24	smaller	0.226431	0.286719	0.380363	0.588369	0.665533	0.769283	0.878312	0.89248	0.89248	0.912626	0.912626	0.912626	0.926252	0.93894	0.963625	0.963625	0.963625	0.963625	0.974963	0.987536	0.987536	0.987536	1	1	1
PF3D7_0323500	37437.4	2.51	9123.87	0.24	smaller	0.29603	0.412775	0.585266	0.759685	0.889652	0.889652	0.889652	0.889652	0.889652	0.889652	0.911957	0.911957	0.911957	0.935115	0.956558	0.956558	0.956558	0.956558	0.977251	0.977251	0.977251	0.977251	1	1	1
PF3D7_0704400	118764	4.15	28509.8	0.24	smaller	0.185297	0.38592	0.495179	0.495179	0.527229	0.619914	0.732509	0.809158	0.854072	0.854072	0.881574	0.908112	0.908112	0.908112	0.908112	0.908112	0.908112	0.96961	0.96961	0.96961	0.96961	0.96961	0.96961	1	1
PF3D7_0723400	167820	4.86	40682.4	0.24	smaller	0.191118	0.315297	0.395362	0.457851	0.506957	0.567461	0.597147	0.626601	0.64033	0.650618	0.671699	0.717559	0.771301	0.813027	0.834994	0.855738	0.866498	0.877155	0.890769	0.904397	0.916439	0.934801	0.95817	0.98497	1
PF3D7_0804900	56465.8	3	13689.1	0.24	smaller	0.177604	0.402762	0.500103	0.50996	0.62918	0.640036	0.669147	0.684524	0.684524	0.694217	0.698638	0.70717	0.712099	0.712099	0.73464	0.748	0.751949	0.786419	0.819232	0.828329	0.840667	0.861927	0.870945	0.922396	1
PF3D7_1211800	42803	2.66	10441.8	0.24	smaller	0.191566	0.3976	0.552756	0.618364	0.690822	0.726541	0.760544	0.774059	0.783685	0.791198	0.801071	0.811149	0.821654	0.837821	0.851999	0.87084	0.887496	0.897255	0.912143	0.927993	0.939239	0.951618	0.964859	0.976077	1
PF3D7_1246300	103949	3.93	25155.1	0.24	smaller	0.0317132	0.1961	0.392898	0.508489	0.556959	0.64549	0.674395	0.727393	0.76675	0.777148	0.816853	0.825937	0.846929	0.846929	0.855979	0.865394	0.865394	0.865394	0.882861	0.882861	0.891618	0.922677	0.934022	0.96328	1
PF3D7_1345500	32767.1	2.36	7991.45	0.24	smaller	0.20715	0.428222	0.626047	0.704692	0.848604	0.952553	0.992813	0.992813	0.992813	1	1	1	1	1	1	1	1	1	1	1	1	1	1	1	1
PF3D7_1355700	151452	4.64	36657.4	0.24	smaller	0.101156	0.184266	0.291356	0.445118	0.530973	0.624884	0.692917	0.740275	0.791614	0.806784	0.82835	0.835746	0.836931	0.839136	0.845675	0.847845	0.854234	0.864483	0.882172	0.911196	0.923825	0.94898	0.963749	0.987843	1
PF3D7_1366900	78524.8	3.49	19219.8	0.24	smaller	0.173397	0.296015	0.447002	0.556202	0.644022	0.699074	0.74376	0.773942	0.789928	0.804994	0.828789	0.849916	0.858055	0.867624	0.881889	0.894657	0.90412	0.917058	0.927286	0.941448	0.947237	0.956815	0.965546	0.98534	1
PF3D7_0916900	39468.7	2.59	9820.32	0.25	smaller	0.0868294	0.458567	0.528952	0.811054	0.881629	0.941338	0.941338	1	1	1	1	1	1	1	1	1	1	1	1	1	1	1	1	1	1
PF3D7_1038400	1.09858e+06	11.39	278338	0.25	smaller	0	0.00404822	0.0128119	0.0176973	0.0339919	0.0339919	0.059036	0.0899001	0.154065	0.224971	0.39012	0.674116	0.836226	0.919702	0.967805	0.989232	0.992929	0.992929	0.992929	0.992929	0.996499	0.996499	0.996499	1	1
PF3D7_1205600	38993.8	2.6	9942.7	0.25	smaller	0.0516734	0.30383	0.629207	0.779073	0.914847	0.972867	0.994012	1	1	1	1	1	1	1	1	1	1	1	1	1	1	1	1	1	1
PF3D7_1307200	38888.6	2.58	9788.55	0.25	smaller	0.122815	0.394775	0.574662	0.680588	0.748298	0.814532	0.814532	0.845172	0.845172	0.845172	0.845172	0.845172	0.845172	0.845172	0.854967	0.873875	0.873875	0.873875	0.873875	0.884468	0.884468	0.901172	0.942352	0.981337	1
PF3D7_0506500	469585	7.9	121819	0.26	smaller	0.11649	0.247276	0.329233	0.380975	0.426052	0.460815	0.465346	0.503983	0.508531	0.508531	0.525688	0.548896	0.566147	0.574753	0.605254	0.620728	0.644001	0.666912	0.681266	0.715792	0.730185	0.785926	0.897096	0.96228	1
PF3D7_0907900	28376.2	2.28	7390.8	0.26	smaller	0.274125	0.465195	0.588416	0.698585	0.770256	0.839609	0.868128	0.876515	0.892401	0.907684	0.920626	0.935824	0.947122	0.947122	0.947122	0.952188	0.954451	0.962004	0.966704	0.972503	0.977447	0.98202	0.987187	0.99506	1
PF3D7_1224500	31527.3	2.37	8047.19	0.26	smaller	0.263112	0.446606	0.590868	0.754151	0.806614	0.857186	0.903262	0.952948	1	1	1	1	1	1	1	1	1	1	1	1	1	1	1	1	1
PF3D7_1243600	12882.8	1.61	3382.02	0.26	smaller	0.371119	0.580873	0.72367	0.793256	0.857812	0.956935	0.956935	0.97299	0.97299	0.97299	0.97299	0.97299	0.97299	0.97299	0.97299	0.97299	0.97299	0.97299	0.97299	0.97299	0.97299	0.97299	0.97299	0.97299	1
PF3D7_1418200	19205.4	1.92	5018.75	0.26	smaller	0.283647	0.518084	0.618382	0.696156	0.791375	0.867387	0.928557	0.946501	0.982903	1	1	1	1	1	1	1	1	1	1	1	1	1	1	1	1
PF3D7_1457200	11708.8	1.54	3045.64	0.26	smaller	0.244449	0.716609	0.836998	0.902442	0.981995	0.991416	1	1	1	1	1	1	1	1	1	1	1	1	1	1	1	1	1	1	1
PF3D7_0803200	86688.8	3.82	23594.5	0.27	smaller	0.14493	0.262722	0.356863	0.532119	0.7473	0.77617	0.817374	0.881165	0.911369	0.939119	0.969591	0.969591	0.977646	0.977646	0.977646	0.985027	0.985027	0.985027	0.99173	1	1	1	1	1	1
PF3D7_1149100	50996.9	3.01	13847.2	0.27	smaller	0.125487	0.313831	0.498025	0.636836	0.784202	0.848555	0.883129	0.913673	0.930985	0.944354	0.96124	0.967173	0.967173	0.970095	0.970095	0.977253	0.977253	0.981411	0.984589	0.988449	0.990194	0.990194	0.99076	0.998534	1
PF3D7_1226300	33247.2	2.51	9127.97	0.27	smaller	0.0826781	0.373136	0.623768	0.813646	0.910442	0.947765	1	1	1	1	1	1	1	1	1	1	1	1	1	1	1	1	1	1	1
PF3D7_1440000	258841	6.15	69158.3	0.27	smaller	0.136599	0.226374	0.32188	0.385162	0.4256	0.492756	0.542558	0.57836	0.620741	0.674082	0.763289	0.837131	0.899012	0.924874	0.942043	0.966725	0.975301	0.975301	0.975301	0.983644	0.983644	0.983644	0.983644	0.983644	1
PF3D7_1453700	30471.9	2.4	8270.99	0.27	smaller	0.231252	0.456353	0.565719	0.62572	0.679913	0.734605	0.762124	0.773252	0.783791	0.79116	0.797881	0.815158	0.833894	0.840873	0.851546	0.851546	0.858102	0.878076	0.89502	0.913478	0.922857	0.932951	0.941052	0.97378	1
PF3D7_0108500	19722.8	2	5480.58	0.28	smaller	0.255025	0.500167	0.627485	0.746615	0.853044	0.929429	0.962095	0.990776	1	1	1	1	1	1	1	1	1	1	1	1	1	1	1	1	1
PF3D7_0202400	141763	4.78	39218.8	0.28	smaller	0.148161	0.253306	0.376357	0.473452	0.507483	0.581474	0.605605	0.639327	0.684035	0.801289	0.910555	0.925296	0.928703	0.928703	0.931937	0.944291	0.957216	0.960602	0.967501	0.980075	0.989159	0.991916	0.995033	0.998409	1
PF3D7_0607600	101173	4.17	28811.8	0.28	smaller	0.17829	0.255505	0.32559	0.473082	0.631571	0.750479	0.804647	0.892265	0.919923	0.948932	0.948932	1	1	1	1	1	1	1	1	1	1	1	1	1	1
PF3D7_0623200	43751.2	2.85	12154.1	0.28	smaller	0.11096	0.299204	0.536819	0.730139	0.820583	0.904807	0.961091	0.976336	1	1	1	1	1	1	1	1	1	1	1	1	1	1	1	1	1
PF3D7_1111900	28267.2	2.33	7778.5	0.28	smaller	0.122072	0.404168	0.690461	0.773759	0.872978	0.91495	0.958715	0.958715	0.958715	0.958715	0.958715	0.958715	0.958715	0.958715	0.958715	0.958715	0.958715	0.958715	0.958715	0.958715	0.958715	0.958715	0.958715	1	1
PF3D7_1209300	170747	5.23	48079.8	0.28	smaller	0.143334	0.288263	0.374896	0.449103	0.48862	0.537785	0.558453	0.570318	0.57945	0.583602	0.592621	0.601799	0.608503	0.614746	0.631519	0.648122	0.671334	0.693109	0.723304	0.770942	0.82279	0.879637	0.927997	0.966568	1
PF3D7_0301600	87453.9	3.94	25339	0.29	smaller	0.167316	0.31854	0.425925	0.504791	0.569976	0.621036	0.665525	0.687267	0.697767	0.714364	0.735237	0.749537	0.765372	0.777611	0.793345	0.813748	0.832874	0.852591	0.874874	0.885875	0.903884	0.925435	0.955904	0.983111	1
PF3D7_0703500	264751	6.43	76592.2	0.29	smaller	0.112994	0.210859	0.295686	0.360862	0.416278	0.47929	0.527481	0.569088	0.615228	0.657435	0.707151	0.742201	0.766254	0.777759	0.795952	0.809503	0.820686	0.832573	0.851332	0.866956	0.882766	0.905702	0.934301	0.975236	1
PF3D7_0409600	134118	4.82	39937.5	0.3	smaller	0.0232284	0.123827	0.269923	0.392905	0.523712	0.570188	0.570188	0.616616	0.690486	0.720837	0.7775	0.807015	0.821591	0.850227	0.864825	0.878914	0.90355	0.90355	0.90355	0.90355	0.90355	0.920075	0.986552	0.986552	1
PF3D7_0902700	52477.1	3.2	15856.7	0.3	smaller	0.210675	0.357741	0.439578	0.740656	0.740656	0.811984	0.914159	0.969366	0.969366	0.969366	0.969366	1	1	1	1	1	1	1	1	1	1	1	1	1	1
PF3D7_1351800	27642.5	2.39	8165.31	0.3	smaller	0.199933	0.435495	0.602838	0.741487	0.852035	0.917245	0.94551	0.966454	0.972985	0.974923	0.979576	0.983084	0.98577	0.986866	0.988661	0.990084	0.990713	0.992281	0.992934	0.994505	0.995879	0.997358	0.998924	0.999313	1
PF3D7_1035300	140967	4.98	43101.3	0.31	smaller	0.0389572	0.115762	0.21788	0.352762	0.502361	0.625565	0.66362	0.70226	0.741087	0.776062	0.816707	0.850129	0.88162	0.926057	0.944072	0.957983	0.963481	0.969699	0.974863	0.979139	0.982849	0.984858	0.988208	0.995614	1
PF3D7_0110500	268042	6.77	86189.5	0.32	smaller	0.0879419	0.169592	0.238789	0.324158	0.395202	0.470395	0.5086	0.554539	0.583554	0.612207	0.641395	0.671113	0.692151	0.692151	0.711969	0.72661	0.74111	0.768129	0.797755	0.834625	0.872139	0.923121	0.944922	0.9765	1
PF3D7_0202100	35303.5	2.76	11308.6	0.32	smaller	0.0503213	0.287531	0.568714	0.762185	0.83398	0.83398	0.849743	0.849743	0.849743	0.849743	0.849743	0.849743	0.849743	0.849743	0.849743	0.849743	0.877257	0.877257	0.877257	0.893103	0.893103	0.920905	0.920905	0.954942	1
PF3D7_0516800	276253	6.84	88166.7	0.32	smaller	0.120653	0.28229	0.382341	0.428493	0.474613	0.482696	0.503215	0.513242	0.513242	0.52113	0.539119	0.549534	0.553545	0.565286	0.597463	0.611934	0.621574	0.628243	0.643043	0.669787	0.730617	0.822329	0.878366	0.952039	1
PF3D7_1120900	13161.2	1.78	4220.59	0.32	smaller	0.297719	0.556768	0.627927	0.694789	0.745626	0.805339	0.805339	0.805339	0.811656	0.820135	0.824003	0.827735	0.862234	0.862234	0.865952	0.869821	0.87673	0.87673	0.883907	0.897189	0.904385	0.928822	0.948546	0.96404	1
PF3D7_1248400	34707	2.74	11126.5	0.32	smaller	0.251984	0.42591	0.526592	0.593211	0.677234	0.797864	0.841221	0.878122	0.910228	0.918211	0.941467	0.941467	0.9737	0.9737	0.9737	0.988157	0.994613	1	1	1	1	1	1	1	1
PF3D7_1360700	130556	4.89	41266	0.32	smaller	0.137493	0.28831	0.33123	0.43193	0.508493	0.508493	0.525304	0.58875	0.605917	0.605917	0.646979	0.646979	0.683604	0.683604	0.683604	0.683604	0.692289	0.710652	0.719925	0.719925	0.75887	0.781107	0.845822	0.943942	1
PF3D7_1472600	66476	3.64	21244	0.32	smaller	0.089645	0.179882	0.377426	0.567939	0.719954	0.793537	0.926391	0.960716	0.9878	0.991168	0.991168	0.991168	0.991168	0.991168	0.991168	0.991168	0.991168	0.991168	0.996825	0.996825	0.996825	0.996825	0.996825	0.996825	1
PF3D7_0521400	66471.8	3.71	22134.2	0.33	smaller	0.0699384	0.211321	0.38166	0.548281	0.670425	0.798724	0.877101	0.925505	0.948964	0.963156	0.973914	0.977769	0.980343	0.981335	0.982223	0.983608	0.983608	0.986016	0.987301	0.989943	0.991661	0.992494	0.993992	0.996399	1
PF3D7_0618500	34018.8	2.75	11267.8	0.33	smaller	0.11917	0.264281	0.578067	0.750878	0.778641	0.810373	0.86266	0.902762	0.902762	0.902762	0.902762	0.902762	0.902762	0.902762	0.902762	0.926587	0.926587	0.926587	0.926587	0.926587	0.926587	0.926587	0.926587	0.976769	1
PF3D7_0924400	144592	5.22	47749.7	0.33	smaller	0.155266	0.315395	0.437463	0.488841	0.488841	0.540617	0.540617	0.540617	0.540617	0.540617	0.540617	0.540617	0.540617	0.540617	0.540617	0.540617	0.581784	0.616138	0.642158	0.736993	0.736993	0.813023	0.813023	0.91011	1
PF3D7_1229600	138638	5.11	45638	0.33	smaller	0.0455611	0.142238	0.223391	0.333459	0.488336	0.592407	0.707439	0.7983	0.858564	0.881017	0.92752	0.938024	0.938024	0.944078	0.946959	0.960626	0.960626	0.974825	0.974825	0.98417	0.98417	0.989082	0.991858	0.991858	1
PF3D7_1317400	23178.4	2.33	7724.87	0.33	smaller	0.280255	0.45185	0.598831	0.673743	0.723202	0.771694	0.787334	0.808988	0.808988	0.808988	0.829845	0.839907	0.851535	0.874737	0.877497	0.885375	0.901676	0.916225	0.923481	0.928846	0.943634	0.959295	0.973556	0.992373	1
PF3D7_1334300	54319.1	3.36	17689.3	0.33	smaller	0.0453149	0.247981	0.441192	0.604752	0.702319	0.753852	0.793921	0.806017	0.817471	0.829485	0.841638	0.869805	0.882024	0.894216	0.910552	0.91615	0.930834	0.936906	0.947073	0.947073	0.957268	0.96716	0.978337	0.989313	1
PF3D7_0113700	46958.6	3.22	16127.7	0.34	smaller	0.0886426	0.29323	0.469203	0.606197	0.675257	0.727422	0.754492	0.771369	0.773588	0.777758	0.781534	0.789614	0.802241	0.810081	0.829328	0.833104	0.845082	0.86326	0.870265	0.895319	0.902343	0.918206	0.951107	0.983308	1
PF3D7_0814500	90239.9	4.28	30606.1	0.34	smaller	0.335293	0.351903	0.389888	0.485813	0.535955	0.600401	0.600401	0.632059	0.722	0.722	0.722	0.791195	0.791195	0.806086	0.833661	0.833661	0.861639	0.898912	0.898912	0.91533	0.91533	0.91533	0.91533	0.944057	1
PF3D7_1140200	52581.1	3.39	18088.4	0.34	smaller	0.0296211	0.20882	0.423837	0.617678	0.717042	0.824991	0.878988	0.98162	1	1	1	1	1	1	1	1	1	1	1	1	1	1	1	1	1
PF3D7_1357600	14565.4	1.91	4966.93	0.34	smaller	0.311507	0.517726	0.668259	0.766384	0.879738	0.935354	0.968611	0.978939	0.983595	0.983595	0.983595	0.983595	0.983595	0.983595	0.983595	0.983595	0.983595	0.983595	0.983595	0.983595	0.983595	0.995656	0.995656	0.995656	1
PF3D7_1443100	67562.6	3.77	22927.4	0.34	smaller	0.152331	0.258794	0.394354	0.531815	0.576212	0.64754	0.682084	0.714532	0.735768	0.739955	0.756023	0.77398	0.790823	0.796097	0.811734	0.816923	0.827667	0.842761	0.853209	0.877903	0.908569	0.94592	0.968524	0.989924	1
PF3D7_0305000	44869.1	3.17	15507	0.35	smaller	0.059154	0.201823	0.466274	0.665569	0.788609	0.896903	0.962031	0.984833	0.992347	0.993513	0.993513	0.99679	0.999021	0.999021	0.999021	0.999021	0.999021	0.999021	1	1	1	1	1	1	1
PF3D7_0524600	29859	2.65	10346.5	0.35	smaller	0.211772	0.3962	0.556089	0.671445	0.784333	0.863356	0.895234	0.915614	0.926521	0.929623	0.938113	0.938113	0.938113	0.941261	0.941261	0.941261	0.946317	0.946317	0.946317	0.956035	0.966565	0.971673	0.983219	0.991721	1
PF3D7_0527200	70688.5	3.88	24523.5	0.35	smaller	0	0.0277208	0.275711	0.529841	0.655002	0.82822	0.866948	0.902609	0.935822	0.947522	0.958115	0.958115	0.958115	0.958115	0.958115	0.958115	0.958115	0.958115	0.958115	0.969012	0.969012	0.969012	0.969012	0.969012	1
PF3D7_0703700	28497	2.62	10059.7	0.35	smaller	0.181561	0.392432	0.566934	0.694551	0.803014	0.886733	0.926785	0.963477	0.977252	0.982883	0.991807	0.992794	0.995648	0.995648	0.995648	0.997695	0.997695	0.998076	0.999501	0.999501	0.999501	0.999501	0.999501	0.999501	1
PF3D7_0813600	31331.4	2.73	11077.3	0.35	smaller	0.201187	0.380863	0.543949	0.716068	0.716068	0.716068	0.716068	0.716068	0.716068	0.716068	0.852627	0.852627	0.852627	0.852627	0.852627	0.852627	0.852627	0.944423	0.944423	0.944423	0.944423	1	1	1	1
PF3D7_1108000	66505.6	3.82	23596	0.35	smaller	0.12065	0.250873	0.414335	0.519209	0.563854	0.659982	0.742458	0.781986	0.800702	0.810517	0.837378	0.837378	0.887292	0.887292	0.887292	0.896247	0.920239	0.926912	0.926912	0.926912	0.926912	0.934994	0.944126	0.973806	1
PF3D7_1206400	41902.5	3.09	14680	0.35	smaller	0.101998	0.256671	0.482394	0.671253	0.776784	0.87162	0.935655	0.962782	0.962782	0.964156	0.969133	0.973934	0.987805	0.987805	0.987805	0.987805	0.990028	0.990028	0.990028	0.995148	0.997462	0.997462	1	1	1
PF3D7_1478000	33396.6	2.78	11556.6	0.35	smaller	0.0880871	0.372488	0.535501	0.651753	0.764347	0.83728	0.868754	0.868754	0.868754	0.868754	0.877717	0.877717	0.877717	0.877717	0.882462	0.900391	0.912401	0.925763	0.925763	0.925763	0.934102	0.942192	0.951334	0.973777	1
PF3D7_0319200	108238	4.77	39037.2	0.36	smaller	0.0669178	0.0905296	0.184683	0.338165	0.548257	0.707858	0.806094	0.877992	0.933496	0.942366	0.983707	0.983707	0.983707	0.992109	0.992109	0.992109	0.992109	0.992109	0.992109	0.992109	0.992109	0.992109	0.992109	0.992109	1
PF3D7_0527100	17400.1	2.12	6270.23	0.36	smaller	0.30861	0.48938	0.576328	0.650338	0.678435	0.705519	0.724026	0.737331	0.737331	0.737331	0.737331	0.754779	0.76752	0.76752	0.78549	0.797546	0.815679	0.833529	0.858324	0.883827	0.889434	0.900315	0.933285	0.958055	1
PF3D7_0932200	19005.2	2.2	6781.2	0.36	smaller	0.231164	0.471165	0.617485	0.709311	0.787175	0.851685	0.869546	0.87329	0.87329	0.87329	0.87329	0.87329	0.87329	0.87329	0.87329	0.87329	0.87329	0.883404	0.883404	0.897363	0.904293	0.915484	0.93058	0.963613	1
PF3D7_1001700	32163.4	2.78	11549.5	0.36	smaller	0.206813	0.380643	0.533377	0.645725	0.753747	0.839606	0.89255	0.926318	0.935776	0.938256	0.940518	0.940518	0.94304	0.94304	0.94304	0.945351	0.945351	0.945351	0.94745	0.94745	0.952071	0.962949	0.978468	0.993232	1
PF3D7_1021800	244749	6.82	87531.3	0.36	smaller	0.109603	0.268495	0.324009	0.413595	0.42988	0.464191	0.507786	0.523467	0.535942	0.546155	0.569444	0.573939	0.584325	0.584325	0.612098	0.616857	0.625177	0.65117	0.678974	0.738638	0.797514	0.863187	0.91587	0.979405	1
PF3D7_1333400	28066.3	2.62	10054.9	0.36	smaller	0.118578	0.352736	0.591851	0.677033	0.774614	0.851877	0.893008	0.910749	0.910749	0.910749	0.918786	0.918786	0.918786	0.918786	0.927294	0.935505	0.942684	0.942684	0.950141	0.950141	0.950141	0.950141	0.950141	0.975953	1
PF3D7_1413500	40247	3.08	14492.7	0.36	smaller	0.104126	0.273569	0.489363	0.629913	0.755647	0.83808	0.90584	0.954707	0.972998	0.976079	0.986184	0.994436	0.998956	0.998956	0.998956	0.998956	0.998956	1	1	1	1	1	1	1	1
PF3D7_1423700	183463	6.05	66695.4	0.36	smaller	0.119014	0.215577	0.296039	0.374793	0.435013	0.498141	0.537244	0.581711	0.610082	0.637803	0.672499	0.703807	0.724657	0.736662	0.749968	0.764259	0.777518	0.794194	0.813984	0.829872	0.854002	0.879354	0.915857	0.967557	1
PF3D7_0420400	31550.8	2.8	11740.4	0.37	smaller	0.187308	0.369315	0.532318	0.676316	0.817351	0.889431	0.916288	0.950075	0.959217	0.961633	0.971332	0.985372	1	1	1	1	1	1	1	1	1	1	1	1	1
PF3D7_0623100	91088.4	4.46	33510.5	0.37	smaller	0.127128	0.270087	0.371184	0.465584	0.540659	0.603584	0.646785	0.677465	0.698381	0.716956	0.733818	0.744283	0.751237	0.756361	0.765116	0.773013	0.784607	0.80113	0.823929	0.84576	0.864743	0.890039	0.920034	0.970315	1
PF3D7_1251200	68971.3	3.94	25311.6	0.37	smaller	0.138284	0.25136	0.357686	0.50951	0.575554	0.677482	0.704372	0.711025	0.713275	0.715388	0.735768	0.75624	0.760284	0.764256	0.787813	0.799539	0.799539	0.799539	0.822378	0.838123	0.842031	0.872993	0.901726	0.95048	1
PF3D7_1330300	39549.2	3.08	14549.4	0.37	smaller	0.212931	0.372702	0.49326	0.576469	0.66887	0.703151	0.724739	0.748074	0.759018	0.76723	0.780628	0.793557	0.806668	0.811919	0.823046	0.83716	0.849723	0.868206	0.884013	0.900096	0.916594	0.932454	0.963795	0.985214	1
PF3D7_1420000	53688.8	3.53	19750.1	0.37	smaller	0.0987453	0.291386	0.442022	0.551912	0.615178	0.680501	0.708638	0.722543	0.727031	0.753044	0.760844	0.777049	0.783681	0.790248	0.805223	0.818998	0.824453	0.835803	0.856248	0.864633	0.873154	0.88646	0.920292	0.975282	1
PF3D7_0109400	19578.4	2.28	7367.78	0.38	smaller	0.199148	0.421758	0.701888	0.791555	0.938697	0.938697	0.979861	0.979861	0.979861	0.979861	0.979861	0.979861	0.979861	0.979861	0.979861	0.979861	0.979861	0.979861	0.979861	0.979861	0.979861	0.979861	0.979861	1	1
PF3D7_0219100	49858.8	3.46	18894.9	0.38	smaller	0.090568	0.206137	0.414625	0.600583	0.718365	0.762673	0.762673	0.812857	0.836035	0.878717	0.903306	0.924705	0.924705	0.924705	0.935364	0.935364	0.935364	0.935364	0.945651	0.957058	0.957058	0.967066	0.978375	0.978375	1
PF3D7_0912100	52388.8	3.53	19808.8	0.38	smaller	0	0.121116	0.38331	0.602554	0.793863	0.793863	0.908635	0.969256	1	1	1	1	1	1	1	1	1	1	1	1	1	1	1	1	1
PF3D7_0928900	23500.1	2.5	9043.19	0.38	smaller	0.186387	0.39686	0.604871	0.760412	0.876302	0.93656	0.981944	0.992371	0.997658	0.997658	0.997658	0.997658	0.997658	0.997658	0.997658	0.997658	0.997658	0.997658	0.997658	0.997658	0.997658	0.997658	0.997658	0.997658	1
PF3D7_1202100	46568.4	3.35	17603.7	0.38	smaller	0.0114063	0.147719	0.423131	0.641297	0.749345	0.86644	0.935879	0.966704	1	1	1	1	1	1	1	1	1	1	1	1	1	1	1	1	1
PF3D7_0308300	38919.6	3.15	15303	0.39	smaller	0.146779	0.354446	0.483146	0.594994	0.705391	0.837294	0.85162	0.868377	0.877674	0.888672	0.900517	0.918619	0.92567	0.932927	0.946618	0.94889	0.958822	0.96375	0.972898	0.975186	0.975186	0.97785	0.97785	0.986989	1
PF3D7_1318100	22706.3	2.46	8792.73	0.39	smaller	0.220787	0.383344	0.634226	0.755134	0.851	0.918759	0.957856	0.981089	0.987594	0.987594	0.989531	0.989531	0.989531	0.989531	0.989531	0.989531	0.989531	0.989531	0.989531	0.989531	0.989531	0.989531	0.993094	0.996593	1
PF3D7_1334700	22972.3	2.48	8875.82	0.39	smaller	0.241583	0.42514	0.58265	0.764124	0.843014	0.910353	0.950452	0.987315	0.99141	1	1	1	1	1	1	1	1	1	1	1	1	1	1	1	1
PF3D7_1401300	55162.7	3.65	21296.2	0.39	smaller	0.0745343	0.249307	0.38569	0.562271	0.730035	0.898331	0.920942	0.933148	0.955387	0.959234	0.959234	0.959234	0.990538	0.990538	0.990538	0.990538	0.990538	0.99577	0.99577	0.99577	0.99577	0.99577	1	1	1
PF3D7_0110800	41975.9	3.27	16629	0.4	smaller	0.208359	0.334408	0.451086	0.63304	0.689122	0.723618	0.749558	0.762177	0.787571	0.822063	0.856363	0.88635	0.905471	0.911407	0.911407	0.928682	0.934728	0.947397	0.947397	0.947397	0.952715	0.964725	0.983276	0.983276	1
PF3D7_0220000	175553	6.21	70737.7	0.4	smaller	0.0477109	0.137892	0.222261	0.309738	0.403708	0.487908	0.54626	0.608077	0.652675	0.692853	0.728235	0.762438	0.783095	0.819111	0.836611	0.857522	0.874595	0.891872	0.908263	0.926188	0.941863	0.956723	0.971194	0.986771	1
PF3D7_0621800	20610.3	2.39	8206.78	0.4	smaller	0.181197	0.402682	0.651688	0.751593	0.838091	0.904571	0.935378	0.957211	0.957211	0.960534	0.966551	0.972356	0.972356	0.972356	0.972356	0.987659	0.990346	0.990346	0.990346	0.993441	0.993441	0.993441	0.997066	0.997066	1
PF3D7_1001300	33121.5	2.95	13219.1	0.4	smaller	0.081393	0.271246	0.51131	0.694489	0.831225	0.902135	0.927051	0.95392	0.960281	0.960281	0.980527	0.98704	0.98704	0.98704	0.98704	0.98704	0.98704	0.993784	0.993784	0.993784	1	1	1	1	1
PF3D7_1334200	62634.9	3.93	25179.7	0.4	smaller	0.0655259	0.235204	0.380193	0.509259	0.665686	0.710467	0.743107	0.783369	0.791702	0.791702	0.791702	0.800234	0.853568	0.870123	0.878562	0.878562	0.878562	0.878562	0.878562	0.878562	0.878562	0.904866	0.943298	0.968902	1
PF3D7_1478600	143762	5.69	58024.3	0.4	smaller	0.11582	0.211921	0.308188	0.396207	0.459397	0.518607	0.549715	0.585341	0.599619	0.620749	0.651802	0.683142	0.712137	0.748301	0.784282	0.81258	0.840429	0.865752	0.889015	0.911105	0.933381	0.949972	0.970007	0.991399	1
PF3D7_0831000	50987.5	3.63	21072.6	0.41	smaller	0.0989274	0.174068	0.347578	0.589389	0.755949	0.842374	0.870241	0.905343	0.924558	0.929335	0.946638	0.950811	0.955634	0.965258	0.965258	0.969584	0.969584	0.982481	0.982481	0.987432	0.987432	0.991336	0.991336	1	1
PF3D7_1244400	159406	6	65634	0.41	smaller	0.0330502	0.147558	0.329445	0.428036	0.473769	0.499905	0.519988	0.519988	0.540496	0.540496	0.562253	0.562253	0.58413	0.604503	0.623366	0.623366	0.741422	0.865151	0.941917	0.98229	0.98229	1	1	1	1
PF3D7_1342300	30923	2.9	12691.9	0.41	smaller	0.112618	0.355281	0.516055	0.6575	0.737252	0.834565	0.884002	0.912692	0.934172	0.934172	0.94152	0.950576	0.964806	0.9708	0.985463	0.98734	0.992564	0.993933	0.996007	1	1	1	1	1	1
PF3D7_1454000	59386.7	3.88	24483.6	0.41	smaller	0.185047	0.321673	0.416446	0.511417	0.572013	0.61672	0.639083	0.683496	0.69872	0.71868	0.752049	0.770576	0.794725	0.802557	0.813414	0.817134	0.830743	0.840207	0.851442	0.865188	0.870269	0.892682	0.911927	0.970401	1
PF3D7_0212100	214544	6.89	89645.9	0.42	smaller	0.202823	0.326877	0.37835	0.409826	0.452918	0.488763	0.501333	0.506904	0.512127	0.523107	0.531102	0.539238	0.554547	0.577302	0.614879	0.660137	0.696193	0.739701	0.764612	0.787941	0.828444	0.879176	0.925042	0.975049	1
PF3D7_0725400	12991.7	1.99	5408.91	0.42	smaller	0.334126	0.502066	0.596592	0.681092	0.693264	0.727985	0.749462	0.749462	0.790184	0.820486	0.92114	0.950572	0.950572	0.950572	0.950572	0.950572	0.950572	0.977904	0.977904	0.977904	0.977904	0.977904	1	1	1
PF3D7_0919700	28376.7	2.81	11841.2	0.42	smaller	0.103399	0.311818	0.543464	0.696014	0.762264	0.89885	0.967209	0.994345	1	1	1	1	1	1	1	1	1	1	1	1	1	1	1	1	1
PF3D7_0920100	29785.1	2.88	12451.3	0.42	smaller	0.17474	0.346405	0.521812	0.66453	0.777355	0.886704	0.946473	0.981373	0.985323	0.989987	0.992406	0.9937	0.996326	0.997581	0.997581	1	1	1	1	1	1	1	1	1	1
PF3D7_0930900	22609.7	2.55	9460.52	0.42	smaller	0.204113	0.404375	0.579443	0.70482	0.81973	0.934654	0.976006	0.994806	0.997331	1	1	1	1	1	1	1	1	1	1	1	1	1	1	1	1
PF3D7_1002800	170744	6.22	71079.8	0.42	smaller	0	0	0.298531	0.298531	0.298531	0.483041	0.559951	0.642887	0.642887	0.725263	0.725263	0.725263	0.725263	0.725263	0.725263	0.725263	0.725263	0.725263	0.725263	0.802573	0.802573	0.802573	0.802573	0.960864	1
PF3D7_1023900	381018	8.89	159158	0.42	smaller	0.123892	0.195409	0.250392	0.29449	0.332862	0.373013	0.411071	0.456775	0.505358	0.548656	0.604642	0.647274	0.672981	0.684834	0.710523	0.731649	0.746229	0.76816	0.791219	0.81972	0.848058	0.88871	0.927054	0.973144	1
PF3D7_0110700	50701.1	3.71	22176.9	0.44	smaller	0.0172721	0.158323	0.335851	0.565942	0.696025	0.762029	0.816136	0.857272	0.891806	0.903396	0.903396	0.903396	0.903396	0.903396	0.903396	0.903396	0.903396	0.903396	0.903396	0.903396	0.903396	0.903396	0.954363	1	1
PF3D7_0607000	112288	5.32	49872.2	0.44	smaller	0.0976623	0.163449	0.267629	0.386147	0.469736	0.565215	0.623962	0.669657	0.708086	0.740255	0.754614	0.766129	0.778196	0.784053	0.787981	0.794849	0.804803	0.813911	0.821492	0.840651	0.868743	0.897331	0.932302	0.971661	1
PF3D7_1208900	166759	6.29	72882	0.44	smaller	0.155154	0.251248	0.313363	0.372597	0.426319	0.485018	0.536702	0.601312	0.683396	0.769609	0.861776	0.905713	0.928161	0.929671	0.93275	0.948843	0.950142	0.953922	0.955564	0.960221	0.962927	0.965552	0.976474	0.991491	1
PF3D7_1240000	63814.8	4.14	28329.5	0.44	smaller	0.0179913	0.138058	0.319591	0.481598	0.614197	0.77834	0.863945	0.919386	0.951966	0.977929	0.988396	0.996649	0.996649	0.996649	0.996649	0.998257	0.998257	1	1	1	1	1	1	1	1
PF3D7_0723900	144539	5.98	65071.4	0.45	smaller	0.103343	0.207474	0.299589	0.372885	0.445081	0.501014	0.5316	0.562658	0.58188	0.599784	0.623637	0.644074	0.66002	0.674361	0.692557	0.715459	0.735539	0.767297	0.805758	0.837127	0.872041	0.908446	0.941522	0.97997	1
PF3D7_0826100	1.00452e+06	14.08	449404	0.45	smaller	0.00467001	0.00761614	0.00853923	0.00989907	0.0105083	0.0117193	0.0133246	0.0142862	0.0165403	0.0183617	0.0214001	0.0552143	0.229554	0.480776	0.72499	0.854335	0.916459	0.950711	0.964129	0.968293	0.97307	0.976992	0.983567	0.992395	1
PF3D7_0925800	208459	7.04	93874	0.45	smaller	0.192757	0.24841	0.24841	0.290933	0.335386	0.378238	0.495366	0.62379	0.62379	0.62379	0.666088	0.666088	0.666088	0.705694	0.705694	0.705694	0.739766	0.739766	0.775156	0.775156	0.81064	0.856351	0.980133	0.980133	1
PF3D7_1009600	56820	3.97	25815.6	0.45	smaller	0.0915056	0.240901	0.410072	0.502601	0.581747	0.638717	0.671335	0.692641	0.716154	0.726218	0.750828	0.763086	0.769135	0.773637	0.777708	0.794648	0.817009	0.851188	0.887682	0.915785	0.933369	0.950744	0.958204	0.984671	1
PF3D7_1314600	47912.7	3.68	21693.3	0.45	smaller	0.0875497	0.199897	0.367124	0.563303	0.657639	0.780652	0.861821	0.911893	0.932521	0.955237	0.970077	0.978536	0.983953	0.986475	0.991382	0.996293	0.996293	0.997639	0.997639	0.997639	0.997639	0.998735	0.998735	0.998735	1
PF3D7_0304500	19907.3	2.52	9212.47	0.46	smaller	0.187678	0.396419	0.596991	0.722591	0.839702	0.909982	0.953291	0.979843	0.988848	0.990798	0.995535	0.998204	0.998204	0.998204	1	1	1	1	1	1	1	1	1	1	1
PF3D7_0503100	63335.9	4.19	29187.4	0.46	smaller	0.0359458	0.116917	0.26921	0.468407	0.631396	0.739647	0.854059	0.899058	0.945373	0.966875	0.982609	0.984968	0.987694	0.987694	0.990282	0.990282	0.992466	0.992466	0.992466	0.992466	0.992466	0.992466	0.992466	0.997616	1
PF3D7_0703100	21254.7	2.58	9777.61	0.46	smaller	0.158472	0.388996	0.579179	0.740238	0.829102	0.868722	0.899476	0.908142	0.917901	0.923452	0.933581	0.940911	0.946557	0.952191	0.952191	0.96232	0.966844	0.989492	0.989492	0.995289	1	1	1	1	1
PF3D7_1113400	42679.6	3.52	19700.1	0.46	smaller	0.117726	0.276913	0.419203	0.573502	0.68598	0.790748	0.841229	0.879557	0.899636	0.908313	0.921977	0.928238	0.935058	0.935058	0.943986	0.948157	0.953296	0.957369	0.960198	0.965468	0.97199	0.976945	0.985551	0.995215	1
PF3D7_1322200	402168	9.51	185503	0.46	smaller	0.0966255	0.180959	0.249794	0.311156	0.353747	0.391754	0.407541	0.435172	0.471576	0.526901	0.612939	0.708101	0.785939	0.811437	0.83877	0.867131	0.88174	0.906986	0.926372	0.940138	0.955218	0.968864	0.979034	0.988727	1
PF3D7_1361600	16557.3	2.3	7534.5	0.46	smaller	0.240542	0.455156	0.603641	0.737815	0.841726	0.939405	0.967947	0.982101	0.989526	0.996089	0.998333	0.998333	1	1	1	1	1	1	1	1	1	1	1	1	1
PF3D7_1446500	346706	8.93	160716	0.46	smaller	0.13553	0.240203	0.317499	0.3781	0.421845	0.455118	0.46819	0.484454	0.501204	0.527257	0.558373	0.598178	0.623215	0.640744	0.662945	0.685783	0.701312	0.721281	0.743202	0.763192	0.786349	0.822704	0.869242	0.941251	1
PF3D7_0303600	21683.8	2.63	10160.2	0.47	smaller	0.174292	0.401188	0.558538	0.676603	0.787891	0.895163	0.957767	0.982329	0.994614	0.996405	1	1	1	1	1	1	1	1	1	1	1	1	1	1	1
PF3D7_0415600	26721.1	2.89	12605.2	0.47	smaller	0.182684	0.374679	0.515276	0.651983	0.749726	0.833906	0.874012	0.911473	0.941979	0.957275	0.970114	0.975926	0.979907	0.98139	0.982763	0.983477	0.985508	0.986572	0.987378	0.988113	0.9909	0.993256	0.996433	0.997864	1
PF3D7_0809600	697746	12.29	330637	0.47	smaller	0.0356735	0.0356735	0.0356735	0.0356735	0.109717	0.16172	0.183397	0.230146	0.28687	0.333481	0.35466	0.479505	0.550345	0.661864	0.682225	0.682225	0.742457	0.765925	0.785574	0.809818	0.829519	0.880277	0.905801	0.927011	1
PF3D7_0911300	391067	9.52	185651	0.47	smaller	0	0.129764	0.278144	0.403049	0.403049	0.403049	0.403049	0.467999	0.467999	0.529883	0.529883	0.529883	0.529883	0.646221	0.646221	0.646221	0.646221	0.646221	0.646221	0.761498	0.865729	1	1	1	1
PF3D7_1224100	22160.8	2.67	10487.1	0.47	smaller	0.238472	0.421347	0.539607	0.6609	0.713319	0.795469	0.822406	0.866708	0.866708	0.895559	0.895559	0.920954	0.920954	0.920954	0.920954	0.947276	0.947276	0.966893	0.966893	0.966893	0.966893	0.966893	0.980314	0.980314	1
PF3D7_0109600	17979.1	2.44	8582.16	0.48	smaller	0.271018	0.424392	0.596753	0.720575	0.825516	0.904774	0.927984	0.958367	0.96752	0.96752	0.97	0.971196	0.971196	0.971196	0.97358	0.976087	0.976087	0.980708	0.985559	0.985559	0.985559	0.990769	0.992034	0.994518	1
PF3D7_0316400	120211	5.65	57109.7	0.48	smaller	0.073366	0.133228	0.216948	0.35411	0.441279	0.532195	0.620185	0.683342	0.718208	0.736876	0.763298	0.792653	0.816937	0.821237	0.839115	0.849198	0.85634	0.871925	0.89418	0.90539	0.920631	0.958489	0.971092	0.985313	1
PF3D7_0418300	114449	5.54	54641.7	0.48	smaller	0.276366	0.362028	0.418945	0.462298	0.489583	0.509	0.526691	0.53146	0.53146	0.53146	0.535782	0.535782	0.545417	0.545417	0.549992	0.567465	0.582903	0.611805	0.653977	0.677207	0.715354	0.767202	0.825691	0.942682	1
PF3D7_0715200	258243	7.98	124791	0.48	smaller	0.111826	0.218848	0.285712	0.352781	0.397905	0.439446	0.468147	0.500595	0.526184	0.547563	0.575505	0.613533	0.638194	0.665191	0.694437	0.723112	0.749466	0.782602	0.811302	0.833496	0.862185	0.897502	0.933612	0.968685	1
PF3D7_0921400	29085.2	3.03	13974.2	0.48	smaller	0.122208	0.297767	0.496257	0.637783	0.765133	0.878681	0.933551	0.959798	0.971738	0.975703	0.983179	0.988074	0.990755	0.990755	0.990755	0.991958	0.994106	0.994106	0.994106	0.994106	0.996343	0.996343	0.998796	1	1
PF3D7_1143000	44724.8	3.67	21599.1	0.48	smaller	0.0920393	0.21541	0.398351	0.550012	0.668171	0.777	0.847094	0.894613	0.922194	0.938132	0.948033	0.955258	0.958548	0.958548	0.96573	0.970962	0.972816	0.977455	0.979798	0.980865	0.986749	0.990479	0.992595	0.996965	1
PF3D7_1207900	47760.9	3.78	23098.4	0.48	smaller	0.093373	0.214688	0.343154	0.543987	0.624739	0.671444	0.713997	0.775179	0.775179	0.790371	0.85184	0.881501	0.910796	0.910796	0.925466	0.925466	0.925466	0.966786	0.966786	0.966786	0.966786	1	1	1	1
PF3D7_1217900	56053.8	4.04	26874.7	0.48	smaller	0.0790097	0.163392	0.328484	0.490494	0.710251	0.865227	0.973672	0.973672	1	1	1	1	1	1	1	1	1	1	1	1	1	1	1	1	1
PF3D7_1426100	19381.2	2.52	9227.67	0.48	smaller	0.193158	0.396657	0.596059	0.767648	0.876084	0.927029	0.965782	0.97748	0.97748	0.97748	0.97748	0.982594	0.994104	1	1	1	1	1	1	1	1	1	1	1	1
PF3D7_1442800	48264.8	3.77	22932.7	0.48	smaller	0.0387372	0.129682	0.321016	0.553785	0.700562	0.846385	0.944867	0.974315	0.994761	1	1	1	1	1	1	1	1	1	1	1	1	1	1	1	1
PF3D7_0306300	12410.5	2.09	6046.2	0.49	smaller	0.299499	0.485729	0.647503	0.777905	0.888024	0.956796	0.992204	1	1	1	1	1	1	1	1	1	1	1	1	1	1	1	1	1	1
PF3D7_0307800	81626.5	4.82	39986.8	0.49	smaller	0	0	0.0740376	0.288415	0.54602	0.680065	0.901531	0.908083	0.964935	0.989904	0.989904	0.989904	0.989904	0.989904	0.989904	0.989904	1	1	1	1	1	1	1	1	1
PF3D7_0515800	9591.96	1.87	4714.78	0.49	smaller	0.302726	0.529379	0.659711	0.769991	0.840042	0.922977	0.949852	0.969669	0.97573	0.991009	0.991009	0.996381	0.996381	0.996381	0.996381	0.996381	0.996381	0.996381	0.996381	0.996381	0.996381	0.996381	0.996381	0.996381	1
PF3D7_1249300	119531	5.69	58191.3	0.49	smaller	0.0456853	0.125656	0.212506	0.314162	0.420182	0.53536	0.604995	0.680091	0.722483	0.764049	0.798491	0.821402	0.829097	0.838341	0.842363	0.849722	0.853314	0.867343	0.879019	0.886745	0.899901	0.92523	0.952443	0.981545	1
PF3D7_1302100	25988.3	2.9	12661.4	0.49	smaller	0.194403	0.359903	0.516078	0.65451	0.748598	0.826816	0.870067	0.89445	0.904774	0.913193	0.916962	0.920241	0.92563	0.92563	0.927429	0.9343	0.940931	0.944731	0.95364	0.962579	0.964315	0.979601	0.989526	0.996686	1
PF3D7_0305600	72397.6	4.61	36168.7	0.5	smaller	0.155324	0.216424	0.31783	0.461164	0.524649	0.585845	0.59381	0.680135	0.75334	0.821654	0.902865	0.957068	1	1	1	1	1	1	1	1	1	1	1	1	1
PF3D7_0731200	37002.9	3.42	18476.8	0.5	smaller	0.149827	0.346444	0.432947	0.59072	0.650678	0.710827	0.747159	0.796996	0.796996	0.821747	0.889481	0.954839	0.954839	0.954839	0.954839	1	1	1	1	1	1	1	1	1	1
PF3D7_1229300	117409	5.69	58120.8	0.5	smaller	0.0985359	0.199277	0.289823	0.376447	0.455388	0.520049	0.560796	0.610605	0.647004	0.682705	0.728823	0.766619	0.800287	0.816445	0.842033	0.861066	0.878294	0.897363	0.909462	0.924509	0.937789	0.950358	0.968776	0.984246	1
PF3D7_1454500	18045.3	2.49	8967.9	0.5	smaller	0.250084	0.427564	0.576421	0.695431	0.778081	0.876199	0.912937	0.949837	0.960572	0.962263	0.966346	0.96853	0.971944	0.971944	0.974888	0.974888	0.976711	0.978233	0.978233	0.978233	0.980132	0.985644	0.992646	0.996946	1
PF3D7_1140800	95406.5	5.23	48093	0.5	monomeric	0.144247	0.267865	0.327494	0.395009	0.488286	0.538753	0.594837	0.652046	0.722504	0.788253	0.831087	0.862162	0.883124	0.883124	0.894878	0.897327	0.897327	0.908916	0.908916	0.924267	0.936071	0.944724	0.960724	0.98332	1
PF3D7_1205700	38389.5	3.5	19355.3	0.5	monomeric	0.0957986	0.246829	0.427292	0.573826	0.68872	0.789771	0.840534	0.881259	0.910339	0.928294	0.939417	0.95648	0.962178	0.964368	0.97076	0.977136	0.978251	0.979824	0.982972	0.988766	0.990921	0.993137	0.996365	0.996365	1
PF3D7_0214900	112132	5.66	57464.8	0.51	monomeric	0.0898708	0.168613	0.254841	0.372046	0.448766	0.526229	0.545567	0.576087	0.613392	0.640005	0.683233	0.722352	0.761274	0.785552	0.812833	0.8311	0.86242	0.886797	0.896284	0.915294	0.92927	0.94529	0.959117	0.982104	1
PF3D7_0507800	177317	6.94	91114.9	0.51	monomeric	0	0	0	0.250036	0.250036	0.376023	0.507392	0.631171	0.865608	0.865608	0.865608	0.865608	0.865608	0.865608	0.865608	0.865608	0.865608	0.865608	0.865608	0.865608	0.865608	1	1	1	1
PF3D7_0728400	15230.9	2.34	7807.86	0.51	monomeric	0.206586	0.420926	0.654434	0.780083	0.903161	0.974633	0.988023	0.992066	0.992066	0.996081	0.996081	1	1	1	1	1	1	1	1	1	1	1	1	1	1
PF3D7_0810000	10768.4	2	5458.22	0.51	monomeric	0.315829	0.500795	0.654106	0.757179	0.824749	0.883606	0.910626	0.929921	0.929921	0.929921	0.935198	0.940289	0.940289	0.940289	0.950948	0.956226	0.958583	0.964482	0.964482	0.967197	0.967197	0.967197	0.986275	0.992106	1
PF3D7_1334800	32790.6	3.28	16700.9	0.51	monomeric	0.159398	0.343451	0.470292	0.578293	0.674662	0.76838	0.819442	0.869165	0.895984	0.912844	0.928169	0.942071	0.957487	0.964022	0.97113	0.97677	0.983472	0.98544	0.987583	0.98985	0.992673	0.995847	0.997193	0.998219	1
PF3D7_0111500	44216.2	3.76	22835.2	0.52	monomeric	0.112106	0.298452	0.418907	0.525352	0.59804	0.653325	0.665918	0.665918	0.665918	0.679405	0.691708	0.691708	0.712285	0.719128	0.725042	0.725042	0.725042	0.734213	0.734213	0.74687	0.758315	0.798907	0.834835	0.909608	1
PF3D7_0806900	45126	3.82	23592	0.52	monomeric	0.0629187	0.23507	0.373978	0.528312	0.630916	0.787652	0.864892	0.871833	0.878406	0.878406	0.884694	0.884694	0.898718	0.905247	0.942745	0.961614	0.961614	0.970989	0.970989	0.970989	0.976839	0.993867	0.993867	0.993867	1
PF3D7_1020500	60160.3	4.32	31161.8	0.52	monomeric	0.0504327	0.19882	0.376184	0.47233	0.559561	0.660467	0.675789	0.675789	0.693393	0.693393	0.708364	0.722809	0.722809	0.722809	0.722809	0.722809	0.722809	0.733968	0.733968	0.733968	0.747894	0.792858	0.91083	0.970802	1
PF3D7_1209800	23109	2.84	12078.9	0.52	monomeric	0.130366	0.359768	0.527262	0.699868	0.845847	0.930532	0.959744	0.971309	0.988903	0.988903	0.988903	0.988903	0.988903	1	1	1	1	1	1	1	1	1	1	1	1
PF3D7_1301400	45997.4	3.85	24090	0.52	monomeric	0.0920728	0.224892	0.375374	0.521643	0.641568	0.75563	0.813464	0.865111	0.8768	0.884647	0.890015	0.893468	0.893468	0.893468	0.898803	0.898803	0.902587	0.911888	0.915208	0.943471	0.960769	0.970988	0.978288	0.989411	1
PF3D7_1434200	16920.1	2.46	8714.12	0.52	monomeric	0.162593	0.431175	0.582373	0.706002	0.783793	0.852961	0.870814	0.87887	0.885592	0.898719	0.917709	0.928982	0.939099	0.945399	0.969348	0.976631	0.991312	0.991312	0.991312	0.992543	0.997431	0.997431	0.997431	0.998754	1
PF3D7_1451700	20066	2.65	10384.1	0.52	monomeric	0.169954	0.383731	0.561657	0.68609	0.796487	0.854353	0.8726	0.888101	0.901203	0.906126	0.906126	0.906126	0.911096	0.911096	0.915813	0.92492	0.964412	0.990812	0.990812	0.990812	0.990812	0.990812	0.995357	0.995357	1
PF3D7_0520600	17739.1	2.54	9368.74	0.53	monomeric	0.225275	0.419474	0.569921	0.706521	0.842032	0.928048	0.961354	0.978247	0.98272	0.98272	0.990619	0.99316	0.997564	0.997564	0.997564	0.997564	0.997564	0.998545	0.998545	0.998545	0.998545	0.998545	0.998545	1	1
PF3D7_0610200	115672	5.82	61260.2	0.53	monomeric	0.0504219	0.164307	0.253496	0.332477	0.426351	0.515723	0.574268	0.658221	0.731694	0.788573	0.858325	0.904438	0.920789	0.925529	0.933141	0.936251	0.936251	0.936251	0.939688	0.944385	0.949049	0.952696	0.961585	0.986339	1
PF3D7_1001000	27600	3.1	14740.8	0.53	monomeric	0.200014	0.35755	0.490916	0.58277	0.706958	0.785051	0.827896	0.901793	0.920931	0.941004	0.959316	0.959316	0.959316	0.959316	0.959316	0.963992	0.963992	0.963992	0.963992	0.968702	0.97296	0.981224	0.985893	0.995536	1
PF3D7_1204300	17619.8	2.54	9367.46	0.53	monomeric	0.109317	0.36813	0.614574	0.694253	0.749028	0.786797	0.797279	0.807051	0.813565	0.815842	0.822526	0.828867	0.835513	0.842137	0.845335	0.85484	0.865141	0.877068	0.889549	0.907488	0.923021	0.941092	0.959195	0.986488	1
PF3D7_1222400	301724	8.89	159098	0.53	monomeric	0.0684988	0.246493	0.246493	0.348662	0.348662	0.348662	0.37248	0.462246	0.504751	0.504751	0.549845	0.589085	0.589085	0.631309	0.748594	0.790141	0.790141	0.881078	0.918806	0.918806	0.960343	0.960343	0.960343	0.960343	1
PF3D7_1239800	690984	12.81	363025	0.53	monomeric	0.00662473	0.0172375	0.0223209	0.0370295	0.0565916	0.0565916	0.0731938	0.0910966	0.120766	0.167494	0.262531	0.383761	0.527504	0.535924	0.610039	0.638604	0.66167	0.679725	0.724375	0.760102	0.780073	0.808092	0.847189	0.868335	1
PF3D7_0323000	6061.45	1.59	3264.84	0.54	monomeric	0.414136	0.559811	0.699268	0.828897	0.870546	0.982104	0.982104	0.982104	0.982104	0.982104	0.982104	0.982104	0.982104	0.982104	0.982104	0.982104	0.982104	0.982104	0.982104	0.982104	0.982104	0.982104	0.982104	1	1
PF3D7_0816400	28083.8	3.14	15234.2	0.54	monomeric	0.148834	0.326941	0.478756	0.625864	0.774682	0.870354	0.936041	0.978802	0.987171	0.993112	0.996199	0.997192	0.998913	0.999485	0.999485	1	1	1	1	1	1	1	1	1	1
PF3D7_1132900	23172.6	2.89	12624.3	0.54	monomeric	0.165528	0.366421	0.515959	0.651036	0.773713	0.876873	0.908435	0.935151	0.947679	0.953979	0.958469	0.960051	0.965502	0.965502	0.96608	0.967173	0.968328	0.969958	0.971588	0.976901	0.979442	0.982401	0.991367	0.994103	1
PF3D7_1231500	16528.1	2.48	8923.31	0.54	monomeric	0.196233	0.416569	0.589975	0.743878	0.857817	0.936713	0.952139	0.96093	0.96093	0.96093	0.96093	0.96093	0.973175	0.973175	0.973175	0.973175	0.973175	0.973175	0.973175	0.973175	0.975219	0.975219	0.977866	0.99243	1
PF3D7_0208600	60495	4.45	33410.7	0.55	monomeric	0.0491822	0.148716	0.290329	0.44719	0.56389	0.688742	0.783295	0.87926	0.932262	0.960127	1	1	1	1	1	1	1	1	1	1	1	1	1	1	1
PF3D7_0716000	132636	6.27	72487.3	0.55	monomeric	0.0279824	0.0919752	0.20101	0.293595	0.395474	0.488466	0.530444	0.592351	0.623778	0.650792	0.67103	0.690373	0.701974	0.708473	0.722498	0.742423	0.756167	0.777047	0.800308	0.828114	0.852449	0.881937	0.929521	0.980687	1
PF3D7_0932400	47959.8	4.02	26493.9	0.55	monomeric	0	0.0589029	0.268352	0.497357	0.645988	0.728137	0.812499	0.89366	0.937183	0.977503	0.977503	0.985343	0.985343	0.985343	0.993944	0.993944	0.993944	1	1	1	1	1	1	1	1
PF3D7_1033400	32820.6	3.39	18030.1	0.55	monomeric	0.11293	0.260757	0.437654	0.598313	0.692545	0.75555	0.80793	0.817937	0.828006	0.828006	0.83806	0.83806	0.83806	0.83806	0.83806	0.847323	0.852118	0.855497	0.865734	0.885441	0.898093	0.908958	0.919884	0.964031	1
PF3D7_1111500	15070.7	2.4	8274.14	0.55	monomeric	0.259273	0.434241	0.598846	0.713356	0.823929	0.927646	0.966221	0.986925	0.990807	0.990807	0.996378	0.996378	0.996378	0.996378	0.996378	0.996378	0.996378	0.996378	0.996378	0.996378	0.996378	0.996378	0.996378	0.996378	1
PF3D7_0420000	400898	10.33	223236	0.56	monomeric	0.092879	0.175475	0.232388	0.277158	0.31635	0.356128	0.393574	0.433875	0.470297	0.492738	0.514954	0.53574	0.55668	0.569714	0.594336	0.614198	0.643186	0.675326	0.711408	0.745898	0.792932	0.844804	0.917214	0.963701	1
PF3D7_0510300	28332.6	3.19	15751.7	0.56	monomeric	0.0817628	0.272674	0.472561	0.616011	0.719581	0.858508	0.92274	0.962398	0.991733	1	1	1	1	1	1	1	1	1	1	1	1	1	1	1	1
PF3D7_1115600	21717.3	2.83	12057.3	0.56	monomeric	0.195088	0.378924	0.523927	0.638179	0.741598	0.822932	0.876586	0.922542	0.953376	0.964056	0.973923	0.980561	0.984519	0.98731	0.989938	0.992494	0.994179	0.996235	0.997065	0.997662	0.998016	0.998442	0.998935	0.999515	1
PF3D7_1322000	66158.5	4.67	37264	0.56	monomeric	0.0472153	0.130391	0.256081	0.408812	0.54429	0.672599	0.758237	0.830597	0.887999	0.931292	0.966774	0.985993	0.991629	0.992113	0.995386	0.998194	0.99861	1	1	1	1	1	1	1	1
PF3D7_1434300	66015.4	4.66	36963.4	0.56	monomeric	0.0590076	0.12928	0.249866	0.406249	0.549086	0.680798	0.757468	0.851836	0.897497	0.91091	0.933982	0.938794	0.938794	0.941835	0.948784	0.950779	0.952844	0.955381	0.957585	0.963611	0.965606	0.972625	0.978599	0.992319	1
PF3D7_0203900	67981.9	4.76	38921.6	0.57	monomeric	0	0.024877	0.108656	0.30608	0.559889	0.712642	0.82291	0.93735	0.967092	0.97492	0.989922	0.993354	0.993354	0.993354	0.993354	0.993354	0.996531	0.996531	0.996531	0.996531	0.996531	0.996531	0.996531	0.996531	1
PF3D7_0402800	156438	6.86	88532.7	0.57	monomeric	0.0361291	0.0593648	0.0947369	0.179784	0.285202	0.392917	0.518033	0.62902	0.707021	0.776321	0.822085	0.853399	0.897469	0.917097	0.954394	0.96376	0.973018	0.973018	0.975873	0.975873	0.975873	0.979561	0.990117	1	1
PF3D7_0424400	286233	8.97	162254	0.57	monomeric	0	0	0.0389963	0.0389963	0.0643726	0.0872406	0.128969	0.246968	0.50894	0.846226	0.846226	0.857118	0.868466	0.879789	0.879789	0.889969	0.89906	0.906647	0.925532	0.936004	0.936004	0.957387	0.957387	0.990075	1
PF3D7_0527300	37386.8	3.66	21400.5	0.57	monomeric	0.118352	0.248482	0.419853	0.542168	0.638039	0.744018	0.785308	0.819121	0.844624	0.86111	0.899435	0.920668	0.940409	0.950208	0.968114	0.971118	0.971118	0.973356	0.978928	0.985456	0.988249	0.996381	1	1	1
PF3D7_0620400	61342.4	4.56	35227.8	0.57	monomeric	0.11238	0.237234	0.369322	0.446031	0.542713	0.636882	0.683784	0.715062	0.743704	0.787878	0.824127	0.864891	0.891523	0.905556	0.930797	0.945128	0.958519	0.970241	0.975904	0.983584	0.986423	0.992534	0.994986	0.997024	1
PF3D7_0731100	103005	5.72	58751.5	0.57	monomeric	0.123231	0.229416	0.317885	0.394242	0.464038	0.51418	0.547835	0.580224	0.598803	0.608601	0.63071	0.648267	0.662524	0.67104	0.684082	0.695082	0.709361	0.729734	0.761892	0.792865	0.821379	0.859047	0.906366	0.961506	1
PF3D7_1448300	190910	7.5	108445	0.57	monomeric	0.124291	0.171008	0.25968	0.307953	0.34238	0.430797	0.484178	0.515794	0.577409	0.685103	0.808135	0.887245	0.929225	0.929225	0.939573	0.958612	0.958612	0.960185	0.962143	0.964313	0.968432	0.972865	0.977169	0.996843	1
PF3D7_0406400	30508.6	3.36	17734.1	0.58	monomeric	0.144833	0.28871	0.45647	0.576284	0.63337	0.787232	0.881596	0.953967	0.976435	1	1	1	1	1	1	1	1	1	1	1	1	1	1	1	1
PF3D7_1029600	42438.4	3.88	24483.9	0.58	monomeric	0.0557619	0.177246	0.341186	0.521697	0.661236	0.769591	0.875497	0.933545	0.962241	0.966724	0.973968	0.97842	0.980816	0.982357	0.986068	0.987552	0.989122	0.991872	0.992561	0.995023	0.996404	0.997743	0.999257	1	1
PF3D7_1108600	39349.7	3.76	22856	0.58	monomeric	0.150773	0.294573	0.415614	0.526161	0.638192	0.732886	0.797654	0.857358	0.897657	0.918378	0.931575	0.939742	0.946854	0.955164	0.958727	0.963399	0.968663	0.973279	0.97758	0.981333	0.984988	0.988943	0.993533	0.997654	1
PF3D7_0107200	39673.4	3.81	23527.7	0.59	monomeric	0.118136	0.244304	0.429012	0.516442	0.66473	0.773045	0.896403	0.949611	1	1	1	1	1	1	1	1	1	1	1	1	1	1	1	1	1
PF3D7_0313700	42852.2	3.95	25430.5	0.59	monomeric	0	0.0497105	0.320433	0.510343	0.629464	0.629464	0.734084	0.734084	0.734084	0.734084	0.734084	0.734084	0.734084	0.771989	0.771989	0.806799	0.806799	0.882989	0.882989	1	1	1	1	1	1
PF3D7_0614000	62611.4	4.66	37041.8	0.59	monomeric	0.0249831	0.0731544	0.200718	0.407327	0.547588	0.703679	0.804005	0.860071	0.886331	0.90794	0.929029	0.946584	0.951202	0.964974	0.9738	0.978264	0.980574	0.982995	0.987049	0.98955	0.98955	0.993494	0.993494	0.99787	1
PF3D7_0911900	46929.2	4.09	27586.9	0.59	monomeric	0.14325	0.258299	0.36675	0.490018	0.600473	0.701019	0.766631	0.828753	0.872423	0.903049	0.94088	0.961389	0.9684	0.972393	0.980634	0.98295	0.986925	0.99144	0.994835	0.994835	0.99554	0.99554	0.996771	0.998866	1
PF3D7_1233600	645929	13.18	386957	0.6	monomeric	0	0	0.000519868	0.000519868	0.000519868	0.000519868	0.000749793	0.000749793	0.000749793	0.000966612	0.0140071	0.187905	0.459717	0.688559	0.841804	0.913782	0.936128	0.952887	0.961247	0.966634	0.974152	0.979223	0.985883	0.992417	1
PF3D7_1311700	17953	2.7	10790.3	0.6	monomeric	0.238147	0.402854	0.541843	0.681268	0.778059	0.896454	0.939433	0.965447	0.981927	0.981927	0.994449	0.994449	1	1	1	1	1	1	1	1	1	1	1	1	1
PF3D7_1329500	218300	8.13	130200	0.6	monomeric	0.0851511	0.150418	0.236309	0.308726	0.361851	0.414461	0.445084	0.493008	0.54554	0.619446	0.681172	0.73478	0.747278	0.763199	0.779868	0.787788	0.797941	0.815596	0.827732	0.846957	0.870018	0.893554	0.927489	0.965164	1
PF3D7_0521800	76781.8	5.18	46976.1	0.61	monomeric	0.0145762	0.0482604	0.15704	0.330137	0.466636	0.654146	0.755921	0.825351	0.879266	0.920929	0.968456	0.986614	0.986614	0.986614	0.986614	1	1	1	1	1	1	1	1	1	1
PF3D7_0622900	237219	8.53	145017	0.61	monomeric	0.0647393	0.0647393	0.0986708	0.127234	0.127234	0.250391	0.315955	0.457355	0.537699	0.551743	0.580156	0.618591	0.647159	0.647159	0.647159	0.659973	0.659973	0.679072	0.702843	0.702843	0.726679	0.749806	0.848392	0.912546	1
PF3D7_0904000	50269.4	4.3	30816.6	0.61	monomeric	0	0.178133	0.362253	0.467451	0.577429	0.693288	0.693288	0.693288	0.693288	0.693288	0.693288	0.693288	0.693288	0.693288	0.693288	0.693288	0.693288	0.693288	0.693288	0.693288	0.693288	0.693288	0.693288	0.953986	1
PF3D7_0913400	19208.2	2.8	11717.7	0.61	monomeric	0.166402	0.37786	0.530662	0.655747	0.784381	0.859732	0.901701	0.943595	0.956341	0.969203	0.975848	0.984486	0.987387	0.990233	0.995987	0.997288	0.99903	1	1	1	1	1	1	1	1
PF3D7_1022000	167139	7.28	101471	0.61	monomeric	0.171703	0.28761	0.370334	0.429536	0.454876	0.487923	0.495967	0.510226	0.519584	0.535028	0.559609	0.588533	0.604072	0.613842	0.630324	0.647202	0.671312	0.70365	0.72511	0.751891	0.795283	0.837919	0.889739	0.948352	1
PF3D7_1037000	265776	9.05	165904	0.62	monomeric	0.151448	0.282627	0.395336	0.395336	0.395336	0.395336	0.395336	0.494571	0.494571	0.593888	0.593888	0.593888	0.593888	0.593888	0.593888	0.593888	0.593888	0.593888	0.593888	0.593888	0.593888	0.593888	0.8106	1	1
PF3D7_1127800	168638	7.39	104954	0.62	monomeric	0.0654767	0.114475	0.155354	0.196802	0.263149	0.384218	0.459714	0.562345	0.639243	0.693012	0.807625	0.85874	0.905797	0.905797	0.922356	0.922356	0.933478	0.948053	0.951682	0.955705	0.955705	0.983824	0.997963	0.997963	1
PF3D7_1459600	93535	5.7	58270.9	0.62	monomeric	0.146577	0.300058	0.375133	0.421497	0.471942	0.51223	0.525172	0.531192	0.533995	0.536943	0.543201	0.549428	0.550373	0.552296	0.561238	0.570295	0.580906	0.598791	0.63099	0.666978	0.725045	0.799076	0.862731	0.952447	1
PF3D7_1476700	41323.5	3.95	25556.4	0.62	monomeric	0.042067	0.131533	0.276791	0.510719	0.613296	0.681897	0.696978	0.696978	0.696978	0.711201	0.711201	0.711201	0.739911	0.753279	0.778035	0.816666	0.828166	0.890418	0.914308	0.914308	0.926286	0.926286	0.957318	1	1
PF3D7_0201900	273485	9.23	173214	0.63	monomeric	0.0655128	0.145331	0.232476	0.323766	0.402382	0.418536	0.47613	0.488012	0.497146	0.509594	0.534358	0.55376	0.595523	0.637781	0.6541	0.673975	0.694984	0.723143	0.742812	0.763287	0.821583	0.847743	0.901922	0.977096	1
PF3D7_0220500	32989.3	3.61	20763.7	0.63	monomeric	0.0873518	0.126358	0.228791	0.675837	0.675837	0.705871	0.705871	0.705871	0.705871	0.705871	0.705871	0.705871	0.705871	0.705871	0.705871	1	1	1	1	1	1	1	1	1	1
PF3D7_0624600	315423	9.83	199622	0.63	monomeric	0.0822093	0.157589	0.216633	0.263054	0.307147	0.338605	0.364879	0.398813	0.444886	0.511453	0.588676	0.652871	0.690723	0.707114	0.730412	0.750753	0.766416	0.792281	0.813608	0.843919	0.874014	0.9087	0.9439	0.979206	1
PF3D7_0729900	591323	12.98	374363	0.63	monomeric	0.130304	0.130304	0.130304	0.173422	0.173422	0.224944	0.224944	0.247365	0.292848	0.292848	0.417308	0.417308	0.501316	0.544346	0.581531	0.621048	0.621048	0.649879	0.649879	0.689673	0.847703	0.940405	0.979855	0.979855	1
PF3D7_1462400	395433	10.85	249649	0.63	monomeric	0.0936681	0.166645	0.215739	0.272563	0.337369	0.386156	0.398356	0.464846	0.48422	0.48422	0.502757	0.532512	0.568142	0.572954	0.597031	0.611034	0.643817	0.666223	0.700984	0.720054	0.760541	0.825951	0.879658	0.961434	1
PF3D7_0308000	57685	4.65	36918.7	0.64	monomeric	0	0.0333114	0.217663	0.40622	0.549647	0.748372	0.786235	0.802108	0.832172	0.895235	0.943078	0.943078	0.943078	0.943078	0.943078	0.943078	0.943078	0.943078	0.943078	0.943078	0.943078	0.956059	0.956059	0.97195	1
PF3D7_0511500	1.18684e+06	17.81	764508	0.64	monomeric	0.037126	0.0578625	0.0721009	0.0897275	0.104232	0.117249	0.125803	0.139626	0.161869	0.189976	0.21867	0.254323	0.294914	0.325917	0.380762	0.427116	0.462302	0.508601	0.55669	0.61258	0.691174	0.775358	0.867671	0.945957	1
PF3D7_0702900	12631.2	2.38	8097.95	0.64	monomeric	0.238449	0.436736	0.604665	0.684882	0.806194	0.837832	0.865275	0.877581	0.889679	0.899039	0.907966	0.917628	0.92292	0.933583	0.938505	0.945869	0.955377	0.96441	0.971683	0.976979	0.982869	0.987268	0.991221	0.996355	1
PF3D7_1365500	46873.6	4.25	30122.4	0.64	monomeric	0.064463	0.175607	0.32399	0.471144	0.585279	0.701796	0.793746	0.847922	0.886753	0.916626	0.943222	0.963072	0.973712	0.978318	0.986369	0.990801	0.991404	0.994043	0.994805	0.997236	0.997925	0.997925	0.998332	0.999824	1
PF3D7_0207200	18390.7	2.82	11898.1	0.65	monomeric	0.187651	0.356913	0.531761	0.661992	0.7515	0.844378	0.88734	0.937719	0.963904	0.969969	0.989785	0.989785	0.995907	0.995907	0.995907	0.995907	0.995907	1	1	1	1	1	1	1	1
PF3D7_0606900	26018.1	3.28	16812.5	0.65	monomeric	0.0456096	0.248642	0.464552	0.589042	0.621578	0.652942	0.652942	0.652942	0.652942	0.652942	0.652942	0.652942	0.652942	0.652942	0.652942	0.666904	0.666904	0.666904	0.692806	0.810936	0.810936	0.844392	0.875453	0.917395	1
PF3D7_0904600	207440	8.24	134112	0.65	monomeric	0.0640064	0.11671	0.16204	0.235187	0.273543	0.352048	0.423059	0.485537	0.545685	0.613251	0.669739	0.720906	0.764494	0.777968	0.803363	0.829314	0.839396	0.86248	0.878458	0.899851	0.915094	0.929216	0.950249	0.979201	1
PF3D7_1327800	63979.1	4.9	41394.3	0.65	monomeric	0.0728643	0.176654	0.287701	0.408993	0.510586	0.619911	0.698425	0.754637	0.812749	0.85525	0.885079	0.904839	0.923327	0.929963	0.939503	0.946413	0.954116	0.960679	0.967053	0.972045	0.976796	0.982158	0.989187	0.995154	1
PF3D7_0816600	122432	6.63	82033.5	0.67	monomeric	0.0208386	0.0536254	0.102333	0.194951	0.311187	0.434961	0.538492	0.66163	0.762515	0.855099	0.90867	0.940144	0.954451	0.95942	0.965814	0.971889	0.9761	0.979421	0.982613	0.985271	0.987539	0.99091	0.994095	0.997666	1
PF3D7_0909600	72198.9	5.26	48666.6	0.67	monomeric	0.0408531	0.0839955	0.171861	0.319151	0.464017	0.602595	0.695115	0.774735	0.823434	0.865327	0.901885	0.921794	0.947101	0.952214	0.957741	0.963839	0.968398	0.974185	0.977947	0.981737	0.985066	0.989126	0.992133	0.997012	1
PF3D7_1222100	60144.3	4.83	40230.1	0.67	monomeric	0.0380841	0.120718	0.240632	0.386328	0.522572	0.650065	0.737295	0.793064	0.823239	0.842312	0.859894	0.876604	0.883603	0.893633	0.908804	0.920527	0.931215	0.940961	0.951718	0.960095	0.968737	0.977835	0.985731	0.99413	1
PF3D7_1404900	34702.6	3.8	23344.1	0.67	monomeric	0.116965	0.285384	0.412074	0.522155	0.650574	0.74424	0.830197	0.884304	0.91171	0.926737	0.941268	0.949973	0.955504	0.961479	0.966465	0.970168	0.975156	0.978635	0.981648	0.984682	0.987661	0.9908	0.994008	0.997423	1
PF3D7_1406300	56281.2	4.69	37508.6	0.67	monomeric	0.0303036	0.115146	0.231424	0.396872	0.547063	0.69002	0.801387	0.880405	0.937293	0.972811	0.983494	0.990132	0.993674	0.995367	0.995889	0.995889	0.995889	0.996295	0.996295	0.996295	0.996295	0.997597	0.997597	1	1
PF3D7_1450400	220259	8.59	147323	0.67	monomeric	0.129548	0.193227	0.23322	0.288986	0.319071	0.362821	0.4017	0.424224	0.552524	0.63159	0.65588	0.674531	0.70021	0.710328	0.717569	0.734187	0.738389	0.745402	0.76428	0.791171	0.818714	0.856123	0.899955	0.95397	1
PF3D7_0201700	105834	6.25	71815.9	0.68	monomeric	0.0519146	0.0519146	0.0519146	0.163705	0.281472	0.467451	0.59819	0.632207	0.906028	0.906028	0.940204	0.969944	0.969944	0.969944	0.969944	0.969944	0.969944	0.969944	0.969944	0.969944	0.969944	0.969944	0.969944	0.969944	1
PF3D7_0307900	447926	11.87	305971	0.68	monomeric	0	0	0	0	0.0827542	0.0827542	0.0827542	0.15154	0.15154	0.219861	0.219861	0.540225	0.540225	0.540225	0.60014	0.662472	0.662472	0.662472	0.662472	0.726591	0.726591	0.726591	0.876807	0.939224	1
PF3D7_0417500	34273.2	3.79	23224.2	0.68	monomeric	0.0608661	0.195551	0.350802	0.539641	0.652259	0.768253	0.883458	0.932568	0.962207	0.970919	0.985179	0.988943	0.990904	0.99286	0.994551	0.99631	0.997881	0.997881	0.997881	0.997881	0.997881	0.997881	1	1	1
PF3D7_0602400	108240	6.33	74019	0.68	monomeric	0.00164931	0.0151182	0.0580959	0.172471	0.300438	0.450715	0.598649	0.725654	0.855183	0.926226	0.969598	0.991544	0.994745	0.994745	0.995814	0.997833	0.997833	0.997833	0.997833	0.998989	0.998989	0.998989	0.998989	1	1
PF3D7_1116200	20347.3	3	13749.8	0.68	monomeric	0.133674	0.366622	0.49959	0.58453	0.646967	0.719612	0.750776	0.779062	0.78503	0.78503	0.78503	0.78503	0.78503	0.78503	0.806517	0.806517	0.806517	0.806517	0.817977	0.83886	0.83886	0.875347	0.936504	0.989428	1
PF3D7_1118200	108397	6.3	73255.1	0.68	monomeric	0.0336681	0.077014	0.136436	0.22241	0.341161	0.458103	0.595869	0.716691	0.798289	0.858175	0.901886	0.924631	0.938381	0.946565	0.955411	0.962913	0.968738	0.973819	0.977724	0.981187	0.984521	0.98776	0.991866	0.996375	1
PF3D7_1121700	95315.5	5.96	64484.7	0.68	monomeric	0.0367584	0.0667097	0.114844	0.194924	0.348856	0.50664	0.613061	0.723978	0.743658	0.808408	0.816556	0.816556	0.824322	0.831952	0.847508	0.855016	0.855016	0.855016	0.855016	0.870987	0.893503	0.93753	0.945025	0.969384	1
PF3D7_1143400	17855.8	2.84	12139.3	0.68	monomeric	0.167364	0.346145	0.528544	0.573208	0.619901	0.660196	0.695357	0.717839	0.717839	0.717839	0.731195	0.731195	0.731195	0.731195	0.731195	0.731195	0.731195	0.731195	0.743586	0.771066	0.830017	0.864103	0.916726	0.966996	1
PF3D7_1147200	325121	10.28	220948	0.68	monomeric	0.0770634	0.0770634	0.0770634	0.0770634	0.1397	0.202536	0.202536	0.306665	0.460744	0.486798	0.533971	0.57949	0.632085	0.681064	0.681064	0.728243	0.770379	0.805541	0.805541	0.913541	0.957423	1	1	1	1
PF3D7_1206700	64503.5	5.04	44185.2	0.69	monomeric	0.0610739	0.103065	0.275704	0.346488	0.495191	0.617388	0.66687	0.680209	0.680209	0.680209	0.680209	0.680209	0.680209	0.680209	0.680209	0.680209	0.680209	0.680209	0.680209	0.718913	0.741399	0.766791	0.835142	0.899416	1
PF3D7_1346400	696614	14.47	477745	0.69	monomeric	0.00726385	0.0124939	0.0132695	0.0141342	0.0141342	0.0149584	0.0169497	0.0183155	0.019043	0.0231178	0.0370666	0.150317	0.339804	0.446859	0.561069	0.636204	0.678856	0.723394	0.753714	0.789388	0.814283	0.860338	0.907777	0.961214	1
PF3D7_1409200	22023	3.15	15297.8	0.69	monomeric	0.168646	0.349228	0.47833	0.622593	0.733139	0.812379	0.853063	0.887721	0.903715	0.922787	0.939577	0.955619	0.970785	0.970785	0.972385	0.987565	0.992965	0.998598	1	1	1	1	1	1	1
PF3D7_1470600	64130.5	5.06	44548.3	0.69	monomeric	0.14078	0.260615	0.355367	0.440433	0.49743	0.542007	0.553736	0.582677	0.598398	0.613961	0.653608	0.683958	0.718804	0.749198	0.764784	0.777976	0.793317	0.814821	0.838789	0.863072	0.894884	0.924556	0.949298	0.978677	1
PF3D7_1470700	68624.1	5.21	47568.3	0.69	monomeric	0.0890856	0.193188	0.290084	0.372545	0.481462	0.571127	0.6103	0.640314	0.670279	0.712836	0.738868	0.769616	0.797159	0.82056	0.834227	0.85506	0.868459	0.88599	0.900898	0.916005	0.936317	0.952245	0.971174	0.988241	1
PF3D7_1474200	577659	13.31	395761	0.69	monomeric	0	0.0647843	0.0647843	0.0647843	0.129975	0.129975	0.18723	0.18723	0.18723	0.249022	0.366991	0.480834	0.480834	0.543066	0.709838	0.709838	0.709838	0.709838	0.813635	0.813635	0.870771	0.870771	0.938186	1	1
PF3D7_0418000	583579	13.46	406029	0.7	monomeric	0.0615166	0.0833216	0.106924	0.133238	0.183238	0.208318	0.208318	0.26184	0.281519	0.302159	0.381571	0.440038	0.482022	0.52112	0.577252	0.615318	0.648954	0.718749	0.806088	0.827641	0.827641	0.867197	0.8864	0.944918	1
PF3D7_1001200	10760.4	2.3	7534.58	0.7	monomeric	0.24117	0.453774	0.606831	0.723749	0.813292	0.890373	0.924933	0.958159	0.966638	0.976299	0.982708	0.987347	0.9936	0.9936	0.99591	0.99591	0.997342	0.998229	0.998229	0.998229	0.998229	0.998229	0.998229	1	1
PF3D7_1452200	62312.6	5.01	43590.9	0.7	monomeric	0.0408661	0.1139	0.214308	0.368651	0.498591	0.651501	0.769981	0.837625	0.890099	0.924395	0.95479	0.978465	0.998608	0.998608	0.998608	0.998608	0.998608	0.998608	0.998608	0.998608	0.998608	0.998608	0.998608	1	1
PF3D7_1465800	772624	15.24	537699	0.7	monomeric	0	0	0.0192453	0.0192453	0.0361817	0.0525077	0.0610195	0.0939077	0.0939077	0.141824	0.185423	0.243045	0.291656	0.369259	0.471296	0.589451	0.669726	0.712766	0.775476	0.835283	0.864971	0.882386	0.917414	0.964087	1
PF3D7_1457300	75938.2	5.49	53569.6	0.71	monomeric	0	0.0218869	0.0760787	0.309426	0.451425	0.550944	0.690967	0.698239	0.70698	0.718457	0.739365	0.7434	0.757387	0.757387	0.765427	0.765427	0.765427	0.773177	0.785657	0.83298	0.841141	0.856173	0.88137	0.954867	1
PF3D7_1467300	55720.9	4.84	40365.9	0.72	monomeric	0.0221729	0.106416	0.217851	0.392638	0.520215	0.650108	0.766542	0.862979	0.929477	0.970517	0.989107	0.998314	0.998314	0.998314	0.998314	0.998314	0.998314	1	1	1	1	1	1	1	1
PF3D7_0518500	131083	7.1	95695.4	0.73	monomeric	0.0649919	0.147445	0.241821	0.329284	0.385657	0.450991	0.4951	0.546021	0.590051	0.626303	0.676577	0.712303	0.739392	0.753084	0.797927	0.823549	0.844048	0.867967	0.882956	0.899883	0.913933	0.931357	0.965736	0.982663	1
PF3D7_1006500	37773.9	4.09	27531.5	0.73	monomeric	0.107927	0.247852	0.38872	0.493346	0.570065	0.634639	0.689116	0.719341	0.741017	0.768784	0.806863	0.833957	0.862409	0.874576	0.892843	0.911455	0.922878	0.933911	0.956896	0.968747	0.973336	0.97779	0.985338	0.993986	1
PF3D7_1115800	33860.6	3.89	24700.2	0.73	monomeric	0.152054	0.283129	0.415414	0.509929	0.564263	0.608001	0.634261	0.645155	0.656936	0.677465	0.70083	0.727808	0.749932	0.772043	0.81259	0.835391	0.866743	0.901829	0.926074	0.93648	0.949844	0.964976	0.979136	0.994032	1
PF3D7_1365900	14607.9	2.68	10640.2	0.73	monomeric	0.189917	0.391703	0.550437	0.616624	0.689278	0.724251	0.757282	0.770432	0.780521	0.78777	0.797296	0.807389	0.817525	0.833123	0.847355	0.86726	0.884998	0.895414	0.910134	0.926019	0.937405	0.950213	0.963575	0.97536	1
PF3D7_1406200	338172	10.81	247604	0.73	monomeric	0.0117836	0.0223544	0.0338418	0.0472581	0.0619966	0.0777289	0.0898264	0.121069	0.209539	0.346	0.535701	0.744125	0.8534	0.907981	0.939786	0.957634	0.96126	0.966922	0.970637	0.975499	0.979314	0.983897	0.989335	0.995079	1
PF3D7_1439700	39110.7	4.16	28583.6	0.73	monomeric	0.115969	0.115969	0.387949	0.487162	0.56989	0.56989	0.715203	0.715203	0.715203	0.715203	0.715203	0.715203	0.715203	0.715203	0.715203	0.715203	0.715203	0.715203	0.715203	0.715203	0.715203	0.715203	0.787606	0.787606	1
PF3D7_0309000	67743.4	5.34	50381.7	0.74	monomeric	0	0.0498627	0.185639	0.36343	0.456364	0.584342	0.735922	0.874231	1	1	1	1	1	1	1	1	1	1	1	1	1	1	1	1	1
PF3D7_0919400	60961.9	5.08	45005	0.74	monomeric	0.0335868	0.101398	0.215116	0.355598	0.490528	0.608116	0.7016	0.791119	0.840172	0.881505	0.904693	0.920404	0.9263	0.930484	0.939396	0.946056	0.952851	0.959973	0.96411	0.968563	0.973785	0.981002	0.985503	0.994759	1
PF3D7_1025100	93599.6	6.19	70384.6	0.75	monomeric	0.0366513	0.0935985	0.17047	0.279139	0.385539	0.484236	0.56571	0.615967	0.657263	0.692812	0.756223	0.794379	0.824513	0.844089	0.874937	0.900186	0.90673	0.920981	0.927634	0.938955	0.943986	0.959841	0.966571	0.980608	1
PF3D7_1031200	41423.6	4.32	31134	0.75	monomeric	0	0	0.197505	0.443966	0.621569	0.80549	0.899079	1	1	1	1	1	1	1	1	1	1	1	1	1	1	1	1	1	1
PF3D7_1323600	48585.2	4.62	36361.7	0.75	monomeric	0.109728	0.231357	0.344634	0.445264	0.533176	0.629785	0.673374	0.746353	0.80278	0.828826	0.852041	0.865504	0.876738	0.881159	0.895147	0.904411	0.911191	0.920805	0.928595	0.943712	0.958715	0.972931	0.985468	0.994795	1
PF3D7_0104400	62430.5	5.21	47574.5	0.76	monomeric	0.0788122	0.183918	0.296588	0.398066	0.478599	0.581963	0.673568	0.740272	0.790496	0.817943	0.84152	0.860276	0.866929	0.873988	0.8808	0.893967	0.903728	0.918886	0.927683	0.940515	0.956367	0.965899	0.974986	0.988799	1
PF3D7_0308500	16146.2	2.85	12220.3	0.76	monomeric	0.157159	0.306029	0.53372	0.774791	0.943123	0.958293	0.985934	0.985934	0.985934	0.985934	0.985934	0.985934	0.985934	0.985934	0.985934	0.985934	0.985934	0.985934	0.985934	0.985934	0.985934	0.985934	0.985934	0.985934	1
PF3D7_0715600	86182.9	6.02	65904.9	0.76	monomeric	0.0255897	0.0590247	0.131643	0.259471	0.383939	0.497853	0.634693	0.754486	0.834367	0.880683	0.935275	0.967002	0.981545	0.98773	0.992469	0.995816	0.996239	0.996592	0.997032	0.997519	0.998003	0.998431	0.999002	1	1
PF3D7_1241500	49666.3	4.71	37985	0.76	monomeric	0.184742	0.360916	0.430312	0.466659	0.513426	0.54442	0.557255	0.56556	0.56556	0.56831	0.58085	0.585955	0.585955	0.585955	0.591265	0.611549	0.626639	0.653672	0.675625	0.720946	0.764543	0.800726	0.862114	0.93738	1
PF3D7_1317000	74589.3	5.63	56861.2	0.76	monomeric	0.0258567	0.0657012	0.144333	0.278276	0.407197	0.553348	0.636845	0.702527	0.772965	0.826293	0.888985	0.929665	0.942728	0.94581	0.951516	0.952505	0.955156	0.97359	0.97746	0.98199	0.990452	0.990452	0.994854	0.99704	1
PF3D7_1444100	864485	16.67	658416	0.76	monomeric	0.0361083	0.0873036	0.144281	0.175172	0.175172	0.200002	0.222625	0.235437	0.258539	0.294977	0.343995	0.386651	0.386651	0.386651	0.410048	0.455211	0.521705	0.570689	0.636658	0.712564	0.73514	0.781577	0.906575	0.955423	1
PF3D7_1467500	52427.9	4.82	39970.8	0.76	monomeric	0.158635	0.293796	0.377501	0.459707	0.508815	0.532484	0.532484	0.532484	0.532484	0.532484	0.532484	0.532484	0.532484	0.532484	0.532484	0.532484	0.532484	0.532484	0.552032	0.609887	0.669647	0.742438	0.832299	0.958907	1
PF3D7_1011700	44367.4	4.5	34140.6	0.77	monomeric	0.047691	0.184859	0.365176	0.476223	0.524223	0.572401	0.591411	0.640729	0.674696	0.712565	0.778888	0.836758	0.854403	0.854403	0.866514	0.878877	0.882506	0.882506	0.890043	0.890043	0.917236	0.928235	0.956104	0.968309	1
PF3D7_1114700	81041.6	5.89	62764.8	0.77	monomeric	0	0.0207597	0.0740359	0.237575	0.34979	0.519136	0.581176	0.641526	0.700075	0.729676	0.742927	0.755088	0.774034	0.774034	0.780359	0.792439	0.798758	0.807666	0.84213	0.861957	0.88419	0.92185	0.934039	0.959212	1
PF3D7_1215000	24664.6	3.47	19039.9	0.77	monomeric	0.123156	0.281963	0.436732	0.571106	0.694924	0.794458	0.847094	0.900308	0.921071	0.929422	0.9499	0.962035	0.970729	0.975716	0.978989	0.981852	0.98553	0.989232	0.990507	0.990507	0.990916	0.993558	0.99404	0.999583	1
PF3D7_1335300	382646	11.66	293453	0.77	monomeric	0.0052146	0.00879988	0.0223825	0.0608853	0.108202	0.159227	0.201352	0.252999	0.314984	0.366046	0.445906	0.528271	0.565072	0.584587	0.618981	0.64728	0.657976	0.683204	0.719663	0.753285	0.78852	0.805238	0.865222	0.924287	1
PF3D7_1474400	357579	11.3	273747	0.77	monomeric	0.0408145	0.113716	0.146801	0.146801	0.175916	0.175916	0.175916	0.175916	0.190605	0.204404	0.404276	0.719859	0.77412	0.826001	0.905341	0.981378	0.981378	1	1	1	1	1	1	1	1
PF3D7_0310900	92790.1	6.26	71975.2	0.78	monomeric	0.158063	0.2652	0.368941	0.409915	0.449747	0.488143	0.534623	0.620587	0.738477	0.813415	0.913467	0.973912	0.994674	0.996448	0.998257	0.998257	0.998257	0.998257	0.998257	0.998257	0.998257	0.998257	1	1	1
PF3D7_0710000	407134	12.07	317444	0.78	monomeric	0	0.0773214	0.207583	0.244796	0.289122	0.289122	0.32329	0.360134	0.360134	0.397009	0.430392	0.494816	0.569256	0.603917	0.603917	0.603917	0.639221	0.664104	0.695075	0.72942	0.763517	0.843524	0.843524	0.843524	1
PF3D7_0718000	698430	15.3	542413	0.78	monomeric	0	0	0	0	0	0.0810038	0.116621	0.116621	0.180182	0.280433	0.462872	0.462872	0.462872	0.462872	0.462872	0.585821	0.585821	0.631149	0.687568	0.687568	0.744138	0.871899	0.871899	1	1
PF3D7_0813400	76808.2	5.76	59715.7	0.78	monomeric	0.116811	0.212956	0.296944	0.383891	0.448194	0.516488	0.567077	0.594532	0.614649	0.636526	0.669034	0.70599	0.732072	0.758847	0.783095	0.809834	0.825468	0.843451	0.865578	0.882274	0.897242	0.90892	0.947749	0.97818	1
PF3D7_1363700	92727.8	6.28	72610.8	0.78	monomeric	0.0449088	0.174492	0.259429	0.340164	0.414276	0.490194	0.525279	0.576147	0.607995	0.624696	0.674626	0.742784	0.793302	0.805448	0.836592	0.859612	0.873846	0.893719	0.909388	0.917666	0.943162	0.960351	0.972711	0.992572	1
PF3D7_1372300	24202.5	3.47	18998.5	0.78	monomeric	0.0570173	0.312599	0.447078	0.560281	0.639178	0.677205	0.677205	0.677205	0.677205	0.677205	0.677205	0.677205	0.677205	0.677205	0.677205	0.744914	0.744914	0.795377	0.795377	0.872876	0.872876	0.933981	0.933981	0.933981	1
PF3D7_1473700	142121	7.59	111544	0.78	monomeric	0.0824892	0.153955	0.229344	0.304196	0.373172	0.439074	0.480995	0.512956	0.546193	0.574203	0.617901	0.659	0.681925	0.700665	0.72129	0.74145	0.758499	0.781469	0.802052	0.820414	0.845081	0.870482	0.906285	0.955405	1
PF3D7_0629000	35388.5	4.11	27874.5	0.79	monomeric	0	0.308789	0.391299	0.495482	0.536848	0.689836	0.708083	0.742466	0.742466	0.742466	0.742466	0.802588	0.870249	0.870249	0.870249	0.932564	0.932564	0.932564	0.932564	0.968226	0.968226	0.968226	1	1	1
PF3D7_1219000	349548	11.38	277842	0.79	monomeric	0.180785	0.240039	0.304078	0.352978	0.375245	0.411094	0.437002	0.449608	0.465948	0.473579	0.48861	0.518749	0.55474	0.565819	0.60325	0.612086	0.622252	0.649967	0.663559	0.713421	0.757966	0.806976	0.86495	0.932013	1
PF3D7_1335400	370208	11.65	293082	0.79	monomeric	0.00467904	0.0078961	0.0200838	0.0662792	0.108736	0.158221	0.201098	0.242037	0.305096	0.353214	0.437827	0.533444	0.572498	0.588567	0.625039	0.658856	0.668454	0.688013	0.722295	0.759931	0.794385	0.81105	0.870541	0.927999	1
PF3D7_0106400	18383.9	3.09	14643	0.8	monomeric	0.0876108	0.306206	0.481858	0.683961	0.746459	0.908264	0.939674	0.939674	0.939674	0.939674	0.939674	0.939674	0.939674	0.939674	0.939674	0.939674	0.939674	0.939674	0.939674	0.97037	0.97037	0.97037	0.97037	1	1
PF3D7_0424700	142961	7.66	113743	0.8	monomeric	0	0.00678276	0.00678276	0.00678276	0.0961772	0.303739	0.435293	0.533246	0.666872	0.761447	0.812033	0.839152	0.859616	0.879614	0.879614	0.888913	0.890989	0.894455	0.900924	0.900924	0.909574	0.911672	0.930638	0.935294	1
PF3D7_0520800	243946	9.71	194165	0.8	monomeric	0	0.00222362	0.00222362	0.00257803	0.00294854	0.00571401	0.0375624	0.136827	0.337767	0.566899	0.77636	0.901163	0.949421	0.958146	0.9668	0.974175	0.975027	0.97976	0.985492	0.989312	0.991973	0.994457	0.995754	0.99907	1
PF3D7_0720400	72675.4	5.69	58169.1	0.8	monomeric	0.0525998	0.110555	0.202616	0.323988	0.426666	0.532635	0.615546	0.683992	0.753623	0.799499	0.852023	0.879341	0.904182	0.912635	0.924713	0.935955	0.946061	0.956493	0.963023	0.970193	0.975591	0.979372	0.986214	0.994854	1
PF3D7_1103800	391698	11.97	311795	0.8	monomeric	0.0863211	0.13928	0.178537	0.20154	0.222641	0.23742	0.245819	0.259712	0.286822	0.353758	0.434232	0.501754	0.554329	0.573222	0.614859	0.629367	0.647836	0.662943	0.691353	0.718302	0.761996	0.814744	0.862866	0.937868	1
PF3D7_1133700	120465	7.1	95956.4	0.8	monomeric	0	0.0556335	0.119249	0.22635	0.22635	0.334281	0.488887	0.594927	0.695346	0.853732	0.853732	0.94644	1	1	1	1	1	1	1	1	1	1	1	1	1
PF3D7_1350500	133498	7.46	107244	0.8	monomeric	0.0161966	0.0802134	0.167279	0.249485	0.313507	0.399595	0.466391	0.538896	0.609737	0.680363	0.747868	0.794277	0.823448	0.835905	0.857731	0.878509	0.892084	0.908153	0.91988	0.93864	0.947311	0.95468	0.968613	0.985947	1
PF3D7_0408500	76633.8	5.87	62447.8	0.81	monomeric	0.0870135	0.162382	0.227138	0.299336	0.423936	0.510984	0.53742	0.565928	0.565928	0.650873	0.679514	0.734797	0.762096	0.762096	0.762096	0.813762	0.813762	0.813762	0.813762	0.843329	0.843329	0.889955	0.921083	0.949624	1
PF3D7_0507500	77598.3	5.89	62761.8	0.81	monomeric	0.0916922	0.184539	0.26044	0.364324	0.438496	0.507845	0.539944	0.581194	0.588968	0.588968	0.636831	0.656729	0.66066	0.66066	0.672469	0.680068	0.695799	0.695799	0.708395	0.75048	0.77327	0.803364	0.886448	0.958874	1
PF3D7_0826500	154536	7.99	125198	0.81	monomeric	0	0	0	0.00813237	0.0360078	0.0933755	0.315264	0.501266	0.693798	0.809912	0.849565	0.931605	0.931605	0.931605	0.931605	0.938902	0.938902	0.938902	0.952438	0.960789	0.960789	0.978273	0.978273	0.992886	1
PF3D7_0914400	28395.5	3.77	22918.9	0.81	monomeric	0.155744	0.244198	0.387076	0.534125	0.674919	0.771127	0.824367	0.878849	0.890521	0.894203	0.908334	0.912644	0.912644	0.917614	0.919761	0.919761	0.919761	0.919761	0.919761	0.919761	0.926198	0.926198	0.947318	0.971536	1
PF3D7_1202300	689701	15.5	558443	0.81	monomeric	0	0.119761	0.119761	0.119761	0.119761	0.119761	0.119761	0.119761	0.119761	0.119761	0.210783	0.210783	0.210783	0.296011	0.374926	0.624749	0.624749	0.715709	0.901075	0.901075	0.901075	0.901075	1	1	1
PF3D7_1233000	92289.7	6.35	74508.4	0.81	monomeric	0.0245	0.0433723	0.0934869	0.202261	0.312629	0.451983	0.588524	0.698401	0.797277	0.861319	0.912243	0.945736	0.955974	0.96067	0.97114	0.978977	0.979473	0.986501	0.990108	0.99138	0.994581	0.995247	0.997255	0.997255	1
PF3D7_1302700	183571	8.61	148012	0.81	monomeric	0.0457948	0.0659311	0.0832323	0.0832323	0.100438	0.134327	0.259462	0.351627	0.59551	0.728157	0.879837	0.928628	0.958203	0.958203	0.971472	0.971472	0.971472	0.971472	0.971472	0.971472	0.97852	0.984749	0.984749	1	1
PF3D7_1412300	14428.2	2.8	11743	0.81	monomeric	0.184164	0.401598	0.524292	0.613042	0.738746	0.750187	0.835662	0.84562	0.85067	0.85067	0.85067	0.859863	0.859863	0.868781	0.868781	0.868781	0.868781	0.881586	0.881586	0.89926	0.89926	0.93014	0.950843	0.969826	1
PF3D7_0504800	671597	15.41	550819	0.82	monomeric	0.132385	0.193664	0.242332	0.284785	0.321496	0.327394	0.332768	0.341606	0.37213	0.395239	0.422062	0.442326	0.454034	0.459485	0.480695	0.528179	0.562731	0.611492	0.65363	0.704678	0.765199	0.823536	0.874647	0.945718	1
PF3D7_0529100	22041.3	3.39	18014	0.82	monomeric	0.197356	0.330398	0.4592	0.5647	0.611029	0.633359	0.659525	0.670494	0.670494	0.670494	0.70031	0.70031	0.743481	0.743481	0.743481	0.763361	0.789993	0.834244	0.912011	0.923388	0.941879	0.959819	0.980093	1	1
PF3D7_0717200	50231	4.89	41299.7	0.82	monomeric	0	0.108736	0.300858	0.383939	0.514221	0.597946	0.674228	0.819215	0.841124	0.841124	0.841124	0.841124	0.882672	0.882672	0.882672	0.882672	0.882672	0.882672	0.882672	0.882672	0.917337	0.961993	1	1	1
PF3D7_1115700	55891.6	5.12	45836.7	0.82	monomeric	0.0540043	0.165104	0.263168	0.390939	0.489816	0.573344	0.640815	0.676889	0.696301	0.720235	0.739752	0.759166	0.782171	0.807419	0.829104	0.854566	0.874598	0.894407	0.913043	0.932444	0.947998	0.962191	0.975387	0.990025	1
PF3D7_1222300	94958.7	6.47	77799.3	0.82	monomeric	0.0190734	0.0401435	0.081859	0.177468	0.315754	0.438997	0.567578	0.681676	0.780576	0.853291	0.894504	0.916972	0.929596	0.937457	0.946169	0.953165	0.959496	0.965013	0.970642	0.976153	0.980472	0.985124	0.990344	0.995557	1
PF3D7_0301300	50477.3	4.93	42142.3	0.83	monomeric	0.0711711	0.15406	0.271526	0.423694	0.505323	0.549621	0.574216	0.590105	0.620597	0.651325	0.696585	0.727922	0.765546	0.788856	0.825965	0.838548	0.856248	0.890855	0.914578	0.928105	0.936789	0.942407	0.956255	0.972482	1
PF3D7_1149000	688870	15.69	573583	0.83	monomeric	0.0109816	0.0248624	0.0420001	0.0658872	0.09785	0.130237	0.156114	0.182222	0.205269	0.22811	0.262609	0.305658	0.361114	0.423162	0.467505	0.514915	0.564562	0.622149	0.684776	0.736675	0.793711	0.849196	0.904037	0.96095	1
PF3D7_1336900	73053.4	5.79	60369.7	0.83	monomeric	0.0217997	0.0527079	0.12987	0.239771	0.386235	0.530896	0.621646	0.70726	0.776997	0.798996	0.81234	0.840901	0.855005	0.855005	0.855005	0.855005	0.855005	0.859979	0.859979	0.859979	0.866185	0.874181	0.927995	0.957486	1
PF3D7_1025500	695411	15.79	582352	0.84	monomeric	0	0	0.0533354	0.0533354	0.0533354	0.0533354	0.06513	0.087356	0.087356	0.14263	0.247704	0.290805	0.378279	0.378279	0.418956	0.521392	0.542689	0.595025	0.636445	0.680216	0.740086	0.872966	0.917774	0.980362	1
PF3D7_1226600	30142.9	3.94	25295.6	0.84	monomeric	0.0654342	0.23237	0.372453	0.508684	0.626518	0.75987	0.823044	0.882566	0.894739	0.902489	0.91409	0.916814	0.916814	0.916814	0.916814	0.916814	0.916814	0.916814	0.916814	0.916814	0.924951	0.924951	0.951391	0.969526	1
PF3D7_1241400	231531	9.7	193645	0.84	monomeric	0.381223	0.470384	0.470384	0.470384	0.470384	0.470384	0.470384	0.470384	0.470384	0.512905	0.512905	0.512905	0.512905	0.512905	0.586919	0.586919	0.586919	0.586919	0.586919	0.586919	0.586919	0.586919	0.679701	0.849846	1
PF3D7_1420400	104240	6.83	87768	0.84	monomeric	0	0.0199911	0.0483181	0.12512	0.222331	0.350515	0.53071	0.628053	0.746137	0.802823	0.860414	0.867108	0.867108	0.867108	0.877039	0.88649	0.892591	0.896057	0.902489	0.909287	0.912196	0.929084	0.939812	0.967458	1
PF3D7_0112000	52936.5	5.07	44778.1	0.85	monomeric	0.0261797	0.0736146	0.220581	0.374374	0.491114	0.61955	0.720352	0.801459	0.867412	0.930789	0.951066	0.977832	0.981219	0.981219	0.991086	0.991086	0.991086	0.997026	1	1	1	1	1	1	1
PF3D7_1024200	19435	3.25	16426.3	0.85	monomeric	0.215042	0.358002	0.476386	0.570424	0.649637	0.72182	0.747395	0.763652	0.764976	0.766365	0.771433	0.773879	0.776704	0.776704	0.776704	0.776704	0.779384	0.781732	0.781732	0.801578	0.849021	0.906082	0.943203	0.98245	1
PF3D7_1147800	239262	9.93	204376	0.85	monomeric	0	0	0	0.0544306	0.0544306	0.0544306	0.0544306	0.0544306	0.0544306	0.533059	0.533059	0.533059	0.533059	0.533059	0.533059	0.533059	0.920093	0.9441	0.968563	0.968563	0.988716	0.988716	0.988716	0.988716	1
PF3D7_1216500	25741.6	3.7	21952.5	0.85	monomeric	0.12252	0.264554	0.412447	0.538112	0.669728	0.777472	0.829745	0.882944	0.91454	0.931716	0.954033	0.964759	0.974363	0.982247	0.986645	0.988112	0.991327	0.994017	0.996856	0.997645	0.997982	0.999292	0.999292	0.999292	1
PF3D7_1456500	283025	10.65	239314	0.85	monomeric	0.023533	0.048194	0.0703778	0.0987869	0.111904	0.131379	0.138682	0.170956	0.265026	0.403493	0.551978	0.722592	0.820473	0.86673	0.909158	0.929227	0.941471	0.951121	0.965009	0.969578	0.97422	0.982311	0.988788	0.994095	1
PF3D7_0201800	48252.2	4.89	41364.2	0.86	monomeric	0.0735505	0.19211	0.308721	0.418191	0.509677	0.589899	0.631202	0.67253	0.693954	0.711793	0.729573	0.742982	0.750184	0.755874	0.769698	0.779889	0.788935	0.801734	0.820197	0.845748	0.868192	0.899065	0.936975	0.974999	1
PF3D7_0505800	11053.3	2.56	9541.31	0.86	monomeric	0.215067	0.379922	0.595958	0.701061	0.780807	0.837425	0.87239	0.890221	0.914546	0.928852	0.943656	0.946453	0.957592	0.957592	0.96066	0.96066	0.962192	0.962192	0.962192	0.963682	0.966378	0.969422	0.980839	0.994348	1
PF3D7_0615000	17204.7	3.1	14729.9	0.86	monomeric	0.224387	0.356953	0.491356	0.579675	0.607467	0.639802	0.645094	0.660303	0.660303	0.660303	0.660303	0.660303	0.660303	0.660303	0.673333	0.691406	0.735793	0.759365	0.788703	0.824904	0.858523	0.895221	0.942134	0.964756	1
PF3D7_0925500	14768.6	2.9	12662.2	0.86	monomeric	0.165802	0.33628	0.518774	0.653928	0.750715	0.884506	0.90154	0.917372	0.927586	0.944154	0.953859	0.963678	0.966082	0.968482	0.970555	0.975971	0.97886	0.980468	0.98447	0.986938	0.988945	0.990891	0.99439	0.996774	1
PF3D7_1116700	80361.1	6.14	69121.7	0.86	monomeric	0.0350416	0.0640881	0.119595	0.225515	0.351804	0.485356	0.587039	0.690518	0.769526	0.836495	0.891246	0.925511	0.94884	0.9604	0.969266	0.975013	0.979	0.982701	0.986126	0.989385	0.990877	0.992702	0.995271	0.997895	1
PF3D7_1120500	94344.6	6.61	81570.5	0.86	monomeric	0	0.00224157	0.00224157	0.0714154	0.219126	0.400282	0.563324	0.681894	0.786966	0.882593	0.935446	0.963427	0.976375	0.978385	0.982106	0.982106	0.982106	0.983549	0.988936	0.988936	0.994338	0.994338	0.994338	0.994338	1
PF3D7_1311800	125983	7.5	108308	0.86	monomeric	0.0120744	0.0188655	0.028034	0.0653397	0.145254	0.274142	0.426578	0.57453	0.722719	0.819414	0.89105	0.926162	0.944968	0.954147	0.961883	0.969087	0.974203	0.978735	0.98232	0.985552	0.988073	0.991607	0.994019	0.997396	1
PF3D7_1342900	455708	13.24	391209	0.86	monomeric	0.152448	0.270879	0.270879	0.270879	0.270879	0.270879	0.270879	0.270879	0.365476	0.365476	0.365476	0.365476	0.46376	0.614789	0.706197	0.751456	0.832297	0.866028	0.949995	0.949995	0.949995	0.949995	0.949995	1	1
PF3D7_1366300	494376	13.7	422803	0.86	monomeric	0.00763397	0.0158462	0.0258157	0.0341607	0.0423846	0.0483189	0.0528199	0.0550986	0.0572933	0.0622885	0.12299	0.262127	0.425978	0.531222	0.612693	0.658744	0.691934	0.728143	0.760278	0.786032	0.821684	0.860125	0.911487	0.973896	1
PF3D7_1428300	42614.2	4.63	36534.4	0.86	monomeric	0.0585652	0.173697	0.334256	0.442743	0.533292	0.634709	0.6859	0.718452	0.739622	0.743202	0.749684	0.749684	0.75691	0.75691	0.760341	0.780067	0.792711	0.802373	0.818711	0.832048	0.854627	0.867286	0.911752	0.961215	1
PF3D7_0910600	23327	3.58	20366.9	0.87	monomeric	0.111558	0.356823	0.44587	0.53985	0.53985	0.53985	0.53985	0.53985	0.579384	0.579384	0.579384	0.579384	0.579384	0.579384	0.650565	0.787963	0.82352	0.898032	0.898032	0.967213	0.967213	0.967213	0.967213	0.967213	1
PF3D7_0917400	153884	8.23	133806	0.87	monomeric	0	0	0.126484	0.126484	0.126484	0.260886	0.364159	0.475522	0.580983	0.691594	0.803478	0.803478	0.803478	0.803478	0.803478	0.803478	0.803478	0.803478	0.897089	0.897089	0.897089	0.897089	1	1	1
PF3D7_1016300	95786	6.68	83607.2	0.87	monomeric	0.0770345	0.144173	0.217495	0.295589	0.382811	0.452906	0.521734	0.586651	0.632204	0.676433	0.728925	0.773048	0.800962	0.822649	0.837166	0.858857	0.87181	0.886447	0.901419	0.914441	0.930677	0.944662	0.961208	0.983368	1
PF3D7_1022600	105644	6.96	91657	0.87	monomeric	0	0	0	0.141412	0.208588	0.343366	0.506188	0.788187	0.893943	0.949402	0.949402	0.949402	0.949402	0.949402	0.949402	1	1	1	1	1	1	1	1	1	1
PF3D7_1022800	95165.6	6.66	82828.7	0.87	monomeric	0.0208116	0.0208116	0.04129	0.127734	0.253892	0.417761	0.543013	0.669284	0.779114	0.895265	0.92474	0.96161	0.975705	0.975705	0.984819	0.984819	0.984819	0.98953	0.98953	0.98953	0.98953	0.992383	1	1	1
PF3D7_1122900	616993	15.22	536108	0.87	monomeric	0	0	0.0313129	0.0313129	0.0313129	0.0313129	0.0313129	0.123312	0.123312	0.149233	0.225318	0.319073	0.396792	0.396792	0.494614	0.518772	0.561013	0.639619	0.666317	0.717712	0.717712	0.746047	0.87977	0.976941	1
PF3D7_1008100	452722	13.31	396153	0.88	monomeric	0.0610255	0.11371	0.148583	0.168097	0.186922	0.197398	0.202306	0.207301	0.210151	0.219357	0.268206	0.379269	0.484345	0.534232	0.598582	0.642132	0.674765	0.707856	0.742069	0.777214	0.824157	0.874624	0.926932	0.972195	1
PF3D7_1417600	548526	14.56	485051	0.88	monomeric	0.184903	0.301964	0.3616	0.39573	0.416797	0.45166	0.457293	0.461925	0.462734	0.46575	0.470027	0.482409	0.491453	0.494412	0.50434	0.511249	0.520303	0.545886	0.581842	0.644939	0.694675	0.784728	0.885878	0.952677	1
PF3D7_1433400	682022	15.99	598749	0.88	monomeric	0.0490189	0.0864196	0.110331	0.120887	0.134043	0.139965	0.14515	0.147266	0.148768	0.150344	0.157637	0.184347	0.260562	0.332602	0.428555	0.500971	0.550689	0.608961	0.650111	0.687927	0.76057	0.831066	0.910812	0.970055	1
PF3D7_0510200	86984.7	6.45	77072.8	0.89	monomeric	0	0	0	0	0.187541	0.368324	0.662517	0.751324	0.919525	0.919525	0.919525	0.919525	0.919525	0.919525	0.919525	1	1	1	1	1	1	1	1	1	1
PF3D7_0516700	156233	8.39	139649	0.89	monomeric	0.0180219	0.0604986	0.0931736	0.109326	0.137726	0.218059	0.335408	0.427032	0.614401	0.777754	0.897379	0.923651	0.929801	0.932665	0.932665	0.941059	0.941059	0.94517	0.950843	0.954	0.956565	0.956565	0.968838	0.986553	1
PF3D7_1121100	184803	9.01	163874	0.89	monomeric	0.140646	0.197383	0.228206	0.266044	0.310415	0.369609	0.400482	0.460695	0.499916	0.515442	0.532213	0.544857	0.553926	0.553926	0.553926	0.557516	0.564419	0.582836	0.596443	0.618167	0.642392	0.690541	0.775185	0.873759	1
PF3D7_1233200	382458	12.42	338624	0.89	monomeric	0	0	0	0.0769359	0.283618	0.322384	0.322384	0.360471	0.360471	0.3983	0.3983	0.468528	0.543476	0.543476	0.543476	0.543476	0.616465	0.616465	0.616465	0.687471	0.687471	0.811528	0.811528	0.964055	1
PF3D7_1304100	104440	7	92794.7	0.89	monomeric	0.0173257	0.0376684	0.0796421	0.151592	0.245297	0.367568	0.499989	0.580492	0.639987	0.701867	0.748735	0.789533	0.810823	0.820527	0.838719	0.85052	0.85874	0.872208	0.88527	0.901133	0.915334	0.934769	0.955187	0.979614	1
PF3D7_1326100	39263.7	4.54	34982.2	0.89	monomeric	0	0	0.198576	0.379454	0.601004	0.723158	0.867947	0.925405	0.981148	1	1	1	1	1	1	1	1	1	1	1	1	1	1	1	1
PF3D7_1469600	394633	12.6	349908	0.89	monomeric	0	0	0	0	0	0	0.00352632	0.00352632	0.0107284	0.0107284	0.0700494	0.288194	0.640287	0.761912	0.873296	0.911941	0.929593	0.944933	0.955216	0.955216	0.965773	0.982287	0.990591	0.998206	1
PF3D7_1124500	70802.4	5.93	63733	0.9	monomeric	0	0.0521366	0.0876285	0.204757	0.340104	0.512581	0.660203	0.778525	0.918589	0.918589	0.963258	0.971879	0.971879	0.971879	0.971879	0.981006	0.981006	0.981006	0.989294	0.989294	0.989294	1	1	1	1
PF3D7_1340600	67512.9	5.8	60592.2	0.9	monomeric	0.00698071	0.0417186	0.136103	0.26365	0.374472	0.532198	0.638744	0.721634	0.80063	0.855787	0.89397	0.938575	0.95463	0.956848	0.965687	0.970053	0.970053	0.971645	0.973628	0.973628	0.981967	0.984527	0.988886	0.993607	1
PF3D7_1035400	40095.6	4.62	36356.1	0.91	monomeric	0.0781744	0.220897	0.345783	0.442382	0.534969	0.603316	0.628808	0.687676	0.724241	0.754709	0.817448	0.86664	0.898102	0.903585	0.932275	0.961549	0.975699	0.992401	0.994851	0.994851	0.994851	0.994851	0.994851	0.994851	1
PF3D7_1437700	111208	7.29	101564	0.91	monomeric	0.0172488	0.0289628	0.0524151	0.113169	0.210909	0.353467	0.472546	0.568604	0.67467	0.773135	0.846082	0.904534	0.934027	0.943817	0.961037	0.968356	0.97257	0.976487	0.978626	0.981727	0.983267	0.985795	0.992529	0.996099	1
PF3D7_0802800	70031.6	5.94	64092.6	0.92	monomeric	0.190418	0.265085	0.338631	0.398324	0.450515	0.503055	0.577114	0.621006	0.658282	0.681799	0.681799	0.717712	0.717712	0.732524	0.768196	0.78277	0.810598	0.834309	0.863651	0.878327	0.913453	0.930548	0.955014	0.978659	1
PF3D7_1018500	12530.9	2.77	11466.1	0.92	monomeric	0.254562	0.435279	0.519055	0.60686	0.668526	0.742406	0.793177	0.813552	0.831475	0.835898	0.843967	0.851753	0.86075	0.878106	0.886647	0.894718	0.901926	0.901926	0.901926	0.901926	0.909432	0.916715	0.93467	0.983994	1
PF3D7_1461800	324694	11.75	298990	0.92	monomeric	0.0884521	0.175781	0.240859	0.286776	0.324748	0.373339	0.396244	0.427366	0.449901	0.467399	0.49186	0.50266	0.50266	0.508171	0.513273	0.513273	0.518886	0.521826	0.521826	0.546397	0.557239	0.620837	0.712595	0.932514	1
PF3D7_0319400	157298	8.55	145830	0.93	monomeric	0.0373427	0.360793	0.360793	0.385507	0.385507	0.410412	0.410412	0.423263	0.562294	0.586597	0.586597	0.586597	0.586597	0.609616	0.609616	0.631789	0.675037	0.675037	0.675037	0.675037	0.697681	0.717691	0.771126	0.913523	1
PF3D7_0413900	98409.4	6.97	91954.2	0.93	monomeric	0	0	0	0	0.158135	0.320009	0.505188	0.505188	0.647015	0.746561	0.846872	0.846872	0.846872	0.846872	0.846872	0.846872	0.846872	0.846872	0.846872	0.846872	0.846872	0.846872	0.955892	0.955892	1
PF3D7_0618100	89447.9	6.66	82836.2	0.93	monomeric	0	0.0199517	0.0614208	0.164515	0.304215	0.439322	0.531699	0.600157	0.680936	0.729392	0.787613	0.821229	0.839549	0.859566	0.877616	0.887395	0.900621	0.910571	0.921612	0.923803	0.933055	0.949142	0.963163	0.98967	1
PF3D7_0730800	32134.7	4.23	29735.1	0.93	monomeric	0.144412	0.280026	0.378598	0.480071	0.567281	0.65568	0.699726	0.768653	0.796106	0.807683	0.833744	0.847866	0.855041	0.858881	0.87272	0.882419	0.901055	0.913124	0.924464	0.936102	0.948917	0.961032	0.974819	0.988645	1
PF3D7_0827900	55479.3	5.41	51769.1	0.93	monomeric	0.0360738	0.100613	0.196713	0.320516	0.44715	0.577445	0.692466	0.79171	0.855695	0.898496	0.921277	0.934564	0.940483	0.944926	0.951744	0.956445	0.961445	0.966062	0.971075	0.97542	0.979696	0.985046	0.990364	0.995047	1
PF3D7_1123100	264973	10.77	245197	0.93	monomeric	0	0.0592075	0.165254	0.165254	0.165254	0.188048	0.208816	0.208816	0.208816	0.275886	0.568795	0.836138	0.857584	0.880157	0.901636	0.901636	0.91976	0.934884	0.934884	0.95576	0.95576	0.95576	0.980213	0.980213	1
PF3D7_1218600	68391.8	5.93	63752.5	0.93	monomeric	0.0340031	0.0581083	0.0842	0.235191	0.387493	0.508748	0.670064	0.821123	0.821123	0.821123	0.821123	0.865672	0.912086	0.912086	0.912086	0.912086	0.912086	0.912086	0.912086	0.9335	0.95476	0.979702	0.979702	0.979702	1
PF3D7_0310400	153993	8.53	144982	0.94	monomeric	0.0140722	0.0220806	0.0305366	0.0424655	0.0843989	0.174937	0.30544	0.431029	0.561198	0.668995	0.774479	0.859456	0.897761	0.924602	0.94939	0.95995	0.967135	0.973982	0.980098	0.982837	0.986195	0.988917	0.991557	0.996932	1
PF3D7_0322000	18940.3	3.36	17753.2	0.94	monomeric	0.144645	0.28703	0.457176	0.574527	0.664621	0.75971	0.856145	0.9063	0.919158	0.926556	0.935	0.94129	0.946488	0.948558	0.956428	0.963731	0.968346	0.975307	0.978529	0.982657	0.984896	0.987495	0.99615	0.99856	1
PF3D7_0813300	36233.5	4.49	33970.3	0.94	monomeric	0.0721341	0.177431	0.347798	0.455366	0.547317	0.595483	0.626605	0.657091	0.677975	0.694443	0.713087	0.73159	0.750266	0.769149	0.783836	0.801391	0.817912	0.834116	0.85817	0.873649	0.894578	0.913376	0.94328	0.963574	1
PF3D7_1007600	12789	2.84	12074.2	0.94	monomeric	0.25783	0.416196	0.516351	0.592307	0.592307	0.61413	0.636886	0.636886	0.636886	0.636886	0.636886	0.636886	0.636886	0.636886	0.636886	0.636886	0.636886	0.636886	0.698777	0.698777	0.774604	0.838696	0.901735	0.962112	1
PF3D7_1133200	244889	10.48	230854	0.94	monomeric	0.0880337	0.190593	0.259312	0.31566	0.344083	0.371482	0.384222	0.420852	0.442702	0.484718	0.516456	0.577644	0.600144	0.639939	0.682166	0.703375	0.72999	0.750767	0.780135	0.819971	0.860453	0.898138	0.941101	0.977799	1
PF3D7_1475400	700473	16.67	658020	0.94	monomeric	0.0370604	0.0370604	0.0370604	0.0687661	0.0687661	0.0687661	0.0687661	0.0687661	0.0924772	0.129876	0.155031	0.179308	0.305776	0.305776	0.401832	0.470387	0.514642	0.607418	0.726356	0.804263	0.827434	0.949941	0.97728	1	1
PF3D7_0424100	62956	5.77	60071.7	0.95	monomeric	0.163705	0.266686	0.316709	0.371704	0.429026	0.520753	0.57546	0.64795	0.719924	0.790145	0.841474	0.894113	0.90451	0.90451	0.90451	0.90451	0.90451	0.90451	0.90451	0.90451	0.913661	0.913661	0.913661	0.913661	1
PF3D7_0505000	354955	12.42	338613	0.95	monomeric	0.0073614	0.0116656	0.0125974	0.0146752	0.0164077	0.0164077	0.0164077	0.0164077	0.0249538	0.103995	0.242629	0.440956	0.581625	0.677162	0.764607	0.805927	0.838004	0.869541	0.891518	0.912521	0.931733	0.956082	0.973863	0.986903	1
PF3D7_0807400	23259.3	3.71	22129.4	0.95	monomeric	0.092243	0.244344	0.364147	0.55552	0.630158	0.728953	0.779972	0.793725	0.80675	0.820411	0.845335	0.870696	0.877281	0.897614	0.909594	0.909594	0.927315	0.936603	0.948165	0.948165	0.948165	0.959412	0.972122	0.984603	1
PF3D7_1238100	26626.5	3.94	25363.2	0.95	monomeric	0.096076	0.212035	0.361084	0.508724	0.599113	0.69974	0.736356	0.780836	0.814199	0.836901	0.852965	0.866008	0.886009	0.889189	0.89913	0.906121	0.913464	0.920853	0.925115	0.931772	0.940026	0.947152	0.97661	0.9879	1
PF3D7_0419600	33175.6	4.35	31777.8	0.96	monomeric	0.0385733	0.230524	0.307025	0.465149	0.563376	0.603164	0.627331	0.706168	0.743187	0.782013	0.805625	0.805625	0.805625	0.817883	0.817883	0.829945	0.829945	0.843027	0.856357	0.880649	0.904766	0.904766	0.933222	0.959313	1
PF3D7_0522400	1.11648e+06	20.69	1.07216e+06	0.96	monomeric	0.0101685	0.0259674	0.033535	0.0487017	0.0557369	0.0637782	0.0805642	0.100889	0.123367	0.129985	0.136679	0.155425	0.162156	0.162156	0.17435	0.205188	0.236117	0.312132	0.360584	0.423392	0.533943	0.617275	0.718577	0.919122	1
PF3D7_0704600	460131	13.96	441105	0.96	monomeric	0.00556144	0.0104152	0.0148207	0.0185292	0.0185292	0.0194635	0.0203148	0.0258224	0.0345154	0.0646097	0.152737	0.298972	0.450106	0.501919	0.565191	0.611245	0.636248	0.673026	0.704728	0.742594	0.807612	0.866296	0.916648	0.963549	1
PF3D7_1117500	66377.8	5.93	63842.6	0.96	monomeric	0.0134404	0.0374473	0.124608	0.2463	0.323003	0.513002	0.586403	0.605021	0.717886	0.754031	0.812518	0.868956	0.933167	0.933167	0.941876	0.941876	0.941876	0.966406	0.974039	0.974039	0.974039	0.974039	0.983954	0.983954	1
PF3D7_1235400	136294	8.13	130244	0.96	monomeric	0	0.0160908	0.0891159	0.19371	0.245121	0.33645	0.444503	0.493806	0.539916	0.564096	0.610613	0.634218	0.695061	0.695061	0.706736	0.706736	0.72825	0.744692	0.765156	0.776503	0.82981	0.849719	0.959127	0.983501	1
PF3D7_0209800	52190.6	5.35	50591.8	0.97	monomeric	0.0672042	0.15582	0.26506	0.386881	0.472192	0.551457	0.595031	0.634194	0.667814	0.694443	0.715641	0.727682	0.739409	0.749201	0.769155	0.780829	0.79459	0.80844	0.822817	0.841965	0.858633	0.885542	0.928295	0.969808	1
PF3D7_0314000	32590.3	4.35	31758.1	0.97	monomeric	0.0491738	0.163526	0.310981	0.45213	0.587509	0.730448	0.826806	0.902587	0.942061	0.969444	0.987346	0.992471	0.996574	0.996574	0.997572	0.997572	0.998169	0.998169	0.99879	0.99879	0.99879	0.99879	1	1	1
PF3D7_0604700	35815.6	4.53	34737.4	0.97	monomeric	0.0943917	0.261257	0.39809	0.471384	0.525377	0.595767	0.611144	0.632503	0.632503	0.68488	0.815445	0.951156	0.97696	0.986882	0.986882	0.996439	0.996439	1	1	1	1	1	1	1	1
PF3D7_1130700	214543	10.01	207964	0.97	monomeric	0.0875397	0.150189	0.189395	0.22144	0.254124	0.267422	0.275974	0.302584	0.384277	0.498849	0.646609	0.773495	0.840682	0.86201	0.877007	0.895263	0.90307	0.916031	0.933108	0.949514	0.965186	0.976694	0.984182	0.994522	1
PF3D7_1336800	45987.6	5.06	44681.9	0.97	monomeric	0	0.176292	0.176292	0.40734	0.481576	0.767816	0.870324	0.870324	0.870324	0.887914	0.923232	0.923232	0.923232	0.923232	0.923232	0.923232	0.923232	0.923232	0.923232	0.923232	0.923232	0.923232	1	1	1
PF3D7_1418100	423443	13.5	409028	0.97	monomeric	0	0	0	0	0	0	0	0	0	0	0.223414	0.331222	0.443543	0.555614	0.662253	0.662253	0.662253	0.662253	0.755715	0.755715	0.755715	0.846641	0.846641	0.947533	1
PF3D7_0915300	85353	6.68	83415.6	0.98	monomeric	0.0551392	0.153708	0.227571	0.34282	0.394979	0.453293	0.522239	0.554938	0.610537	0.642862	0.688692	0.732914	0.81321	0.83506	0.879119	0.898763	0.898763	0.928043	0.928043	0.928043	0.94082	0.94673	0.97344	0.987231	1
PF3D7_0530900	309283	11.86	305208	0.99	monomeric	0	0.104075	0.160093	0.224107	0.27663	0.325012	0.325012	0.388391	0.403396	0.419134	0.450972	0.507893	0.507893	0.53877	0.58157	0.595928	0.636756	0.711376	0.754223	0.783763	0.88248	0.955759	0.955759	0.986	1
PF3D7_0831500	39073.4	4.75	38654.1	0.99	monomeric	0.0350273	0.215784	0.31213	0.419866	0.526781	0.574955	0.5969	0.620565	0.65418	0.65418	0.697063	0.730354	0.788875	0.833399	0.912838	0.945696	0.957034	0.957034	0.957034	0.979093	0.989066	0.989066	1	1	1
PF3D7_1253000	55646.4	5.57	55287.8	0.99	monomeric	0.00838672	0.023804	0.0928445	0.231275	0.417986	0.563045	0.719434	0.854619	0.918897	0.954583	0.974338	0.979292	0.983108	0.983108	0.984919	0.988416	0.990226	0.990226	0.990226	0.990226	0.990226	0.994327	0.994327	1	1
PF3D7_1406400	71483.2	6.2	70535.2	0.99	monomeric	0.00934262	0.0292119	0.0965629	0.252897	0.36139	0.472993	0.608466	0.671903	0.699175	0.724252	0.747128	0.769202	0.813836	0.825711	0.888412	0.92273	0.92273	0.944044	0.961113	0.961113	0.972795	0.983119	0.983119	0.988846	1
PF3D7_0210200	309832	11.92	308552	1	monomeric	0.0054585	0.0054585	0.0054585	0.00772305	0.00961133	0.00961133	0.0112697	0.0112697	0.0163504	0.0909524	0.251508	0.52199	0.721317	0.792937	0.848733	0.868284	0.885003	0.900672	0.908188	0.915232	0.934205	0.954151	0.972777	0.989676	1
PF3D7_0718100	317490	12.1	318972	1	monomeric	0.0516919	0.0572886	0.0725285	0.081081	0.081081	0.081081	0.0889336	0.112326	0.168459	0.248391	0.373156	0.49517	0.545827	0.57826	0.628439	0.640114	0.663194	0.691711	0.724514	0.766648	0.804081	0.863959	0.905926	0.966332	1
PF3D7_0818700	143573	8.5	144012	1	monomeric	0	0.00445316	0.00445316	0.00445316	0.0178965	0.092935	0.236891	0.397216	0.600929	0.744505	0.871242	0.965955	0.986499	0.986499	0.990196	0.994041	0.994041	0.994041	0.994041	0.997997	0.997997	0.997997	0.997997	0.997997	1
PF3D7_0826700	35663.9	4.59	35819.4	1	monomeric	0.102159	0.265486	0.393461	0.474463	0.517603	0.538307	0.552617	0.559908	0.566727	0.567628	0.571245	0.576309	0.581481	0.581481	0.593407	0.599967	0.616144	0.642726	0.672261	0.701543	0.7326	0.782018	0.836756	0.931375	1
PF3D7_0924300	46679.4	5.16	46575.6	1	monomeric	0.0282952	0.0727555	0.198648	0.329936	0.476347	0.62573	0.720934	0.835003	0.911754	0.941865	0.977734	0.992269	0.997097	0.997097	0.997097	0.997097	0.997097	0.999248	0.999248	0.999248	0.999248	0.999248	0.999248	0.999248	1
PF3D7_1005000	89249.8	6.89	89399.5	1	monomeric	0	0	0.0808786	0.0808786	0.223229	0.223229	0.535782	0.673995	0.8655	0.899232	0.899232	0.899232	0.899232	0.899232	0.899232	0.899232	0.899232	0.899232	0.968191	0.968191	0.968191	0.968191	0.968191	0.968191	1
PF3D7_0104500	33154.2	4.46	33457	1.01	monomeric	0.0713181	0.205584	0.359297	0.461728	0.545794	0.623315	0.644094	0.689939	0.727062	0.757345	0.7854	0.832343	0.854343	0.862831	0.883718	0.883718	0.887892	0.887892	0.898876	0.902936	0.902936	0.915956	0.951811	0.972799	1
PF3D7_0725000	157830	8.9	159618	1.01	monomeric	0.0864754	0.228557	0.228557	0.285787	0.315701	0.344538	0.370811	0.427474	0.507963	0.564242	0.615582	0.667822	0.749215	0.775867	0.803039	0.803039	0.830186	0.916032	0.916032	0.945416	0.971635	0.971635	0.971635	1	1
PF3D7_0906000	213706	10.19	216554	1.01	monomeric	0.142824	0.172213	0.206993	0.206993	0.219368	0.219368	0.241106	0.270406	0.370298	0.475066	0.60712	0.644659	0.668339	0.674246	0.68497	0.690281	0.695023	0.724652	0.724652	0.764737	0.856545	0.902735	0.973619	0.978936	1
PF3D7_1115300	55767.9	5.62	56477.6	1.01	monomeric	0.0730249	0.184058	0.282633	0.381455	0.453132	0.528956	0.572264	0.612522	0.637703	0.671709	0.69545	0.717114	0.745617	0.770933	0.797494	0.825727	0.848835	0.871813	0.893689	0.916583	0.936552	0.952684	0.970499	0.987141	1
PF3D7_1321800	29247.9	4.22	29566.6	1.01	monomeric	0.196376	0.328202	0.423969	0.485575	0.551779	0.62868	0.653271	0.662252	0.677508	0.691892	0.707923	0.738861	0.770892	0.788214	0.84448	0.8681	0.875132	0.884912	0.897085	0.923817	0.948228	0.957702	0.979113	0.994882	1
PF3D7_1344200	108119	7.53	109302	1.01	monomeric	0.00870071	0.0156862	0.0279364	0.0612979	0.124602	0.229309	0.399687	0.59016	0.749905	0.844974	0.894072	0.919365	0.932908	0.942106	0.950915	0.958263	0.964725	0.970569	0.975736	0.980451	0.98368	0.986817	0.990667	0.994757	1
PF3D7_1427000	140383	8.46	142424	1.01	monomeric	0.024026	0.024026	0.024026	0.0578444	0.132647	0.231765	0.367335	0.434441	0.576072	0.7131	0.847686	0.956167	0.964119	0.964119	0.964119	0.971252	0.978794	0.978794	0.978794	0.978794	0.985429	0.985429	0.985429	0.992571	1
PF3D7_1438000	76785.1	6.47	77576.6	1.01	monomeric	0.0032678	0.043214	0.116484	0.246372	0.387382	0.46746	0.537256	0.601123	0.655745	0.711138	0.737414	0.774616	0.791132	0.795161	0.806728	0.816471	0.835394	0.862011	0.881963	0.898605	0.917713	0.939873	0.959478	0.983597	1
PF3D7_0424200	205720	10.04	209393	1.02	monomeric	0.0275544	0.0474837	0.0937543	0.110194	0.143353	0.230356	0.283507	0.342557	0.42933	0.496051	0.599479	0.672317	0.696522	0.706713	0.730956	0.744256	0.751176	0.765743	0.78659	0.810911	0.816998	0.864095	0.885934	0.9483	1
PF3D7_0619000	213726	10.24	218937	1.02	monomeric	0.0204915	0.0382406	0.0543508	0.0679122	0.0992313	0.112898	0.144926	0.172118	0.290132	0.470375	0.594679	0.663084	0.689506	0.689506	0.713488	0.725655	0.731088	0.740156	0.770822	0.797264	0.82611	0.880919	0.926599	0.96441	1
PF3D7_0904100	161304	9.01	163922	1.02	monomeric	0.120178	0.257324	0.355552	0.383362	0.405167	0.415677	0.418868	0.431001	0.499448	0.583215	0.693994	0.755488	0.779646	0.792597	0.811191	0.833224	0.845391	0.86631	0.879139	0.895903	0.907506	0.929053	0.959411	0.975672	1
PF3D7_1125400	55774.7	5.64	57084.2	1.02	monomeric	0.085462	0.188895	0.284493	0.383099	0.457307	0.523522	0.559291	0.591353	0.625102	0.657932	0.696842	0.734292	0.769021	0.78761	0.818787	0.8446	0.864308	0.888189	0.910797	0.92825	0.94497	0.957521	0.971346	0.987693	1
PF3D7_1427300	175651	9.37	179252	1.02	monomeric	0.0128826	0.0147424	0.0164304	0.0192723	0.0266999	0.0315277	0.0954565	0.241843	0.432697	0.614398	0.819826	0.923906	0.971931	0.974578	0.982179	0.989883	0.991231	0.995982	0.995982	0.997441	0.997441	0.998591	0.998591	1	1
PF3D7_0411900	225260	10.5	231968	1.03	monomeric	0.0747109	0.112204	0.138165	0.143109	0.145694	0.145694	0.149591	0.169296	0.220291	0.390527	0.607777	0.803095	0.92011	0.960242	0.971334	0.980301	0.984263	0.984263	0.984263	0.984263	0.986326	0.990329	0.995675	0.995675	1
PF3D7_1214600	17980.9	3.43	18487.4	1.03	monomeric	0.180048	0.307352	0.447865	0.570288	0.687991	0.846013	0.90323	0.963529	0.992607	1	1	1	1	1	1	1	1	1	1	1	1	1	1	1	1
PF3D7_1308400	737235	17.79	762472	1.03	monomeric	0.209791	0.31105	0.385666	0.418567	0.436392	0.453575	0.459328	0.459328	0.462896	0.462896	0.465082	0.469298	0.481099	0.483368	0.487569	0.494173	0.496124	0.50101	0.514494	0.516995	0.540151	0.600543	0.728988	0.867453	1
PF3D7_0419400	296268	11.93	309486	1.04	monomeric	0.00386784	0.00798078	0.0140841	0.0200324	0.0214119	0.0240717	0.0398231	0.0451152	0.0724137	0.134764	0.29922	0.514031	0.680245	0.761456	0.815993	0.859953	0.881794	0.912631	0.932638	0.940495	0.956128	0.967145	0.975047	0.988456	1
PF3D7_0509100	201543	10.04	209476	1.04	monomeric	0	0	0	0	0	0.00133296	0.0191886	0.0651073	0.265925	0.491437	0.705861	0.915745	0.979354	0.986701	0.995748	0.995748	0.995748	0.99724	0.999097	0.999097	0.999097	1	1	1	1
PF3D7_1302500	324966	12.42	338449	1.04	monomeric	0	0	0	0	0.00376595	0.00807045	0.0113779	0.0169975	0.0440182	0.102699	0.269422	0.448969	0.571324	0.629562	0.70632	0.761472	0.780384	0.804471	0.846444	0.898936	0.905243	0.931394	0.953564	0.984029	1
PF3D7_0217900	60558.6	5.92	63527.8	1.05	monomeric	0.0201622	0.0386107	0.0867695	0.195381	0.337454	0.514404	0.641162	0.758029	0.861413	0.927663	0.972349	0.993285	0.997298	0.997298	0.998303	0.998303	0.998303	0.999011	0.999011	0.999011	0.999011	0.999011	0.999011	0.999011	1
PF3D7_1107900	213488	10.36	224658	1.05	monomeric	0.382916	0.382916	0.382916	0.382916	0.382916	0.382916	0.427748	0.427748	0.472752	0.472752	0.549299	0.549299	0.549299	0.549299	0.549299	0.549299	0.617671	0.617671	0.688687	0.767438	0.845622	0.845622	0.845622	0.845622	1
PF3D7_1442900	404330	13.71	422999	1.05	monomeric	0.00285294	0.0040885	0.00574078	0.00692437	0.00741783	0.00789351	0.00789351	0.00929554	0.0137213	0.0227888	0.0609648	0.192878	0.399124	0.541979	0.668088	0.745237	0.799068	0.840553	0.868612	0.894474	0.915018	0.935229	0.960628	0.985515	1
PF3D7_0905300	720134	17.79	762532	1.06	monomeric	0	0	0	0	0	0	0	0	0	0.0322277	0.0648266	0.0931943	0.157044	0.281322	0.374682	0.434119	0.46521	0.509036	0.54223	0.575884	0.723342	0.81164	0.847069	0.91204	1
PF3D7_1303800	1.11108e+06	21.53	1.17227e+06	1.06	monomeric	0.0171624	0.0237876	0.0310531	0.0336742	0.0356283	0.0356283	0.0368895	0.0373439	0.0398015	0.0402343	0.0410181	0.0449645	0.0467123	0.048398	0.0523178	0.055487	0.0625606	0.124062	0.210936	0.298795	0.410988	0.579724	0.758991	0.907449	1
PF3D7_1367700	165031	9.27	174743	1.06	monomeric	0	0	0	0	0.006679	0.0259939	0.151721	0.234271	0.456658	0.620056	0.702165	0.726095	0.764435	0.764435	0.764435	0.764435	0.775616	0.792589	0.79906	0.79906	0.816622	0.823489	0.850055	0.931791	1
PF3D7_1440200	185473	9.78	197301	1.06	monomeric	0	0	0	0	0	0.0153646	0.080429	0.163967	0.351784	0.542495	0.735507	0.868352	0.926511	0.936536	0.944896	0.950886	0.952876	0.959236	0.964209	0.96761	0.972581	0.979274	0.985609	0.993432	1
PF3D7_1473500	77834.3	6.64	82434.8	1.06	monomeric	0.098549	0.112776	0.164428	0.229648	0.35465	0.442284	0.532108	0.672018	0.733169	0.775927	0.785678	0.804497	0.804497	0.804497	0.813871	0.813871	0.813871	0.835676	0.857696	0.857696	0.857696	0.881067	0.881067	0.952455	1
PF3D7_0322700	372451	13.34	398000	1.07	monomeric	0.0953321	0.178442	0.269756	0.296971	0.339647	0.380786	0.389115	0.389115	0.401874	0.408582	0.429369	0.46906	0.495572	0.508548	0.569991	0.627227	0.672177	0.750871	0.769745	0.79952	0.831655	0.873194	0.916202	0.960321	1
PF3D7_0616200	69831.7	6.35	74589.1	1.07	monomeric	0.0130624	0.0219128	0.0376958	0.13423	0.281236	0.454038	0.583613	0.737459	0.842836	0.919574	0.980401	0.998873	0.998873	0.998873	0.998873	1	1	1	1	1	1	1	1	1	1
PF3D7_0622800	170133	9.42	181227	1.07	monomeric	0	0	0	0	0	0.0213468	0.107975	0.180622	0.401701	0.637997	0.815146	0.893862	0.933295	0.933295	0.938835	0.944321	0.947221	0.947221	0.949766	0.949766	0.949766	0.962912	0.972827	0.978604	1
PF3D7_0726500	372938	13.34	398245	1.07	monomeric	0.0120431	0.0152882	0.0177295	0.0187022	0.0209781	0.0220206	0.0225298	0.0240919	0.0481577	0.123362	0.236738	0.383455	0.478447	0.540937	0.596305	0.637443	0.669034	0.711972	0.748229	0.78509	0.816982	0.860573	0.903613	0.955831	1
PF3D7_1427900	32985.9	4.56	35282.8	1.07	monomeric	0.0364274	0.14901	0.267684	0.414898	0.566497	0.729332	0.814858	0.879385	0.914879	0.920703	0.953802	0.962777	0.965728	0.967559	0.971799	0.973602	0.974534	0.974534	0.97553	0.978253	0.980055	0.982443	0.988494	0.996901	1
PF3D7_0107000	19586.8	3.64	21133.8	1.08	monomeric	0.205278	0.344329	0.445178	0.531511	0.604034	0.653792	0.681029	0.706315	0.723606	0.724606	0.732821	0.738105	0.748282	0.752343	0.758486	0.758486	0.761747	0.770242	0.78228	0.788338	0.815074	0.849362	0.911643	0.956023	1
PF3D7_0628100	1.20526e+06	22.56	1.30345e+06	1.08	monomeric	0.00514017	0.024647	0.0365547	0.0433583	0.0469146	0.0653288	0.0671161	0.0704842	0.0786575	0.087059	0.0934945	0.0934945	0.0967199	0.100115	0.116266	0.137959	0.154095	0.165408	0.180178	0.2217	0.281813	0.365065	0.604692	0.842854	1
PF3D7_1333800	27385.8	4.22	29548.8	1.08	monomeric	0.0535154	0.0998686	0.265915	0.487402	0.545521	0.745137	0.858951	0.894016	0.91062	0.91062	0.91062	0.91062	0.91062	0.91062	0.91062	0.91062	0.91062	0.922461	0.937199	0.937199	0.937199	0.937199	0.937199	0.969018	1
PF3D7_1408700	851346	19.31	916647	1.08	monomeric	0.0011265	0.00161437	0.00205719	0.00280271	0.00299756	0.00299756	0.00333981	0.00370888	0.00458264	0.00586564	0.00675622	0.0100709	0.0175684	0.0270914	0.0664656	0.162523	0.277301	0.39606	0.479948	0.545608	0.608518	0.690344	0.808526	0.925029	1
PF3D7_1420300	35229.7	4.73	38254.2	1.09	monomeric	0.0788631	0.148517	0.240465	0.373767	0.54724	0.660661	0.754357	0.837901	0.894938	0.932098	0.97862	0.989796	1	1	1	1	1	1	1	1	1	1	1	1	1
PF3D7_0602100	157210	9.22	172742	1.1	monomeric	0	0	0	0	0.00196633	0.0829308	0.191759	0.296005	0.463433	0.631075	0.751505	0.833354	0.865846	0.876357	0.893726	0.90396	0.913834	0.93389	0.951789	0.962204	0.963774	0.971363	0.981217	0.990015	1
PF3D7_0807900	43425.1	5.21	47570.7	1.1	monomeric	0.0411088	0.150117	0.297152	0.438302	0.482965	0.565315	0.612809	0.644681	0.659362	0.683339	0.720795	0.732842	0.739802	0.739802	0.753018	0.753018	0.753018	0.762324	0.776421	0.802111	0.808487	0.834717	0.871176	0.956973	1
PF3D7_1213800	86592.1	7.08	95270	1.1	monomeric	0.0202563	0.0539087	0.117505	0.223955	0.302624	0.392172	0.490829	0.602345	0.679712	0.72495	0.763241	0.775023	0.78183	0.78183	0.794754	0.803979	0.810435	0.819536	0.829876	0.845578	0.851813	0.8692	0.911647	0.957921	1
PF3D7_0415200	261659	11.58	289280	1.11	monomeric	0.0714651	0.10265	0.145109	0.168937	0.168937	0.207185	0.229062	0.252653	0.319676	0.372443	0.42588	0.553006	0.672166	0.672166	0.683479	0.726695	0.726695	0.758559	0.768475	0.812456	0.833314	0.865414	0.968452	0.979156	1
PF3D7_1138500	105339	7.76	117098	1.11	monomeric	0.0180502	0.0212445	0.0419833	0.0994113	0.190608	0.317258	0.420053	0.525264	0.646906	0.727437	0.802027	0.826649	0.849521	0.857478	0.86527	0.878573	0.880529	0.88988	0.898886	0.911275	0.922976	0.938104	0.960229	0.981209	1
PF3D7_1305300	418313	14.31	466001	1.11	monomeric	0.00232702	0.00232702	0.00598597	0.00598597	0.00943035	0.0109823	0.0166383	0.023615	0.0266834	0.0517356	0.140041	0.285608	0.382202	0.466627	0.575443	0.637976	0.680613	0.730013	0.760774	0.791603	0.838371	0.864535	0.899502	0.948975	1
PF3D7_1360800	138776	8.75	153400	1.11	monomeric	0.0045121	0.00521716	0.00658973	0.0124191	0.0363842	0.115208	0.225237	0.364309	0.546251	0.701172	0.814023	0.880996	0.91702	0.933111	0.946912	0.956173	0.963644	0.971134	0.976819	0.9803	0.984045	0.987423	0.99221	0.997081	1
PF3D7_1425900	43133.3	5.22	47833.3	1.11	monomeric	0.0142063	0.102623	0.154445	0.298697	0.464959	0.624545	0.718643	0.805991	0.842348	0.875786	0.893178	0.915529	0.920125	0.924639	0.924639	0.924639	0.924639	0.924639	0.924639	0.924639	0.933521	0.943942	0.964097	0.978511	1
PF3D7_0420300	399922	14.04	446827	1.12	monomeric	0.0829907	0.152192	0.183565	0.208555	0.227863	0.237625	0.242444	0.245009	0.245009	0.247176	0.25179	0.265422	0.368848	0.490457	0.712887	0.804614	0.857435	0.888983	0.909876	0.92442	0.933424	0.948655	0.967168	0.989586	1
PF3D7_1033700	55902.2	5.89	62748	1.12	monomeric	0.102248	0.219296	0.310044	0.376187	0.442634	0.507359	0.541874	0.57676	0.608254	0.632376	0.6775	0.714285	0.737303	0.755358	0.781573	0.802443	0.819222	0.840801	0.860566	0.878303	0.897482	0.923532	0.94772	0.980213	1
PF3D7_1208300	18440.6	3.6	20668.2	1.12	monomeric	0.111806	0.283403	0.411112	0.559428	0.70174	0.799523	0.85528	0.903659	0.917601	0.930176	0.942727	0.949707	0.954277	0.960714	0.975955	0.987505	0.995462	0.998909	0.999196	0.999196	0.999196	0.999196	0.999196	0.999196	1
PF3D7_1410200	98455.1	7.56	110353	1.12	monomeric	0	0	0	0.131562	0.131562	0.207162	0.384333	0.591396	0.661734	0.698901	0.766198	0.766198	0.766198	0.766198	0.766198	0.766198	0.766198	0.766198	0.828632	0.86715	0.967187	0.967187	0.967187	0.967187	1
PF3D7_1465300	99980.1	7.62	112242	1.12	monomeric	0	0.0421027	0.0421027	0.0421027	0.075733	0.172988	0.367107	0.582963	0.797868	0.797868	0.855585	0.855585	0.855585	0.855585	0.855585	0.855585	0.855585	0.941049	0.941049	0.941049	1	1	1	1	1
PF3D7_0317800	26449.8	4.26	30198.5	1.14	monomeric	0.134683	0.330781	0.417536	0.483273	0.548212	0.605355	0.627018	0.664536	0.685641	0.707834	0.749685	0.775664	0.804901	0.839844	0.874815	0.943292	0.969552	0.979587	0.979587	0.993436	0.993436	0.993436	0.993436	0.993436	1
PF3D7_1443900	106932	7.91	122369	1.14	monomeric	0.0130536	0.0208297	0.0367032	0.0716723	0.150363	0.277356	0.384294	0.51107	0.64526	0.760308	0.851357	0.91258	0.944113	0.953969	0.965911	0.973227	0.977794	0.982461	0.986299	0.988151	0.990303	0.992012	0.994567	0.997047	1
PF3D7_0209000	362990	13.62	417163	1.15	monomeric	0.0030024	0.00544784	0.00726991	0.00929569	0.0119134	0.0141348	0.0168254	0.0311674	0.0625838	0.118239	0.224314	0.340074	0.442793	0.534756	0.616183	0.691998	0.756118	0.812915	0.858898	0.896887	0.9219	0.943476	0.966931	0.989164	1
PF3D7_0212300	48034.2	5.57	55454.9	1.15	monomeric	0	0.0521154	0.217677	0.277406	0.428907	0.553017	0.607858	0.647282	0.713786	0.713786	0.731646	0.731646	0.731646	0.731646	0.731646	0.731646	0.731646	0.758272	0.758272	0.795022	0.831507	0.852909	0.871126	0.930333	1
PF3D7_0303700	50958	5.71	58640.2	1.15	monomeric	0.0272138	0.0715156	0.127459	0.22711	0.365117	0.554453	0.675941	0.780649	0.873915	0.925575	0.971179	0.989455	0.992907	0.993838	0.99555	0.996422	0.997132	0.998492	0.999083	0.999822	1	1	1	1	1
PF3D7_0505100	328469	13.02	376676	1.15	monomeric	0.00819763	0.0122551	0.0122551	0.0122551	0.0149117	0.0158378	0.017261	0.0180283	0.018755	0.0218037	0.0507636	0.213334	0.497124	0.642326	0.774915	0.834364	0.870576	0.906013	0.926064	0.938868	0.946109	0.95761	0.967344	0.982326	1
PF3D7_0626000	209300	10.68	241013	1.15	monomeric	0	0	0	0	0	0	0.0170911	0.0201694	0.158931	0.38308	0.554172	0.715817	0.780022	0.780022	0.801475	0.812097	0.812097	0.831889	0.841742	0.8539	0.86378	0.887746	0.920243	0.958571	1
PF3D7_0716200	96639.8	7.58	110957	1.15	monomeric	0	0	0	0	0	0.195641	0.410359	0.565737	0.859515	0.941157	0.980347	0.980347	0.980347	0.980347	0.980347	0.980347	1	1	1	1	1	1	1	1	1
PF3D7_1409500	104011	7.83	119492	1.15	monomeric	0	0	0	0	0	0.158507	0.302922	0.540441	0.540441	0.540441	0.540441	0.540441	0.540441	0.540441	0.6898	0.830918	0.830918	0.830918	0.830918	0.830918	0.830918	1	1	1	1
PF3D7_1134000	73252.3	6.74	85191.2	1.16	monomeric	0.0362311	0.0845888	0.147939	0.232466	0.333048	0.425693	0.526105	0.631963	0.730668	0.804075	0.849381	0.876682	0.893796	0.906723	0.91713	0.932319	0.942255	0.951265	0.960674	0.96769	0.975284	0.981206	0.987268	0.993493	1
PF3D7_1449300	77891	6.93	90635.4	1.16	monomeric	0	0.105854	0.105854	0.227173	0.26945	0.391709	0.508463	0.508463	0.735963	0.815802	0.892306	0.892306	0.892306	0.929972	0.929972	0.966254	0.966254	0.966254	0.966254	0.966254	1	1	1	1	1
PF3D7_0709300	325283	13.09	381315	1.17	monomeric	0	0	0	0.012651	0.012651	0.012651	0.0136832	0.0136832	0.0136832	0.0136832	0.0659926	0.236086	0.487995	0.620524	0.732078	0.782019	0.806361	0.829989	0.842558	0.86078	0.875678	0.905355	0.943687	0.977572	1
PF3D7_1007700	182551	10.12	213281	1.17	monomeric	0.0920956	0.165921	0.235286	0.295643	0.342163	0.397448	0.428509	0.450161	0.470951	0.496544	0.525267	0.55066	0.574197	0.599333	0.627008	0.65544	0.677974	0.710368	0.740185	0.774362	0.806809	0.852027	0.907375	0.964873	1
PF3D7_1107800	206747	10.68	240898	1.17	monomeric	0.105652	0.185589	0.245334	0.308923	0.365887	0.408515	0.437016	0.461298	0.47736	0.488472	0.505397	0.520685	0.539092	0.550614	0.570311	0.591308	0.608329	0.638965	0.67601	0.711105	0.763342	0.83346	0.898508	0.966301	1
PF3D7_1108300	12928.8	3.13	15065.2	1.17	monomeric	0.105242	0.338521	0.476952	0.65574	0.758795	0.851021	0.901008	0.942864	0.954029	0.965738	0.97642	0.982136	1	1	1	1	1	1	1	1	1	1	1	1	1
PF3D7_0725200	17588	3.61	20758.4	1.18	monomeric	0.103984	0.285758	0.42369	0.54956	0.599358	0.671226	0.681973	0.693561	0.699049	0.699049	0.699049	0.699049	0.699049	0.699049	0.699049	0.699049	0.710153	0.729614	0.768994	0.813421	0.824146	0.87137	0.894733	0.984292	1
PF3D7_0726400	598945	17.18	704114	1.18	monomeric	0.00570386	0.00930685	0.0113735	0.0137309	0.0153575	0.0173234	0.0194734	0.0227599	0.0334827	0.0529683	0.0919752	0.148228	0.209902	0.270235	0.354418	0.42727	0.487727	0.557225	0.621645	0.677497	0.745109	0.804425	0.875925	0.946287	1
PF3D7_1001800	30387.5	4.6	35910.9	1.18	monomeric	0.111932	0.245914	0.333328	0.433077	0.545147	0.648484	0.694043	0.716317	0.736208	0.742676	0.759327	0.768562	0.771194	0.77487	0.790537	0.794154	0.797704	0.810354	0.830631	0.854931	0.884874	0.916739	0.946391	0.97659	1
PF3D7_1016600	36242.5	4.98	42928.6	1.18	monomeric	0.0392681	0.229316	0.351981	0.407254	0.502343	0.528532	0.540462	0.566192	0.566192	0.578971	0.578971	0.601466	0.613786	0.638856	0.650062	0.650062	0.691709	0.734919	0.767361	0.767361	0.832421	0.874504	0.940424	1	1
PF3D7_1349500	405156	14.45	476492	1.18	monomeric	0.00469583	0.00469583	0.00654174	0.0080956	0.0080956	0.00966151	0.0110882	0.0126267	0.0134462	0.0180304	0.0222122	0.0455179	0.190251	0.390392	0.634792	0.779794	0.82625	0.858882	0.890029	0.909318	0.916183	0.942539	0.960501	0.984955	1
PF3D7_1368900	51979.4	5.83	61403.4	1.18	monomeric	0.0864092	0.199044	0.25308	0.36425	0.424322	0.515489	0.542308	0.548092	0.584037	0.630084	0.672579	0.698965	0.733415	0.733415	0.779776	0.811336	0.868855	0.907708	0.937934	0.96193	0.96193	0.98705	0.98705	0.98705	1
PF3D7_0321700	231652	11.35	276106	1.19	monomeric	0.113948	0.212646	0.302231	0.377642	0.377642	0.453638	0.453638	0.453638	0.453638	0.453638	0.487462	0.52366	0.561373	0.561373	0.561373	0.561373	0.627357	0.652569	0.652569	0.760887	0.829984	0.901046	0.901046	0.901046	1
PF3D7_0514200	104921	7.98	124633	1.19	monomeric	0	0	0	0.0300494	0.133767	0.230381	0.319995	0.504203	0.657999	0.716923	0.856679	0.887799	0.899785	0.899785	0.899785	0.899785	0.899785	0.907798	0.939883	0.939883	0.939883	0.939883	0.97875	0.989517	1
PF3D7_0902800	105477	8.01	125768	1.19	monomeric	0.0272012	0.0428531	0.062204	0.104385	0.162663	0.261978	0.368977	0.498848	0.622925	0.722977	0.812581	0.86638	0.902407	0.912097	0.935109	0.95008	0.956909	0.963185	0.970893	0.977457	0.980933	0.987392	0.991857	0.997201	1
PF3D7_1027400	20327.5	3.85	24098.3	1.19	monomeric	0.087411	0.236101	0.383769	0.520092	0.620288	0.721414	0.780124	0.804788	0.872081	0.906843	0.934053	0.949732	0.975957	0.980062	0.984248	0.986226	0.986226	0.986226	0.994359	0.994359	0.994359	0.996144	0.996144	0.996144	1
PF3D7_1118300	173516	9.99	207031	1.19	monomeric	0	0	0	0	0	0	0.039425	0.124867	0.267165	0.502861	0.739906	0.889514	0.917037	0.923123	0.932703	0.936695	0.93844	0.945682	0.945682	0.947919	0.947919	0.952601	0.966365	0.978914	1
PF3D7_1342100	103313	7.92	122624	1.19	monomeric	0.0179086	0.0223033	0.026003	0.0665085	0.142538	0.267929	0.393715	0.509243	0.671362	0.796204	0.89569	0.950554	0.978521	0.984775	0.99386	0.995583	0.996713	0.99797	0.99797	0.99797	0.99797	0.998476	1	1	1
PF3D7_1403100	229389	11.29	272965	1.19	monomeric	0.00330464	0.00330464	0.00330464	0.00330464	0.00330464	0.00330464	0.00655984	0.0199556	0.0812703	0.236532	0.436675	0.655786	0.770837	0.851399	0.935457	0.957973	0.962252	0.965267	0.970897	0.97506	0.978823	0.987323	0.987323	0.996055	1
PF3D7_0318200	278501	12.33	332896	1.2	monomeric	0.0193475	0.0306802	0.0403315	0.0461659	0.0522605	0.0590215	0.0619554	0.0638605	0.0655823	0.0755651	0.191233	0.428883	0.646751	0.805149	0.906289	0.951856	0.966915	0.975261	0.979906	0.983034	0.985856	0.988264	0.991637	0.997028	1
PF3D7_0607900	103970	7.98	124756	1.2	monomeric	0.00876089	0.0125551	0.0194428	0.0977592	0.187339	0.297603	0.412458	0.501725	0.62591	0.745755	0.796299	0.879611	0.902656	0.910757	0.928763	0.936566	0.938889	0.950519	0.96017	0.965521	0.965521	0.972563	0.978831	0.992392	1
PF3D7_0303500	267810	12.18	323785	1.21	monomeric	0.117167	0.192161	0.236982	0.272559	0.288493	0.308055	0.318106	0.327589	0.332721	0.338103	0.378878	0.485026	0.570179	0.608141	0.646751	0.661589	0.672956	0.702656	0.744738	0.790237	0.844799	0.891275	0.931335	0.959778	1
PF3D7_0618200	23318.8	4.13	28224.4	1.21	monomeric	0.0888834	0.23373	0.348864	0.477757	0.646295	0.717298	0.808226	0.867058	0.941342	0.980298	1	1	1	1	1	1	1	1	1	1	1	1	1	1	1
PF3D7_1228800	378674	14.21	458986	1.21	monomeric	0.0480665	0.101644	0.162286	0.215348	0.240988	0.278752	0.299664	0.324768	0.346759	0.381796	0.423578	0.455752	0.483133	0.497166	0.510605	0.520555	0.532087	0.547579	0.558228	0.589058	0.625657	0.713466	0.810256	0.926466	1
PF3D7_1427100	155572	9.56	187554	1.21	monomeric	0.0241481	0.0325338	0.0389263	0.0443075	0.0700147	0.105573	0.158879	0.251119	0.410997	0.569873	0.724511	0.870049	0.92205	0.924556	0.941972	0.954197	0.954197	0.96859	0.970829	0.976355	0.976355	0.976355	0.978817	0.978817	1
PF3D7_1434500	970399	21.51	1.16989e+06	1.21	monomeric	0.00162049	0.00162049	0.00192427	0.00192427	0.00224606	0.00386008	0.00410812	0.00424859	0.00464436	0.00464436	0.00668862	0.0102174	0.0140876	0.0191379	0.0297683	0.0510998	0.0786215	0.136745	0.203521	0.285179	0.409766	0.587334	0.777722	0.936115	1
PF3D7_1461900	127989	8.77	154308	1.21	monomeric	0	0.0405894	0.0405894	0.0405894	0.0405894	0.0799618	0.187578	0.246576	0.576266	0.61498	0.720126	0.720126	0.720126	0.720126	0.753819	0.753819	0.753819	0.753819	0.753819	0.753819	0.753819	0.753819	0.753819	0.908732	1
PF3D7_0801700	210750	10.99	256955	1.22	monomeric	0	0	0.0196298	0.0444161	0.0444161	0.0610683	0.0654092	0.0817695	0.191191	0.309219	0.501772	0.736735	0.823764	0.870487	0.909715	0.917287	0.923907	0.929431	0.95006	0.95006	0.956954	0.977023	0.984583	0.992772	1
PF3D7_1025200	52245.6	5.93	63917.2	1.22	monomeric	0.0258543	0.0502923	0.0978887	0.204576	0.358123	0.509922	0.660746	0.782809	0.875683	0.953909	0.981435	0.997261	0.997261	1	1	1	1	1	1	1	1	1	1	1	1
PF3D7_1138600	62379.2	6.41	76054.1	1.22	monomeric	0	0	0	0.0535795	0.101488	0.36209	0.698703	0.728952	0.791615	0.83691	0.83691	0.851575	0.851575	0.851575	0.880586	0.880586	0.895079	0.895079	0.907792	0.907792	0.920539	0.945276	0.945276	0.959	1
PF3D7_1225800	131695	8.93	160991	1.22	monomeric	0	0	0	0.00382756	0.0152205	0.11488	0.226013	0.35365	0.51019	0.64105	0.727505	0.769281	0.781336	0.785703	0.795317	0.80645	0.809121	0.826915	0.838348	0.852595	0.86341	0.88146	0.909135	0.954766	1
PF3D7_1236100	51500.8	5.88	62709.2	1.22	monomeric	0.0932712	0.194734	0.301674	0.386633	0.452026	0.506253	0.535252	0.565934	0.58444	0.596868	0.633898	0.66311	0.685516	0.705318	0.726432	0.747956	0.770861	0.797157	0.820836	0.844573	0.87347	0.900683	0.925043	0.966889	1
PF3D7_1432300	196845	10.65	239500	1.22	monomeric	0	0.0468101	0.0468101	0.0468101	0.073645	0.073645	0.115015	0.181931	0.224177	0.445724	0.528763	0.650023	0.762688	0.762688	0.782117	0.782117	0.782117	0.782117	0.782117	0.782117	0.782117	0.836839	0.878064	0.940876	1
PF3D7_1455800	184579	10.39	226087	1.22	monomeric	0	0	0	0	0	0	0.0136184	0.0507018	0.224105	0.42124	0.62576	0.793829	0.843822	0.871452	0.920749	0.947793	0.954829	0.954829	0.96234	0.96234	0.974718	0.986727	0.993512	0.993512	1
PF3D7_1468800	97368.8	7.81	118744	1.22	monomeric	0.0219962	0.0780351	0.165405	0.238607	0.340265	0.43023	0.468387	0.507513	0.525239	0.549817	0.57215	0.587635	0.598752	0.606492	0.611082	0.624758	0.645011	0.675978	0.713378	0.739626	0.783108	0.843435	0.906461	0.973235	1
PF3D7_0206900	29514.9	4.62	36298.6	1.23	monomeric	0.110303	0.172092	0.325402	0.425933	0.545575	0.61386	0.627512	0.642233	0.670115	0.670115	0.684906	0.782017	0.867376	0.895074	0.895074	0.935955	0.978273	0.993053	0.993053	0.993053	0.993053	0.993053	0.993053	0.993053	1
PF3D7_0318500	592883	17.44	729154	1.23	monomeric	0	0	0	0	0.049463	0.15368	0.178539	0.178539	0.247855	0.247855	0.294919	0.340341	0.430061	0.430061	0.430061	0.430061	0.430061	0.587398	0.587398	0.587398	0.587398	0.676569	0.771009	0.95861	1
PF3D7_0936600	34886.6	4.97	42858.4	1.23	monomeric	0.0472569	0.197669	0.315834	0.407893	0.502677	0.58746	0.624783	0.656177	0.686025	0.69907	0.722697	0.74612	0.762641	0.784142	0.809176	0.830664	0.845826	0.859642	0.87742	0.897294	0.915168	0.930419	0.946687	0.979268	1
PF3D7_1017500	15666.8	3.48	19194.1	1.23	monomeric	0.208537	0.36977	0.449789	0.553689	0.613027	0.657841	0.668381	0.681957	0.68372	0.692003	0.704654	0.730332	0.749875	0.784132	0.819057	0.865022	0.880882	0.904148	0.914308	0.932823	0.951204	0.951204	0.972892	0.989464	1
PF3D7_0208500	15799.4	3.51	19525.7	1.24	monomeric	0.172217	0.31559	0.442604	0.555192	0.671078	0.741854	0.791806	0.864441	0.910408	0.930459	0.958178	0.969921	0.980382	0.982106	0.989133	0.991902	0.996352	0.996765	0.999333	0.999333	0.999333	0.999333	1	1	1
PF3D7_0525200	217094	11.23	269797	1.24	monomeric	0	0	0	0	0	0	0	0.017191	0.126392	0.252632	0.455669	0.647757	0.746452	0.768836	0.803633	0.813392	0.823761	0.851864	0.864429	0.884783	0.921838	0.945684	0.970439	0.988679	1
PF3D7_1356800	475422	15.88	589390	1.24	monomeric	0	0	0	0	0	0	0.0340601	0.0707884	0.140352	0.140352	0.140352	0.247189	0.282361	0.351465	0.383456	0.516585	0.546309	0.620059	0.781127	0.819221	0.853211	0.923124	0.963228	1	1
PF3D7_0505500	156340	9.73	195165	1.25	monomeric	0.0448521	0.058637	0.058637	0.0608378	0.0739397	0.0866514	0.158723	0.232896	0.367551	0.548954	0.732899	0.853987	0.937532	0.955517	0.974755	0.979513	0.979513	0.981861	0.981861	0.988889	0.991819	0.991819	0.996929	0.996929	1
PF3D7_1038900	41743.4	5.42	51997.3	1.25	monomeric	0.0669723	0.158847	0.276027	0.398083	0.472736	0.53825	0.580933	0.611266	0.651216	0.676734	0.706939	0.737446	0.762502	0.810889	0.838393	0.875096	0.896724	0.917731	0.933419	0.952775	0.966012	0.973643	0.986184	0.989007	1
PF3D7_0509300	13496.9	3.31	17061.4	1.26	monomeric	0.373376	0.473582	0.473582	0.559859	0.59988	0.638459	0.638459	0.638459	0.638459	0.638459	0.724313	0.812577	0.887162	0.943194	0.961371	0.961371	0.961371	0.961371	0.961371	0.981026	0.981026	0.981026	0.981026	1	1
PF3D7_0707300	103577	8.13	130028	1.26	monomeric	0.115904	0.220041	0.290463	0.334709	0.400722	0.440929	0.462905	0.496871	0.521251	0.542843	0.580502	0.617651	0.652672	0.72792	0.771428	0.809566	0.8412	0.868974	0.897659	0.918569	0.933534	0.94584	0.977103	0.990829	1
PF3D7_1343800	905202	21.26	1.1397e+06	1.26	monomeric	0.0258734	0.0334968	0.0400469	0.0473496	0.0473496	0.0532195	0.0532195	0.0532195	0.0617529	0.0674809	0.0837254	0.104993	0.127387	0.127387	0.154027	0.175155	0.186207	0.226946	0.269935	0.357765	0.466507	0.595068	0.768005	0.882401	1
PF3D7_1443500	102192	8.08	128397	1.26	monomeric	0.00675049	0.021107	0.0262869	0.0493875	0.0950769	0.204695	0.344593	0.484613	0.669923	0.775319	0.886131	0.919986	0.937935	0.942225	0.952759	0.961069	0.965439	0.974679	0.974679	0.979409	0.983253	0.986983	0.993687	0.99597	1
PF3D7_0207700	108612	8.33	137413	1.27	monomeric	0.0124504	0.0288591	0.0396109	0.0893579	0.174122	0.262981	0.350701	0.46548	0.570185	0.668927	0.764555	0.834594	0.882896	0.901847	0.924582	0.934557	0.946822	0.964104	0.973072	0.979527	0.980299	0.986522	0.991521	0.996764	1
PF3D7_0305500	467587	15.93	593799	1.27	monomeric	0.0697515	0.125331	0.169812	0.197991	0.21782	0.22982	0.234993	0.238415	0.245211	0.250739	0.263824	0.296801	0.350084	0.398735	0.461325	0.503005	0.536739	0.579653	0.617073	0.652338	0.691473	0.74751	0.818242	0.90557	1
PF3D7_0610600	59010.3	6.36	74676.8	1.27	monomeric	0	0	0	0.10535	0.160418	0.445553	0.597632	0.652413	0.80058	0.85238	0.85238	0.85238	0.902323	0.951385	0.951385	0.951385	0.951385	0.951385	0.951385	1	1	1	1	1	1
PF3D7_0804700	241520	11.87	305539	1.27	monomeric	0	0.109279	0.254424	0.286692	0.363564	0.363564	0.363564	0.380343	0.380343	0.475783	0.475783	0.503714	0.598857	0.628912	0.656741	0.714642	0.818064	0.871717	0.937084	0.937084	0.937084	0.971772	0.971772	0.971772	1
PF3D7_1021600	28961.4	4.64	36643.1	1.27	monomeric	0.0718879	0.0909987	0.218225	0.397786	0.557887	0.724287	0.815992	0.852724	0.932136	0.959293	0.994692	1	1	1	1	1	1	1	1	1	1	1	1	1	1
PF3D7_0105200	67113.9	6.77	86057.1	1.28	monomeric	0.0294989	0.068499	0.12676	0.21979	0.320767	0.434056	0.519666	0.591293	0.645707	0.70536	0.738728	0.768548	0.785391	0.799404	0.818244	0.836481	0.85191	0.866951	0.882459	0.89991	0.920976	0.944165	0.966483	0.986689	1
PF3D7_0623800	279610	12.73	358186	1.28	monomeric	0.366289	0.366289	0.366289	0.366289	0.366289	0.366289	0.366289	0.366289	0.366289	0.366289	0.366289	0.443861	0.520474	0.520474	0.520474	0.520474	0.520474	0.520474	0.520474	0.520474	0.520474	0.520474	0.769118	0.929313	1
PF3D7_0925900	24682.6	4.34	31612.1	1.28	monomeric	0.102148	0.222342	0.356648	0.462404	0.571465	0.671559	0.761398	0.824071	0.88132	0.903158	0.917816	0.930552	0.943582	0.94944	0.957339	0.963504	0.970755	0.97517	0.978948	0.984071	0.987447	0.990781	0.99441	0.997415	1
PF3D7_1205900	124080	8.87	158269	1.28	monomeric	0.17899	0.295267	0.330447	0.367576	0.367576	0.367576	0.414254	0.472895	0.504133	0.504133	0.557266	0.557266	0.764604	0.764604	0.790143	0.790143	0.813872	0.833674	0.882967	0.882967	0.882967	0.882967	0.974094	0.974094	1
PF3D7_1229400	12836.3	3.25	16423.4	1.28	monomeric	0.117281	0.247806	0.455997	0.631408	0.711045	0.822595	0.868863	0.903432	0.929534	0.943257	0.986239	0.990693	0.990693	0.990693	0.990693	0.990693	0.990693	1	1	1	1	1	1	1	1
PF3D7_1305000	174364	10.33	223311	1.28	monomeric	0.0147539	0.0259521	0.0510992	0.0916428	0.129814	0.167936	0.182539	0.196074	0.276867	0.429592	0.643974	0.870454	0.942134	0.975005	0.984277	0.989608	0.989608	0.989608	0.991234	0.991234	0.991234	0.992815	0.994601	0.998292	1
PF3D7_1404100	12885.6	3.26	16502.2	1.28	monomeric	0.207028	0.321466	0.46875	0.589989	0.729254	0.816831	0.879781	0.914057	0.942502	0.967429	0.988502	0.996381	0.998289	0.998289	0.998289	1	1	1	1	1	1	1	1	1	1
PF3D7_0418100	144744	9.55	187304	1.29	monomeric	0	0	0	0	0	0	0.132074	0.274681	0.438539	0.549367	0.649701	0.698108	0.698108	0.698108	0.79944	0.79944	0.84425	0.899839	0.899839	0.899839	0.951079	0.951079	0.951079	0.951079	1
PF3D7_1120100	28752.1	4.67	37179.8	1.29	monomeric	0.0946741	0.197865	0.316084	0.431612	0.533927	0.638686	0.699974	0.741355	0.778183	0.805265	0.831203	0.844776	0.849365	0.85382	0.857784	0.863627	0.870452	0.882027	0.894296	0.906494	0.914438	0.929217	0.949816	0.977835	1
PF3D7_0420600	69634.8	6.93	90733	1.3	monomeric	0.0364638	0.0720966	0.129493	0.216491	0.304341	0.412736	0.506485	0.590738	0.683545	0.784708	0.878018	0.931724	0.949075	0.956352	0.96151	0.973313	0.973313	0.974763	0.97719	0.982877	0.985311	0.98924	0.990574	0.996086	1
PF3D7_0832200	34322.8	5.07	44785.8	1.3	monomeric	0.042714	0.149218	0.233778	0.36232	0.491741	0.610437	0.71202	0.818705	0.874698	0.905235	0.93934	0.957988	0.965593	0.965593	0.973243	0.975517	0.975517	0.976364	0.976364	0.979873	0.981034	0.982396	0.984926	1	1
PF3D7_1221600	53985.5	6.18	69969.3	1.3	monomeric	0	0.0743528	0.102693	0.276098	0.301038	0.496117	0.518021	0.6125	0.679604	0.679604	0.703334	0.703334	0.703334	0.727142	0.747716	0.747716	0.766831	0.766831	0.766831	0.766831	0.766831	0.766831	0.810486	0.874784	1
PF3D7_1238500	212627	11.37	277173	1.3	monomeric	0.0475187	0.0802884	0.102291	0.124552	0.142718	0.188827	0.225586	0.27339	0.339378	0.406532	0.475064	0.54324	0.592884	0.629431	0.659326	0.69137	0.720453	0.749058	0.77279	0.794908	0.820906	0.851411	0.879623	0.938334	1
PF3D7_1417200	519499	16.85	674678	1.3	monomeric	0.0863542	0.148156	0.188568	0.203823	0.234004	0.289733	0.344009	0.377993	0.4066	0.429103	0.461791	0.470404	0.481848	0.483751	0.488684	0.495601	0.500747	0.52494	0.545362	0.563754	0.59015	0.65641	0.743636	0.887893	1
PF3D7_0214300	293704	13.13	384228	1.31	monomeric	0.122125	0.300484	0.343157	0.379078	0.379078	0.406228	0.419191	0.419191	0.419191	0.419191	0.427247	0.460884	0.49541	0.529465	0.529465	0.529465	0.529465	0.541474	0.55057	0.567147	0.606819	0.659976	0.741385	0.913585	1
PF3D7_0812100	314292	13.53	410967	1.31	monomeric	0	0	0.00389138	0.00389138	0.00389138	0.010866	0.010866	0.0160916	0.0536074	0.101406	0.227881	0.374491	0.475623	0.521438	0.640576	0.746737	0.76994	0.796519	0.834204	0.870415	0.882532	0.905817	0.923373	0.961644	1
PF3D7_1021700	829677	20.78	1.08286e+06	1.31	monomeric	0.0109512	0.0109512	0.0109512	0.0124733	0.0124733	0.013924	0.013924	0.016328	0.016328	0.0175218	0.0241748	0.0305947	0.042674	0.0518009	0.0805043	0.12686	0.157857	0.226531	0.330803	0.429197	0.519479	0.65149	0.792439	0.917561	1
PF3D7_0311200	164548	10.21	217650	1.32	monomeric	0.0818228	0.0818228	0.0818228	0.0818228	0.195044	0.259749	0.259749	0.259749	0.418414	0.445243	0.703993	0.703993	0.703993	0.758033	0.758033	0.85729	0.85729	0.85729	0.85729	0.85729	0.902478	0.946323	0.946323	1	1
PF3D7_1369400	346585	14.21	459225	1.32	monomeric	0	0	0.0026011	0.0026011	0.0026011	0.0026011	0.00381639	0.00381639	0.00625631	0.0199217	0.0585847	0.204561	0.334892	0.434304	0.741031	0.880967	0.905744	0.951308	0.964783	0.969053	0.975033	0.978778	0.985512	0.989883	1
PF3D7_0316500	54643.6	6.28	72678.8	1.33	monomeric	0.0163394	0.0289756	0.0712942	0.188251	0.328289	0.474414	0.56511	0.668859	0.744472	0.812388	0.868707	0.896863	0.91095	0.915805	0.927699	0.938729	0.945226	0.950978	0.953509	0.95455	0.958264	0.969726	0.984984	0.991012	1
PF3D7_0317500	191665	10.96	255331	1.33	monomeric	0.0498464	0.0498464	0.0498464	0.0622377	0.0909768	0.0965175	0.101566	0.104425	0.171441	0.298562	0.5084	0.625735	0.702723	0.713696	0.732663	0.757433	0.761838	0.769191	0.778343	0.783989	0.812866	0.821769	0.853779	0.889377	1
PF3D7_1337000	115462	8.74	153238	1.33	monomeric	0	0	0	0.0149192	0.0316031	0.118483	0.252574	0.364475	0.547199	0.727401	0.818765	0.900475	0.922858	0.951643	0.96516	0.96516	0.977114	0.98709	0.993298	0.993298	0.993298	0.993298	0.993298	1	1
PF3D7_1344300	165647	10.26	219816	1.33	monomeric	0.24867	0.275594	0.348907	0.39005	0.39005	0.39005	0.39005	0.430785	0.450073	0.490533	0.527441	0.545248	0.586398	0.586398	0.586398	0.642164	0.642164	0.662613	0.679734	0.721983	0.740832	0.78506	0.848361	0.928017	1
PF3D7_1355500	76840.4	7.3	102127	1.33	monomeric	0.0301586	0.0570928	0.152271	0.245032	0.337086	0.493813	0.493813	0.514188	0.514188	0.514188	0.514188	0.551758	0.551758	0.551758	0.551758	0.570619	0.590143	0.631056	0.631056	0.669042	0.723927	0.784835	0.866989	0.944765	1
PF3D7_0207900	124817	9.1	167581	1.34	monomeric	0.0257502	0.0314551	0.057346	0.0834995	0.147296	0.220027	0.28006	0.381588	0.492447	0.571863	0.681271	0.748706	0.796209	0.808969	0.836424	0.848324	0.862938	0.886177	0.90589	0.918412	0.933675	0.950105	0.967506	0.988301	1
PF3D7_0317300	402704	15.26	538950	1.34	monomeric	0.00539521	0.0157327	0.0211984	0.0255803	0.0282233	0.0319608	0.0409434	0.0597438	0.100617	0.166572	0.242285	0.326836	0.403917	0.44887	0.490478	0.527293	0.55755	0.593382	0.627784	0.670732	0.710592	0.763193	0.834926	0.918284	1
PF3D7_0930300	195605	11.08	261692	1.34	monomeric	0.0134049	0.0210914	0.0280363	0.036963	0.0517055	0.0815637	0.131449	0.207948	0.289981	0.415003	0.494743	0.560383	0.622276	0.666385	0.720629	0.768751	0.811577	0.846295	0.877464	0.904326	0.92578	0.943903	0.961527	0.979844	1
PF3D7_1114900	295191	13.31	395779	1.34	monomeric	0	0	0	0	0	0	0.0435753	0.168817	0.168817	0.250377	0.324777	0.476189	0.476189	0.553437	0.624962	0.699372	0.765827	0.765827	0.834852	0.834852	0.910844	1	1	1	1
PF3D7_0628800	104912	8.44	141387	1.35	monomeric	0	0	0	0.0265234	0.0958438	0.207724	0.317311	0.451261	0.56317	0.732809	0.839879	0.987648	0.987648	1	1	1	1	1	1	1	1	1	1	1	1
PF3D7_0629700	795538	20.73	1.07661e+06	1.35	monomeric	0.0348191	0.0348191	0.0348191	0.0373881	0.0373881	0.0399769	0.0413267	0.0426626	0.04748	0.04748	0.0566983	0.0611458	0.104827	0.114911	0.169651	0.232031	0.240265	0.305494	0.358663	0.412427	0.532226	0.68522	0.856149	0.936768	1
PF3D7_1406000	12523.3	3.29	16884	1.35	monomeric	0.162573	0.392912	0.481049	0.546189	0.625158	0.679048	0.69887	0.724218	0.739957	0.739957	0.739957	0.756072	0.756072	0.764448	0.779656	0.779656	0.779656	0.785268	0.807739	0.840469	0.869857	0.901493	0.955935	0.980894	1
PF3D7_0302100	157274	10.14	214056	1.36	monomeric	0.127306	0.204907	0.230119	0.29648	0.318667	0.350748	0.350748	0.37176	0.431457	0.48889	0.570225	0.666085	0.729766	0.729766	0.739842	0.768609	0.768609	0.832277	0.880268	0.891165	0.891165	0.919755	0.962117	0.990717	1
PF3D7_0932800	159012	10.2	217015	1.36	monomeric	0	0	0	0	0	0.13002	0.185798	0.308113	0.367446	0.477198	0.592124	0.6855	0.705754	0.705754	0.705754	0.705754	0.705754	0.705754	0.705754	0.724442	0.724442	0.740838	0.821676	0.901967	1
PF3D7_1416600	357414	14.57	485898	1.36	monomeric	0.102665	0.194353	0.277576	0.277576	0.277576	0.319431	0.319431	0.319431	0.417958	0.417958	0.417958	0.448279	0.448279	0.480904	0.514166	0.514166	0.64709	0.64709	0.740872	0.740872	0.834292	0.871946	0.903994	0.938716	1
PF3D7_0205400	54316.4	6.35	74533.8	1.37	monomeric	0	0.0165326	0.0165326	0.0417965	0.14344	0.42168	0.643785	0.695073	0.785384	0.841521	0.891782	0.891782	0.891782	0.904388	0.926176	0.960907	0.971029	0.983585	0.994098	0.994098	0.994098	0.994098	0.994098	0.994098	1
PF3D7_0914300	93696	8.08	128262	1.37	monomeric	0	0	0	0	0	0.125631	0.305592	0.490735	0.607623	0.700271	0.756188	0.875867	0.875867	0.875867	0.875867	0.932994	0.932994	0.932994	0.932994	0.932994	0.932994	1	1	1	1
PF3D7_1230000	240988	12.28	329970	1.37	monomeric	0.0714572	0.0920884	0.0920884	0.0920884	0.108568	0.108568	0.123041	0.123041	0.123041	0.185049	0.383025	0.464895	0.591027	0.591027	0.673969	0.702255	0.702255	0.754957	0.833673	0.833673	0.846828	0.872354	0.944468	0.95863	1
PF3D7_1475500	184758	10.93	253573	1.37	monomeric	0	0.00539355	0.00539355	0.00539355	0.00539355	0.00539355	0.00812124	0.015961	0.0886729	0.247096	0.520069	0.746475	0.877969	0.921489	0.960928	0.970444	0.980295	0.980295	0.980295	0.989878	0.989878	0.995458	0.995458	0.995458	1
PF3D7_0518200	15486.2	3.65	21371.4	1.38	monomeric	0.166476	0.312039	0.430609	0.536866	0.627241	0.693797	0.729762	0.770701	0.790069	0.815888	0.845731	0.882015	0.911018	0.928269	0.945649	0.955292	0.967134	0.973422	0.980374	0.988652	0.992015	0.996366	0.998825	0.998825	1
PF3D7_0632500	456629	16.38	632365	1.38	monomeric	0.0366751	0.0582531	0.0824788	0.106734	0.125641	0.140928	0.156861	0.173681	0.18814	0.207234	0.247242	0.294287	0.344557	0.388302	0.435117	0.474997	0.541126	0.602551	0.653123	0.704825	0.758575	0.817745	0.887364	0.947311	1
PF3D7_1036000	46701.2	5.95	64343.2	1.38	monomeric	0.0254287	0.0888754	0.208151	0.32547	0.366807	0.506697	0.622823	0.761993	0.761993	0.88209	0.949436	0.982752	0.982752	0.982752	0.982752	0.982752	0.982752	1	1	1	1	1	1	1	1
PF3D7_1426800	248348	12.5	343380	1.38	monomeric	0.00560858	0.00560858	0.00560858	0.00560858	0.00560858	0.00560858	0.00560858	0.00560858	0.00560858	0.0602791	0.22399	0.447294	0.553366	0.608023	0.670467	0.703097	0.716009	0.760686	0.776708	0.798165	0.818112	0.83992	0.875652	0.946691	1
PF3D7_0216000	236977	12.28	329922	1.39	monomeric	0	0.0434355	0.0904506	0.0904506	0.0904506	0.0904506	0.112417	0.236601	0.275802	0.399147	0.436653	0.47679	0.560424	0.638306	0.757411	0.757411	0.757411	0.757411	0.757411	0.795998	0.834306	0.868158	0.958556	1	1
PF3D7_0815800	214560	11.73	297607	1.39	monomeric	0.082113	0.14216	0.221338	0.247776	0.27879	0.314236	0.334092	0.353629	0.374561	0.414179	0.473824	0.509703	0.521988	0.525383	0.53702	0.550101	0.566701	0.610537	0.657684	0.72335	0.763337	0.794299	0.869175	0.923259	1
PF3D7_0920400	224343	11.99	312947	1.39	monomeric	0	0	0	0.0903726	0.18924	0.255594	0.255594	0.255594	0.255594	0.255594	0.390712	0.500703	0.795729	0.851845	0.851845	0.851845	0.880424	0.880424	0.880424	0.880424	0.880424	0.912807	0.972936	1	1
PF3D7_1035000	116647	8.99	163078	1.4	monomeric	0	0	0	0	0	0.0137228	0.0935672	0.242529	0.503648	0.696156	0.903113	0.966011	0.966011	0.966011	0.966011	0.966011	0.966011	0.966011	0.966011	0.966011	0.966011	1	1	1	1
PF3D7_1242800	52305.8	6.3	73057.6	1.4	monomeric	0.0115209	0.0354223	0.10536	0.239828	0.343034	0.479603	0.548376	0.593268	0.633809	0.654445	0.662009	0.674587	0.692934	0.692934	0.707865	0.712668	0.715154	0.720364	0.738285	0.755487	0.776025	0.814109	0.863361	0.929847	1
PF3D7_1300300	385533	15.27	539508	1.4	monomeric	0.0143571	0.0267927	0.0267927	0.0457958	0.0656621	0.0979446	0.125377	0.154073	0.186925	0.215027	0.258573	0.31794	0.354964	0.447257	0.481691	0.550622	0.592891	0.643377	0.686349	0.723401	0.774083	0.855926	0.921515	0.974498	1
PF3D7_0811000	100208	8.42	140855	1.41	monomeric	0	0	0	0	0	0	0	0.249236	0.844219	0.927366	0.927366	1	1	1	1	1	1	1	1	1	1	1	1	1	1
PF3D7_0917000	215214	11.84	304195	1.41	monomeric	0.00133229	0.00133229	0.00237973	0.00237973	0.00237973	0.00237973	0.00237973	0.00587164	0.0637413	0.186476	0.344831	0.52871	0.654675	0.735626	0.794056	0.846794	0.862484	0.892186	0.911328	0.930331	0.944599	0.968097	0.982544	0.993006	1
PF3D7_0615600	303867	13.82	430701	1.42	monomeric	0	0	0	0	0	0	0.00599254	0.0156855	0.0279246	0.0857875	0.179407	0.30611	0.440818	0.513334	0.60004	0.661713	0.717587	0.769898	0.824217	0.847675	0.891247	0.920311	0.941754	0.974307	1
PF3D7_0914000	114158	8.96	161975	1.42	monomeric	0.0229291	0.0378244	0.0468378	0.0743559	0.119087	0.209858	0.283527	0.385508	0.504889	0.602057	0.715404	0.830216	0.882943	0.897581	0.904125	0.907528	0.914726	0.932415	0.949572	0.956574	0.966382	0.972525	0.979467	0.990044	1
PF3D7_1219100	232803	12.3	331521	1.42	monomeric	0	0	0.000117864	0.00203581	0.00391118	0.00699095	0.01146	0.0192827	0.0661044	0.159567	0.293788	0.460459	0.590589	0.671625	0.735546	0.781896	0.810305	0.836354	0.85654	0.872868	0.890697	0.912205	0.941338	0.973333	1
PF3D7_1252400	340307	14.55	484105	1.42	monomeric	0	0.0151252	0.0487922	0.0816042	0.0968244	0.195755	0.216771	0.231186	0.279817	0.301347	0.301347	0.353131	0.3953	0.449541	0.541239	0.580987	0.645755	0.708641	0.762367	0.792268	0.817757	0.876497	0.905557	0.97366	1
PF3D7_1437200	96842	8.34	137733	1.42	monomeric	0	0	0	0	0	0	0.138405	0.476095	0.546764	0.546764	0.546764	0.546764	0.546764	0.616965	0.681966	0.681966	0.681966	0.807285	0.870014	0.870014	0.870014	0.93104	1	1	1
PF3D7_0417400	821866	21.53	1.1722e+06	1.43	monomeric	0	0	0	0.00334046	0.00478476	0.00524884	0.00524884	0.00570479	0.00786372	0.00922578	0.0135818	0.0222064	0.0284391	0.0322994	0.046012	0.0710866	0.0974183	0.163359	0.234004	0.32558	0.420845	0.571045	0.729228	0.903429	1
PF3D7_1128300	183850	11.11	263546	1.43	monomeric	0	0	0.134124	0.134124	0.134124	0.134124	0.134124	0.252215	0.252215	0.369507	0.48815	0.591394	0.591394	0.591394	0.591394	0.591394	0.686964	0.766717	0.766717	0.766717	0.766717	0.766717	0.895661	0.895661	1
PF3D7_1419400	262144	13	375553	1.43	monomeric	0.0555366	0.120628	0.139687	0.157335	0.179138	0.197823	0.226024	0.246753	0.296769	0.34652	0.40775	0.471606	0.499988	0.504684	0.537486	0.575219	0.587025	0.624514	0.650752	0.67463	0.717445	0.765441	0.838429	0.913624	1
PF3D7_0704000	393213	15.6	566151	1.44	monomeric	0.0059684	0.0197608	0.0197608	0.0238335	0.0280911	0.0280911	0.0280911	0.0280911	0.0319097	0.0319097	0.0355632	0.0355632	0.128404	0.214838	0.408445	0.562304	0.600602	0.659114	0.693009	0.713497	0.795062	0.885176	0.952248	0.992875	1
PF3D7_0704200	141140	9.9	203163	1.44	monomeric	0	0	0	0	0	0	0.0218951	0.0554006	0.29576	0.521496	0.72345	0.890645	0.902261	0.907813	0.912955	0.912955	0.924267	0.944198	0.956275	0.989288	0.989288	0.989288	0.989288	1	1
PF3D7_0802000	160324	10.5	231614	1.44	monomeric	0	0	0	0	0	0.00971975	0.0413542	0.0795518	0.252505	0.432717	0.568152	0.666362	0.723239	0.741206	0.784477	0.784477	0.810506	0.832992	0.857074	0.874877	0.892551	0.90817	0.946673	0.983125	1
PF3D7_0827800	283369	13.47	406939	1.44	monomeric	0.116695	0.182203	0.223253	0.223253	0.223253	0.231959	0.231959	0.231959	0.231959	0.265941	0.351189	0.456695	0.473077	0.529977	0.561284	0.631374	0.63957	0.67704	0.705799	0.721745	0.775034	0.856441	0.892364	0.957662	1
PF3D7_1012700	170906	10.78	245780	1.44	monomeric	0.00875804	0.0270747	0.0381582	0.0434151	0.048292	0.0506426	0.0549258	0.10025	0.180417	0.326203	0.550036	0.726516	0.851367	0.902422	0.948314	0.967441	0.97076	0.979296	0.981238	0.984467	0.988646	0.991153	0.993675	0.999455	1
PF3D7_1037700	12312.5	3.37	17763.4	1.44	monomeric	0.11519	0.285555	0.443063	0.598723	0.728421	0.83294	0.908139	0.931497	0.935583	0.937734	0.941856	0.943742	0.945921	0.950125	0.954073	0.958025	0.962871	0.967577	0.969784	0.974032	0.977847	0.982835	0.993073	0.998473	1
PF3D7_0408600	112862	9	163551	1.45	monomeric	0	0	0	0	0	0	0.19162	0.221138	0.500681	0.647501	0.834721	0.917772	0.97586	0.97586	0.97586	0.97586	0.97586	0.97586	0.97586	0.97586	0.97586	1	1	1	1
PF3D7_0814900	22719.2	4.42	32851.6	1.45	monomeric	0.0643668	0.164471	0.296524	0.445048	0.576082	0.708624	0.767278	0.829089	0.88734	0.930512	0.9742	0.987139	0.992795	0.992795	0.997215	0.997956	0.997956	0.999614	0.999614	0.999614	0.999614	0.999614	0.999614	0.999614	1
PF3D7_1222900	60242.6	6.81	87224.1	1.45	monomeric	0.0396023	0.0396023	0.100379	0.269781	0.366347	0.430929	0.516118	0.653942	0.682447	0.735799	0.813803	0.837194	0.891251	0.891251	0.891251	0.915496	0.915496	0.951635	0.951635	0.951635	0.951635	0.951635	0.97636	0.97636	1
PF3D7_0405800	11828.2	3.33	17297.8	1.46	monomeric	0.159463	0.313959	0.451475	0.600135	0.707314	0.791281	0.842765	0.885546	0.904772	0.926921	0.950841	0.966095	0.970384	0.970384	0.974083	0.974083	0.977519	0.983254	0.986823	0.989025	0.992604	0.996076	1	1	1
PF3D7_0920700	70558	7.33	103012	1.46	monomeric	0	0	0	0.0883145	0.201816	0.311227	0.464353	0.571847	0.699092	0.725784	0.823179	0.823179	0.823179	0.850266	0.873674	0.873674	0.873674	0.873674	0.896263	0.896263	0.896263	0.896263	0.925607	0.952512	1
PF3D7_1014600	300067	13.9	436677	1.46	monomeric	0.0794862	0.149684	0.196676	0.230139	0.25416	0.275547	0.281973	0.29145	0.297418	0.306023	0.341385	0.38984	0.448803	0.505643	0.548708	0.591302	0.633123	0.673528	0.709586	0.756731	0.818199	0.877329	0.926532	0.974058	1
PF3D7_1417400	423649	16.23	619417	1.46	monomeric	0.0366491	0.10211	0.10211	0.10211	0.10211	0.131993	0.145133	0.145133	0.145133	0.182116	0.229426	0.272721	0.397785	0.4477	0.490834	0.490834	0.530911	0.547633	0.568446	0.591527	0.591527	0.658907	0.704669	0.864265	1
PF3D7_1468100	295648	13.83	431565	1.46	monomeric	0.0434242	0.0851179	0.12384	0.154961	0.177942	0.198017	0.20855	0.21916	0.228037	0.243478	0.284824	0.355155	0.442317	0.511949	0.585814	0.643612	0.68609	0.720512	0.75439	0.79058	0.828649	0.873426	0.925045	0.971147	1
PF3D7_1448800	31661.7	5.15	46486	1.47	monomeric	0.0867365	0.192875	0.315214	0.407667	0.487393	0.569292	0.614369	0.64036	0.665617	0.671212	0.677343	0.677343	0.680584	0.680584	0.680584	0.682037	0.682037	0.684204	0.687194	0.713458	0.791931	0.867436	0.925654	0.972586	1
PF3D7_0503400	13732	3.58	20385.7	1.48	monomeric	0.151757	0.30309	0.43555	0.547163	0.636932	0.688812	0.7021	0.709787	0.715223	0.720815	0.728642	0.737372	0.743003	0.752135	0.766921	0.78239	0.803166	0.824892	0.843592	0.863205	0.884036	0.914866	0.946435	0.981886	1
PF3D7_0907400	106396	8.85	157715	1.48	monomeric	0.0508981	0.104929	0.17346	0.247206	0.31576	0.376585	0.430962	0.474633	0.50434	0.532884	0.56249	0.595048	0.639568	0.697023	0.769522	0.837374	0.887505	0.920265	0.938716	0.952415	0.962336	0.972199	0.982799	0.992745	1
PF3D7_0936300	37566.2	5.58	55688.2	1.48	monomeric	0.02759	0.129567	0.219977	0.339287	0.456833	0.530851	0.582426	0.626236	0.656555	0.681659	0.725238	0.767424	0.780864	0.797169	0.820817	0.834691	0.85256	0.87689	0.889945	0.911426	0.924764	0.94218	0.95308	0.977753	1
PF3D7_1142100	324626	14.51	481295	1.48	monomeric	0.0686874	0.144139	0.209785	0.272291	0.318792	0.367488	0.391757	0.414327	0.423751	0.43133	0.444422	0.461697	0.47791	0.490949	0.508599	0.527844	0.548331	0.566261	0.597738	0.635671	0.685403	0.752031	0.833763	0.929717	1
PF3D7_API02900	46606.1	6.15	69173.7	1.48	monomeric	0.0265211	0.0754644	0.175501	0.289022	0.391434	0.491234	0.551252	0.595352	0.636417	0.663641	0.696582	0.728751	0.744317	0.751808	0.775491	0.795491	0.806196	0.824293	0.835171	0.85416	0.8778	0.908945	0.942225	0.976423	1
PF3D7_0422500	337696	14.79	501944	1.49	monomeric	0.00895734	0.0228747	0.0307827	0.0360164	0.0405503	0.0434019	0.0447954	0.0469362	0.0553117	0.0922185	0.168172	0.26989	0.351169	0.431851	0.518625	0.593124	0.635558	0.679557	0.717505	0.756755	0.800645	0.851869	0.907769	0.971032	1
PF3D7_0623500	31272.8	5.17	46719.2	1.49	monomeric	0.057262	0.13574	0.255525	0.378313	0.484544	0.578005	0.640255	0.698826	0.774811	0.809127	0.858044	0.884957	0.898048	0.907232	0.919776	0.929486	0.941453	0.949288	0.957338	0.963392	0.967975	0.974663	0.982577	0.989448	1
PF3D7_1002200	118597	9.32	176924	1.49	monomeric	0.0302309	0.111152	0.176545	0.255372	0.303153	0.359081	0.421069	0.452504	0.489703	0.522259	0.564747	0.62229	0.656787	0.689897	0.71268	0.740409	0.754862	0.793684	0.802137	0.811511	0.855549	0.878803	0.916817	0.963855	1
PF3D7_1106500	240319	12.74	358560	1.49	monomeric	0	0	0	0.0105457	0.0393774	0.0563305	0.102668	0.102668	0.205194	0.246552	0.352191	0.382903	0.541435	0.582287	0.620023	0.635117	0.668816	0.696937	0.740459	0.740459	0.796612	0.851096	0.961633	0.992642	1
PF3D7_0934100	122760	9.49	184612	1.5	monomeric	0	0	0	0	0.0173663	0.0347878	0.138086	0.175265	0.376043	0.627222	0.794135	0.927219	0.985548	0.985548	0.985548	0.985548	0.985548	0.985548	0.985548	0.985548	0.985548	0.985548	0.985548	1	1
PF3D7_0922500	45398.1	6.13	68717.6	1.51	monomeric	0.059275	0.144862	0.251741	0.349661	0.426594	0.493826	0.542032	0.582154	0.607792	0.623991	0.643881	0.65826	0.670758	0.678019	0.695826	0.711821	0.734862	0.754198	0.780216	0.812535	0.837402	0.867023	0.909829	0.962298	1
PF3D7_1025300	109005	9.01	164068	1.51	monomeric	0.0420449	0.084884	0.140277	0.210544	0.271645	0.342013	0.396093	0.453394	0.499478	0.550986	0.605112	0.654282	0.6926	0.719958	0.745586	0.771024	0.79461	0.81964	0.844336	0.864281	0.889021	0.917951	0.948044	0.981539	1
PF3D7_1033100	168063	10.93	253705	1.51	monomeric	0.0304431	0.054093	0.06606	0.0962811	0.0962811	0.106433	0.106433	0.106433	0.149527	0.288292	0.516181	0.717528	0.787008	0.805774	0.859656	0.886964	0.896521	0.93002	0.955172	0.955172	0.955172	0.971485	0.982375	0.982375	1
PF3D7_1135400	28477.8	4.98	43088.1	1.51	monomeric	0.0642851	0.163708	0.269823	0.384175	0.501938	0.598275	0.669759	0.727912	0.782051	0.809866	0.8433	0.861444	0.879474	0.884553	0.90115	0.914793	0.925994	0.940469	0.949833	0.963622	0.972168	0.979073	0.987466	0.994236	1
PF3D7_1318400	142970	10.17	215435	1.51	monomeric	0	0	0	0	0	0.00620333	0.0291091	0.0753981	0.22129	0.460388	0.699805	0.88113	0.961424	0.973322	0.987294	0.987294	0.994272	0.995213	0.996385	0.997685	0.99886	1	1	1	1
PF3D7_0417800	83451.6	8.04	126788	1.52	monomeric	0.0492309	0.100225	0.150453	0.172174	0.220754	0.334266	0.394095	0.496517	0.588163	0.609523	0.648493	0.66832	0.66832	0.66832	0.696419	0.696419	0.696419	0.718204	0.74532	0.77539	0.832432	0.893836	0.913709	0.975277	1
PF3D7_0533100	367675	15.51	559527	1.52	monomeric	0	0	0	0.0166311	0.0340176	0.0622704	0.0862784	0.111393	0.135758	0.160353	0.214194	0.274918	0.315638	0.419646	0.472746	0.525773	0.562766	0.60695	0.67224	0.728556	0.772911	0.862416	0.927427	0.973796	1
PF3D7_1332900	151214	10.45	229181	1.52	monomeric	0	0	0	0	0	0	0.0281802	0.0601276	0.237786	0.414155	0.605857	0.745505	0.79413	0.81672	0.838844	0.84827	0.852945	0.864529	0.86948	0.88405	0.89879	0.915115	0.931395	0.958066	1
PF3D7_1406100	162316	10.8	247037	1.52	monomeric	0.0523545	0.0523545	0.094794	0.094794	0.094794	0.094794	0.094794	0.113371	0.113371	0.183635	0.578677	0.733298	0.804761	0.804761	0.838685	0.871427	0.871427	0.871427	0.871427	0.871427	0.901239	0.901239	0.901239	0.968748	1
PF3D7_0419700	38810.4	5.75	59539.5	1.53	monomeric	0.0882781	0.168213	0.288144	0.396495	0.441439	0.519412	0.5626	0.601101	0.624682	0.662156	0.691425	0.747609	0.788117	0.803311	0.841776	0.871153	0.888983	0.905296	0.928416	0.936509	0.941047	0.947651	0.967775	0.983189	1
PF3D7_1214200	20649.8	4.35	31650	1.53	monomeric	0.0281333	0.123453	0.359866	0.460723	0.573902	0.664552	0.767813	0.834816	0.897815	0.954739	0.983383	1	1	1	1	1	1	1	1	1	1	1	1	1	1
PF3D7_1312200	34955.3	5.48	53477.3	1.53	monomeric	0.0409356	0.098975	0.194981	0.3803	0.45534	0.547631	0.650219	0.691704	0.691704	0.719173	0.744231	0.7805	0.822408	0.822408	0.834452	0.834452	0.856834	0.875512	0.875512	0.888402	0.924509	0.947126	0.987782	0.987782	1
PF3D7_0619500	163802	10.93	253931	1.55	monomeric	0	0	0	0	0	0	0.0057121	0.0057121	0.0057121	0.246308	0.518128	0.700863	0.733485	0.763863	0.763863	0.773827	0.773827	0.784634	0.784634	0.784634	0.802779	0.802779	0.88144	0.956878	1
PF3D7_1023100	671452	20.39	1.03761e+06	1.55	monomeric	0.0301872	0.043667	0.0559022	0.0559022	0.0559022	0.0662814	0.0662814	0.0764787	0.0861355	0.101367	0.110606	0.110606	0.120371	0.120371	0.176359	0.204478	0.265283	0.316658	0.406096	0.486423	0.520802	0.736913	0.785741	0.935703	1
PF3D7_1208200	418577	16.58	650446	1.55	monomeric	0	0	0	0	0	0	0	0	0.0449948	0.0449948	0.109569	0.197178	0.290676	0.313024	0.379287	0.466323	0.524001	0.547852	0.587791	0.68136	0.787361	0.923025	0.923025	0.946809	1
PF3D7_0804500	720510	21.13	1.12397e+06	1.56	monomeric	0.0260422	0.0370807	0.0450562	0.0479335	0.0489362	0.0499027	0.0507833	0.0517329	0.053138	0.053138	0.0568605	0.058702	0.0662763	0.068063	0.0946329	0.132791	0.164822	0.244779	0.324421	0.389075	0.481852	0.621369	0.763913	0.902665	1
PF3D7_0526600	524966	18.44	826100	1.57	monomeric	0	0	0	0.276934	0.276934	0.387238	0.387238	0.387238	0.387238	0.432974	0.432974	0.432974	0.432974	0.432974	0.432974	0.432974	0.432974	0.432974	0.586627	0.842214	0.919247	0.919247	0.919247	0.919247	1
PF3D7_0623600	70381.8	7.56	110416	1.57	monomeric	0.00405539	0.0350452	0.160971	0.245477	0.309052	0.402952	0.475196	0.519447	0.573773	0.586071	0.606471	0.64423	0.654725	0.662457	0.667713	0.675322	0.707411	0.722115	0.759856	0.793057	0.820722	0.863875	0.911975	0.979011	1
PF3D7_1028700	58049.4	6.94	91058.4	1.57	monomeric	0.072728	0.15885	0.268254	0.331321	0.377013	0.45316	0.502893	0.576823	0.632603	0.67682	0.710271	0.74828	0.808035	0.844914	0.880017	0.897122	0.921085	0.929787	0.955916	0.968167	0.976412	0.981441	0.985476	0.990853	1
PF3D7_1318300	214716	12.41	337915	1.57	monomeric	0.0426863	0.172094	0.221537	0.221537	0.221537	0.221537	0.249349	0.249349	0.302324	0.343995	0.407351	0.471152	0.54179	0.581258	0.699512	0.725403	0.752204	0.77569	0.827815	0.853887	0.877462	0.877462	0.920926	0.962931	1
PF3D7_1326600	575100	19.15	900564	1.57	monomeric	0.0182565	0.0782482	0.120541	0.164362	0.195939	0.232467	0.246734	0.249876	0.266868	0.290632	0.30689	0.333606	0.339334	0.339334	0.38154	0.40864	0.433733	0.455896	0.487154	0.570236	0.616101	0.728435	0.811344	0.91016	1
PF3D7_1113000	709774	21.12	1.12282e+06	1.58	monomeric	0.0408489	0.0644369	0.0965518	0.105563	0.105563	0.105563	0.105563	0.105563	0.105563	0.105563	0.131575	0.139375	0.193453	0.193453	0.210567	0.227085	0.235634	0.241659	0.282413	0.348947	0.460857	0.785806	0.922954	1	1
PF3D7_0214100	166604	11.14	265094	1.59	monomeric	0.0669323	0.117637	0.164855	0.195535	0.220908	0.248302	0.264949	0.284468	0.339461	0.420307	0.491122	0.552922	0.606043	0.607385	0.630768	0.634648	0.637383	0.658016	0.671213	0.685267	0.709301	0.749308	0.806975	0.887668	1
PF3D7_0404600	490014	17.96	779104	1.59	monomeric	0.0877903	0.105434	0.122019	0.127853	0.127853	0.134888	0.134888	0.144103	0.152829	0.180287	0.258654	0.318601	0.392709	0.399366	0.432487	0.445012	0.456542	0.501619	0.525698	0.56414	0.624484	0.685324	0.784794	0.898897	1
PF3D7_1037100	86630.3	8.33	137367	1.59	monomeric	0.0241783	0.0543404	0.102508	0.181771	0.254721	0.337411	0.401033	0.477018	0.546991	0.605285	0.685589	0.753634	0.807109	0.841887	0.864942	0.885029	0.899449	0.914649	0.927223	0.939395	0.951367	0.960526	0.973101	0.988116	1
PF3D7_1125800	67578.9	7.46	107221	1.59	monomeric	0	0.0508822	0.220769	0.294234	0.407343	0.432022	0.47699	0.526704	0.526704	0.55097	0.55097	0.55097	0.55097	0.55097	0.574224	0.596195	0.596195	0.628944	0.653747	0.698949	0.721387	0.774037	0.822917	0.871466	1
PF3D7_0605600	219728	12.64	352508	1.6	monomeric	0	0.0451175	0.0451175	0.0995653	0.0995653	0.0995653	0.162257	0.184839	0.184839	0.270253	0.356651	0.473526	0.514702	0.514702	0.555941	0.555941	0.638342	0.638342	0.674485	0.714566	0.953315	1	1	1	1
PF3D7_0918900	124383	9.83	199630	1.6	monomeric	0	0	0	0	0	0	0.021471	0.0806588	0.285236	0.544573	0.741027	0.842326	0.842326	0.842326	0.858007	0.882477	0.882477	0.888556	0.888556	0.897892	0.897892	0.905252	0.943056	0.960235	1
PF3D7_1111000	68543.2	7.55	110003	1.6	monomeric	0	0	0	0.0958739	0.0958739	0.0958739	0.447983	0.542907	0.722692	0.722692	0.722692	0.722692	0.813594	0.902891	0.902891	0.902891	0.902891	0.902891	1	1	1	1	1	1	1
PF3D7_1353400	140334	10.37	225111	1.6	monomeric	0.029724	0.0622074	0.134895	0.165268	0.207809	0.266807	0.317541	0.371198	0.418004	0.469404	0.55318	0.57841	0.595347	0.597976	0.628169	0.638297	0.656805	0.684094	0.702886	0.713305	0.745769	0.805029	0.878027	0.95654	1
PF3D7_0410900	117454	9.58	188553	1.61	monomeric	0	0	0	0	0	0.000813748	0.066127	0.19849	0.37572	0.588991	0.779313	0.918698	0.972778	0.986823	0.992934	0.994806	0.994806	0.995939	0.995939	0.996567	0.996567	0.996567	0.996567	0.997854	1
PF3D7_1013400	94927.4	8.74	153229	1.61	monomeric	0	0	0	0	0	0	0.161244	0.248183	0.587798	0.674148	0.674148	0.674148	0.761973	0.761973	0.761973	0.761973	0.832332	0.832332	0.832332	0.832332	0.905607	1	1	1	1
PF3D7_1432600	143906	10.56	234629	1.63	monomeric	0	0.0209073	0.0209073	0.0209073	0.0209073	0.0209073	0.0293004	0.0767488	0.196572	0.408707	0.57258	0.701553	0.765463	0.765463	0.765463	0.808459	0.821259	0.885348	0.885348	0.914834	0.970769	0.970769	1	1	1
PF3D7_1462800	36611.9	5.77	59908	1.64	monomeric	0.0544614	0.145461	0.243192	0.349505	0.435165	0.51972	0.562636	0.602921	0.631401	0.650124	0.66487	0.678795	0.689773	0.702125	0.71477	0.726691	0.740128	0.756801	0.779266	0.801243	0.827241	0.859085	0.889888	0.943888	1
PF3D7_0501800	125280	9.97	206328	1.65	monomeric	0.0178617	0.0209559	0.0209559	0.0209559	0.023772	0.0285371	0.0428034	0.122625	0.278071	0.506199	0.737474	0.891515	0.949031	0.964445	0.97913	0.981251	0.983494	0.983494	0.983494	0.987858	0.987858	0.987858	0.992969	1	1
PF3D7_0903300	380743	16.34	629386	1.65	monomeric	0.237788	0.424847	0.443712	0.443712	0.460314	0.460314	0.460314	0.460314	0.460314	0.460314	0.47456	0.47456	0.490444	0.490444	0.490444	0.490444	0.518234	0.528853	0.528853	0.587478	0.681541	0.788619	0.941832	0.986108	1
PF3D7_1103400	172284	11.49	283878	1.65	monomeric	0	0	0	0	0	0	0.00419296	0.0257615	0.0609102	0.18091	0.383051	0.62332	0.791397	0.849273	0.897893	0.924345	0.929	0.936743	0.943049	0.948712	0.957552	0.9685	0.981665	0.990934	1
PF3D7_0207600	111698	9.52	185640	1.66	monomeric	0.0142517	0.0280812	0.0441101	0.0711065	0.11884	0.191796	0.25631	0.348532	0.452765	0.544151	0.641564	0.706642	0.743528	0.774929	0.806564	0.829113	0.852935	0.873977	0.89496	0.911413	0.930759	0.946875	0.964742	0.985895	1
PF3D7_0610500	14447.6	3.85	24050.3	1.66	monomeric	0.0952992	0.231078	0.365237	0.523928	0.628272	0.775721	0.873824	0.922112	0.967841	0.983829	1	1	1	1	1	1	1	1	1	1	1	1	1	1	1
PF3D7_0315200	237769	13.33	397192	1.67	monomeric	0.0465387	0.0465387	0.0465387	0.0465387	0.0465387	0.0785413	0.0952263	0.11174	0.141515	0.141515	0.267871	0.420303	0.480522	0.539679	0.627377	0.714078	0.714078	0.756547	0.756547	0.851077	0.851077	0.919352	0.953684	0.985163	1
PF3D7_0425800	404955	16.86	675300	1.67	monomeric	0	0	0	0	0	0	0	0	0.0171175	0.0486717	0.111062	0.156248	0.198261	0.287845	0.352392	0.43645	0.510205	0.586171	0.67226	0.727826	0.770607	0.808998	0.874767	0.962606	1
PF3D7_1012500	68256	7.66	113657	1.67	monomeric	0	0	0.0178007	0.0178007	0.0669795	0.244304	0.372102	0.566464	0.666568	0.755094	0.811789	0.826174	0.826174	0.826174	0.867555	0.867555	0.867555	0.877574	0.890045	0.903875	0.903875	0.919983	0.936182	0.965889	1
PF3D7_1127100	19561	4.41	32638.2	1.67	monomeric	0.0362689	0.0362689	0.21267	0.435409	0.594253	0.773469	0.841638	0.929253	0.975662	1	1	1	1	1	1	1	1	1	1	1	1	1	1	1	1
PF3D7_1319400	127590	10.13	213675	1.67	monomeric	0	0	0	0.00369606	0.0114239	0.0188733	0.0246991	0.0978875	0.262714	0.468143	0.715892	0.890981	0.965726	0.965726	0.975611	0.975611	0.981534	0.992623	0.992623	0.992623	0.992623	0.992623	1	1	1
PF3D7_1337200	140143	10.55	234290	1.67	monomeric	0.00889296	0.0112074	0.0146583	0.0168802	0.0184261	0.0261541	0.0517655	0.111552	0.24954	0.415033	0.569425	0.694906	0.77054	0.790249	0.808834	0.8298	0.849027	0.871842	0.891549	0.911476	0.923187	0.942435	0.963507	0.984702	1
PF3D7_0613500	159674	11.21	268446	1.68	monomeric	0.0314882	0.0636668	0.0686329	0.0858849	0.092745	0.0990642	0.104822	0.119412	0.185188	0.309632	0.471628	0.609463	0.685509	0.711375	0.784754	0.826253	0.836919	0.867666	0.897617	0.916065	0.928275	0.942369	0.953843	0.970744	1
PF3D7_0705000	145081	10.72	243131	1.68	monomeric	0.108436	0.173429	0.202866	0.21971	0.226743	0.231828	0.231828	0.233577	0.253092	0.354893	0.555079	0.798124	0.933895	0.97787	0.9905	0.995027	0.995027	0.997276	0.997276	0.997276	0.997276	1	1	1	1
PF3D7_1148700	43759	6.32	73705.9	1.68	monomeric	0.0569799	0.164633	0.286198	0.384303	0.443497	0.486999	0.527466	0.543651	0.563404	0.581682	0.602384	0.616625	0.630473	0.640493	0.657415	0.691214	0.72269	0.766781	0.806781	0.849447	0.887506	0.923217	0.953536	0.985492	1
PF3D7_1206300	330666	15.47	556314	1.68	monomeric	0	0	0	0	0	0	0	0	0.0945327	0.183336	0.344124	0.344124	0.344124	0.344124	0.344124	0.672661	0.672661	0.850829	1	1	1	1	1	1	1
PF3D7_1409000	67160.2	7.63	112579	1.68	monomeric	0	0	0	0	0	0	0.165322	0.700142	0.868966	0.913572	0.913572	1	1	1	1	1	1	1	1	1	1	1	1	1	1
PF3D7_0422300	49659.2	6.7	83927.9	1.69	monomeric	0.033768	0.0974806	0.183556	0.276501	0.357573	0.457828	0.518457	0.589655	0.650517	0.68999	0.732541	0.765801	0.787873	0.800428	0.822683	0.840832	0.853928	0.86876	0.882672	0.895284	0.908862	0.924896	0.94752	0.975422	1
PF3D7_0514300	134691	10.4	227011	1.69	monomeric	0.0239198	0.0239198	0.0239198	0.0239198	0.0239198	0.0239198	0.0239198	0.0478248	0.183264	0.362468	0.703002	0.861205	0.940371	0.940371	0.954023	0.954023	0.954023	0.985778	0.985778	0.985778	0.985778	0.985778	0.985778	1	1
PF3D7_0609000	720062	21.91	1.21941e+06	1.69	monomeric	0.000969864	0.00159991	0.00159991	0.00159991	0.00179105	0.00179105	0.00219131	0.00299369	0.00479914	0.00543034	0.0113107	0.0326505	0.0760099	0.113097	0.162238	0.197008	0.220163	0.254404	0.291472	0.350416	0.416385	0.508594	0.634719	0.812706	1
PF3D7_0204100	271320	14.24	461207	1.7	monomeric	0	0.00094933	0.00094933	0.00094933	0.00156784	0.00240136	0.00410446	0.0082303	0.022608	0.0551912	0.146733	0.28427	0.401501	0.478988	0.566058	0.639108	0.686706	0.735433	0.7747	0.814777	0.854705	0.896749	0.941274	0.978875	1
PF3D7_0208000	115423	9.75	196275	1.7	monomeric	0.0358946	0.0358946	0.0358946	0.113188	0.162856	0.210735	0.254357	0.313749	0.402842	0.531594	0.711354	0.818653	0.866172	0.888298	0.888298	0.888298	0.888298	0.911912	0.931682	0.931682	0.931682	0.976452	0.976452	1	1
PF3D7_0703900	529028	19.14	899370	1.7	monomeric	0.000628016	0.000628016	0.000628016	0.000628016	0.00113847	0.00113847	0.00153193	0.00195622	0.00275983	0.00382143	0.00902827	0.0371859	0.0938895	0.146435	0.2188	0.296432	0.359907	0.434326	0.492579	0.54434	0.629597	0.734626	0.856019	0.952079	1
PF3D7_1142700	71844	7.91	122430	1.7	monomeric	0	0	0.0342828	0.0920006	0.273019	0.39475	0.447744	0.50489	0.559007	0.559007	0.559007	0.559007	0.559007	0.559007	0.559007	0.559007	0.559007	0.559007	0.559007	0.585641	0.633806	0.695851	0.851846	0.90906	1
PF3D7_0723700	119584	9.94	204599	1.71	monomeric	0.00806326	0.00806326	0.00806326	0.00806326	0.00806326	0.0295739	0.0589713	0.12568	0.276407	0.515357	0.746082	0.895321	0.94786	0.962771	0.972906	0.977797	0.977797	0.984933	0.989374	0.989374	0.994264	1	1	1	1
PF3D7_1017400	28578.7	5.27	48908.9	1.71	monomeric	0.0388721	0.128988	0.225704	0.330391	0.470105	0.58032	0.657034	0.723483	0.756089	0.77708	0.799734	0.821785	0.833655	0.843112	0.85783	0.878067	0.890655	0.908197	0.921128	0.936544	0.946877	0.960003	0.9725	0.984012	1
PF3D7_1035600	48166.8	6.65	82602.2	1.71	monomeric	0	0.259014	0.321047	0.321047	0.378716	0.434307	0.535604	0.644838	0.722421	0.803792	0.95225	1	1	1	1	1	1	1	1	1	1	1	1	1	1
PF3D7_1244600	37264.9	5.93	63801.7	1.71	monomeric	0.121301	0.236888	0.348033	0.399795	0.455944	0.503322	0.521727	0.533238	0.560912	0.560912	0.574151	0.601789	0.608785	0.608785	0.608785	0.628788	0.640613	0.655414	0.690118	0.730978	0.76913	0.818782	0.853763	0.951368	1
PF3D7_1225400	29268.4	5.34	50310.6	1.72	monomeric	0.151435	0.24819	0.327296	0.361042	0.456615	0.585115	0.616099	0.658284	0.674105	0.674105	0.690888	0.707087	0.707087	0.723925	0.723925	0.723925	0.723925	0.735207	0.752298	0.76787	0.810111	0.923648	0.954523	1	1
PF3D7_1331700	108464	9.54	186449	1.72	monomeric	0	0	0	0	0.0301523	0.0731105	0.164503	0.274744	0.408786	0.579212	0.654848	0.734343	0.760843	0.765328	0.777738	0.797897	0.801498	0.834551	0.838291	0.846586	0.858571	0.879148	0.89223	0.964619	1
PF3D7_0729200	28106.2	5.26	48655.3	1.73	monomeric	0.054933	0.135035	0.241119	0.368001	0.475458	0.570174	0.638216	0.704427	0.742794	0.771808	0.818554	0.839597	0.863305	0.879566	0.893122	0.899648	0.913269	0.925903	0.937326	0.943747	0.94927	0.962604	0.97773	0.991004	1
PF3D7_0829000	228665	13.32	396407	1.73	monomeric	0	0.00464704	0.00464704	0.00464704	0.00464704	0.00464704	0.00464704	0.00464704	0.00631159	0.00631159	0.0572745	0.225195	0.450372	0.606633	0.752613	0.845783	0.871798	0.902662	0.925466	0.946604	0.95253	0.963534	0.966783	0.986746	1
PF3D7_1144000	9139.61	3.2	15817.2	1.73	monomeric	0.180851	0.3533	0.475428	0.600065	0.758632	0.828439	0.854794	0.886174	0.900639	0.900639	0.915651	0.915651	0.915651	0.915651	0.915651	0.92332	0.92332	0.92332	0.92332	0.935339	0.935339	0.944333	0.964863	0.981451	1
PF3D7_1362800	263442	14.16	455238	1.73	monomeric	0	0	0.219625	0.219625	0.316262	0.316262	0.486009	0.486009	0.486009	0.486009	0.486009	0.486009	0.486009	0.486009	0.573788	0.656723	0.730791	0.730791	0.730791	0.730791	0.81549	0.81549	1	1	1
PF3D7_0731500	174479	11.85	304326	1.74	monomeric	0.0375041	0.0713747	0.100147	0.125648	0.144569	0.183099	0.19914	0.23729	0.280055	0.32568	0.412331	0.515942	0.568807	0.616317	0.665785	0.704325	0.751837	0.791914	0.826982	0.861201	0.890309	0.9118	0.945924	0.976244	1
PF3D7_0904900	299204	15.03	520776	1.74	monomeric	0.0487651	0.0909583	0.121769	0.148133	0.168512	0.189099	0.200789	0.222207	0.237818	0.267065	0.304446	0.353532	0.400848	0.443992	0.498245	0.55971	0.61234	0.672465	0.721927	0.772275	0.818293	0.862146	0.916097	0.966889	1
PF3D7_0905200	141981	10.81	247583	1.74	monomeric	0.134021	0.230554	0.262552	0.336876	0.34656	0.389516	0.39752	0.401748	0.409371	0.449377	0.511767	0.546955	0.640045	0.708469	0.751247	0.802542	0.840169	0.870068	0.908018	0.916366	0.923483	0.94431	0.963582	0.98222	1
PF3D7_0936400	26330.2	5.12	45818	1.74	monomeric	0	0	0	0.136185	0.460618	0.78608	0.929184	1	1	1	1	1	1	1	1	1	1	1	1	1	1	1	1	1	1
PF3D7_1454400	90073	8.82	156304	1.74	monomeric	0.00635896	0.0088825	0.0108019	0.015358	0.0290608	0.0782646	0.18949	0.349572	0.533304	0.691385	0.819301	0.887614	0.916586	0.931102	0.945336	0.954161	0.961028	0.969537	0.974636	0.978907	0.98245	0.986036	0.990756	0.995787	1
PF3D7_0509600	85195	8.65	149444	1.75	monomeric	0	0.00923437	0.0215832	0.0356944	0.068887	0.155278	0.252469	0.38276	0.564478	0.743343	0.894087	0.935117	0.958898	0.965705	0.97514	0.984703	0.984703	0.984703	0.990575	0.990575	0.990575	0.990575	0.990575	0.996914	1
PF3D7_0621700	191904	12.38	336000	1.75	monomeric	0.0959222	0.162403	0.199152	0.211626	0.225657	0.258473	0.273209	0.287497	0.316932	0.347234	0.392872	0.470077	0.549406	0.607776	0.681806	0.738036	0.772824	0.816137	0.84704	0.872995	0.901229	0.920082	0.951067	0.983218	1
PF3D7_1144700	30760.3	5.5	53847.2	1.75	monomeric	0	0.125821	0.262012	0.403609	0.451696	0.548174	0.622306	0.622306	0.622306	0.701706	0.701706	0.771595	0.771595	0.771595	0.841226	0.913665	0.946012	1	1	1	1	1	1	1	1
PF3D7_1339800	8406.54	3.09	14680.7	1.75	monomeric	0.171534	0.448931	0.486371	0.632473	0.632473	0.672257	0.724737	0.750707	0.750707	0.750707	0.767266	0.767266	0.767266	0.767266	0.767266	0.782202	0.795541	0.817804	0.859369	0.944845	0.986521	1	1	1	1
PF3D7_0405100	155838	11.32	274667	1.76	monomeric	0.0272537	0.0508599	0.0722865	0.0722865	0.0830286	0.0830286	0.109066	0.15416	0.214407	0.365241	0.481144	0.540045	0.592757	0.601156	0.65953	0.675712	0.701379	0.740333	0.773613	0.808781	0.816307	0.8503	0.896051	0.92846	1
PF3D7_1223500	544011	19.66	955298	1.76	monomeric	0.0099451	0.0288605	0.0288605	0.0288605	0.0288605	0.0288605	0.0308748	0.0308748	0.0308748	0.0308748	0.0308748	0.0308748	0.0308748	0.0308748	0.0308748	0.0369069	0.075117	0.285929	0.431037	0.535243	0.621395	0.758394	0.869695	0.964298	1
PF3D7_1439900	27917.3	5.29	49206.9	1.76	monomeric	0.0151994	0.0553615	0.175693	0.304197	0.459329	0.601813	0.717476	0.80297	0.864736	0.906965	0.948786	0.971577	0.971577	0.976493	0.991932	0.998961	1	1	1	1	1	1	1	1	1
PF3D7_0105600	147301	11.08	261459	1.77	monomeric	0	0	0	0	0	0	0.00198045	0.00849491	0.0402217	0.218562	0.478784	0.759016	0.884754	0.945887	0.969902	0.973855	0.979994	0.982139	0.985729	0.987944	0.991897	0.993643	0.995975	0.998113	1
PF3D7_0314700	135556	10.67	240166	1.77	monomeric	0.123108	0.231742	0.307974	0.352134	0.384758	0.4102	0.435182	0.444607	0.450529	0.458626	0.520682	0.583446	0.633812	0.660079	0.684422	0.716548	0.728885	0.764817	0.778675	0.796026	0.82971	0.861305	0.908604	0.967644	1
PF3D7_0910200	368118	16.6	651821	1.77	monomeric	0.0582708	0.136945	0.237731	0.253156	0.286533	0.286533	0.286533	0.294169	0.294169	0.294169	0.342602	0.378167	0.424051	0.424051	0.465978	0.480115	0.51329	0.572391	0.598067	0.620223	0.673605	0.787846	0.891767	0.94242	1
PF3D7_1315900	142906	10.92	253358	1.77	monomeric	0	0	0	0	0	0	0.0419601	0.121713	0.29311	0.405464	0.507955	0.56945	0.638014	0.638014	0.736544	0.736544	0.754853	0.770132	0.827184	0.850649	0.871585	0.890087	0.939493	0.960022	1
PF3D7_0708400	86112.4	8.74	153205	1.78	monomeric	0.019546	0.036573	0.0664994	0.123527	0.201	0.30061	0.374265	0.448877	0.517881	0.587468	0.632267	0.664372	0.690799	0.706984	0.724689	0.74557	0.763664	0.782704	0.801447	0.824746	0.850874	0.878986	0.917538	0.955427	1
PF3D7_1359700	439635	17.98	780840	1.78	monomeric	0	0	0	0	0.164231	0.238229	0.305649	0.378351	0.378351	0.378351	0.378351	0.378351	0.451795	0.451795	0.451795	0.451795	0.451795	0.500894	0.500894	0.644068	0.644068	0.723004	0.790188	0.935764	1
PF3D7_0112900	21882.2	4.78	39209	1.79	monomeric	0.0610189	0.19079	0.29614	0.413596	0.524429	0.596136	0.614588	0.641132	0.668277	0.675974	0.680643	0.694159	0.699364	0.699364	0.703853	0.713192	0.713192	0.725326	0.743593	0.768693	0.777805	0.817041	0.821803	0.876138	1
PF3D7_0521900	213038	13.08	380697	1.79	monomeric	0	0.0514396	0.0981296	0.186709	0.309973	0.349581	0.349581	0.349581	0.386432	0.386432	0.386432	0.420453	0.497028	0.533635	0.567531	0.567531	0.567531	0.620091	0.69261	0.809604	0.809604	1	1	1	1
PF3D7_1412100	112703	9.87	201443	1.79	monomeric	0	0	0	0	0	0	0	0.0260618	0.220244	0.542711	0.733553	0.844644	1	1	1	1	1	1	1	1	1	1	1	1	1
PF3D7_1002100	69808.2	8.01	125904	1.8	monomeric	0.108536	0.191466	0.284352	0.340683	0.392329	0.451084	0.472035	0.499807	0.514518	0.530518	0.552423	0.588495	0.610893	0.703141	0.746973	0.788348	0.838035	0.855837	0.895244	0.913753	0.92672	0.942166	0.958045	0.972785	1
PF3D7_1235300	194556	12.6	349994	1.8	monomeric	0.0826754	0.147952	0.186588	0.212958	0.233034	0.251692	0.264966	0.284537	0.311805	0.352334	0.420075	0.481979	0.511868	0.525412	0.552641	0.583918	0.608611	0.646169	0.693978	0.748367	0.798579	0.85794	0.908632	0.970458	1
PF3D7_1324300	658551	21.62	1.18384e+06	1.8	monomeric	0	0.00413402	0.0135883	0.0275454	0.0364452	0.0452102	0.0509544	0.0627738	0.0648725	0.0746703	0.07824	0.0858802	0.0898602	0.0972728	0.112387	0.130468	0.141207	0.187735	0.248065	0.340756	0.433341	0.54061	0.733888	0.870965	1
PF3D7_0824600	30818.4	5.59	55793.9	1.81	monomeric	0.0358426	0.140763	0.307662	0.392879	0.466061	0.523791	0.574778	0.592229	0.617991	0.652259	0.664544	0.676145	0.676145	0.681139	0.702645	0.743684	0.772396	0.836777	0.885857	0.907878	0.930246	0.95195	0.966665	0.985931	1
PF3D7_1013600	269103	14.6	487582	1.81	monomeric	0	0.0022369	0.0022369	0.0022369	0.0022369	0.0022369	0.0022369	0.0022369	0.0310819	0.10252	0.205214	0.340245	0.447959	0.475818	0.51636	0.545627	0.55759	0.605528	0.643437	0.69238	0.766796	0.869035	0.93556	0.974583	1
PF3D7_1126000	119471	10.18	216222	1.81	monomeric	0	0	0	0	0.00300958	0.0162306	0.0560845	0.1447	0.281264	0.464761	0.658494	0.76979	0.823074	0.844716	0.880743	0.896434	0.905144	0.919998	0.93182	0.937283	0.943642	0.956804	0.975	0.990427	1
PF3D7_0405400	366166	16.77	667230	1.82	monomeric	0.00435456	0.00701587	0.0103383	0.0128281	0.0146725	0.0164426	0.0180742	0.0191107	0.0196548	0.0210011	0.0272376	0.0707139	0.166229	0.266869	0.383236	0.456569	0.51282	0.563299	0.614387	0.666935	0.719685	0.787376	0.858476	0.941326	1
PF3D7_1408000	51447.9	7.02	93383.8	1.82	monomeric	0.0276131	0.0777588	0.151099	0.246337	0.347382	0.433797	0.498673	0.565735	0.618368	0.66634	0.704928	0.740665	0.768392	0.786277	0.813625	0.837857	0.864796	0.884011	0.902039	0.921418	0.936186	0.953067	0.97047	0.983945	1
PF3D7_0302900	147843	11.24	270383	1.83	monomeric	0	0	0	0	0.00194149	0.0146598	0.0683358	0.113487	0.234601	0.342104	0.468746	0.59811	0.730262	0.764529	0.803066	0.829482	0.843984	0.863573	0.889757	0.907151	0.914219	0.935289	0.954539	0.979179	1
PF3D7_1011000	16574.3	4.26	30263.4	1.83	monomeric	0.165721	0.315564	0.402203	0.484536	0.543644	0.614151	0.634706	0.655144	0.668836	0.685922	0.71161	0.730481	0.746772	0.77581	0.814919	0.846488	0.866057	0.891207	0.913221	0.933763	0.953234	0.963593	0.980996	0.994755	1
PF3D7_1138400	495710	19.22	908047	1.83	monomeric	0.017539	0.017539	0.0244335	0.0244335	0.0244335	0.0313685	0.0313685	0.0313685	0.0368101	0.0368101	0.0368101	0.0747156	0.0805204	0.0913316	0.138908	0.207383	0.248864	0.386058	0.480976	0.565545	0.62651	0.6812	0.777257	0.912998	1
PF3D7_0102600	74107.9	8.3	136375	1.84	monomeric	0.0492705	0.101126	0.18049	0.271504	0.342554	0.414094	0.444661	0.485093	0.534493	0.585015	0.608757	0.676708	0.687513	0.703379	0.725869	0.765997	0.788038	0.824973	0.850055	0.876224	0.897504	0.929597	0.956811	0.981724	1
PF3D7_0800300	340399	16.33	627992	1.84	monomeric	0.0358876	0.0633384	0.0897883	0.114772	0.134247	0.149993	0.166405	0.183731	0.198624	0.218292	0.25221	0.292229	0.345409	0.399587	0.435637	0.480374	0.540242	0.597332	0.646341	0.698645	0.76555	0.813215	0.882382	0.946892	1
PF3D7_0801800	117588	10.18	216197	1.84	monomeric	0.00697624	0.012241	0.0159345	0.0268399	0.0532962	0.101459	0.176515	0.249321	0.355362	0.477781	0.600295	0.704277	0.777859	0.806819	0.833241	0.855617	0.872956	0.894196	0.912871	0.923561	0.935364	0.956307	0.968719	0.984948	1
PF3D7_1410300	526401	19.79	969794	1.84	monomeric	0.00439424	0.00971102	0.0113461	0.0113461	0.0113461	0.0113461	0.0113461	0.0113461	0.0113461	0.0113461	0.0113461	0.0126048	0.0126048	0.0126048	0.0138588	0.0656352	0.145375	0.294137	0.40473	0.524809	0.611744	0.726882	0.880948	0.967434	1
PF3D7_1421100	150619	11.36	277005	1.84	monomeric	0	0.00894437	0.00894437	0.00894437	0.00894437	0.00894437	0.0168492	0.0168492	0.0491386	0.159203	0.410554	0.657159	0.886073	0.926168	0.933593	0.957098	0.957098	0.962855	0.97002	0.977966	0.977966	0.984937	0.984937	0.984937	1
PF3D7_0308900	159945	11.7	295929	1.85	monomeric	0.0409132	0.0799649	0.101559	0.123948	0.141859	0.156005	0.164453	0.184222	0.232064	0.298896	0.423922	0.53257	0.607676	0.666951	0.713986	0.747545	0.763103	0.786269	0.810716	0.831987	0.853188	0.887862	0.923006	0.97005	1
PF3D7_0532300	60150.1	7.58	110999	1.85	monomeric	0.0773456	0.149347	0.236435	0.314274	0.368529	0.434464	0.480849	0.513971	0.536083	0.561709	0.590715	0.609914	0.630206	0.653511	0.67526	0.697601	0.721643	0.748703	0.789885	0.817302	0.853063	0.888481	0.925432	0.967103	1
PF3D7_0806700	307406	15.64	569523	1.85	monomeric	0	0	0	0	0	0	0.00194165	0.00194165	0.00583985	0.00583985	0.00583985	0.00903876	0.0125426	0.0614695	0.308589	0.609489	0.703227	0.845148	0.885798	0.91121	0.920462	0.964212	0.983574	0.993534	1
PF3D7_1130600	105695	9.73	195250	1.85	monomeric	0	0	0	0	0	0	0	0	0.388226	0.54092	0.690318	0.779922	0.779922	0.779922	0.779922	0.779922	0.779922	0.88282	0.88282	0.88282	0.88282	0.88282	0.88282	0.975819	1
PF3D7_1311000	10630.4	3.52	19632.2	1.85	monomeric	0.234998	0.369111	0.454796	0.542019	0.634375	0.730761	0.794479	0.837841	0.867411	0.898345	0.921109	0.93924	0.950568	0.950568	0.953853	0.96752	0.972097	0.98483	0.98483	0.986785	0.991552	0.993094	0.996579	1	1
PF3D7_1460100	37655.3	6.16	69610.8	1.85	monomeric	0.0494037	0.134604	0.239086	0.360266	0.435674	0.492744	0.537197	0.561056	0.566826	0.57193	0.580499	0.588165	0.592258	0.603083	0.635369	0.673182	0.696846	0.722638	0.757734	0.794417	0.828366	0.86633	0.913135	0.959079	1
PF3D7_0903400	300735	15.52	559727	1.86	monomeric	0	0.00588703	0.00588703	0.00588703	0.00588703	0.00588703	0.00997708	0.0185341	0.0412808	0.109597	0.163803	0.275413	0.366128	0.414006	0.478798	0.519853	0.535563	0.573352	0.615486	0.693969	0.737454	0.806081	0.871824	0.93967	1
PF3D7_1019600	145742	11.25	270693	1.86	monomeric	0	0	0	0	0	0.0967967	0.0967967	0.0967967	0.17275	0.17275	0.463427	0.611314	0.692336	0.692336	0.692336	0.692336	0.692336	0.692336	0.759754	0.759754	0.759754	0.912424	1	1	1
PF3D7_1443200	70994.1	8.18	131749	1.86	monomeric	0.0528246	0.0782802	0.137115	0.204084	0.296844	0.345866	0.429238	0.485059	0.570032	0.655058	0.73265	0.798139	0.833989	0.850248	0.894105	0.908722	0.914425	0.925319	0.950314	0.967045	0.972483	0.988313	0.991295	0.997149	1
PF3D7_0208300	216688	13.43	404158	1.87	monomeric	0.0466147	0.0915804	0.117428	0.157422	0.182208	0.204303	0.218683	0.243882	0.259392	0.301104	0.342123	0.40803	0.476397	0.530994	0.573424	0.615939	0.665039	0.726627	0.785895	0.826874	0.866694	0.910158	0.947021	0.96958	1
PF3D7_0808100	192957	12.78	361322	1.87	monomeric	0.026773	0.0376805	0.041035	0.0440181	0.0440181	0.0475826	0.0475826	0.0551896	0.0822852	0.143911	0.246129	0.417582	0.522974	0.557705	0.655752	0.731035	0.759718	0.809531	0.854219	0.860346	0.892707	0.905575	0.931625	0.956853	1
PF3D7_0928200	82970.6	8.79	155117	1.87	monomeric	0	0	0	0	0	0.144291	0.348032	0.376879	0.532923	0.623986	0.747329	0.818338	0.818338	0.818338	0.818338	0.818338	0.818338	0.830702	0.830702	0.881902	0.898845	0.913818	0.967647	0.967647	1
PF3D7_1328500	115818	10.18	216041	1.87	monomeric	0.0262569	0.0410591	0.0559033	0.0936488	0.138907	0.201532	0.252753	0.309904	0.387024	0.480563	0.589689	0.677641	0.744797	0.788575	0.833544	0.865898	0.887344	0.914393	0.930993	0.943597	0.954421	0.968798	0.97535	0.987839	1
PF3D7_0600200	333269	16.31	626358	1.88	monomeric	0.0130876	0.0349199	0.0501717	0.0600814	0.0810869	0.0952031	0.105588	0.120934	0.138842	0.153992	0.203687	0.256071	0.300646	0.372755	0.424543	0.480578	0.543431	0.591667	0.662855	0.712266	0.770001	0.833962	0.876749	0.94792	1
PF3D7_1231800	212525	13.35	398574	1.88	monomeric	0.0585816	0.0874913	0.126447	0.148987	0.167851	0.184016	0.187096	0.205303	0.21753	0.247683	0.3133	0.395541	0.473749	0.548799	0.602808	0.66204	0.722312	0.769167	0.815357	0.853092	0.88017	0.912831	0.945261	0.974591	1
PF3D7_1342800	66166.4	7.96	124113	1.88	monomeric	0	0	0	0	0	0	0.168907	0.512926	0.593359	0.76208	0.76208	0.76208	0.76208	0.76208	0.76208	0.839045	0.907783	0.907783	0.907783	0.907783	0.907783	1	1	1	1
PF3D7_0922800	516129	19.85	976318	1.89	monomeric	0	0	0	0	0.00128465	0.00128465	0.00241291	0.0030519	0.0030519	0.0030519	0.00635896	0.00848635	0.0109445	0.0109445	0.0294004	0.0817868	0.160391	0.311429	0.420048	0.51386	0.590204	0.724836	0.845328	0.951687	1
PF3D7_1116300	18576.3	4.55	35117.9	1.89	monomeric	0.181094	0.300842	0.444474	0.464806	0.528574	0.528574	0.528574	0.548704	0.548704	0.548704	0.548704	0.548704	0.548704	0.548704	0.548704	0.548704	0.548704	0.548704	0.548704	0.569584	0.612832	0.678542	0.787614	0.911067	1
PF3D7_0512900	31931.5	5.8	60606.2	1.9	monomeric	0	0.133062	0.242883	0.323247	0.426131	0.518879	0.573424	0.625099	0.713117	0.764244	0.858381	0.891089	0.909985	0.909985	0.950717	0.959193	0.959193	0.965509	0.965509	0.975209	0.975209	0.975209	0.975209	0.975209	1
PF3D7_1104400	49234.9	7.03	93546.9	1.9	monomeric	0.0333898	0.0710438	0.127047	0.209414	0.305157	0.418987	0.497966	0.578609	0.676553	0.773992	0.836954	0.876914	0.901588	0.915388	0.930247	0.943012	0.952789	0.960799	0.968187	0.974851	0.980026	0.985573	0.991311	0.996322	1
PF3D7_1407000	142694	11.27	271734	1.9	monomeric	0	0	0.0266634	0.0266634	0.0266634	0.0266634	0.0266634	0.0266634	0.039169	0.144186	0.425334	0.705582	0.889134	0.911219	0.95625	0.95625	0.95625	0.95625	1	1	1	1	1	1	1
PF3D7_0516300	78294.3	8.65	149501	1.91	monomeric	0	0	0.0389174	0.0389174	0.0389174	0.0389174	0.176446	0.338623	0.588194	0.781491	0.908641	0.936999	0.969765	0.969765	0.969765	0.969765	0.969765	0.969765	0.969765	1	1	1	1	1	1
PF3D7_1015200	69379.6	8.19	132308	1.91	monomeric	0.00777841	0.0212532	0.0212532	0.0244802	0.064402	0.198356	0.345915	0.469265	0.630052	0.76316	0.903113	0.959986	0.975299	0.980093	0.991416	0.993775	0.993775	0.997217	0.997217	0.997217	0.997217	0.997217	1	1	1
PF3D7_1350100	67547.7	8.1	129011	1.91	monomeric	0.00491254	0.00929984	0.013282	0.0350962	0.0805687	0.203196	0.350076	0.481592	0.66546	0.759549	0.848986	0.873465	0.879822	0.879822	0.879822	0.882829	0.882829	0.894036	0.894036	0.89713	0.89713	0.89713	0.911626	0.958146	1
PF3D7_0415000	43289.7	6.67	83272.6	1.92	monomeric	0	0	0	0.0766324	0.159542	0.36007	0.568186	0.670693	0.807589	0.887628	0.960357	0.976577	0.989072	0.989072	0.989072	0.989072	0.989072	0.989072	0.989072	0.989072	0.989072	0.989072	0.989072	0.989072	1
PF3D7_0711500	78847.6	8.7	151428	1.92	monomeric	0.0513735	0.075852	0.118212	0.208519	0.280255	0.348178	0.403438	0.4557	0.519367	0.564505	0.605845	0.638812	0.674389	0.689234	0.715684	0.734574	0.750161	0.773771	0.805535	0.839337	0.867759	0.903698	0.944714	0.980535	1
PF3D7_1136900	154704	11.73	297449	1.92	monomeric	0.021288	0.066562	0.0912949	0.157748	0.201005	0.201005	0.201005	0.239574	0.265324	0.310061	0.406953	0.534977	0.628511	0.710174	0.773796	0.813595	0.845906	0.876097	0.888187	0.912781	0.9252	0.940865	0.959289	0.987076	1
PF3D7_1321900	32721.7	5.89	62829.7	1.92	monomeric	0.133912	0.243972	0.328412	0.403133	0.463861	0.50448	0.522037	0.55643	0.577539	0.584768	0.607765	0.629238	0.664225	0.678409	0.712402	0.733763	0.760765	0.781836	0.802581	0.83337	0.868061	0.900142	0.940251	0.979421	1
PF3D7_1440100	118429	10.41	227349	1.92	monomeric	0.101145	0.199326	0.221073	0.248532	0.26129	0.26744	0.273042	0.30325	0.343299	0.448311	0.574156	0.707596	0.818758	0.844739	0.885803	0.905082	0.909972	0.931311	0.945109	0.95074	0.963471	0.983191	0.991566	0.997331	1
PF3D7_0922200	44815.8	6.79	86630.1	1.93	monomeric	0.057896	0.127111	0.220487	0.313759	0.387266	0.46132	0.510269	0.55079	0.590752	0.609492	0.639057	0.650623	0.664632	0.668157	0.678089	0.691649	0.710507	0.732592	0.767545	0.801756	0.821164	0.858602	0.894883	0.950415	1
PF3D7_1128400	44433.3	6.76	85689.1	1.93	monomeric	0	0	0	0.0539688	0.146463	0.309624	0.560963	0.721265	0.923672	0.950208	0.974415	0.974415	1	1	1	1	1	1	1	1	1	1	1	1	1
PF3D7_1200400	333038	16.48	641233	1.93	monomeric	0.0389596	0.0662892	0.0891977	0.103947	0.114687	0.12458	0.129304	0.134245	0.140381	0.146817	0.199276	0.238261	0.285651	0.354881	0.398352	0.466824	0.536023	0.602494	0.656834	0.697456	0.759939	0.814619	0.87531	0.95742	1
PF3D7_1358000	238059	14.23	460273	1.93	monomeric	0.00430291	0.00538644	0.00730089	0.0093706	0.0106688	0.0123374	0.0130975	0.0135074	0.0223128	0.0510779	0.134409	0.262148	0.391493	0.47323	0.590368	0.671921	0.728399	0.782425	0.827045	0.865334	0.895861	0.922881	0.950734	0.975253	1
PF3D7_1427500	94677.6	9.44	182460	1.93	monomeric	0	0	0	0.0225428	0.0519298	0.110631	0.196024	0.263544	0.417444	0.603253	0.764106	0.871871	0.924393	0.932267	0.942479	0.962867	0.962867	0.974172	0.974172	0.979373	0.981955	0.981955	0.981955	0.992605	1
PF3D7_1428800	42079.5	6.6	81130.9	1.93	monomeric	0	0	0	0.216145	0.318822	0.40569	0.56398	0.653627	0.653627	0.696335	0.696335	0.696335	0.696335	0.696335	0.696335	0.696335	0.696335	0.696335	0.696335	0.696335	0.696335	0.696335	0.696335	0.773778	1
PF3D7_1432900	31228.8	5.78	60137.1	1.93	monomeric	0	0.057025	0.338939	0.426081	0.448855	0.514718	0.554722	0.597861	0.679566	0.808107	0.866737	0.923309	0.923309	0.94505	0.963838	0.963838	0.963838	0.978405	0.978405	0.978405	0.978405	0.978405	0.978405	1	1
PF3D7_1456100	55204.6	7.45	106732	1.93	monomeric	0	0	0.00885267	0.0384627	0.155977	0.279399	0.445646	0.567048	0.648242	0.675486	0.682548	0.682548	0.682548	0.682548	0.690023	0.690023	0.690023	0.690023	0.690023	0.705373	0.797345	0.852515	0.866921	0.951793	1
PF3D7_0530400	214645	13.62	417236	1.94	monomeric	0	0.00664957	0.00664957	0.00664957	0.00664957	0.00664957	0.0125263	0.0188635	0.030866	0.0467219	0.130232	0.248895	0.442686	0.534666	0.646241	0.704037	0.746009	0.760931	0.787566	0.817768	0.84552	0.871432	0.912426	0.960806	1
PF3D7_1027000	216522	13.65	418992	1.94	monomeric	0	0	0.053971	0.0773102	0.0773102	0.0773102	0.0987393	0.0987393	0.0987393	0.144643	0.235227	0.320444	0.411389	0.548032	0.612486	0.612486	0.634627	0.650233	0.732146	0.80162	0.881433	0.92542	0.968128	0.989096	1
PF3D7_1431600	52136.8	7.28	101407	1.95	monomeric	0.0361063	0.0667448	0.103206	0.163847	0.232574	0.356959	0.47579	0.562009	0.67811	0.772873	0.881781	0.947224	0.970293	0.976808	0.983728	0.986033	0.988435	0.991532	0.993792	0.995351	0.996898	0.996898	0.996898	0.997734	1
PF3D7_1445100	133583	11.05	260027	1.95	monomeric	0.0051544	0.0051544	0.0051544	0.0051544	0.0051544	0.0051544	0.00838375	0.0206597	0.103104	0.264915	0.491382	0.667933	0.74683	0.759934	0.769801	0.785646	0.788724	0.795176	0.80103	0.821421	0.838283	0.855812	0.907733	0.949844	1
PF3D7_0509400	340462	16.76	666380	1.96	monomeric	0.00285302	0.00359438	0.00359438	0.00359438	0.00379177	0.00379177	0.00379177	0.00397871	0.00397871	0.00397871	0.00431747	0.00598752	0.0377817	0.136631	0.2914	0.426502	0.522878	0.612005	0.678388	0.73931	0.79402	0.85443	0.916491	0.974777	1
PF3D7_1128000	211396	13.62	416705	1.97	monomeric	0.0353151	0.0491509	0.0582222	0.0655898	0.0701515	0.0739991	0.0750007	0.0755408	0.0755408	0.0782227	0.123398	0.274979	0.435235	0.54047	0.664012	0.728271	0.766889	0.806309	0.833858	0.857525	0.881577	0.917251	0.952225	0.986255	1
PF3D7_1228400	168703	12.32	332598	1.97	monomeric	0	0	0	0	0	0	0	0	0.00247745	0.060942	0.209451	0.450749	0.603923	0.644092	0.682164	0.7061	0.714958	0.734322	0.752869	0.767776	0.798731	0.831801	0.890694	0.957527	1
PF3D7_1249800	348458	16.98	685902	1.97	monomeric	0.00908325	0.0141481	0.0173552	0.0212277	0.0230986	0.0245166	0.025082	0.0254697	0.0258369	0.02767	0.0497367	0.0917261	0.146316	0.234123	0.35515	0.444606	0.501224	0.559124	0.604779	0.645309	0.698871	0.762426	0.842277	0.936672	1
PF3D7_1345900	25712.6	5.35	50643.4	1.97	monomeric	0.0886675	0.13196	0.196216	0.335757	0.469242	0.556317	0.641584	0.774411	0.873558	0.918893	0.965285	0.986979	0.991589	0.991589	0.995967	0.995967	0.995967	0.995967	0.995967	0.995967	0.995967	0.995967	0.995967	0.995967	1
PF3D7_1419800	62248.7	7.92	122489	1.97	monomeric	0.0118849	0.0144869	0.0188311	0.0358885	0.103147	0.207938	0.338373	0.514798	0.640341	0.730839	0.829048	0.876763	0.90728	0.917545	0.935087	0.94286	0.953272	0.963745	0.969327	0.972502	0.980044	0.983893	0.990745	0.995333	1
PF3D7_0106500	166972	12.29	330734	1.98	monomeric	0	0.0119302	0.0119302	0.0234137	0.0354188	0.152467	0.152467	0.186576	0.269349	0.309003	0.40396	0.456913	0.605031	0.626422	0.687845	0.69837	0.709264	0.732095	0.741652	0.777029	0.826821	0.910187	0.957937	0.989954	1
PF3D7_0316300	51279.8	7.28	101476	1.98	monomeric	0.0189405	0.0311378	0.0647203	0.136409	0.228502	0.365359	0.467718	0.581794	0.699866	0.788283	0.864552	0.920564	0.952442	0.960135	0.970523	0.977939	0.98141	0.985503	0.987447	0.988703	0.990573	0.993868	0.99681	0.998769	1
PF3D7_0820200	78013.9	8.78	154698	1.98	monomeric	0.0259181	0.0550998	0.0974133	0.175393	0.242665	0.317431	0.390334	0.444518	0.515786	0.618209	0.699892	0.764598	0.812192	0.837801	0.864898	0.892047	0.913193	0.929888	0.943251	0.953718	0.963438	0.971861	0.981553	0.990899	1
PF3D7_0903700	50264.4	7.22	99641.9	1.98	monomeric	0.0296198	0.0895269	0.164495	0.248616	0.326665	0.423196	0.4851	0.551502	0.609476	0.65001	0.696776	0.729681	0.756633	0.771259	0.792094	0.808912	0.825761	0.84631	0.861394	0.87667	0.89451	0.914438	0.938046	0.971237	1
PF3D7_1438700	53455.1	7.42	105895	1.98	monomeric	0.00969693	0.04331	0.124167	0.200409	0.272476	0.406365	0.463659	0.549816	0.62601	0.730246	0.824836	0.938346	0.964302	0.97993	0.985636	0.985636	0.985636	0.985636	0.988987	0.988987	0.991748	0.997106	0.997106	0.997106	1
PF3D7_0700900	41552.6	6.64	82488	1.99	monomeric	0	0.00479289	0.0670475	0.16875	0.354362	0.447345	0.529051	0.589121	0.636703	0.691457	0.741036	0.772038	0.776412	0.819382	0.819382	0.857436	0.888073	0.906417	0.934454	0.972774	0.976624	0.986543	0.986543	0.995689	1
PF3D7_0728100	670693	22.82	1.33709e+06	1.99	monomeric	0	0	0	0	0	0	0	0.0040278	0.0040278	0.0040278	0.0040278	0.0114638	0.0269584	0.0341729	0.0482083	0.0551578	0.0613643	0.0613643	0.0678108	0.0749596	0.12857	0.283092	0.547867	0.793101	1
PF3D7_1208100	533306	20.58	1.05955e+06	1.99	monomeric	0.0031083	0.00378138	0.00439231	0.00503707	0.00503707	0.00678436	0.00678436	0.0085793	0.0109902	0.0120017	0.0167156	0.0370711	0.0590073	0.0725561	0.100113	0.142026	0.182861	0.261545	0.343844	0.434298	0.546641	0.68122	0.807395	0.937569	1
PF3D7_1234400	77044	8.75	153427	1.99	monomeric	0	0	0	0	0	0	0.187831	0.298902	0.568296	0.821363	0.821363	0.838317	0.838317	0.838317	0.838317	0.85516	0.884926	0.884926	0.902061	0.919203	0.951721	0.959241	0.977778	0.986983	1
PF3D7_1433500	169122	12.39	336991	1.99	monomeric	0.00307154	0.0118345	0.01895	0.0235313	0.0289922	0.0310407	0.0338403	0.0418907	0.0922195	0.177757	0.324422	0.458483	0.564029	0.606155	0.647204	0.687837	0.701701	0.721668	0.748697	0.7708	0.804443	0.859723	0.919993	0.968103	1
PF3D7_0323400	125809	10.89	251480	2	monomeric	0	0	0	0	0	0.0425766	0.134061	0.175891	0.215504	0.298758	0.525777	0.728575	0.788662	0.906716	0.946835	0.946835	0.946835	0.946835	0.964416	0.964416	0.964416	0.98152	0.98152	0.98152	1
PF3D7_1123800	152298	11.84	304153	2	monomeric	0.00645553	0.00645553	0.0116885	0.0116885	0.0116885	0.0116885	0.0116885	0.0116885	0.0571211	0.221734	0.360472	0.525956	0.631238	0.631238	0.643019	0.646972	0.650501	0.662283	0.669615	0.70128	0.730688	0.818625	0.919013	0.959407	1
PF3D7_0310200	533779	20.66	1.06837e+06	2	larger	0.0141183	0.0203151	0.0295704	0.0356851	0.0381487	0.0424945	0.04674	0.0507436	0.0534392	0.0583976	0.0616214	0.0643135	0.0693082	0.0741378	0.0832543	0.0962343	0.143638	0.230393	0.334076	0.401475	0.550628	0.70283	0.839062	0.938454	1
PF3D7_0610900	149274	11.75	298690	2	larger	0.0517841	0.11291	0.179875	0.244047	0.304653	0.351619	0.376193	0.413114	0.434553	0.453462	0.480134	0.506677	0.523091	0.532364	0.553766	0.577911	0.60848	0.644059	0.686098	0.730535	0.777927	0.833088	0.891843	0.956285	1
PF3D7_0629100	77076.9	8.79	155256	2.01	larger	0.0390046	0.0390046	0.0390046	0.0390046	0.0390046	0.0390046	0.110107	0.28901	0.555243	0.606013	0.63169	0.63169	0.63169	0.63169	0.63169	0.63169	0.63169	0.63169	0.63169	0.63169	0.653231	0.729629	0.776865	0.897614	1
PF3D7_1361900	30567.5	5.83	61447.3	2.01	larger	0.0151288	0.0428274	0.0737078	0.171528	0.323293	0.535694	0.643698	0.753032	0.831245	0.891515	0.941591	0.957745	0.966288	0.969036	0.975652	0.975652	0.980814	0.980814	0.984496	0.987371	0.987371	0.993713	0.995062	0.999311	1
PF3D7_0419900	611277	22.05	1.23756e+06	2.02	larger	0.0161742	0.0161742	0.0161742	0.0768762	0.0768762	0.0768762	0.0768762	0.0797458	0.0952681	0.0952681	0.116147	0.116147	0.132131	0.148285	0.172562	0.177513	0.177513	0.186688	0.228413	0.290677	0.347742	0.487565	0.733107	0.912777	1
PF3D7_0613800	485281	19.89	980544	2.02	larger	0.0452681	0.0831959	0.116783	0.137195	0.157343	0.181468	0.189226	0.204544	0.208448	0.211324	0.22211	0.232518	0.244007	0.253095	0.281543	0.299686	0.323183	0.378168	0.454111	0.505655	0.570878	0.681511	0.797266	0.921063	1
PF3D7_0912800	72799.5	8.58	146952	2.02	larger	0	0	0.00623849	0.00623849	0.0707028	0.181079	0.333182	0.402533	0.570285	0.758815	0.87372	0.930733	0.968997	1	1	1	1	1	1	1	1	1	1	1	1
PF3D7_0616800	59469	7.87	120740	2.03	larger	0.0485402	0.10463	0.171595	0.248765	0.315274	0.389668	0.4374	0.509698	0.560842	0.619868	0.662706	0.706887	0.747895	0.784337	0.814765	0.839067	0.861229	0.880852	0.899233	0.918772	0.93419	0.95152	0.969048	0.986794	1
PF3D7_0627500	20279.6	4.88	41180.8	2.03	larger	0.0902561	0.219452	0.332372	0.424525	0.509846	0.573482	0.610142	0.646522	0.660779	0.668072	0.672816	0.680397	0.685158	0.68822	0.704961	0.709385	0.72065	0.733751	0.752247	0.785132	0.806784	0.840426	0.888685	0.954834	1
PF3D7_1453500	131207	11.18	266990	2.03	larger	0	0	0	0.135798	0.135798	0.135798	0.207146	0.341598	0.341598	0.341598	0.476679	0.607046	0.7358	0.7358	0.7358	0.7358	0.7358	0.826603	0.826603	0.826603	0.826603	0.936554	0.936554	0.936554	1
PF3D7_0935900	82991.4	9.14	169356	2.04	larger	0.0341171	0.0903565	0.154396	0.20079	0.247908	0.294542	0.358116	0.429507	0.493004	0.543832	0.585526	0.626687	0.652804	0.695961	0.718428	0.753266	0.798302	0.831574	0.870695	0.895562	0.915594	0.938388	0.954247	0.974755	1
PF3D7_1212400	40080.5	6.61	81580.4	2.04	larger	0.0926933	0.192757	0.269359	0.343865	0.395804	0.476029	0.5152	0.549322	0.579694	0.617023	0.64991	0.686088	0.712917	0.734692	0.761765	0.787709	0.813168	0.839151	0.86478	0.890992	0.917737	0.937419	0.956498	0.978056	1
PF3D7_1324400	21675.3	5.04	44277.1	2.04	larger	0.086438	0.194309	0.294521	0.400584	0.495341	0.601247	0.628739	0.670099	0.706456	0.753669	0.813826	0.84621	0.8724	0.879319	0.897827	0.929859	0.961652	0.978674	0.983779	0.992591	0.993198	0.993787	0.995359	0.997455	1
PF3D7_0414000	141137	11.58	288992	2.05	larger	0	0	0	0.00118258	0.00523612	0.0180389	0.0365036	0.0701386	0.167575	0.299094	0.422876	0.556322	0.64523	0.693144	0.740172	0.780696	0.798798	0.841819	0.855812	0.881053	0.914876	0.941967	0.964686	0.987033	1
PF3D7_0400100	298102	16.16	613184	2.06	larger	0.0328103	0.0561883	0.0789375	0.0989164	0.119701	0.131798	0.144084	0.158716	0.1747	0.195549	0.243379	0.29001	0.340901	0.393717	0.440156	0.490459	0.551556	0.60843	0.665519	0.720333	0.7775	0.830139	0.895757	0.952586	1
PF3D7_0626700	43622.1	6.89	89673.5	2.06	larger	0.0294352	0.0388662	0.0619625	0.103153	0.245838	0.360404	0.516402	0.656811	0.753328	0.808815	0.857232	0.883469	0.899122	0.914089	0.914089	0.925056	0.932678	0.948795	0.956932	0.964765	0.968117	0.972436	0.985464	0.985464	1
PF3D7_0810800	83320.8	9.2	171906	2.06	larger	0.0222572	0.0534834	0.0703009	0.118069	0.15988	0.198257	0.29638	0.403201	0.482077	0.572452	0.611901	0.649972	0.660996	0.660996	0.688421	0.705337	0.708333	0.731982	0.748891	0.773823	0.786915	0.830185	0.886467	0.938935	1
PF3D7_1449700	135543	11.41	279575	2.06	larger	0.0221073	0.0419267	0.08364	0.146574	0.176238	0.243092	0.267272	0.293638	0.332392	0.355478	0.416085	0.62111	0.844975	0.920314	0.968289	0.997224	1	1	1	1	1	1	1	1	1
PF3D7_0207800	105356	10.22	217970	2.07	larger	0.0123949	0.0160099	0.0209318	0.0392358	0.096348	0.15166	0.206918	0.27621	0.391941	0.476185	0.585293	0.671168	0.729917	0.752704	0.782131	0.797213	0.81815	0.85132	0.876953	0.891692	0.909543	0.928515	0.948499	0.975837	1
PF3D7_0930800	545811	21.19	1.13118e+06	2.07	larger	0	0	0.00268665	0.00494823	0.00967686	0.00967686	0.00967686	0.00967686	0.0129902	0.0163347	0.0185843	0.0283726	0.0462333	0.0632355	0.103054	0.139882	0.163962	0.229481	0.311963	0.380401	0.472801	0.61592	0.791026	0.921898	1
PF3D7_1110500	123389	10.96	255210	2.07	larger	0	0	0	0	0	0.0098396	0.0431593	0.0777252	0.169273	0.289552	0.509302	0.639766	0.716875	0.744808	0.779341	0.797238	0.797238	0.806944	0.847574	0.856585	0.856585	0.901294	0.91185	0.948751	1
PF3D7_1478800	24057.3	5.31	49807.1	2.07	larger	0.118571	0.234149	0.347879	0.436639	0.484826	0.533166	0.554421	0.575457	0.575457	0.605295	0.632513	0.642222	0.6928	0.721733	0.756621	0.774769	0.782873	0.809923	0.852009	0.852009	0.877328	0.918272	0.955285	0.973458	1
PF3D7_0108700	135541	11.46	282335	2.08	larger	0.0636166	0.119862	0.165069	0.205173	0.236312	0.258572	0.274408	0.291468	0.316025	0.366991	0.453308	0.555022	0.623205	0.683068	0.757562	0.807489	0.839848	0.870129	0.896271	0.916249	0.93515	0.951662	0.966277	0.983732	1
PF3D7_1018900	86007.2	9.37	179231	2.08	larger	0.10099	0.19923	0.22089	0.269189	0.312269	0.364402	0.392208	0.421295	0.475475	0.541772	0.58497	0.662727	0.701258	0.701258	0.744466	0.779029	0.794463	0.813783	0.877906	0.897686	0.905722	0.91352	0.948767	0.974725	1
PF3D7_1110200	152055	12.04	315859	2.08	larger	0.0944443	0.165967	0.213638	0.256328	0.290482	0.320981	0.337074	0.360957	0.380538	0.419233	0.461358	0.498141	0.541453	0.572324	0.621883	0.666154	0.694946	0.733209	0.76756	0.797813	0.83358	0.872472	0.922684	0.973856	1
PF3D7_1466900	169238	12.64	352312	2.08	larger	0.0467901	0.0799412	0.110147	0.144146	0.173317	0.204982	0.226434	0.255946	0.285121	0.321461	0.387007	0.458646	0.523279	0.591966	0.645782	0.693967	0.734299	0.774478	0.80794	0.841143	0.87054	0.89686	0.93316	0.967919	1
PF3D7_1100200	345471	17.38	723208	2.09	larger	0	0.0109549	0.0109549	0.0109549	0.0109549	0.0109549	0.0109549	0.0109549	0.0362901	0.0570293	0.107415	0.143926	0.215008	0.287268	0.345508	0.412343	0.469256	0.549869	0.632661	0.673782	0.756426	0.847254	0.898997	0.948323	1
PF3D7_1441300	263629	15.42	551576	2.09	larger	0	0	0.119835	0.119835	0.119835	0.119835	0.119835	0.119835	0.119835	0.169814	0.360651	0.360651	0.461546	0.461546	0.461546	0.553998	0.649699	0.717151	0.819326	0.819326	0.911754	0.911754	0.911754	0.911754	1
PF3D7_1369200	258921	15.33	544462	2.1	larger	0.0206196	0.0313525	0.034068	0.034068	0.0364577	0.0387612	0.0399622	0.0399622	0.0411678	0.0434157	0.0434157	0.0497832	0.0543557	0.116555	0.426958	0.649948	0.731929	0.812773	0.8643	0.895974	0.919051	0.947388	0.978187	0.990933	1
PF3D7_1407900	51428.2	7.48	107748	2.1	larger	0.0221799	0.0640209	0.123799	0.196615	0.286864	0.381417	0.455746	0.548126	0.632919	0.697304	0.753081	0.795331	0.816184	0.839449	0.867176	0.886586	0.909634	0.924073	0.936858	0.949724	0.960402	0.969956	0.981805	0.992136	1
PF3D7_0211800	70453.4	8.63	149003	2.11	larger	0	0	0.00511408	0.0105114	0.0406511	0.137087	0.288474	0.397179	0.559392	0.676217	0.820631	0.86738	0.871462	0.879767	0.899081	0.906889	0.917872	0.938022	0.938022	0.953914	0.953914	0.966656	0.974533	0.982668	1
PF3D7_0303100	170067	12.74	358712	2.11	larger	0	0	0	0	0	0	0.00659735	0.0284897	0.0928999	0.178395	0.325416	0.433665	0.523183	0.557693	0.614089	0.661595	0.679759	0.730099	0.771275	0.804572	0.841924	0.878228	0.918518	0.966017	1
PF3D7_0703600	31418.3	6.03	66262.4	2.11	larger	0	0.0176493	0.0176493	0.0715897	0.313215	0.496482	0.613282	0.715773	0.767929	0.820974	0.845168	0.845168	0.845168	0.845168	0.845168	0.845168	0.845168	0.845168	0.845168	0.845168	0.845168	0.888843	0.928097	0.940213	1
PF3D7_1013700	23424.1	5.3	49532.8	2.11	larger	0.0531396	0.175571	0.338675	0.452329	0.484723	0.535491	0.552137	0.565826	0.608325	0.617239	0.641636	0.673024	0.709291	0.727385	0.751629	0.776028	0.797819	0.84025	0.855339	0.89069	0.920949	0.942969	0.967851	0.98414	1
PF3D7_0529300	33452.3	6.21	70843.5	2.12	larger	0.0930423	0.225369	0.320626	0.39225	0.445271	0.493416	0.52457	0.543625	0.551955	0.566466	0.577691	0.598346	0.613681	0.618756	0.639402	0.688289	0.725095	0.768272	0.811299	0.854522	0.890661	0.918688	0.951706	0.984627	1
PF3D7_1120600	303220	16.51	643486	2.12	larger	0	0	0	0.0485993	0.0994061	0.148382	0.148382	0.173653	0.244853	0.38823	0.38823	0.38823	0.38823	0.43673	0.43673	0.480333	0.519274	0.519274	0.698619	0.838231	0.878787	0.957486	0.957486	0.957486	1
PF3D7_1232000	67585.7	8.49	143585	2.12	larger	0	0	0	0	0	0.0828163	0.217097	0.387247	0.61579	0.687701	0.797033	0.956232	0.956232	0.956232	0.956232	0.978101	0.978101	0.978101	0.978101	0.978101	0.978101	0.978101	0.978101	1	1
PF3D7_1316500	106055	10.35	224606	2.12	larger	0.00705611	0.010112	0.010112	0.0159667	0.0285117	0.0940593	0.166365	0.24543	0.374731	0.456445	0.57917	0.653177	0.682442	0.693316	0.703384	0.722508	0.73068	0.742327	0.752886	0.764146	0.790622	0.839678	0.897156	0.955598	1
PF3D7_0708800	99901.6	10.12	213180	2.13	larger	0.00617129	0.00987983	0.0122437	0.0129098	0.0253678	0.0825145	0.146474	0.223346	0.319711	0.486432	0.601218	0.6983	0.744399	0.772497	0.806078	0.824325	0.837574	0.853411	0.872037	0.885864	0.901875	0.923672	0.94422	0.973673	1
PF3D7_1232200	57191.9	7.89	121746	2.13	larger	0.00865804	0.0123543	0.0198333	0.0560587	0.137054	0.257305	0.380483	0.514049	0.628158	0.774563	0.869846	0.923771	0.954582	0.964627	0.975879	0.984251	0.988717	0.992288	0.99441	0.995622	0.996553	0.9972	0.998146	0.998736	1
PF3D7_1408400	135460	11.56	287917	2.13	larger	0.0426302	0.0896351	0.13463	0.149025	0.1716	0.186107	0.20373	0.233484	0.278476	0.336291	0.422809	0.560936	0.61993	0.647705	0.689506	0.737188	0.758335	0.796795	0.832738	0.849984	0.905612	0.93147	0.952024	0.976626	1
PF3D7_0927300	78346.5	9.11	168016	2.14	larger	0	0	0.000507988	0.000959726	0.00452884	0.0902056	0.189598	0.31471	0.485324	0.624364	0.774431	0.874298	0.919378	0.943932	0.965372	0.975644	0.979006	0.982753	0.985711	0.987796	0.98821	0.991489	0.992466	0.999183	1
PF3D7_1121200	19135.7	4.87	40878.2	2.14	larger	0.233937	0.355554	0.451292	0.477977	0.50333	0.554195	0.682798	0.693865	0.756229	0.798171	0.85753	0.875954	0.91853	0.939771	0.939771	0.958867	0.958867	0.980215	0.989072	1	1	1	1	1	1
PF3D7_1451100	93462.4	9.85	200448	2.14	larger	0.0217901	0.0431819	0.0702546	0.1259	0.201402	0.276001	0.350387	0.407292	0.464083	0.506542	0.539734	0.562933	0.577053	0.583947	0.603608	0.620487	0.637925	0.657705	0.682629	0.722167	0.753004	0.788943	0.84117	0.923659	1
PF3D7_0104100	92677.4	9.82	199046	2.15	larger	0.0262292	0.052571	0.0945013	0.1693	0.243699	0.331028	0.368041	0.400976	0.461721	0.508668	0.570479	0.640735	0.704105	0.74092	0.775143	0.819648	0.849745	0.893035	0.91991	0.932008	0.950678	0.963961	0.977608	0.985648	1
PF3D7_0402300	357448	17.85	768260	2.15	larger	0.00277415	0.00277415	0.00502294	0.00502294	0.00700192	0.0115259	0.013264	0.013264	0.013264	0.0170155	0.0170155	0.0333711	0.0568023	0.114986	0.177902	0.274984	0.369887	0.522441	0.635982	0.770925	0.853283	0.900165	0.933857	0.981766	1
PF3D7_1150400	358992	17.9	772484	2.15	larger	0	0	0.0287063	0.0287063	0.0287063	0.0287063	0.0287063	0.0287063	0.0287063	0.0287063	0.0744208	0.108078	0.130989	0.176003	0.217682	0.316876	0.391769	0.512521	0.564981	0.623248	0.68572	0.750827	0.843279	0.968291	1
PF3D7_1411000	241718	15.02	520419	2.15	larger	0	0.061688	0.061688	0.061688	0.061688	0.061688	0.061688	0.061688	0.061688	0.061688	0.10397	0.357664	0.451949	0.498986	0.498986	0.541274	0.668472	0.668472	0.763952	0.812354	0.85554	0.956876	1	1	1
PF3D7_0111900	9575.64	3.6	20667.5	2.16	larger	0.190347	0.387738	0.448212	0.534632	0.626121	0.708358	0.757906	0.802359	0.847671	0.856687	0.869001	0.903097	0.921163	0.957387	0.961532	0.973936	0.979435	0.980964	0.980964	0.987774	0.991592	0.991592	0.991592	0.99386	1
PF3D7_0917900	72343	8.81	156060	2.16	larger	0.0142155	0.0323281	0.0628114	0.109037	0.17398	0.245412	0.332263	0.425164	0.517254	0.606488	0.667484	0.714388	0.743145	0.776409	0.789183	0.812369	0.838119	0.860591	0.884324	0.906251	0.924734	0.944389	0.959017	0.979458	1
PF3D7_1228600	86569	9.54	186676	2.16	larger	0.0391042	0.086416	0.13341	0.172025	0.228833	0.294695	0.338163	0.400128	0.471627	0.524134	0.575399	0.630327	0.67696	0.737831	0.77482	0.809003	0.839971	0.864611	0.884395	0.902478	0.922723	0.939778	0.964433	0.986004	1
PF3D7_1224700	171408	12.94	371621	2.17	larger	0	0.0258438	0.0727587	0.0727587	0.0934019	0.1531	0.17123	0.17123	0.189744	0.209162	0.315446	0.332538	0.510287	0.568091	0.670267	0.723796	0.723796	0.77661	0.809478	0.910865	0.910865	0.910865	0.910865	0.948178	1
PF3D7_1242900	10920.5	3.82	23708	2.17	larger	0.156666	0.299707	0.403079	0.52058	0.620512	0.717897	0.752004	0.791691	0.810689	0.834934	0.860679	0.881842	0.903164	0.906986	0.915602	0.930462	0.939634	0.948781	0.960165	0.971403	0.978476	0.984014	0.98993	0.996328	1
PF3D7_1325400	418824	19.24	909446	2.17	larger	0.104746	0.159183	0.208593	0.250186	0.279174	0.28616	0.28616	0.28616	0.292659	0.326797	0.345453	0.358108	0.406281	0.406281	0.406281	0.41872	0.446493	0.469669	0.481208	0.560144	0.643398	0.706978	0.789999	0.896082	1
PF3D7_0209300	27143.7	5.74	59268.1	2.18	larger	0.0174139	0.0297589	0.0980781	0.228966	0.390459	0.538605	0.669527	0.798942	0.872057	0.895428	0.964028	0.964028	0.987798	0.987798	0.987798	0.987798	0.987798	0.987798	0.987798	1	1	1	1	1	1
PF3D7_0801900	551627	21.78	1.20404e+06	2.18	larger	0.0275512	0.0673244	0.0958195	0.121673	0.154328	0.161591	0.161591	0.161591	0.16729	0.170301	0.170301	0.175562	0.181324	0.181324	0.181324	0.186777	0.192544	0.233183	0.2433	0.282566	0.342332	0.543428	0.669792	0.91493	1
PF3D7_0915400	159351	12.56	347459	2.18	larger	0.00154123	0.00218088	0.00407928	0.00598156	0.00916481	0.0147433	0.0203713	0.0279512	0.042552	0.0667882	0.17277	0.383436	0.590688	0.712048	0.810514	0.860608	0.880349	0.899065	0.913552	0.924501	0.932953	0.945932	0.961891	0.983597	1
PF3D7_0926700	97701.1	10.11	212751	2.18	larger	0	0	0	0	0.0291603	0.0876659	0.135056	0.187021	0.317211	0.476911	0.688419	0.781369	0.83034	0.853142	0.858954	0.864445	0.864445	0.868537	0.87983	0.897412	0.902519	0.91243	0.930245	0.953944	1
PF3D7_1017000	126803	11.36	277025	2.18	larger	0	0.0102383	0.0125615	0.0145172	0.0325831	0.0723099	0.124403	0.174412	0.272055	0.384702	0.474677	0.544421	0.584887	0.594125	0.625677	0.661109	0.673645	0.703015	0.728136	0.758031	0.803022	0.845175	0.912186	0.964287	1
PF3D7_1218200	255989	15.57	564121	2.2	larger	0	0	0	0.00116405	0.00116405	0.00116405	0.00165187	0.00165187	0.00339295	0.00430599	0.00597179	0.0424734	0.166003	0.29918	0.437944	0.546763	0.628473	0.719452	0.772967	0.816028	0.848614	0.889858	0.931325	0.975791	1
PF3D7_1477000	115748	10.94	254470	2.2	larger	0.0574618	0.108899	0.175675	0.233162	0.286815	0.335422	0.360189	0.394308	0.417917	0.458251	0.502496	0.539206	0.576847	0.629941	0.674406	0.713466	0.753225	0.786819	0.826701	0.860846	0.895658	0.925103	0.957136	0.987013	1
PF3D7_1304000	119143	11.12	263631	2.21	larger	0.0784175	0.125252	0.137978	0.156344	0.167544	0.17834	0.18115	0.187211	0.215911	0.288153	0.479831	0.653135	0.82171	0.883719	0.938263	0.959126	0.964708	0.974416	0.978237	0.982793	0.990706	0.992351	0.993751	0.995268	1
PF3D7_1012400	26345.6	5.71	58611.7	2.22	larger	0.0227645	0.073211	0.157981	0.254876	0.373049	0.551559	0.62868	0.678428	0.725064	0.775681	0.810078	0.840731	0.859106	0.867056	0.874686	0.883378	0.887384	0.897707	0.906094	0.923754	0.934117	0.949864	0.967454	0.989405	1
PF3D7_1455500	124164	11.34	275584	2.22	larger	0.0161664	0.032503	0.0430946	0.0448778	0.046742	0.046742	0.0483792	0.0572066	0.150521	0.305744	0.441823	0.614527	0.724567	0.748531	0.780842	0.795275	0.810352	0.819278	0.834119	0.850414	0.868853	0.90923	0.936223	0.969422	1
PF3D7_0216400	86201.9	9.66	191935	2.23	larger	0	0.00630142	0.015524	0.101618	0.186062	0.288257	0.354034	0.39963	0.459344	0.521086	0.559532	0.600134	0.625897	0.643249	0.695929	0.725187	0.75716	0.796257	0.839419	0.890904	0.916212	0.936929	0.961649	0.982193	1
PF3D7_1123500	153603	12.49	342792	2.23	larger	0.00482876	0.0115593	0.0175046	0.0264451	0.0337937	0.0440305	0.054145	0.07156	0.111801	0.199962	0.322698	0.455216	0.547098	0.618407	0.676879	0.72514	0.759706	0.797986	0.833277	0.864267	0.893081	0.9225	0.947909	0.976507	1
PF3D7_1412400	390446	18.88	871544	2.23	larger	0	0	0	0	0	0	0.00191939	0.00191939	0.00387945	0.00387945	0.00387945	0.00990007	0.0138642	0.0216526	0.0566554	0.168846	0.264887	0.408413	0.512639	0.557041	0.628871	0.71791	0.858567	0.937574	1
PF3D7_1137400	48084	7.47	107590	2.24	larger	0.0314075	0.110394	0.198707	0.276179	0.356843	0.422117	0.47394	0.528897	0.596289	0.650297	0.697455	0.735109	0.75852	0.775089	0.804463	0.838701	0.872718	0.908271	0.937996	0.95498	0.968779	0.975421	0.982957	0.993062	1
PF3D7_1306500	519893	21.48	1.1667e+06	2.24	larger	0	0	0	0	0	0	0	0.0143688	0.0289427	0.165641	0.165641	0.216088	0.242287	0.29744	0.323679	0.399121	0.399121	0.417598	0.417598	0.417598	0.417598	0.588494	0.793015	0.900014	1
PF3D7_1436000	67325.1	8.68	150949	2.24	larger	0	0	0	0	0	0.017216	0.155031	0.307686	0.589	0.744496	0.846613	0.949184	1	1	1	1	1	1	1	1	1	1	1	1	1
PF3D7_1437400	90983.6	9.91	203443	2.24	larger	0	0	0	0	0	0	0	0.0406003	0.181578	0.531171	0.785756	0.953765	0.981108	0.981108	0.981108	0.981108	0.981108	0.981108	0.981108	0.981108	0.981108	0.981108	0.993614	0.993614	1
PF3D7_1446400	47012.5	7.4	105186	2.24	larger	0	0	0	0.0831549	0.0831549	0.166954	0.434177	0.598838	0.637821	0.842257	0.924973	0.924973	0.924973	0.924973	0.924973	0.924973	0.924973	0.980575	0.980575	0.980575	0.980575	0.980575	0.980575	0.980575	1
PF3D7_1453900	111376	10.85	249485	2.24	larger	0.0909289	0.232615	0.363675	0.396309	0.427764	0.447978	0.447978	0.447978	0.457382	0.477108	0.5041	0.513728	0.513728	0.523738	0.523738	0.523738	0.523738	0.543677	0.648177	0.685202	0.72951	0.778096	0.814802	0.920438	1
PF3D7_1314200	303946	16.97	684946	2.25	larger	0	0	0	0	0	0	0.0374545	0.0374545	0.0757026	0.0757026	0.112297	0.112297	0.112297	0.112297	0.112297	0.40509	0.503149	0.747909	0.925028	0.962677	0.962677	0.962677	1	1	1
PF3D7_0112200	214303	14.55	484428	2.26	larger	0.00668973	0.0127135	0.0218655	0.0337588	0.0456309	0.0589072	0.0751939	0.0972588	0.127522	0.179598	0.241298	0.322651	0.383066	0.452424	0.538214	0.609665	0.667695	0.724303	0.778898	0.822809	0.864229	0.903289	0.938525	0.973072	1
PF3D7_0113600	223763	14.85	506550	2.26	larger	0	0.0849084	0.176814	0.176814	0.176814	0.176814	0.262696	0.262696	0.262696	0.303189	0.303189	0.303189	0.303189	0.303189	0.536017	0.610921	0.676409	0.785707	0.853726	0.853726	0.853726	0.853726	0.928504	0.928504	1
PF3D7_0410600	37041.7	6.69	83736.6	2.26	larger	0.014559	0.045522	0.0678652	0.121394	0.19699	0.356818	0.564687	0.746303	0.85255	0.955355	0.986547	0.986547	0.991515	0.991515	0.991515	0.991515	0.991515	0.991515	0.991515	0.991515	0.991515	0.995537	0.995537	1	1
PF3D7_0717700	62414.4	8.42	140982	2.26	larger	0.0261355	0.0307674	0.0307674	0.0597812	0.118312	0.24797	0.34624	0.457488	0.557556	0.625666	0.697142	0.721561	0.752544	0.756697	0.781711	0.785797	0.78937	0.811609	0.811609	0.815724	0.835421	0.866605	0.906281	0.954482	1
PF3D7_1320000	149085	12.39	337025	2.26	larger	0	0	0	0.000124538	0.000465021	0.00244133	0.00943916	0.0207648	0.0686716	0.162751	0.294608	0.457491	0.565409	0.634079	0.687228	0.734902	0.770502	0.809336	0.845639	0.875146	0.903945	0.927474	0.952276	0.982322	1
PF3D7_0109100	118458	11.22	269426	2.27	larger	0	0	0	0	0	0	0	0	0.0514254	0.220131	0.412672	0.802618	0.935479	0.973793	0.973793	0.973793	0.973793	0.973793	0.987681	0.987681	0.987681	0.987681	0.987681	1	1
PF3D7_0802100	299107	16.92	680334	2.27	larger	0.162684	0.201115	0.235997	0.26536	0.26536	0.285087	0.285087	0.285087	0.294264	0.303889	0.303889	0.313286	0.323075	0.332192	0.357515	0.419551	0.507264	0.602074	0.677155	0.745476	0.829555	0.871776	0.92876	0.965751	1
PF3D7_0822200	186466	13.71	422927	2.27	larger	0.0580965	0.0580965	0.0580965	0.0580965	0.0580965	0.0580965	0.0580965	0.0580965	0.132436	0.249391	0.363822	0.432453	0.472104	0.511667	0.545855	0.61699	0.648755	0.767685	0.767685	0.849105	0.882186	0.914284	1	1	1
PF3D7_1414400	34881.6	6.52	79134	2.27	larger	0.0589465	0.133587	0.22728	0.334694	0.403816	0.471515	0.525938	0.551712	0.606021	0.648258	0.678718	0.707034	0.757191	0.795251	0.819697	0.835315	0.835315	0.849634	0.861223	0.88	0.893105	0.90157	0.932494	0.976798	1
PF3D7_0406500	383607	18.92	875699	2.28	larger	0.0509134	0.126353	0.185908	0.224024	0.255864	0.287491	0.311412	0.316449	0.32974	0.33413	0.34044	0.345461	0.350906	0.351941	0.361249	0.390669	0.397889	0.426039	0.506559	0.553311	0.665313	0.772658	0.873717	0.968601	1
PF3D7_1425200	48228.6	7.55	110193	2.28	larger	0.0165172	0.0165172	0.0215869	0.0379718	0.132391	0.271156	0.402753	0.578363	0.714422	0.813278	0.915845	0.977999	0.995801	1	1	1	1	1	1	1	1	1	1	1	1
PF3D7_1429400	332685	17.75	758438	2.28	larger	0	0.00624196	0.00624196	0.00624196	0.00624196	0.00624196	0.00624196	0.0092163	0.0204831	0.0234374	0.0288272	0.0840029	0.137931	0.166911	0.287658	0.368516	0.429137	0.52344	0.604531	0.655413	0.736617	0.825693	0.898401	0.968106	1
PF3D7_1449600	60588.4	8.35	138279	2.28	larger	0	0	0	0	0	0.1313	0.199754	0.403005	0.677875	0.677875	0.677875	0.677875	0.677875	0.677875	0.677875	0.677875	0.677875	0.894508	0.894508	0.894508	0.894508	1	1	1	1
PF3D7_1015000	39392.6	6.92	90374.6	2.29	larger	0	0	0	0.09528	0.322793	0.377621	0.510832	0.692201	0.845239	0.898878	0.967496	0.984907	0.984907	0.984907	0.984907	0.984907	0.984907	0.984907	1	1	1	1	1	1	1
PF3D7_1041300	248280	15.62	568234	2.29	larger	0.0421457	0.0685041	0.0930073	0.119192	0.136704	0.151709	0.1677	0.181297	0.203735	0.230607	0.274259	0.312891	0.364609	0.430078	0.474414	0.515652	0.569957	0.61598	0.669122	0.724011	0.780976	0.823852	0.892912	0.94788	1
PF3D7_0508700	175699	13.43	403676	2.3	larger	0.0478863	0.108457	0.1366	0.168775	0.194034	0.22088	0.235087	0.255444	0.28549	0.310476	0.358328	0.392788	0.476353	0.531966	0.610079	0.662251	0.688902	0.710309	0.73045	0.749894	0.789098	0.83051	0.918603	0.975424	1
PF3D7_0724100	124052	11.51	285437	2.3	larger	0.0739091	0.139798	0.222878	0.275145	0.321359	0.3817	0.403891	0.426526	0.439502	0.452153	0.484831	0.514306	0.543239	0.58115	0.612754	0.639091	0.655826	0.676055	0.697794	0.714894	0.74354	0.784404	0.849125	0.945059	1
PF3D7_0800200	330487	17.77	760473	2.3	larger	0.0181053	0.0181053	0.0465736	0.0465736	0.0465736	0.0465736	0.0465736	0.0465736	0.0578083	0.0578083	0.103144	0.12615	0.148871	0.193512	0.234846	0.333217	0.40749	0.527241	0.579266	0.637051	0.699004	0.763572	0.844295	0.979036	1
PF3D7_0921200	276768	16.44	637494	2.3	larger	0.00137797	0.00137797	0.00249497	0.00367385	0.00591387	0.00591387	0.00690192	0.0102307	0.0122144	0.0252091	0.078264	0.178418	0.262258	0.315119	0.410376	0.47674	0.529992	0.593036	0.657235	0.706064	0.768574	0.849644	0.904622	0.95519	1
PF3D7_1010200	217023	14.76	499895	2.3	larger	0	0	0	0	0	0	0.00431675	0.0161759	0.0716299	0.149346	0.231407	0.283128	0.325815	0.380191	0.538127	0.677273	0.746428	0.833792	0.87832	0.90506	0.921297	0.933001	0.961788	0.98833	1
PF3D7_1414500	325837	17.65	748437	2.3	larger	0.00931006	0.0194177	0.0239496	0.0274512	0.0282641	0.0294757	0.0299348	0.0317679	0.0352306	0.0434588	0.0651922	0.104495	0.151797	0.201727	0.283944	0.366569	0.442668	0.531228	0.608397	0.681599	0.750642	0.818858	0.882311	0.954737	1
PF3D7_0733000	294393	16.92	680276	2.31	larger	0.0188715	0.0268029	0.0313082	0.0458556	0.0528319	0.0647708	0.0787058	0.0875303	0.110273	0.137661	0.178441	0.22229	0.265294	0.336783	0.391759	0.450237	0.504531	0.570992	0.638775	0.70858	0.768772	0.825299	0.901629	0.95951	1
PF3D7_0916200	136683	12.03	315332	2.31	larger	0.0216105	0.0216105	0.0216105	0.0216105	0.0216105	0.0216105	0.0441286	0.0918049	0.163882	0.285881	0.404144	0.49808	0.554554	0.558994	0.576271	0.610672	0.631177	0.651855	0.684457	0.740725	0.801568	0.890216	0.960396	0.995545	1
PF3D7_1004500	24244.3	5.59	55952.6	2.31	larger	0.0880034	0.179293	0.271489	0.363818	0.453653	0.531557	0.600365	0.671145	0.748359	0.791207	0.844948	0.878081	0.900034	0.909034	0.922143	0.927131	0.945496	0.953534	0.959704	0.968833	0.97038	0.983367	0.988454	0.991784	1
PF3D7_1227100	86966.1	9.86	200901	2.31	larger	0.0420544	0.086298	0.137979	0.205849	0.260715	0.321124	0.358691	0.406024	0.448644	0.508654	0.578829	0.645367	0.679749	0.6999	0.731905	0.755605	0.778277	0.80115	0.824413	0.850028	0.880489	0.90828	0.9386	0.97516	1
PF3D7_1234100	465728	20.71	1.07396e+06	2.31	larger	0.00940846	0.0377209	0.0496914	0.067012	0.0824718	0.0879623	0.0915354	0.0919401	0.0926699	0.0930555	0.0937537	0.0951011	0.100469	0.101194	0.106164	0.113876	0.140493	0.23392	0.332258	0.425387	0.530719	0.676177	0.797744	0.929584	1
PF3D7_1464500	388575	19.12	896749	2.31	larger	0.0347796	0.0633538	0.06847	0.0763063	0.0821508	0.083729	0.0839347	0.0858925	0.0884621	0.0892322	0.0950047	0.105609	0.117011	0.127768	0.160406	0.225513	0.294581	0.395496	0.490633	0.569589	0.652011	0.736009	0.834286	0.92535	1
PF3D7_0207400	109569	10.93	253739	2.32	larger	0.00426863	0.00758474	0.0124395	0.0152645	0.0395085	0.0963448	0.152486	0.225772	0.302338	0.390006	0.508323	0.596398	0.659547	0.720536	0.769522	0.800427	0.833693	0.870886	0.908039	0.921516	0.940606	0.953936	0.965448	0.986408	1
PF3D7_0503900	78368.9	9.43	181800	2.32	larger	0.0211152	0.0379552	0.076436	0.15321	0.219714	0.291201	0.320976	0.382773	0.464252	0.547549	0.655767	0.742702	0.803293	0.827977	0.879862	0.910703	0.926577	0.957888	0.975876	0.975876	0.986396	0.995146	0.995146	1	1
PF3D7_1358200	191340	14	443777	2.32	larger	0.00949944	0.0275013	0.0458062	0.0695789	0.0930265	0.105259	0.112729	0.118122	0.12967	0.178836	0.26634	0.365662	0.43619	0.499968	0.58628	0.651937	0.695801	0.746436	0.789315	0.820071	0.853476	0.887586	0.922848	0.962753	1
PF3D7_0704100	425003	19.97	989873	2.33	larger	0.0338793	0.0534428	0.0623213	0.0697952	0.0776085	0.0813744	0.0813744	0.0870174	0.0889884	0.0889884	0.102398	0.112807	0.146446	0.160866	0.201168	0.251891	0.293572	0.364551	0.433913	0.501772	0.5834	0.695093	0.813817	0.91129	1
PF3D7_1225100	204117	14.44	476108	2.33	larger	0	0	0	0	0	0	0	0	0	0	0	0	0.341515	0.341515	0.699018	0.725209	0.752321	0.828758	0.828758	0.828758	0.852606	0.929605	0.986648	0.986648	1
PF3D7_0215700	151627	12.69	355303	2.34	larger	0	0	0	0	0	0	0	0	0.000904462	0.0220205	0.155036	0.358884	0.564218	0.696216	0.800246	0.864018	0.895324	0.918275	0.934217	0.943051	0.953263	0.96514	0.974427	0.989361	1
PF3D7_1225000	209430	14.65	491846	2.35	larger	0	0	0.00974089	0.00974089	0.00974089	0.00974089	0.00974089	0.00974089	0.00974089	0.00974089	0.0175116	0.032508	0.032508	0.239977	0.638255	0.841824	0.876528	0.911281	0.947327	0.947327	0.947327	0.961354	0.96928	0.984845	1
PF3D7_0103300	108309	10.97	256028	2.36	larger	0	0	0	0	0	0	0.0127394	0.0539518	0.159653	0.2485	0.506922	0.752145	0.807656	0.833502	0.846678	0.859126	0.859126	0.877682	0.912324	0.912324	0.912324	0.923559	0.961643	0.987862	1
PF3D7_0627800	113808	11.21	268660	2.36	larger	0.0211127	0.0358311	0.0480772	0.0539379	0.0609325	0.0618769	0.0644583	0.0746647	0.122992	0.264973	0.461209	0.646102	0.766463	0.815157	0.848801	0.864153	0.87338	0.88803	0.897456	0.90457	0.920272	0.935409	0.960739	0.979551	1
PF3D7_1436600	97632	10.46	229926	2.36	larger	0	0	0	0	0	0.175607	0.214214	0.290633	0.359529	0.432341	0.578527	0.71961	0.71961	0.71961	0.71961	0.71961	0.71961	0.71961	0.71961	0.71961	0.71961	0.798601	0.798601	0.871439	1
PF3D7_0525500	220797	15.05	522602	2.37	larger	0	0	0	0	0	0	0	0	0	0.0271892	0.185594	0.28578	0.28578	0.388007	0.49223	0.642055	0.694117	0.748668	0.748668	0.799315	0.895392	0.895392	0.945602	1	1
PF3D7_0729300	104099	10.79	246696	2.37	larger	0.018649	0.0616784	0.0871299	0.163835	0.213225	0.336714	0.369426	0.377127	0.377127	0.419783	0.520784	0.579873	0.659418	0.730199	0.787292	0.807509	0.853933	0.853933	0.877423	0.888813	0.895195	0.925174	0.941393	0.946287	1
PF3D7_0810200	111657	11.13	264366	2.37	larger	0.0254315	0.0444427	0.0658073	0.101868	0.131736	0.184121	0.22087	0.275673	0.333715	0.406593	0.488965	0.57379	0.632211	0.671827	0.711702	0.755348	0.785045	0.811362	0.838858	0.866325	0.894348	0.91959	0.950482	0.981293	1
PF3D7_1104000	72455	9.19	171403	2.37	larger	0	0	0.0347131	0.100438	0.136529	0.201379	0.268971	0.319474	0.472174	0.62146	0.707934	0.754507	0.774184	0.783592	0.819313	0.819313	0.819313	0.846326	0.846326	0.846326	0.846326	0.857183	0.879021	0.938153	1
PF3D7_1240300	300099	17.27	712509	2.37	larger	0.0143347	0.0313593	0.0488569	0.062762	0.0696193	0.0743259	0.0762878	0.0810746	0.091092	0.105809	0.146337	0.194477	0.245392	0.300977	0.35657	0.410888	0.478826	0.558127	0.62813	0.691722	0.758448	0.822046	0.906815	0.962849	1
PF3D7_0317700	338317	18.23	805145	2.38	larger	0.00553271	0.00747887	0.0106065	0.0169935	0.0169935	0.0169935	0.0174822	0.0174822	0.0179812	0.0179812	0.0215834	0.0437225	0.11802	0.196206	0.271586	0.339842	0.389732	0.485423	0.549471	0.589453	0.65233	0.750612	0.852734	0.958027	1
PF3D7_0705500	330496	18.04	786696	2.38	larger	0.0692403	0.12354	0.153469	0.17333	0.187364	0.197397	0.202409	0.206463	0.211283	0.219227	0.244463	0.277334	0.311903	0.331837	0.372647	0.406016	0.441521	0.49749	0.558121	0.611464	0.677288	0.761542	0.853768	0.940195	1
PF3D7_0912000	188566	14.09	450292	2.39	larger	0	0	0	0	0	0	0.0013823	0.0013823	0.0013823	0.0132264	0.109851	0.27917	0.424308	0.493921	0.560691	0.589347	0.616996	0.652612	0.683499	0.719038	0.788086	0.863118	0.932611	0.977431	1
PF3D7_1252100	262988	16.34	628724	2.39	larger	0.00291074	0.00387723	0.00477994	0.00541502	0.00582312	0.00616312	0.0132293	0.0256954	0.0499628	0.0873402	0.138918	0.200871	0.258642	0.315531	0.390484	0.473228	0.552845	0.629762	0.695467	0.756877	0.81003	0.861735	0.91849	0.965817	1
PF3D7_1335700	193516	14.26	462333	2.39	larger	0	0	0	0	0	0	0	0	0.0350631	0.0535911	0.124337	0.228509	0.36241	0.446171	0.655859	0.700595	0.720571	0.812034	0.886906	0.886906	0.897308	0.920801	0.934278	0.945477	1
PF3D7_1407500	14225.1	4.5	34200.8	2.4	larger	0.105632	0.280163	0.354985	0.461329	0.538847	0.598806	0.598806	0.657464	0.701755	0.725041	0.84112	0.856236	0.87904	0.87904	0.886516	0.907859	0.922797	0.938449	0.946424	0.984392	0.984392	0.984392	0.984392	1	1
PF3D7_0603400	132388	12.09	318887	2.41	larger	0.000894721	0.000894721	0.00159814	0.00234052	0.00295955	0.00534642	0.00860844	0.0380397	0.10376	0.21097	0.366673	0.492088	0.576336	0.60667	0.627871	0.651994	0.672069	0.693558	0.71526	0.74564	0.774173	0.824564	0.883266	0.954823	1
PF3D7_0712400	238317	15.69	573647	2.41	larger	0.0414821	0.0706987	0.0948162	0.120589	0.137825	0.152593	0.169155	0.182538	0.202944	0.227639	0.268195	0.313093	0.360183	0.425157	0.468795	0.514271	0.568646	0.61781	0.672737	0.725564	0.780431	0.826244	0.888483	0.945719	1
PF3D7_0900100	258249	16.29	624473	2.42	larger	0.032797	0.0581232	0.0877603	0.11458	0.132342	0.146891	0.158071	0.174067	0.190975	0.210911	0.249888	0.298521	0.345431	0.394485	0.441946	0.484096	0.539466	0.601199	0.655255	0.713868	0.775984	0.829381	0.905087	0.958505	1
PF3D7_0923800	59648.2	8.52	144485	2.42	larger	0	0	0	0.0439206	0.0907803	0.231878	0.348399	0.431639	0.563891	0.68584	0.785714	0.876293	0.928641	0.945525	0.975239	0.983546	0.985967	0.996067	0.996067	0.996067	0.998588	0.998588	0.998588	0.998588	1
PF3D7_1356100	113686	11.32	274873	2.42	larger	0	0	0	0	0.0336348	0.0336348	0.122256	0.15411	0.259692	0.378399	0.464985	0.573088	0.634098	0.634098	0.634098	0.634098	0.634098	0.677124	0.677124	0.69197	0.718819	0.779454	0.794173	0.936194	1
PF3D7_0305100	474832	21.39	1.15598e+06	2.43	larger	0.0598026	0.0770689	0.092741	0.092741	0.092741	0.092741	0.092741	0.092741	0.092741	0.105715	0.105715	0.105715	0.105715	0.118002	0.143057	0.16673	0.16673	0.184372	0.233056	0.260151	0.422908	0.618315	0.823483	0.907674	1
PF3D7_0504000	282860	17.01	688498	2.43	larger	0.0434316	0.0668367	0.0760936	0.0839682	0.0957178	0.100766	0.104705	0.111509	0.123602	0.137372	0.167565	0.206136	0.250953	0.294199	0.359035	0.432286	0.499466	0.577885	0.654642	0.724856	0.782179	0.835902	0.893189	0.956643	1
PF3D7_0626800	55625	8.26	134896	2.43	larger	0.0354505	0.0850286	0.140913	0.223099	0.292965	0.379442	0.428769	0.485979	0.539547	0.587434	0.635761	0.668538	0.681934	0.690355	0.709753	0.721925	0.736504	0.756608	0.777565	0.802448	0.825729	0.85416	0.888671	0.947131	1
PF3D7_0302300	158639	13.17	386845	2.44	larger	0	0	0	0.0665619	0.0665619	0.0665619	0.0665619	0.0665619	0.0665619	0.197475	0.263686	0.321302	0.454451	0.715727	0.715727	0.836449	0.836449	0.836449	0.836449	0.836449	0.836449	0.908002	0.968902	0.968902	1
PF3D7_0509500	52283.4	8.06	127751	2.44	larger	0	0	0	0	0	0.155665	0.29749	0.490588	0.635418	0.863852	0.863852	0.930707	0.930707	0.930707	0.930707	1	1	1	1	1	1	1	1	1	1
PF3D7_1402100	105660	11.01	258173	2.44	larger	0	0	0	0	0	0	0	0.0216807	0.124339	0.167407	0.496678	0.73654	0.802246	0.824099	0.880753	0.880753	0.901528	0.901528	0.901528	0.901528	0.95993	0.95993	1	1	1
PF3D7_0319700	375569	19.33	918855	2.45	larger	0.014683	0.0185189	0.0208156	0.0208156	0.0208156	0.0208156	0.0208156	0.0228378	0.0239868	0.0280129	0.042289	0.0695526	0.108851	0.138065	0.1895	0.247882	0.306633	0.389323	0.476175	0.549263	0.620403	0.696629	0.80918	0.918752	1
PF3D7_0524900	116679	11.52	285864	2.45	larger	0	0	0	0.0177453	0.0584507	0.144464	0.201355	0.23457	0.305361	0.387304	0.466066	0.531041	0.569083	0.577247	0.617701	0.659293	0.696437	0.743845	0.803344	0.83358	0.879091	0.908517	0.935961	0.95801	1
PF3D7_0711000	141991	12.58	348319	2.45	larger	0.0298812	0.0587536	0.0934727	0.135112	0.177977	0.224953	0.253542	0.285889	0.317376	0.351412	0.403177	0.460545	0.529021	0.56907	0.609144	0.644545	0.678678	0.713235	0.750144	0.792661	0.835708	0.877567	0.924454	0.964772	1
PF3D7_0730300	155036	13.06	379480	2.45	larger	0.0126441	0.0458317	0.0639432	0.0787847	0.0949701	0.117797	0.15847	0.187405	0.238827	0.331404	0.39619	0.448605	0.498376	0.524298	0.556602	0.582668	0.611313	0.641806	0.681521	0.729679	0.778129	0.826491	0.899329	0.963037	1
PF3D7_0731800	78329.4	9.65	191757	2.45	larger	0	0	0.0443372	0.166251	0.234782	0.274043	0.306825	0.34619	0.447082	0.527934	0.600598	0.705467	0.822062	0.835178	0.882807	0.918434	0.928965	0.946541	0.957479	0.957479	0.968446	0.973767	1	1	1
PF3D7_0808700	255812	16.32	627333	2.45	larger	0.0297697	0.050516	0.0724443	0.0943991	0.111513	0.12535	0.140846	0.156071	0.171351	0.195542	0.240604	0.288027	0.333712	0.386767	0.428134	0.481242	0.539818	0.598185	0.655171	0.709174	0.770703	0.820784	0.884774	0.942405	1
PF3D7_0822600	86113.8	10.07	210671	2.45	larger	0	0.00250619	0.00250619	0.00553067	0.0137995	0.0465843	0.101982	0.175372	0.297936	0.492736	0.604002	0.658256	0.696484	0.707718	0.74769	0.767448	0.771314	0.784219	0.796265	0.805923	0.828856	0.846402	0.894954	0.949209	1
PF3D7_1012600	63891.4	8.82	156487	2.45	larger	0	0	0	0	0.0102685	0.0696594	0.165005	0.31186	0.540373	0.656432	0.71026	0.763128	0.763128	0.763128	0.763128	0.789755	0.789755	0.789755	0.789755	0.789755	0.789755	0.810873	0.841098	0.918078	1
PF3D7_1319600	193733	14.43	475402	2.45	larger	0	0.0472202	0.101215	0.192119	0.287153	0.332957	0.416422	0.416422	0.416422	0.438941	0.438941	0.438941	0.438941	0.481276	0.524437	0.524437	0.524437	0.554829	0.638694	0.773992	0.815638	0.913359	0.954945	1	1
PF3D7_1451200	176123	13.83	431789	2.45	larger	0.0404947	0.113141	0.155589	0.191665	0.210343	0.216773	0.229832	0.243194	0.24798	0.25551	0.292643	0.350547	0.437091	0.512741	0.586293	0.623375	0.67789	0.714514	0.753622	0.782039	0.817891	0.866706	0.921367	0.965684	1
PF3D7_1024800	171010	13.67	420640	2.46	larger	0.0168136	0.036162	0.060477	0.0788436	0.100124	0.116286	0.127426	0.142114	0.160603	0.191565	0.314253	0.377301	0.440836	0.528846	0.62138	0.676088	0.722601	0.773059	0.818592	0.854787	0.884051	0.914578	0.948718	0.977154	1
PF3D7_1131800	184578	14.13	453377	2.46	larger	0.00783684	0.0180189	0.0426638	0.0621325	0.0783986	0.0888519	0.0983759	0.134451	0.185511	0.236553	0.318481	0.399208	0.460647	0.49291	0.54593	0.592813	0.634204	0.678259	0.724518	0.767632	0.807856	0.849055	0.88831	0.9578	1
PF3D7_1462200	8429.33	3.61	20742.4	2.46	larger	0.283454	0.399583	0.461168	0.525349	0.555545	0.604429	0.618616	0.645687	0.683664	0.716907	0.729678	0.788111	0.808367	0.82184	0.839894	0.894403	0.894403	0.921485	0.945178	0.96457	0.975837	0.975837	0.988189	0.988189	1
PF3D7_0605100	85577.1	10.08	211231	2.47	larger	0.0441593	0.0971453	0.152327	0.199476	0.244393	0.298154	0.348349	0.397393	0.450843	0.494112	0.570454	0.633664	0.681896	0.711702	0.747026	0.778843	0.801469	0.824886	0.849569	0.873206	0.898191	0.927241	0.954881	0.98303	1
PF3D7_0628200	364103	19.14	898685	2.47	larger	0.0210611	0.0317369	0.0415246	0.0496557	0.0573302	0.0632164	0.0679948	0.07294	0.0815148	0.096719	0.120828	0.152689	0.181849	0.205064	0.248192	0.295691	0.347387	0.415671	0.488653	0.571532	0.653105	0.743717	0.852102	0.942722	1
PF3D7_1321100	404851	20.08	1.00159e+06	2.47	larger	0.0109341	0.0171071	0.0213223	0.0236076	0.0236076	0.0236076	0.025523	0.0292234	0.0309325	0.0309325	0.0392863	0.0541751	0.0648292	0.0788966	0.106432	0.14795	0.185305	0.254387	0.358778	0.488906	0.630662	0.75576	0.870669	0.951076	1
PF3D7_0311600	83966.5	10.01	208290	2.48	larger	0.0186434	0.0430345	0.0696728	0.124554	0.181746	0.273806	0.340168	0.389795	0.448947	0.499252	0.550028	0.592901	0.622998	0.650782	0.690182	0.72761	0.763368	0.806885	0.834598	0.868766	0.897699	0.920744	0.946576	0.974951	1
PF3D7_0807100	157098	13.23	390217	2.48	larger	0	0	0	0	0	0	0	0	0	0.0258409	0.108345	0.314298	0.48308	0.558254	0.569584	0.569584	0.569584	0.59594	0.639679	0.692281	0.815033	0.868223	0.942532	0.942532	1
PF3D7_0908500	240031	15.96	596364	2.48	larger	0	0	0	0	0.148854	0.148854	0.148854	0.272582	0.272582	0.272582	0.272582	0.392551	0.392551	0.392551	0.392551	0.50467	0.623227	0.871672	0.871672	1	1	1	1	1	1
PF3D7_1317100	115144	11.52	285623	2.48	larger	0.00765316	0.0143835	0.0159107	0.0159107	0.0212867	0.0269502	0.0412853	0.071962	0.126657	0.225336	0.404079	0.58927	0.752466	0.846123	0.912121	0.941304	0.953393	0.958528	0.964948	0.969961	0.969961	0.977571	0.985483	0.992652	1
PF3D7_1448500	442796	20.9	1.09624e+06	2.48	larger	0.022798	0.0573551	0.0932022	0.104518	0.120291	0.139297	0.15315	0.168089	0.170078	0.171947	0.171947	0.175212	0.175212	0.189516	0.189516	0.189516	0.196673	0.199195	0.236866	0.267461	0.526549	0.640291	0.751972	0.907609	1
PF3D7_1345700	53559.6	8.22	133216	2.49	larger	0.019974	0.0244931	0.033624	0.084689	0.166242	0.2717	0.396863	0.477057	0.583269	0.678052	0.760982	0.826885	0.876375	0.902942	0.925459	0.943873	0.953405	0.962786	0.968358	0.974042	0.978128	0.982111	0.98773	0.994621	1
PF3D7_1468900	97284.1	10.7	241883	2.49	larger	0.00866816	0.015641	0.0182528	0.0223262	0.0243165	0.0304525	0.0648845	0.125424	0.246289	0.393425	0.545581	0.676618	0.779967	0.812572	0.847	0.869194	0.881816	0.903623	0.914757	0.932268	0.946975	0.957595	0.972564	0.996577	1
PF3D7_0100100	245652	16.16	613223	2.5	larger	0.0365286	0.0604057	0.0825796	0.106851	0.124616	0.140299	0.157159	0.169764	0.188149	0.21067	0.249995	0.288627	0.336277	0.402723	0.447749	0.491483	0.545862	0.601977	0.653341	0.706008	0.765956	0.822023	0.891253	0.946269	1
PF3D7_0212400	493899	22.03	1.23505e+06	2.5	larger	0	0.000329062	0.00108161	0.00203183	0.00203183	0.00203183	0.00203183	0.00236124	0.00341923	0.00341923	0.0147481	0.039289	0.0715767	0.0994138	0.126662	0.150233	0.165753	0.201078	0.241839	0.313965	0.385297	0.49573	0.634394	0.831172	1
PF3D7_0422200	508225	22.32	1.27255e+06	2.5	larger	0.0472173	0.0676663	0.0676663	0.0832907	0.0996247	0.11537	0.11537	0.11537	0.11537	0.11537	0.11537	0.11537	0.130997	0.130997	0.144472	0.173111	0.173111	0.194005	0.248841	0.263261	0.367567	0.443471	0.617611	0.821384	1
PF3D7_1035500	42250.2	7.41	105470	2.5	larger	0.0498328	0.111361	0.194691	0.260366	0.350105	0.397105	0.462892	0.553706	0.626856	0.682472	0.78657	0.836367	0.871604	0.895129	0.923263	0.949538	0.961751	0.976018	0.986166	0.993516	1	1	1	1	1
PF3D7_1361800	290837	17.43	727519	2.5	larger	0.00380461	0.00735139	0.0108769	0.0123876	0.0135139	0.0172548	0.0219453	0.0335134	0.0967837	0.182744	0.27477	0.346621	0.373674	0.395753	0.424523	0.456135	0.484048	0.52139	0.552547	0.597694	0.65407	0.716548	0.793779	0.913867	1
PF3D7_0204900	41142.9	7.35	103466	2.51	larger	0.0127998	0.0490954	0.0860654	0.159948	0.274125	0.369343	0.475935	0.545505	0.635204	0.742961	0.817103	0.858032	0.886082	0.892474	0.907729	0.921443	0.93194	0.946541	0.955627	0.960112	0.9674	0.974472	0.984461	0.99427	1
PF3D7_0300100	250321	16.34	629397	2.51	larger	0.0380168	0.0607192	0.0828219	0.106442	0.123095	0.13663	0.151055	0.161696	0.179964	0.201783	0.237319	0.279732	0.323751	0.392412	0.439059	0.480799	0.536615	0.602711	0.655723	0.718032	0.778234	0.826187	0.895985	0.949634	1
PF3D7_0717600	125360	12.02	314326	2.51	larger	0	0.0939184	0.179165	0.179165	0.254184	0.254184	0.32007	0.448881	0.448881	0.466657	0.498844	0.498844	0.566882	0.566882	0.566882	0.664839	0.722338	0.722338	0.722338	0.722338	0.752279	0.86799	0.966474	0.966474	1
PF3D7_1368800	204405	14.94	513786	2.51	larger	0.0346203	0.0346203	0.0346203	0.0346203	0.0346203	0.0346203	0.0346203	0.0346203	0.0346203	0.0810833	0.123468	0.29821	0.43875	0.43875	0.503989	0.546379	0.584237	0.647422	0.706405	0.706405	0.787192	0.825447	0.937444	0.958668	1
PF3D7_1453800	106919	11.2	268268	2.51	larger	0	0	0	0.00859983	0.0239412	0.0548007	0.0827043	0.103421	0.143215	0.25127	0.446712	0.709795	0.854977	0.881217	0.90016	0.915611	0.922119	0.928937	0.931792	0.938122	0.938122	0.945496	0.964035	0.980396	1
PF3D7_0204500	46975.2	7.8	118442	2.52	larger	0	0	0	0	0.0384471	0.237522	0.411234	0.522306	0.660235	0.660235	0.660235	0.660235	0.731887	0.800395	0.800395	0.800395	0.829864	0.829864	0.829864	0.829864	0.860553	0.860553	0.860553	0.933463	1
PF3D7_1419000	136856	12.51	344354	2.52	larger	0.0739129	0.144959	0.220146	0.282361	0.33525	0.37956	0.40972	0.430519	0.449313	0.453741	0.470941	0.491388	0.508189	0.514394	0.537971	0.560916	0.592345	0.635431	0.67705	0.733298	0.796121	0.865758	0.922371	0.972275	1
PF3D7_0527000	109729	11.37	277269	2.53	larger	0	0	0	0	0	0.00157558	0.0220874	0.0636157	0.165773	0.321964	0.454786	0.577816	0.704172	0.821816	0.927425	0.971271	0.983007	0.984053	0.987956	0.987956	0.989261	0.989261	0.994072	0.997171	1
PF3D7_1447100	17113.9	4.99	43219.8	2.53	larger	0.217819	0.333776	0.411314	0.469788	0.500296	0.500296	0.500296	0.500296	0.500296	0.500296	0.506841	0.506841	0.506841	0.506841	0.506841	0.506841	0.506841	0.506841	0.512913	0.533113	0.615241	0.741024	0.84296	0.944664	1
PF3D7_0107500	170193	13.84	432372	2.54	larger	0.0128589	0.0237526	0.0304399	0.035284	0.0389318	0.0445248	0.0513244	0.0750341	0.112206	0.184548	0.267406	0.360797	0.436193	0.512168	0.585649	0.650234	0.705055	0.759489	0.805762	0.846767	0.884042	0.914471	0.945483	0.976587	1
PF3D7_0324900	246761	16.31	626277	2.54	larger	0.0284278	0.047079	0.0680187	0.0867508	0.101926	0.113805	0.12699	0.141473	0.159533	0.186464	0.223594	0.273062	0.316687	0.380797	0.428392	0.479106	0.54693	0.608276	0.666691	0.724559	0.779861	0.83099	0.898502	0.955957	1
PF3D7_0400400	397967	20.16	1.01114e+06	2.54	larger	0	0	0	0.000959309	0.00196219	0.00416501	0.00554983	0.00699846	0.0104558	0.0147046	0.0256872	0.0376671	0.0624997	0.0856036	0.10828	0.148214	0.219319	0.285209	0.390763	0.480976	0.597782	0.706987	0.861383	0.937923	1
PF3D7_0518100	162718	13.56	413062	2.54	larger	0	0.00786734	0.00786734	0.00786734	0.00786734	0.00786734	0.00786734	0.0197704	0.065564	0.142456	0.22393	0.371892	0.450051	0.538835	0.586539	0.667436	0.702038	0.786445	0.812545	0.862475	0.862475	0.914252	0.955748	0.983866	1
PF3D7_0712300	256850	16.62	653532	2.54	larger	0.0317495	0.0512217	0.0712547	0.0901775	0.104928	0.117869	0.130829	0.146048	0.159631	0.180489	0.22605	0.276979	0.322245	0.366833	0.418052	0.462941	0.52284	0.584184	0.637311	0.695227	0.753799	0.816506	0.892612	0.9509	1
PF3D7_1100900	33175	6.7	84191.3	2.54	larger	0	0.00474603	0.0663919	0.1671	0.350897	0.442971	0.523878	0.583361	0.630478	0.689188	0.738282	0.768982	0.777882	0.820432	0.820432	0.858113	0.888451	0.906616	0.934379	0.972324	0.972324	0.982146	0.982146	0.995731	1
PF3D7_1322100	300525	17.8	762996	2.54	larger	0.157179	0.195329	0.232513	0.25338	0.25338	0.25338	0.25338	0.25338	0.25338	0.25338	0.290819	0.319884	0.403368	0.413086	0.431082	0.450005	0.450005	0.512607	0.540542	0.540542	0.614462	0.690492	0.810247	0.917233	1
PF3D7_1347900	221450	15.54	561505	2.54	larger	0.00143491	0.010609	0.0117371	0.0136363	0.0146291	0.0168986	0.0187684	0.022624	0.0482783	0.0959266	0.190382	0.292848	0.388849	0.42663	0.475049	0.521405	0.542309	0.579705	0.623375	0.662654	0.728939	0.80058	0.873873	0.953744	1
PF3D7_0710200	350484	19.08	892829	2.55	larger	0.0368365	0.0562451	0.0684791	0.0774951	0.0809913	0.0848259	0.0884661	0.095978	0.11089	0.13819	0.174249	0.214852	0.253316	0.276504	0.3113	0.335733	0.359641	0.413451	0.493951	0.568102	0.634282	0.6976	0.801229	0.902287	1
PF3D7_0910400	140228	12.72	357252	2.55	larger	0.0257923	0.0322735	0.034957	0.0366273	0.0377774	0.0423526	0.0453875	0.0540697	0.0894359	0.16891	0.282831	0.405628	0.537058	0.584599	0.642333	0.677045	0.70996	0.742203	0.773351	0.803019	0.841856	0.88189	0.928011	0.969697	1
PF3D7_1220300	323873	18.45	827415	2.55	larger	0	0	0.0841926	0.0841926	0.0841926	0.0841926	0.103322	0.103322	0.103322	0.12136	0.193792	0.291775	0.32819	0.396011	0.396011	0.462044	0.462044	0.486389	0.51669	0.51669	0.580431	0.649048	0.748982	0.919291	1
PF3D7_1249100	44805.4	7.67	114162	2.55	larger	0	0.00358217	0.00745955	0.0540856	0.133301	0.267923	0.439794	0.529242	0.656135	0.752837	0.88639	0.952323	0.969207	0.969207	0.969207	0.969207	0.972478	0.974784	0.977654	0.977654	0.987132	0.987132	0.987132	0.993967	1
PF3D7_1334100	117716	11.77	300126	2.55	larger	0.0507584	0.0838803	0.114085	0.127005	0.13511	0.14813	0.159992	0.183018	0.214514	0.237384	0.368962	0.538384	0.715503	0.776189	0.835031	0.865319	0.877742	0.908843	0.921746	0.93236	0.945298	0.964128	0.979172	0.988698	1
PF3D7_1372400	99027.1	10.91	252928	2.55	larger	0.00158399	0.00607562	0.0245131	0.0797343	0.152415	0.227666	0.285237	0.325718	0.378987	0.452961	0.504417	0.549717	0.569919	0.593074	0.625333	0.661484	0.688194	0.726676	0.750922	0.787747	0.822799	0.860341	0.918863	0.957569	1
PF3D7_1405600	40573.6	7.35	103508	2.55	larger	0	0	0	0	0	0.364707	0.444888	0.603598	0.746684	0.746684	0.746684	0.746684	0.746684	0.746684	0.746684	0.746684	0.746684	0.848726	0.848726	0.848726	0.848726	0.848726	0.848726	1	1
PF3D7_0712800	256385	16.65	656576	2.56	larger	0.028157	0.0516623	0.0712074	0.0902502	0.108067	0.118437	0.128327	0.142252	0.15624	0.177549	0.218549	0.261806	0.310353	0.352516	0.40539	0.456772	0.522978	0.586124	0.648547	0.70614	0.769636	0.823781	0.893613	0.953008	1
PF3D7_1229000	223602	15.7	574504	2.57	larger	0	0	0	0	0	0	0	0	0	0	0.00720203	0.00720203	0.0289269	0.132973	0.349126	0.565726	0.670291	0.767116	0.791219	0.817948	0.851117	0.888212	0.927958	0.968331	1
PF3D7_1240400	260452	16.79	668863	2.57	larger	0.0203648	0.0440698	0.0600372	0.078209	0.0940806	0.106568	0.116946	0.127313	0.14004	0.156645	0.201505	0.247286	0.29402	0.336289	0.383165	0.448453	0.513681	0.574759	0.636941	0.707138	0.771367	0.827788	0.895349	0.948289	1
PF3D7_1414100	85686.7	10.27	220390	2.57	larger	0.122089	0.156423	0.228041	0.228041	0.270436	0.280653	0.299269	0.329888	0.415439	0.460417	0.607912	0.749117	0.788094	0.788094	0.788094	0.806285	0.814409	0.814409	0.848159	0.848159	0.856619	0.916629	0.955417	0.964525	1
PF3D7_0403400	459796	21.65	1.18773e+06	2.58	larger	0.0116758	0.0116758	0.0162655	0.0239926	0.0280316	0.0358186	0.0429133	0.0505638	0.0578088	0.0578088	0.0578088	0.0578088	0.0655374	0.0655374	0.0755332	0.093014	0.102871	0.171158	0.211837	0.282398	0.397388	0.554558	0.775306	0.908515	1
PF3D7_0632800	254458	16.65	655880	2.58	larger	0.027169	0.0456773	0.0658974	0.0843059	0.0998032	0.112653	0.123321	0.137152	0.154131	0.175421	0.219683	0.264562	0.30842	0.366423	0.414261	0.459026	0.52254	0.591036	0.651306	0.711488	0.767671	0.826618	0.896033	0.952514	1
PF3D7_1329000	274657	17.23	709109	2.58	larger	0	0	0	0	0	0.00100802	0.00100802	0.00100802	0.00100802	0.00150361	0.00329825	0.00992571	0.0436402	0.11711	0.259405	0.384805	0.47604	0.580004	0.653578	0.719577	0.777875	0.844932	0.9119	0.967614	1
PF3D7_1359300	126582	12.22	326422	2.58	larger	0	0	0	0	0	0	0	0	0.00740185	0.0223262	0.12879	0.436392	0.725961	0.858061	0.938937	0.977759	0.984576	0.984576	0.992986	0.99558	0.99558	0.99558	0.99558	0.99558	1
PF3D7_1446200	67777.7	9.27	174752	2.58	larger	0.0279424	0.0766332	0.143148	0.222954	0.286625	0.349033	0.397614	0.438282	0.48207	0.549613	0.651834	0.773768	0.849025	0.895193	0.922015	0.935479	0.947728	0.956266	0.963121	0.967908	0.9746	0.97984	0.986349	0.995163	1
PF3D7_1348400	460569	21.7	1.19391e+06	2.59	larger	0	0	0	0	0	0.0159671	0.0159671	0.0159671	0.0159671	0.0159671	0.0425509	0.0926018	0.105271	0.105271	0.128319	0.140308	0.140308	0.176047	0.20941	0.327349	0.39644	0.543813	0.806092	0.929864	1
PF3D7_0414100	178743	14.28	464306	2.6	larger	0	0.0100978	0.0100978	0.0100978	0.0100978	0.0100978	0.0100978	0.0100978	0.0738914	0.145689	0.262837	0.384296	0.4805	0.4805	0.549254	0.601577	0.609365	0.661358	0.734162	0.764106	0.812772	0.891337	0.918016	0.952945	1
PF3D7_1343000	31023.5	6.58	80770.1	2.6	larger	0.0886976	0.208102	0.310766	0.379225	0.441227	0.485167	0.510619	0.530277	0.547181	0.557241	0.573095	0.585201	0.602019	0.617461	0.628669	0.650783	0.674517	0.699885	0.731234	0.7593	0.791127	0.822504	0.876368	0.941319	1
PF3D7_1313800	408581	20.64	1.06545e+06	2.61	larger	0.0190365	0.0302544	0.0449838	0.0492694	0.0537496	0.0623872	0.0758971	0.0758971	0.0866962	0.0866962	0.111019	0.127071	0.14377	0.164869	0.176331	0.199649	0.219345	0.292303	0.363166	0.421659	0.544932	0.682356	0.794633	0.903762	1
PF3D7_1134100	49163.5	8.09	128690	2.62	larger	0.0183509	0.0382094	0.0711732	0.136278	0.223579	0.330708	0.414159	0.493285	0.566916	0.657705	0.735239	0.791117	0.825312	0.850579	0.869541	0.889451	0.904174	0.920266	0.929882	0.941049	0.954865	0.968786	0.98001	0.993665	1
PF3D7_1238800	92034	10.69	241244	2.62	larger	0.00722762	0.0100546	0.0193381	0.0613255	0.120055	0.207612	0.260457	0.311922	0.369871	0.444463	0.525195	0.591661	0.631891	0.662052	0.70876	0.771386	0.811952	0.858846	0.885194	0.908264	0.925824	0.943116	0.962987	0.983808	1
PF3D7_0519000	35683.3	7.03	93703	2.63	larger	0	0	0	0.111165	0.111165	0.412416	0.493826	0.696878	0.780013	0.911802	1	1	1	1	1	1	1	1	1	1	1	1	1	1	1
PF3D7_0527500	51092.2	8.24	134277	2.63	larger	0.0246662	0.0450329	0.0724501	0.140958	0.228309	0.3664	0.415225	0.474292	0.579253	0.65622	0.741349	0.799424	0.832515	0.862186	0.881548	0.897276	0.906725	0.915649	0.92754	0.933262	0.940204	0.94742	0.961751	0.981756	1
PF3D7_1433900	186551	14.64	490647	2.63	larger	0	0	0	0	0	0	0	0	0	0.0694731	0.139746	0.207567	0.278226	0.414529	0.548699	0.868341	0.935363	0.935363	0.935363	0.935363	0.935363	0.935363	1	1	1
PF3D7_0416100	96089.1	10.93	253636	2.64	larger	0	0	0	0	0	0	0	0	0.120934	0.279483	0.517191	0.634925	0.828432	0.828432	0.828432	0.828432	0.828432	0.849993	0.87683	0.87683	0.87683	0.911493	1	1	1
PF3D7_0512200	77432.4	9.93	204279	2.64	larger	0	0	0	0	0	0	0.0525449	0.109206	0.369115	0.510025	0.786276	0.896156	0.896156	0.896156	0.896156	0.896156	0.919084	0.919084	0.919084	0.948468	0.948468	0.971636	0.971636	1	1
PF3D7_0630600	110053	11.6	290498	2.64	larger	0.0265468	0.0480326	0.0522836	0.0567701	0.0642521	0.0764103	0.123833	0.182917	0.233245	0.332021	0.429308	0.546225	0.654571	0.691234	0.740645	0.795984	0.809564	0.840542	0.860997	0.878254	0.887505	0.911584	0.925275	0.969728	1
PF3D7_0934700	62530.3	9.04	165181	2.64	larger	0.0446076	0.106838	0.177415	0.240242	0.30377	0.373531	0.401681	0.4542	0.498012	0.551503	0.596756	0.651923	0.687666	0.713984	0.763887	0.792003	0.816254	0.842398	0.863662	0.888789	0.908747	0.931355	0.956708	0.978264	1
PF3D7_1361100	106617	11.45	281983	2.64	larger	0.0285029	0.040847	0.0445818	0.0445818	0.0445818	0.0774412	0.11827	0.190177	0.294085	0.410083	0.477713	0.526944	0.548628	0.557622	0.585832	0.602816	0.61382	0.657853	0.674688	0.6979	0.717036	0.749208	0.814837	0.900054	1
PF3D7_0417200	71690.8	9.61	189833	2.65	larger	0	0	0	0	0	0.0556196	0.143152	0.212667	0.401786	0.562401	0.780271	0.853282	0.8688	0.8688	0.8688	0.8688	0.8688	0.889549	0.889549	0.889549	0.889549	0.906228	0.956549	0.971929	1
PF3D7_0719900	402448	20.64	1.06558e+06	2.65	larger	0.0291386	0.0291386	0.0291386	0.0291386	0.049607	0.0594724	0.0594724	0.0691649	0.0691649	0.0691649	0.0789028	0.0789028	0.0789028	0.0789028	0.116087	0.142814	0.184921	0.315663	0.416968	0.435038	0.537072	0.584495	0.725354	0.900641	1
PF3D7_1240600	261440	17.07	694340	2.66	larger	0.027106	0.0448899	0.0673855	0.0852466	0.0986028	0.107585	0.117642	0.129344	0.140574	0.158405	0.198584	0.240523	0.289519	0.330531	0.37288	0.427943	0.494094	0.577774	0.632127	0.700963	0.759739	0.81882	0.895236	0.953845	1
PF3D7_0731600	93225.1	10.83	248446	2.67	larger	0.0242846	0.0433437	0.0738797	0.119277	0.171655	0.233162	0.279811	0.331251	0.395447	0.454341	0.50948	0.560548	0.609116	0.651475	0.701369	0.747516	0.783242	0.821409	0.855163	0.886626	0.911699	0.932783	0.957769	0.980172	1
PF3D7_1008000	282051	17.71	754168	2.67	larger	0.0256836	0.0534915	0.114068	0.156562	0.183836	0.200965	0.220473	0.228887	0.228887	0.228887	0.251759	0.273829	0.312081	0.328761	0.369814	0.404126	0.438802	0.52535	0.560249	0.631284	0.709226	0.810014	0.905433	0.962827	1
PF3D7_1142300	215845	15.72	576740	2.67	larger	0.0404054	0.0534422	0.0619132	0.065931	0.071522	0.071522	0.071522	0.071522	0.071522	0.079431	0.114407	0.171614	0.274029	0.352544	0.436858	0.524121	0.57287	0.636404	0.691552	0.741675	0.787908	0.840767	0.900967	0.949565	1
PF3D7_1355100	105607	11.46	282191	2.67	larger	0	0	0.00600662	0.00937749	0.0164254	0.0334104	0.0645926	0.100933	0.162663	0.249736	0.428055	0.58567	0.74984	0.826202	0.91854	0.945922	0.95772	0.971243	0.977463	0.980574	0.980574	0.987821	0.989363	0.995577	1
PF3D7_0223500	246936	16.72	662253	2.68	larger	0.0263569	0.0487045	0.0702604	0.0881186	0.106661	0.119127	0.130247	0.146156	0.161054	0.180057	0.221998	0.269642	0.317758	0.36303	0.411462	0.459487	0.516025	0.58302	0.645677	0.703886	0.761396	0.819717	0.888732	0.948646	1
PF3D7_0500800	168186	14.1	450962	2.68	larger	0.0417886	0.0882496	0.133722	0.179118	0.227794	0.272203	0.297168	0.324296	0.348432	0.372355	0.404295	0.437675	0.466123	0.49701	0.526815	0.562278	0.596049	0.637009	0.680685	0.733321	0.787297	0.838053	0.895529	0.949758	1
PF3D7_0304200	61253.3	9.03	164773	2.69	larger	0.0326103	0.0903609	0.159573	0.230632	0.290704	0.348994	0.378271	0.46385	0.498881	0.539894	0.582767	0.628572	0.66617	0.683673	0.735826	0.793383	0.839344	0.863029	0.891488	0.911916	0.928459	0.946822	0.963089	0.983165	1
PF3D7_0617400	274620	17.54	737737	2.69	larger	0	0.00254006	0.00528944	0.01631	0.021422	0.021422	0.0227066	0.0300908	0.0438453	0.0751386	0.115051	0.166728	0.216427	0.28442	0.339478	0.399413	0.46519	0.530234	0.596751	0.651701	0.717149	0.78497	0.87322	0.953505	1
PF3D7_0721000	420152	21.17	1.12937e+06	2.69	larger	0	0	0	0	0	0	0	0.00393863	0.00393863	0.00393863	0.0078957	0.0078957	0.0196251	0.0429154	0.104359	0.176508	0.235974	0.27832	0.333012	0.398735	0.471701	0.63342	0.784948	0.904854	1
PF3D7_1221000	270901	17.44	728751	2.69	larger	0.105856	0.187525	0.238353	0.282177	0.302044	0.317346	0.321798	0.326536	0.330354	0.347056	0.360584	0.381328	0.401552	0.404081	0.428205	0.457539	0.480894	0.524292	0.580823	0.658127	0.746082	0.84292	0.923075	0.977195	1
PF3D7_1373500	252252	16.91	679338	2.69	larger	0.0227561	0.0401544	0.0570902	0.0725086	0.0854888	0.0955217	0.105122	0.116706	0.131904	0.149736	0.192432	0.238162	0.286874	0.343023	0.395964	0.442698	0.505931	0.576825	0.644027	0.698672	0.760475	0.819424	0.893531	0.951521	1
PF3D7_0212500	477552	22.45	1.28866e+06	2.7	larger	0.00442652	0.00797392	0.0093012	0.0106564	0.0116009	0.0120562	0.0120562	0.0120562	0.0129033	0.014236	0.0194297	0.0301046	0.04245	0.0520672	0.0732138	0.094189	0.115519	0.150449	0.198613	0.257095	0.330761	0.428128	0.588078	0.783797	1
PF3D7_0610800	75767.1	9.94	204603	2.7	larger	0	0	0	0.00619998	0.00619998	0.0325058	0.0947858	0.197975	0.338234	0.511095	0.675536	0.760836	0.801976	0.806582	0.824288	0.835475	0.842148	0.847064	0.855742	0.865127	0.865127	0.901027	0.922001	0.957158	1
PF3D7_0516000	129054	12.59	349225	2.71	larger	0.0277189	0.0729081	0.0912548	0.103067	0.129634	0.145291	0.154582	0.162497	0.182768	0.236967	0.340359	0.447924	0.536088	0.566425	0.641032	0.709571	0.746042	0.824802	0.850975	0.887833	0.912317	0.937744	0.960194	0.976919	1
PF3D7_0530200	59750.7	8.95	161722	2.71	larger	0.0375821	0.088252	0.16723	0.255215	0.315587	0.39442	0.443826	0.472951	0.501338	0.535435	0.570297	0.610687	0.650555	0.723054	0.760805	0.791505	0.817853	0.839677	0.869056	0.894371	0.913237	0.935852	0.954335	0.980273	1
PF3D7_0712900	248785	16.85	674597	2.71	larger	0.0265584	0.0488487	0.0686144	0.087669	0.102818	0.114527	0.125732	0.139691	0.152672	0.169326	0.212264	0.259141	0.306955	0.35741	0.403223	0.453197	0.508011	0.573867	0.634189	0.692931	0.751447	0.807712	0.879576	0.938428	1
PF3D7_0820000	246594	16.77	667358	2.71	larger	0.00330119	0.00475275	0.00672905	0.00783814	0.0089976	0.0101153	0.0101153	0.0123115	0.0143912	0.0149366	0.0219552	0.0369839	0.0908835	0.184446	0.341387	0.441241	0.517205	0.584863	0.645597	0.693115	0.763443	0.829928	0.920276	0.972018	1
PF3D7_1250500	18415.3	5.32	49979.2	2.71	larger	0.135862	0.315816	0.387025	0.454573	0.490274	0.520477	0.547996	0.547996	0.604199	0.663147	0.74966	0.74966	0.779637	0.779637	0.857179	0.910959	0.934975	0.975056	1	1	1	1	1	1	1
PF3D7_1244200	111801	11.85	304356	2.72	larger	0	0	0	0	0	0	0	0	0.0305973	0.103984	0.300911	0.536059	0.744479	0.849311	0.883913	0.896551	0.900974	0.905608	0.917247	0.917247	0.925409	0.93797	0.952315	0.979609	1
PF3D7_0626300	52622.8	8.5	143706	2.73	larger	0	0.0106704	0.0350728	0.0942454	0.180144	0.266793	0.30991	0.44262	0.55818	0.65926	0.74419	0.905024	0.9245	0.9245	0.959931	0.959931	0.959931	0.959931	0.959931	0.959931	0.959931	0.968247	0.968247	0.968247	1
PF3D7_1026800	29837.3	6.6	81327.2	2.73	larger	0.0702444	0.178559	0.265147	0.346578	0.40638	0.461053	0.525656	0.551292	0.572568	0.579775	0.601612	0.60934	0.617616	0.627992	0.639242	0.651431	0.663427	0.680823	0.700261	0.729006	0.772783	0.819677	0.88483	0.954013	1
PF3D7_1446900	44654.7	7.9	121760	2.73	larger	0.0577611	0.129419	0.212524	0.301472	0.38423	0.422532	0.475564	0.50286	0.535197	0.568705	0.611002	0.650314	0.696327	0.720452	0.754958	0.795739	0.827258	0.862445	0.883481	0.912812	0.929419	0.95279	0.972377	0.985748	1
PF3D7_0815200	99899.7	11.3	273630	2.74	larger	0.00277148	0.00277148	0.00277148	0.0122557	0.0254961	0.0666625	0.102143	0.141936	0.223614	0.325063	0.461201	0.590017	0.654547	0.693425	0.744003	0.78664	0.802352	0.813083	0.830397	0.834281	0.855725	0.880674	0.906784	0.959393	1
PF3D7_1100100	245961	16.83	672729	2.74	larger	0.0262327	0.0462892	0.0677966	0.0855707	0.100534	0.1121	0.123605	0.137828	0.153097	0.172016	0.21376	0.259497	0.303427	0.352486	0.399825	0.447688	0.510475	0.575207	0.636179	0.694972	0.755695	0.81577	0.887794	0.949909	1
PF3D7_1364400	386087	20.58	1.0593e+06	2.74	larger	0.0299632	0.0577723	0.0745449	0.0937183	0.104106	0.112689	0.117344	0.120893	0.124304	0.1257	0.134752	0.151663	0.162652	0.170584	0.188589	0.211677	0.249656	0.308249	0.37065	0.423661	0.554676	0.673613	0.810674	0.933666	1
PF3D7_0426000	245970	16.86	675238	2.75	larger	0.0300064	0.0543208	0.0777486	0.099878	0.117128	0.131075	0.146231	0.161577	0.177601	0.197923	0.233367	0.275269	0.321439	0.360096	0.403825	0.446644	0.508618	0.584681	0.6405	0.700493	0.758578	0.816049	0.893486	0.949457	1
PF3D7_0730200	100317	11.34	275859	2.75	larger	0	0	0	0.00970715	0.0281521	0.0559072	0.0559072	0.0559072	0.113983	0.285326	0.447344	0.601366	0.631133	0.631133	0.659867	0.694749	0.707157	0.738219	0.751107	0.759058	0.77198	0.815756	0.875	0.939042	1
PF3D7_0115700	250480	17.04	691543	2.76	larger	0.00936523	0.0234675	0.0396246	0.0568911	0.0634496	0.0707112	0.0754857	0.0892134	0.104654	0.124406	0.166129	0.216523	0.260656	0.307987	0.360716	0.439311	0.497325	0.564061	0.633426	0.703737	0.763582	0.826781	0.911515	0.96772	1
PF3D7_0308100	202018	15.48	556939	2.76	larger	0.049799	0.049799	0.049799	0.049799	0.049799	0.0830117	0.0830117	0.0830117	0.206616	0.206616	0.236181	0.267821	0.332032	0.362729	0.456617	0.546595	0.688352	0.819396	0.846825	0.877241	0.904744	0.904744	0.940373	0.940373	1
PF3D7_0721100	29231.5	6.58	80616.2	2.76	larger	0.0524927	0.0985979	0.17056	0.252556	0.361415	0.463414	0.526795	0.617422	0.697362	0.744393	0.778188	0.804964	0.823467	0.844948	0.857776	0.871607	0.885405	0.898502	0.911404	0.927691	0.941019	0.954761	0.968865	0.983979	1
PF3D7_1326500	252464	17.09	695691	2.76	larger	0.177843	0.239411	0.286085	0.353437	0.359305	0.370617	0.386822	0.397936	0.397936	0.42014	0.425175	0.434892	0.446119	0.446119	0.46113	0.486525	0.49552	0.548061	0.583801	0.654643	0.687888	0.736311	0.784394	0.854989	1
PF3D7_1345800	118845	12.24	327788	2.76	larger	0.0185738	0.0218307	0.027743	0.0314756	0.0340771	0.035331	0.035331	0.035331	0.0633293	0.149053	0.275962	0.46849	0.598538	0.677426	0.747859	0.780568	0.818396	0.858219	0.888425	0.908723	0.921589	0.938351	0.960289	0.984688	1
PF3D7_0724700	420410	21.46	1.16416e+06	2.77	larger	0.00642761	0.0092113	0.011738	0.0128014	0.0161367	0.0172084	0.0187436	0.0187436	0.0198653	0.0261641	0.0281759	0.0281759	0.0313669	0.0354705	0.0429929	0.0526162	0.0629303	0.141363	0.247447	0.324596	0.422161	0.59083	0.782758	0.941317	1
PF3D7_1147300	158799	13.94	439185	2.77	larger	0.0510317	0.0965702	0.120213	0.132938	0.14305	0.149259	0.162193	0.182058	0.226922	0.266724	0.344367	0.409654	0.459375	0.502777	0.554736	0.594451	0.624819	0.66385	0.707517	0.766006	0.833504	0.887846	0.927882	0.968134	1
PF3D7_1417800	111427	11.92	308810	2.77	larger	0	0	0	0.00309863	0.00439051	0.00586714	0.00765102	0.019886	0.0749946	0.158261	0.333663	0.513853	0.692391	0.824099	0.906625	0.94022	0.947698	0.958396	0.962733	0.965014	0.969341	0.974999	0.98394	0.992285	1
PF3D7_1467600	236787	16.64	655543	2.77	larger	0.036446	0.0881049	0.132789	0.174024	0.206742	0.230781	0.246934	0.262681	0.277048	0.296446	0.316355	0.345261	0.364568	0.396487	0.443225	0.474452	0.514288	0.551006	0.599417	0.672534	0.76373	0.828152	0.894046	0.945127	1
PF3D7_0415300	159461	13.99	442947	2.78	larger	0	0	0	0	0	0	0	0.000963541	0.00826333	0.0695205	0.184213	0.34292	0.462677	0.500424	0.546442	0.571153	0.597541	0.635812	0.670602	0.709843	0.755766	0.816551	0.877415	0.960713	1
PF3D7_0304900	20824.8	5.69	58039.7	2.79	larger	0	0.0387322	0.1188	0.227536	0.386303	0.551942	0.653976	0.7743	0.815183	0.854676	0.916235	0.936035	0.981196	0.981196	0.981196	0.981196	0.981196	0.981196	0.981196	0.981196	0.99074	1	1	1	1
PF3D7_0833500	255615	17.27	712937	2.79	larger	0.00688868	0.0183801	0.0264079	0.0316239	0.0426801	0.0501102	0.0545136	0.0625913	0.0768317	0.0933539	0.140703	0.190075	0.234069	0.293272	0.34539	0.414894	0.47928	0.555571	0.629256	0.69529	0.762165	0.824537	0.89537	0.958749	1
PF3D7_0417300	95427.1	11.19	267582	2.8	larger	0.0543219	0.0884556	0.125054	0.171394	0.207866	0.246169	0.291706	0.328131	0.378205	0.429875	0.487667	0.552623	0.60094	0.648922	0.689016	0.729737	0.761467	0.799164	0.827579	0.862016	0.892963	0.921733	0.954261	0.980976	1
PF3D7_1231900	130695	12.86	366293	2.8	larger	0	0	0	0	0	0	0	0.0206628	0.0206628	0.0206628	0.15579	0.340381	0.52607	0.545508	0.642777	0.681031	0.697753	0.753572	0.753572	0.792094	0.830338	0.830338	0.962242	0.962242	1
PF3D7_1255200	255257	17.3	715799	2.8	larger	0.00189176	0.00516893	0.00665622	0.00916018	0.0117779	0.0160316	0.0196462	0.0259065	0.0401397	0.0580155	0.106997	0.164138	0.215102	0.264162	0.334707	0.401849	0.473436	0.561318	0.640224	0.719495	0.779209	0.839911	0.912173	0.967131	1
PF3D7_1347700	65998.5	9.5	185008	2.8	larger	0	0.0465135	0.0465135	0.0465135	0.088136	0.176912	0.277519	0.354606	0.463559	0.536078	0.609355	0.645078	0.682206	0.689422	0.704134	0.711234	0.711234	0.711234	0.719081	0.741335	0.769728	0.786383	0.850809	0.948481	1
PF3D7_1359000	394340	20.95	1.10267e+06	2.8	larger	0	0	0	0.000341613	0.00249439	0.00374573	0.0051759	0.00721959	0.0138141	0.0191833	0.0298218	0.0461857	0.0592699	0.0708353	0.0938052	0.123164	0.158708	0.217868	0.28661	0.377855	0.50619	0.663163	0.809848	0.943203	1
PF3D7_0827300	100876	11.49	283988	2.82	larger	0.0103035	0.0192281	0.0192281	0.0192281	0.0192281	0.0192281	0.0192281	0.0259795	0.0483568	0.135531	0.42264	0.580933	0.644661	0.657817	0.693133	0.699383	0.702617	0.710566	0.743868	0.77919	0.8005	0.826203	0.874407	0.961226	1
PF3D7_0910100	139088	13.26	392793	2.82	larger	0	0	0.0160263	0.0275065	0.0384136	0.0931217	0.11776	0.143263	0.183508	0.217396	0.301775	0.416199	0.493093	0.519289	0.576163	0.609113	0.623787	0.643645	0.68937	0.702047	0.729914	0.791592	0.850613	0.941243	1
PF3D7_1000100	252173	17.25	710544	2.82	larger	0.0235233	0.0399165	0.0572437	0.0745919	0.0881147	0.0990486	0.11093	0.12479	0.141683	0.163975	0.205654	0.247475	0.291602	0.333341	0.374398	0.423913	0.484282	0.548203	0.617099	0.687646	0.749977	0.810213	0.880832	0.942743	1
PF3D7_1034900	104102	11.66	293559	2.82	larger	0.0104562	0.018976	0.0271321	0.0449206	0.0755094	0.129181	0.170601	0.219454	0.299059	0.379344	0.461368	0.520023	0.558914	0.578756	0.603885	0.631399	0.641764	0.663072	0.686508	0.725594	0.753959	0.813536	0.869927	0.941422	1
PF3D7_1240900	258314	17.45	730081	2.83	larger	0.00432179	0.0119231	0.0204553	0.0309875	0.0448604	0.0515286	0.0578166	0.0665145	0.077746	0.09633	0.135946	0.180872	0.223381	0.274772	0.32877	0.390893	0.462039	0.54559	0.614881	0.689678	0.755177	0.820122	0.89632	0.960192	1
PF3D7_1253400	93806.4	11.16	265816	2.83	larger	0.00454093	0.00883309	0.0241288	0.0789634	0.148566	0.218394	0.27246	0.312166	0.364037	0.440813	0.492763	0.538831	0.562269	0.580272	0.611008	0.644608	0.669979	0.708488	0.734236	0.769425	0.804644	0.843028	0.908142	0.953129	1
PF3D7_0712000	260797	17.57	741407	2.84	larger	0.00764996	0.0120674	0.0220913	0.0288416	0.0358986	0.0484351	0.0533073	0.0584042	0.0721505	0.0887716	0.133468	0.173519	0.2128	0.246482	0.313021	0.381969	0.451386	0.536114	0.60279	0.680029	0.746023	0.817832	0.90022	0.9617	1
PF3D7_1237100	333978	19.6	948502	2.84	larger	0.0176055	0.0370855	0.041746	0.0525496	0.0607524	0.0647061	0.0647061	0.0685904	0.0733034	0.0810196	0.105656	0.146191	0.202578	0.23677	0.273493	0.307197	0.354099	0.410998	0.469339	0.520464	0.589022	0.708913	0.809737	0.933641	1
PF3D7_1435300	353121	20.1	1.00374e+06	2.84	larger	0	0.218792	0.218792	0.218792	0.218792	0.218792	0.218792	0.311062	0.311062	0.311062	0.311062	0.311062	0.399423	0.492428	0.492428	0.492428	0.492428	0.492428	0.492428	0.492428	0.570197	0.570197	0.771699	0.956459	1
PF3D7_0206300	365510	20.43	1.04216e+06	2.85	larger	0.00357945	0.00357945	0.00357945	0.00357945	0.00357945	0.00357945	0.00357945	0.00357945	0.00469001	0.00469001	0.00469001	0.0155018	0.0212402	0.0291203	0.0751091	0.120941	0.166193	0.25263	0.329251	0.446633	0.569464	0.728238	0.846545	0.942788	1
PF3D7_0526700	93547.4	11.18	267146	2.86	larger	0.0345656	0.0703982	0.112897	0.167054	0.219828	0.267723	0.325664	0.378075	0.4103	0.447236	0.483912	0.572411	0.643764	0.68928	0.746929	0.797765	0.830906	0.863693	0.887298	0.911744	0.93281	0.94643	0.963956	0.988637	1
PF3D7_1007200	67405.9	9.68	192988	2.86	larger	0	0	0	0	0.0958962	0.185713	0.277474	0.305173	0.387147	0.55264	0.608298	0.662014	0.717978	0.717978	0.717978	0.743618	0.743618	0.743618	0.771955	0.771955	0.771955	0.771955	0.858043	0.913507	1
PF3D7_0215000	102083	11.65	292820	2.87	larger	0.0120183	0.0228168	0.0412145	0.072358	0.115888	0.162643	0.204489	0.250113	0.31385	0.37874	0.454568	0.524937	0.575303	0.628527	0.680177	0.76011	0.811	0.858887	0.891334	0.918108	0.939837	0.955284	0.970861	0.98881	1
PF3D7_1003600	32633.7	7.03	93812	2.87	larger	0.170933	0.254672	0.320195	0.394257	0.445291	0.482618	0.498805	0.533923	0.587145	0.611255	0.649584	0.687577	0.730701	0.760841	0.790396	0.807816	0.830776	0.854071	0.874462	0.902828	0.916122	0.930999	0.953286	0.984121	1
PF3D7_1219300	255357	17.48	732106	2.87	larger	0.00763246	0.0168879	0.018088	0.0211187	0.0253432	0.0287756	0.0322231	0.0352742	0.0468776	0.074725	0.111352	0.165711	0.218317	0.263282	0.324552	0.384841	0.453407	0.55134	0.629526	0.686242	0.752725	0.818643	0.892163	0.947557	1
PF3D7_0630300	344390	20	992517	2.88	larger	0.0106776	0.0119988	0.0119988	0.0132644	0.0132644	0.0132644	0.0132644	0.0132644	0.0331412	0.0678868	0.125118	0.17062	0.225901	0.244908	0.273568	0.315601	0.335034	0.392265	0.442342	0.500145	0.599465	0.730542	0.855388	0.940762	1
PF3D7_0808600	256398	17.58	742158	2.89	larger	0	0	0	0.00271356	0.00555037	0.0101601	0.0140773	0.018175	0.0254103	0.0441102	0.0908416	0.143904	0.188984	0.240977	0.308066	0.383289	0.449283	0.536478	0.61988	0.698697	0.763076	0.824123	0.905933	0.962802	1
PF3D7_1229100	248144	17.33	718362	2.89	larger	0.00218771	0.00218771	0.00325718	0.00385047	0.00416403	0.00461122	0.00485292	0.0064983	0.0215929	0.0515766	0.0981471	0.160149	0.211266	0.258097	0.336537	0.409409	0.475939	0.548919	0.626455	0.699481	0.762646	0.826479	0.885219	0.949406	1
PF3D7_1429800	159871	14.25	461844	2.89	larger	0.00233869	0.00663215	0.0114917	0.0208441	0.0254091	0.0338872	0.0404361	0.0467968	0.0590445	0.081502	0.136936	0.240758	0.358648	0.476996	0.569001	0.631987	0.674397	0.717977	0.74814	0.781773	0.813495	0.849829	0.897861	0.952226	1
PF3D7_0323100	184345	15.22	535568	2.91	larger	0.00293792	0.00396335	0.00396335	0.00643834	0.00643834	0.00643834	0.00643834	0.00643834	0.0204359	0.0505705	0.127243	0.262312	0.350517	0.419599	0.487227	0.546322	0.588213	0.650005	0.695109	0.74321	0.793001	0.849345	0.906479	0.959928	1
PF3D7_1037600	102811	11.75	298718	2.91	larger	0	0	0	0	0	0	0	0	0	0.0447478	0.275182	0.575362	0.775429	0.810748	0.82449	0.838098	0.844175	0.854317	0.874622	0.874622	0.88095	0.897256	0.950868	0.958385	1
PF3D7_1133900	146252	13.74	425098	2.91	larger	0	0	0	0.000331813	0.000727049	0.00773965	0.0181031	0.0443048	0.105302	0.186255	0.282566	0.39057	0.471542	0.510196	0.561231	0.609247	0.658276	0.705146	0.742555	0.789309	0.83568	0.884392	0.931445	0.973249	1
PF3D7_0700100	255912	17.65	748266	2.92	larger	0.0112842	0.0255602	0.0329436	0.0402614	0.0470858	0.0539614	0.0587948	0.0638885	0.0699921	0.0843709	0.129406	0.171266	0.220694	0.27089	0.322177	0.386778	0.456889	0.523667	0.59237	0.672547	0.747531	0.807749	0.897543	0.959242	1
PF3D7_1233900	123149	12.76	359688	2.92	larger	0.09029	0.155524	0.203311	0.237806	0.260695	0.282289	0.30114	0.321126	0.354507	0.377094	0.419898	0.475425	0.507916	0.526889	0.562232	0.609239	0.644177	0.685141	0.718536	0.751437	0.794233	0.842495	0.883218	0.950222	1
PF3D7_1452000	249331	17.43	727736	2.92	larger	0.0095359	0.021975	0.0278935	0.0353936	0.0429308	0.0500175	0.0526732	0.0564811	0.0616586	0.0689168	0.093841	0.140828	0.188614	0.230513	0.314864	0.395457	0.468713	0.54156	0.61103	0.685798	0.757976	0.829068	0.894458	0.962403	1
PF3D7_1464600	170374	14.73	497611	2.92	larger	0.00123147	0.0019032	0.00262182	0.00287921	0.00287921	0.0039639	0.00813959	0.0223263	0.0605413	0.115404	0.197591	0.290407	0.370518	0.445037	0.520463	0.588092	0.643694	0.700735	0.756812	0.802233	0.854201	0.891642	0.934565	0.970532	1
PF3D7_0500100	251253	17.52	736631	2.93	larger	0.0105931	0.0206981	0.0289952	0.0376396	0.0428593	0.0463694	0.0509006	0.0562975	0.0661479	0.0792599	0.121473	0.171874	0.227354	0.270924	0.327218	0.386541	0.458448	0.537817	0.608387	0.674646	0.746565	0.809116	0.884105	0.946644	1
PF3D7_0937800	258508	17.73	756546	2.93	larger	0	0.0152828	0.0197832	0.0334063	0.0374755	0.0440877	0.0497065	0.059438	0.0779136	0.0990098	0.135447	0.18332	0.221136	0.260239	0.307931	0.375145	0.438869	0.522403	0.591548	0.669642	0.736991	0.803582	0.886616	0.955948	1
PF3D7_0413100	263576	17.92	774677	2.94	larger	0	0	0.00484017	0.00484017	0.0069699	0.00902289	0.0100932	0.0100932	0.0256129	0.039667	0.0704988	0.119617	0.165527	0.209168	0.275791	0.332963	0.399667	0.508867	0.60631	0.689726	0.744092	0.809418	0.88295	0.946881	1
PF3D7_1426700	133875	13.27	393411	2.94	larger	0	0.00532764	0.00532764	0.00532764	0.00532764	0.00839151	0.0201627	0.0418053	0.0912399	0.18467	0.272484	0.414892	0.485661	0.538202	0.578029	0.633834	0.663945	0.692954	0.719951	0.776512	0.814564	0.871157	0.889925	0.952438	1
PF3D7_0421300	248817	17.5	734185	2.95	larger	0	0.00319449	0.00601661	0.00845739	0.0161124	0.0214886	0.0272531	0.0376149	0.0526333	0.0748586	0.124794	0.179552	0.221067	0.282449	0.334576	0.395574	0.460183	0.54018	0.619347	0.696126	0.757788	0.826823	0.901931	0.960985	1
PF3D7_0913300	75799.1	10.33	223448	2.95	larger	0	0.00358078	0.00358078	0.00358078	0.00358078	0.0128764	0.0279485	0.0577454	0.170616	0.429131	0.643093	0.824844	0.888525	0.906727	0.92608	0.945929	0.948121	0.961817	0.968648	0.968648	0.973214	0.973214	0.980724	0.98564	1
PF3D7_1457900	419132	22.05	1.23797e+06	2.95	larger	0.0189273	0.0189273	0.0263675	0.0326306	0.0326306	0.0326306	0.0326306	0.0326306	0.0326306	0.0387897	0.0387897	0.0387897	0.0387897	0.0387897	0.0441911	0.0441911	0.0441911	0.0567547	0.118617	0.205322	0.281053	0.488537	0.701587	0.875044	1
PF3D7_0619300	433440	22.39	1.28128e+06	2.96	larger	0.0291486	0.0291486	0.0291486	0.0484394	0.0484394	0.0484394	0.0484394	0.0484394	0.0484394	0.0484394	0.0484394	0.0484394	0.0677337	0.0677337	0.086052	0.086052	0.086052	0.086052	0.102107	0.119911	0.201977	0.39426	0.663794	0.880722	1
PF3D7_1013500	164048	14.56	484883	2.96	larger	0.0238666	0.0238666	0.0474258	0.068489	0.068489	0.068489	0.0705954	0.0747649	0.0747649	0.0747649	0.081958	0.0888987	0.19107	0.358044	0.611257	0.712901	0.740373	0.757691	0.794394	0.822796	0.854546	0.893444	0.92279	0.97545	1
PF3D7_1309900	27095.3	6.57	80309	2.96	larger	0.120485	0.197214	0.254416	0.34027	0.425688	0.478151	0.516745	0.532924	0.563568	0.579638	0.579638	0.579638	0.595983	0.595983	0.595983	0.595983	0.635265	0.646192	0.646192	0.646192	0.774267	0.827192	0.946804	0.992365	1
PF3D7_0524000	127272	13.04	378081	2.97	larger	0.00115667	0.00296704	0.00403211	0.00980919	0.034887	0.094985	0.153757	0.226472	0.296563	0.364847	0.432006	0.473902	0.498999	0.523228	0.563904	0.604807	0.640408	0.677285	0.71418	0.759952	0.805867	0.859149	0.909773	0.960878	1
PF3D7_0707500	194286	15.72	576207	2.97	larger	0	0	0	0	0	0	0.00182797	0.00379914	0.024994	0.0746676	0.167973	0.273503	0.355935	0.400793	0.456263	0.517251	0.557549	0.639704	0.706602	0.768643	0.832785	0.881396	0.924504	0.973288	1
PF3D7_0823300	170810	14.85	507125	2.97	larger	0.0865702	0.137889	0.161922	0.17552	0.189869	0.194851	0.200645	0.207397	0.214025	0.230735	0.268012	0.32885	0.388554	0.454786	0.507807	0.555649	0.594824	0.645255	0.6913	0.739662	0.799393	0.857186	0.909989	0.96427	1
PF3D7_1211600	350367	20.42	1.04025e+06	2.97	larger	0.0537561	0.0816931	0.0901457	0.0972609	0.104699	0.104699	0.104699	0.104699	0.104699	0.106462	0.106462	0.112621	0.144645	0.151746	0.179359	0.217798	0.240603	0.28458	0.328992	0.429065	0.598807	0.758927	0.87699	0.945431	1
PF3D7_0412900	261684	17.97	779691	2.98	larger	0	0	0.00507873	0.00507873	0.00731344	0.00946761	0.0105907	0.0105907	0.0228668	0.0376137	0.0678387	0.113625	0.157744	0.203537	0.263667	0.323656	0.39162	0.503344	0.598088	0.685614	0.74266	0.809475	0.886632	0.949872	1
PF3D7_0831200	114031	12.45	340297	2.98	larger	0	0.0213673	0.0213673	0.0729394	0.0729394	0.146668	0.146668	0.146668	0.243089	0.323991	0.397793	0.472889	0.533531	0.533531	0.586743	0.679007	0.698519	0.739776	0.774011	0.816252	0.850578	0.905993	0.943628	0.964016	1
PF3D7_0911400	147132	13.93	438885	2.98	larger	0	0.062651	0.13429	0.270203	0.270203	0.270203	0.270203	0.270203	0.270203	0.329507	0.383605	0.383605	0.443922	0.504104	0.504104	0.558209	0.808705	0.849029	0.849029	0.849029	1	1	1	1	1
PF3D7_0606700	176834	15.14	529855	3	larger	0	0	0.00100188	0.00545273	0.00736614	0.0103037	0.0145876	0.0191119	0.0289684	0.0500894	0.109403	0.208378	0.31252	0.395544	0.489009	0.565312	0.612809	0.667419	0.712496	0.756116	0.796524	0.839095	0.890493	0.949417	1
PF3D7_1369600	107831	12.17	323718	3	larger	0	0	0	0.00440831	0.019624	0.0337974	0.0766987	0.144846	0.252609	0.35122	0.437758	0.494534	0.525819	0.525819	0.529158	0.535603	0.550208	0.617056	0.744021	0.8198	0.8641	0.919075	0.959432	0.981545	1
PF3D7_0512400	28501.3	6.76	85838.5	3.01	larger	0.0550025	0.113491	0.200282	0.28487	0.304488	0.342311	0.549073	0.586233	0.690706	0.727615	0.778119	0.810607	0.810607	0.845565	0.895752	0.946987	0.979827	0.979827	0.979827	0.979827	0.979827	1	1	1	1
PF3D7_1462100	161095	14.58	486626	3.02	larger	0	0	0	0	0	0	0	0	0.0236282	0.0862349	0.132036	0.221099	0.330986	0.41805	0.558428	0.692523	0.739953	0.839155	0.880365	0.880365	0.922843	0.922843	0.949907	0.956262	1
PF3D7_0711700	250853	17.77	760570	3.03	larger	0.00533981	0.0177846	0.0261808	0.0261808	0.028028	0.0315893	0.0325177	0.0325177	0.0443219	0.0608358	0.0977783	0.13988	0.193654	0.23715	0.286853	0.354254	0.432713	0.5197	0.601207	0.672661	0.741615	0.804935	0.891785	0.959495	1
PF3D7_0913600	147773	14.05	447335	3.03	larger	0	0	0	0	0.0274389	0.0274389	0.0274389	0.0410871	0.0549301	0.0549301	0.0549301	0.105324	0.443862	0.492755	0.63772	0.896751	0.896751	0.949401	0.975986	0.975986	0.975986	0.975986	1	1	1
PF3D7_0319000	217882	16.72	662709	3.04	larger	0	0	0	0	0	0	0	0.00112501	0.00518207	0.01582	0.0481407	0.107387	0.192929	0.250936	0.336805	0.448448	0.519884	0.620058	0.687462	0.74053	0.826799	0.875214	0.922722	0.960255	1
PF3D7_1021900	267222	18.31	813094	3.04	larger	0.0741069	0.128421	0.173205	0.207509	0.231674	0.255013	0.268813	0.280204	0.288919	0.301718	0.32191	0.342417	0.361003	0.375982	0.398841	0.423995	0.452187	0.486184	0.531175	0.591268	0.661407	0.737208	0.836911	0.935753	1
PF3D7_1248700	231173	17.16	702805	3.04	larger	0.100969	0.158506	0.205764	0.241158	0.271444	0.293788	0.305976	0.318734	0.329303	0.335809	0.357921	0.380715	0.407564	0.419847	0.445639	0.469571	0.494197	0.529918	0.565399	0.629096	0.707157	0.783456	0.866859	0.944897	1
PF3D7_1338500	87309.4	11.15	265213	3.04	larger	0.0393555	0.0496578	0.068453	0.0965746	0.178463	0.250035	0.276491	0.323134	0.373885	0.430833	0.48911	0.563763	0.612322	0.637173	0.668819	0.710466	0.755768	0.807442	0.862697	0.900681	0.92026	0.938072	0.963366	0.978214	1
PF3D7_1408200	200672	16.12	610032	3.04	larger	0.0283092	0.0597391	0.0707683	0.0723296	0.0723296	0.0723296	0.0723296	0.0800585	0.0896651	0.0958065	0.119921	0.166902	0.233318	0.298549	0.413435	0.49397	0.544501	0.610498	0.659642	0.724524	0.802872	0.879769	0.934434	0.983331	1
PF3D7_0420900	250766	17.82	765247	3.05	larger	0	0	0.00583656	0.0138296	0.0189659	0.0302478	0.0373402	0.0447594	0.0542607	0.0699909	0.111337	0.156417	0.19678	0.246464	0.309211	0.365022	0.422719	0.516752	0.59319	0.660503	0.716013	0.80535	0.894019	0.955433	1
PF3D7_0525800	34319	7.4	105112	3.06	larger	0.114148	0.212195	0.272123	0.338793	0.383783	0.428755	0.481897	0.527444	0.553331	0.583856	0.618131	0.652395	0.689315	0.73705	0.771625	0.80675	0.829571	0.852356	0.88382	0.904649	0.92328	0.946894	0.965491	0.986867	1
PF3D7_0820500	98499.4	11.79	301124	3.06	larger	0.111821	0.194275	0.261746	0.305015	0.34383	0.376849	0.395004	0.415693	0.424961	0.442399	0.468767	0.508264	0.556919	0.596159	0.647085	0.683834	0.731126	0.771837	0.811921	0.844047	0.873338	0.908508	0.938293	0.975221	1
PF3D7_1123000	292728	19.11	895986	3.06	larger	0.0656791	0.121711	0.159361	0.181436	0.196054	0.2021	0.206552	0.210393	0.210393	0.211347	0.216756	0.223563	0.234234	0.239008	0.267953	0.317793	0.353272	0.419593	0.489176	0.586309	0.690787	0.791342	0.886117	0.963509	1
PF3D7_1146700	95514.5	11.63	291950	3.06	larger	0.128505	0.239812	0.239812	0.239812	0.239812	0.239812	0.373862	0.373862	0.453601	0.453601	0.453601	0.527218	0.527218	0.691302	0.764646	0.920532	0.920532	0.920532	0.920532	0.920532	0.920532	0.920532	0.920532	0.920532	1
PF3D7_1302000	36509.7	7.6	111608	3.06	larger	0.0753363	0.170428	0.249854	0.325948	0.394048	0.451262	0.48105	0.512815	0.549708	0.593855	0.630843	0.673582	0.713261	0.762724	0.793147	0.822146	0.84105	0.860132	0.88291	0.900333	0.920769	0.940688	0.95647	0.97979	1
PF3D7_0802200	25147.6	6.45	77146.1	3.07	larger	0.0922729	0.170365	0.279003	0.354674	0.428052	0.476794	0.528329	0.566315	0.584863	0.60018	0.636225	0.643831	0.649337	0.659866	0.667177	0.685199	0.698604	0.716481	0.734987	0.753832	0.793645	0.823314	0.876668	0.9362	1
PF3D7_0914500	204528	16.34	628787	3.07	larger	0	0.122561	0.122561	0.122561	0.122561	0.122561	0.16555	0.16555	0.187501	0.1991	0.243388	0.283918	0.307333	0.329139	0.39379	0.47871	0.541888	0.541888	0.585085	0.654772	0.674308	0.712219	0.780367	0.822433	1
PF3D7_1209400	91794.7	11.44	281553	3.07	larger	0.0710254	0.103663	0.154684	0.201903	0.233335	0.257351	0.292523	0.356774	0.394481	0.4199	0.469166	0.53846	0.611438	0.650151	0.702398	0.736367	0.764298	0.812679	0.851193	0.885243	0.903798	0.93058	0.961632	0.979843	1
PF3D7_1457400	370777	21.24	1.13688e+06	3.07	larger	0	0	0	0	0	0	0.020844	0.020844	0.020844	0.043169	0.043169	0.0628202	0.0628202	0.0628202	0.149051	0.169419	0.212494	0.325733	0.40951	0.40951	0.449255	0.663183	0.733039	0.85963	1
PF3D7_0615800	141052	13.87	434696	3.08	larger	0	0	0.0302876	0.0302876	0.0302876	0.0302876	0.0550172	0.0550172	0.11973	0.146216	0.19454	0.220397	0.406165	0.513681	0.608941	0.730285	0.730285	0.856352	0.878768	0.906426	0.906426	0.928234	0.952877	0.952877	1
PF3D7_0830800	248324	17.82	765010	3.08	larger	0	0	0	0	0.0534785	0.0534785	0.100447	0.177695	0.177695	0.177695	0.223585	0.223585	0.223585	0.223585	0.223585	0.361272	0.458333	0.509183	0.509183	0.603607	0.603607	0.645026	0.904542	0.95525	1
PF3D7_0712600	251519	17.93	776135	3.09	larger	0	0	0.00411103	0.00411103	0.00411103	0.00411103	0.00502014	0.00502014	0.0165795	0.0276462	0.0650367	0.109914	0.15356	0.209967	0.269538	0.332369	0.408579	0.50649	0.576918	0.656471	0.727024	0.800215	0.890733	0.955485	1
PF3D7_0806300	197510	16.13	611198	3.09	larger	0	0	0	0.0129963	0.0238332	0.0238332	0.0292795	0.0292795	0.0292795	0.0394734	0.0879934	0.152761	0.266269	0.304889	0.387154	0.489857	0.566139	0.663178	0.697687	0.727465	0.808709	0.825495	0.891885	0.931062	1
PF3D7_1300100	247245	17.8	763017	3.09	larger	0	0.0031608	0.00437815	0.00503817	0.00503817	0.00556868	0.00681196	0.00864935	0.0145724	0.0262224	0.0663156	0.120475	0.175394	0.224427	0.285431	0.353855	0.431128	0.517344	0.593794	0.664181	0.742048	0.808006	0.889181	0.953875	1
PF3D7_1303500	225940	17.12	699282	3.09	larger	0.034577	0.06488	0.0729142	0.0792347	0.0891672	0.0965358	0.1003	0.103766	0.112038	0.123341	0.148833	0.195377	0.23725	0.27344	0.332755	0.425567	0.490509	0.566876	0.642899	0.712833	0.777409	0.83579	0.888382	0.965456	1
PF3D7_1422700	140430	13.87	434516	3.09	larger	0.0118725	0.0217236	0.0321379	0.0508966	0.0756689	0.105633	0.134057	0.17084	0.208675	0.252416	0.299948	0.352114	0.41652	0.512453	0.623979	0.716811	0.783186	0.828462	0.859428	0.887176	0.912008	0.938323	0.963771	0.9849	1
PF3D7_0727800	224933	17.1	697339	3.1	larger	0.00413396	0.00490079	0.0052905	0.00637672	0.00637672	0.00658377	0.00772132	0.0129978	0.0261779	0.0529957	0.109936	0.176157	0.247555	0.314106	0.372113	0.435988	0.493204	0.559058	0.631907	0.694379	0.75381	0.812856	0.881223	0.94859	1
PF3D7_1326300	62844.1	9.72	194538	3.1	larger	0.0716797	0.126687	0.177342	0.226874	0.276833	0.352843	0.391005	0.435426	0.475744	0.509608	0.541312	0.573364	0.599872	0.616476	0.644072	0.668686	0.695507	0.721876	0.750064	0.788175	0.823252	0.865627	0.91235	0.966133	1
PF3D7_1466200	355715	20.96	1.10341e+06	3.1	larger	0.0296261	0.0738062	0.110048	0.131775	0.148273	0.164175	0.16987	0.16987	0.16987	0.16987	0.16987	0.181233	0.185178	0.188853	0.200092	0.207323	0.207323	0.240121	0.2798	0.331185	0.507406	0.645427	0.78487	0.933722	1
PF3D7_0412700	255963	18.15	797234	3.11	larger	0	0	0	0	0	0.00213454	0.00324741	0.00534454	0.0166399	0.0374853	0.0800766	0.124446	0.165824	0.204154	0.258071	0.323419	0.388754	0.487441	0.572274	0.657269	0.73393	0.799575	0.891353	0.96071	1
PF3D7_0800100	241318	17.66	749313	3.11	larger	0	0.00145144	0.00145144	0.00256042	0.00371978	0.0062663	0.0104863	0.0168689	0.0323035	0.0549516	0.0953647	0.145709	0.189274	0.233838	0.298856	0.370821	0.443387	0.529619	0.612234	0.681601	0.75411	0.823754	0.892746	0.956234	1
PF3D7_1225200	138058	13.8	429322	3.11	larger	0.0263949	0.0590473	0.0652829	0.0704315	0.0755409	0.0770756	0.078474	0.0799818	0.0814098	0.0881551	0.147944	0.259339	0.404686	0.524349	0.614568	0.685834	0.725972	0.764011	0.79302	0.815361	0.855917	0.895899	0.938773	0.980054	1
PF3D7_1359900	249602	17.93	775441	3.11	larger	0.0418339	0.0735724	0.0790678	0.0825372	0.0825372	0.0825372	0.0825372	0.0859723	0.0859723	0.0939419	0.12448	0.165377	0.207212	0.230217	0.290293	0.358562	0.417594	0.506526	0.597655	0.68214	0.744623	0.813142	0.870851	0.947519	1
PF3D7_0818900	73868.5	10.47	230223	3.12	larger	0.0103312	0.0227994	0.0524465	0.107399	0.168738	0.230116	0.293997	0.360926	0.415837	0.468945	0.535185	0.580378	0.618636	0.651707	0.668967	0.709947	0.742736	0.781476	0.820947	0.856211	0.883624	0.906089	0.933905	0.97197	1
PF3D7_1329300	66469.5	10	207510	3.12	larger	0	0	0	0	0	0	0.0326911	0.0913246	0.262126	0.500451	0.724932	0.878541	0.941347	0.946562	0.969759	0.979861	0.979861	0.985477	0.985477	0.990936	0.990936	0.993946	1	1	1
PF3D7_1200100	248466	17.94	776906	3.13	larger	0	0.000903082	0.00254247	0.00478759	0.00623029	0.00857467	0.0109293	0.0130133	0.0176229	0.0332452	0.0583165	0.0951733	0.169775	0.218252	0.280593	0.343945	0.417863	0.505093	0.59332	0.653441	0.737756	0.812351	0.891318	0.956492	1
PF3D7_1241200	276359	18.81	863980	3.13	larger	0.004768	0.00589743	0.00658086	0.00831107	0.00921322	0.00921322	0.00947732	0.0112148	0.0188677	0.0333073	0.0697442	0.121538	0.176647	0.226902	0.280016	0.343367	0.3984	0.457321	0.510274	0.565321	0.632183	0.706225	0.788808	0.907839	1
PF3D7_1321700	100882	12.04	315633	3.13	larger	0.0467015	0.0894696	0.131797	0.17211	0.228069	0.274755	0.315731	0.353895	0.382138	0.42265	0.472064	0.499222	0.519129	0.540061	0.569281	0.604593	0.636654	0.666097	0.701342	0.736903	0.780405	0.831584	0.897547	0.965084	1
PF3D7_0910900	63904.6	9.85	200782	3.14	larger	0	0	0.00556553	0.0747218	0.0956784	0.153211	0.214054	0.267748	0.378115	0.520973	0.668443	0.759873	0.838557	0.838557	0.863616	0.86782	0.880463	0.903916	0.907815	0.926085	0.938963	0.960415	0.979118	0.983327	1
PF3D7_1252800	74705.6	10.56	234578	3.14	larger	0.14335	0.185587	0.330747	0.371208	0.371208	0.371208	0.451705	0.451705	0.451705	0.451705	0.538556	0.538556	0.538556	0.538556	0.538556	0.538556	0.569172	0.633331	0.666018	0.666018	0.719878	0.798267	0.85732	0.915307	1
PF3D7_0412400	250623	18.07	789601	3.15	larger	0	0	0.00495135	0.00495135	0.00495135	0.00495135	0.00686478	0.00892811	0.0128361	0.0271818	0.0748986	0.116946	0.167645	0.209517	0.263999	0.332275	0.401874	0.494111	0.577201	0.648635	0.725971	0.791663	0.885084	0.95952	1
PF3D7_1215300	11142.9	4.55	35052.8	3.15	larger	0.0777343	0.173362	0.289137	0.419782	0.566121	0.698051	0.803066	0.88545	0.918829	0.949661	0.976878	0.982275	0.990814	0.993137	0.993843	0.99484	0.99558	0.996181	0.996827	0.997538	0.998155	0.998748	0.999088	0.999541	1
PF3D7_1124300	62295.5	9.78	197381	3.17	larger	0.0378899	0.0829076	0.124765	0.174983	0.242738	0.311806	0.356891	0.423704	0.470705	0.508314	0.569292	0.611431	0.653031	0.679533	0.703988	0.731985	0.759379	0.782909	0.821502	0.85085	0.875696	0.913112	0.94224	0.979882	1
PF3D7_0724000	234339	17.65	748508	3.19	larger	0	0	0	0	0	0	0.0142375	0.0142375	0.0433157	0.0585648	0.0739894	0.129144	0.173251	0.232055	0.361875	0.459859	0.459859	0.521793	0.521793	0.521793	0.590297	0.661302	0.813483	0.916761	1
PF3D7_0402200	265446	18.66	848466	3.2	larger	0.102769	0.102769	0.102769	0.102769	0.102769	0.102769	0.102769	0.102769	0.20241	0.269293	0.269293	0.269293	0.333779	0.333779	0.398363	0.398363	0.462887	0.462887	0.519491	0.582262	0.644579	0.644579	0.865163	1	1
PF3D7_0420700	247456	18.1	792687	3.2	larger	0	0	0	0.0090309	0.0148341	0.0242643	0.0322776	0.0406602	0.0513951	0.0650632	0.108746	0.151947	0.192288	0.245839	0.296373	0.349417	0.404482	0.493118	0.5605	0.633992	0.701341	0.78058	0.883302	0.953206	1
PF3D7_1140400	18589.6	5.75	59528.2	3.2	larger	0.1657	0.262452	0.356812	0.438418	0.47796	0.507325	0.518459	0.549083	0.563986	0.590095	0.622022	0.661461	0.713072	0.767001	0.793978	0.822856	0.854915	0.871671	0.897357	0.904692	0.928313	0.950428	0.971138	0.991652	1
PF3D7_1420700	112505	12.77	360344	3.2	larger	0.0124131	0.0235912	0.0391801	0.0608898	0.0843417	0.109618	0.131577	0.168676	0.218553	0.284507	0.360186	0.452859	0.514347	0.583831	0.66772	0.72926	0.779848	0.819138	0.856158	0.883802	0.906855	0.928939	0.953106	0.973436	1
PF3D7_0520900	53804.2	9.21	172527	3.21	larger	0.0403897	0.0844706	0.145189	0.208284	0.258719	0.334957	0.41142	0.446106	0.492695	0.526984	0.567299	0.597484	0.62025	0.631903	0.648093	0.66837	0.688118	0.712499	0.737263	0.763648	0.787774	0.825892	0.887052	0.941813	1
PF3D7_0705400	94177.7	11.82	302547	3.21	larger	0	0	0.00163454	0.00163454	0.00163454	0.00605188	0.0161585	0.0436104	0.103116	0.193153	0.353355	0.533198	0.675923	0.79035	0.889598	0.928318	0.940357	0.958684	0.964658	0.965928	0.973155	0.976497	0.987483	0.991574	1
PF3D7_0730500	329264	20.57	1.0584e+06	3.21	larger	0.145959	0.205705	0.238633	0.252492	0.274225	0.295175	0.295175	0.295175	0.295175	0.298608	0.311041	0.324346	0.324346	0.324346	0.337506	0.337506	0.363803	0.37307	0.414692	0.44883	0.537837	0.653728	0.821443	0.926843	1
PF3D7_1004200	357849	21.35	1.15011e+06	3.21	larger	0	0	0	0	0	0	0.00371616	0.00371616	0.00964574	0.00964574	0.00964574	0.0201562	0.0201562	0.0201562	0.0494918	0.130318	0.163942	0.242208	0.299472	0.374654	0.444521	0.604708	0.761576	0.914542	1
PF3D7_1406600	155926	14.76	500316	3.21	larger	0.00163846	0.02019	0.0360167	0.0524356	0.0703224	0.0906007	0.10746	0.130986	0.164283	0.199228	0.258747	0.327897	0.386164	0.441135	0.518173	0.581933	0.635947	0.692327	0.742018	0.790871	0.83717	0.885361	0.930272	0.971791	1
PF3D7_0105400	16016.5	5.4	51552.7	3.22	larger	0.0822932	0.208694	0.303413	0.373816	0.474148	0.539496	0.567759	0.610157	0.610157	0.619431	0.619431	0.637401	0.656122	0.690991	0.715205	0.757731	0.780228	0.798835	0.848951	0.875837	0.924227	0.939383	0.958064	0.97488	1
PF3D7_0514800	107305	12.53	345334	3.22	larger	0	0	0	0	0	0	0	0	0.0687926	0.197059	0.431075	0.431075	0.561532	0.561532	0.561532	0.561532	0.561532	0.561532	0.561532	0.561532	0.561532	0.561532	0.821879	0.939061	1
PF3D7_0802600	269373	18.83	866812	3.22	larger	0	0	0	0	0	0	0	0	0.00202395	0.00202395	0.0149073	0.0540769	0.105918	0.15216	0.196315	0.271076	0.327143	0.429005	0.514206	0.593699	0.671614	0.771542	0.855741	0.94762	1
PF3D7_1351000	220966	17.25	710758	3.22	larger	0.01542	0.0518186	0.0921827	0.136974	0.162427	0.197236	0.217193	0.224747	0.233441	0.238316	0.260728	0.293393	0.332231	0.363345	0.403541	0.446763	0.485022	0.545369	0.597016	0.655536	0.72798	0.80837	0.886788	0.957387	1
PF3D7_1317600	73819.9	10.64	238674	3.23	larger	0.0173178	0.0173178	0.0173178	0.0230483	0.0230483	0.0345981	0.0466414	0.0523151	0.1947	0.349779	0.585482	0.740244	0.791232	0.829357	0.850124	0.891587	0.896178	0.934496	0.939265	0.956323	0.975451	0.984731	0.989974	0.989974	1
PF3D7_0513200	331924	20.71	1.07466e+06	3.24	larger	0	0	0	0	0	0	0	0.000546816	0.000546816	0.000546816	0.00423066	0.0154781	0.0449973	0.0589231	0.0943346	0.135878	0.183108	0.27278	0.346094	0.420671	0.531722	0.661532	0.811316	0.93924	1
PF3D7_0706100	184075	15.97	597025	3.24	larger	0	0	0	0	0.0031399	0.0031399	0.0031399	0.0031399	0.0313008	0.0859536	0.153899	0.215113	0.300666	0.323246	0.392191	0.503774	0.579322	0.685332	0.746621	0.804871	0.853474	0.881021	0.945968	0.968113	1
PF3D7_1475100	185792	16.05	604248	3.25	larger	0	0	0	0	0.063579	0.063579	0.151371	0.21462	0.21462	0.21462	0.269177	0.321821	0.379483	0.379483	0.494985	0.494985	0.592447	0.714443	0.714443	0.714443	0.714443	0.763685	0.885077	1	1
PF3D7_0205500	15103.9	5.29	49220	3.26	larger	0.0549141	0.140806	0.237163	0.348327	0.458566	0.603408	0.683533	0.793651	0.831048	0.888824	0.939032	0.96058	0.972143	0.976638	0.992874	0.997273	0.997273	0.998887	0.998887	1	1	1	1	1	1
PF3D7_0323600	80643.1	11.11	263084	3.26	larger	0	0	0	0	0	0	0	0	0.0152189	0.119033	0.457104	0.861235	0.925328	0.985801	0.985801	0.985801	0.985801	0.985801	0.985801	0.985801	0.985801	0.985801	0.985801	0.985801	1
PF3D7_0706000	145416	14.42	474150	3.26	larger	0	0.00116494	0.00316678	0.00986244	0.0141033	0.0204848	0.0314632	0.0459188	0.0649572	0.114449	0.18748	0.290721	0.375696	0.462213	0.552834	0.622825	0.649682	0.704663	0.761088	0.789226	0.826059	0.857931	0.893762	0.943725	1
PF3D7_1008700	49718.9	8.96	162139	3.26	larger	0.0351011	0.0933608	0.171234	0.259796	0.328333	0.389359	0.431316	0.467391	0.50125	0.534093	0.586398	0.630311	0.661923	0.692131	0.721612	0.74818	0.771605	0.794172	0.820813	0.845324	0.872856	0.902181	0.933311	0.969663	1
PF3D7_1230700	90692	11.7	295800	3.26	larger	0.0608456	0.101526	0.154703	0.181148	0.218716	0.240891	0.255423	0.306012	0.357042	0.396679	0.465885	0.514763	0.529604	0.529604	0.547845	0.552459	0.562009	0.582203	0.603149	0.623301	0.640926	0.677536	0.773825	0.893421	1
PF3D7_1411900	39024.7	8.05	127381	3.26	larger	0	0.121083	0.261863	0.378101	0.43202	0.46667	0.498239	0.498239	0.530478	0.530478	0.5459	0.656562	0.689162	0.705175	0.737825	0.768674	0.768674	0.802852	0.86319	0.912577	0.94127	0.969109	0.969109	1	1
PF3D7_1472900	41691.2	8.29	135931	3.26	larger	0.0536431	0.113649	0.202876	0.278927	0.336234	0.398681	0.44719	0.485517	0.535497	0.546378	0.584643	0.636663	0.654016	0.671063	0.701708	0.735044	0.761746	0.769023	0.793654	0.832337	0.851862	0.908943	0.931471	0.978641	1
PF3D7_0211500	148458	14.56	485061	3.27	larger	0	0	0	0.00958457	0.00958457	0.0210374	0.0210374	0.0359892	0.0359892	0.0785115	0.160574	0.317149	0.390847	0.445047	0.542656	0.628833	0.654699	0.702679	0.771687	0.833607	0.868735	0.912623	0.940523	0.987138	1
PF3D7_0313800	79871.5	11.07	261384	3.27	larger	0	0.00232171	0.0161435	0.0502824	0.119281	0.187729	0.245489	0.306034	0.374264	0.441343	0.496761	0.540356	0.568599	0.58027	0.6088	0.663367	0.709473	0.761997	0.818234	0.848736	0.8849	0.914413	0.943596	0.980773	1
PF3D7_0421100	248605	18.31	813514	3.27	larger	0	0	0.00876076	0.00876076	0.00876076	0.0131668	0.0165524	0.0165524	0.0165524	0.0292577	0.0644963	0.108774	0.147999	0.172531	0.246349	0.29985	0.363054	0.472343	0.561196	0.640665	0.694784	0.781213	0.886092	0.954401	1
PF3D7_0113100	192228	16.36	630470	3.28	larger	0	0	0	0	0	0	0	0	0	0.00754304	0.0681199	0.199661	0.257401	0.314122	0.357494	0.469119	0.555781	0.581095	0.668119	0.878885	0.878885	0.927983	0.941913	0.985774	1
PF3D7_1366600	65747.7	10.18	215980	3.28	larger	0.00989334	0.0395693	0.0774239	0.124421	0.177418	0.231652	0.288367	0.350777	0.39912	0.489538	0.548703	0.598224	0.627209	0.650226	0.676652	0.722593	0.759404	0.795688	0.826962	0.858886	0.886354	0.920716	0.943296	0.972818	1
PF3D7_1343700	83612.6	11.33	275398	3.29	larger	0.0253897	0.0426912	0.0528418	0.0561227	0.064365	0.0880447	0.127786	0.188641	0.270513	0.360135	0.473159	0.553649	0.598224	0.615323	0.660191	0.708723	0.737073	0.773678	0.814315	0.848149	0.867385	0.894752	0.929724	0.967652	1
PF3D7_0404900	43060.6	8.45	142041	3.3	larger	0.0697061	0.154798	0.226035	0.301836	0.353713	0.408837	0.447967	0.485813	0.517144	0.550336	0.599045	0.648426	0.699727	0.751345	0.796002	0.833875	0.871678	0.906449	0.931152	0.949569	0.961285	0.972023	0.983239	0.993241	1
PF3D7_1412600	57206	9.59	188808	3.3	larger	0	0	0	0	0.0153171	0.0153171	0.0271239	0.103514	0.380823	0.583346	0.8562	0.987138	1	1	1	1	1	1	1	1	1	1	1	1	1
PF3D7_1039600	32614.7	7.48	107851	3.31	larger	0	0.00429456	0.0600764	0.151205	0.317518	0.400834	0.474044	0.527869	0.570503	0.619564	0.663988	0.691767	0.695687	0.734189	0.74204	0.787422	0.822718	0.855591	0.889087	0.935298	0.946661	0.962242	0.975649	0.996137	1
PF3D7_0101400	32449.6	7.48	107851	3.32	larger	0	0.00429456	0.0600764	0.151205	0.317518	0.400834	0.474044	0.527869	0.570503	0.619564	0.663988	0.691767	0.695687	0.734189	0.74204	0.787422	0.822718	0.855591	0.889087	0.935298	0.946661	0.962242	0.975649	0.996137	1
PF3D7_0816000	56473.5	9.56	187391	3.32	larger	0	0.0289141	0.0642146	0.152568	0.214227	0.285004	0.342567	0.388001	0.461281	0.530853	0.614735	0.679173	0.704389	0.723175	0.732751	0.764905	0.768946	0.815967	0.838771	0.872395	0.889226	0.921818	0.958301	0.982356	1
PF3D7_0937200	40777.6	8.28	135583	3.32	larger	0.0480286	0.156982	0.245432	0.294739	0.372815	0.451137	0.4718	0.491924	0.520732	0.553059	0.6033	0.643016	0.702019	0.714229	0.74986	0.791278	0.829009	0.859571	0.900125	0.938466	0.943936	0.949243	0.969413	0.982407	1
PF3D7_1145100	124291	13.55	412296	3.32	larger	0.00490891	0.0129021	0.0251655	0.0480492	0.0597523	0.102382	0.129699	0.150501	0.184516	0.221286	0.276891	0.366744	0.463098	0.530018	0.601782	0.649816	0.678178	0.714396	0.748661	0.778867	0.810327	0.854196	0.901082	0.955427	1
PF3D7_1361000	85497.2	11.48	283527	3.32	larger	0	0	0	0	0	0	0	0	0.0052776	0.110448	0.356016	0.655704	0.796219	0.875234	0.896615	0.906932	0.906932	0.925751	0.93512	0.93512	0.93512	0.93512	0.96461	0.980304	1
PF3D7_0512300	31286.9	7.37	104282	3.33	larger	0	0	0	0.148621	0.2985	0.350493	0.452078	0.581071	0.791199	0.80398	0.952905	1	1	1	1	1	1	1	1	1	1	1	1	1	1
PF3D7_0809100	240961	18.19	801862	3.33	larger	0.0013029	0.00355996	0.0107303	0.0107303	0.0107303	0.0115992	0.0123909	0.0123909	0.024518	0.0372631	0.0746816	0.117089	0.170075	0.204495	0.270042	0.337372	0.398747	0.485141	0.561482	0.627757	0.709164	0.78258	0.886065	0.958453	1
PF3D7_1124700	35020.7	7.74	116573	3.33	larger	0.0179241	0.0310532	0.0510329	0.0935861	0.168827	0.276056	0.386918	0.538822	0.650909	0.776331	0.844114	0.882533	0.903826	0.917996	0.92914	0.938863	0.95088	0.957885	0.964866	0.972353	0.977261	0.982847	0.987437	0.994333	1
PF3D7_1325100	49351.5	9.02	164375	3.33	larger	0.0510019	0.108298	0.172584	0.2378	0.287603	0.347031	0.392976	0.441652	0.499217	0.543672	0.59742	0.639844	0.67968	0.708559	0.73861	0.76884	0.797811	0.824704	0.848725	0.879551	0.900967	0.926204	0.957443	0.980338	1
PF3D7_1420600	59878.1	9.82	199462	3.33	larger	0.0222795	0.032701	0.032701	0.032701	0.043188	0.0753928	0.0984187	0.176267	0.355559	0.530753	0.735585	0.879171	0.956564	0.961236	0.970324	0.970324	0.975083	0.975083	0.975083	0.975083	0.975083	0.979144	1	1	1
PF3D7_1223000	16018	5.49	53538.3	3.34	larger	0	0.157644	0.221633	0.388098	0.455878	0.546537	0.6013	0.639806	0.675374	0.69417	0.74892	0.798176	0.798176	0.798176	0.929039	0.929039	0.974634	1	1	1	1	1	1	1	1
PF3D7_1146800	375182	22.21	1.25824e+06	3.35	larger	0	0.0260997	0.0260997	0.0575968	0.0838603	0.11388	0.11388	0.11388	0.137435	0.174587	0.174587	0.220451	0.245578	0.268977	0.290643	0.290643	0.330903	0.347701	0.347701	0.370887	0.393906	0.447918	0.692354	0.966286	1
PF3D7_1363000	144043	14.53	482436	3.35	larger	0	0.0706362	0.185323	0.185323	0.26631	0.26631	0.302033	0.337388	0.355318	0.388749	0.422566	0.451993	0.451993	0.451993	0.542911	0.603912	0.668416	0.691147	0.782167	0.879828	0.908197	0.963248	1	1	1
PF3D7_0615400	322999	20.8	1.08471e+06	3.36	larger	0.0483262	0.0793429	0.110132	0.121232	0.131088	0.135104	0.136123	0.138319	0.141439	0.14253	0.147062	0.158365	0.168176	0.173489	0.194066	0.216216	0.245414	0.28329	0.345594	0.43198	0.517015	0.635171	0.751221	0.887753	1
PF3D7_1008500	154652	15.02	520341	3.36	larger	0.0223887	0.0422055	0.0617725	0.0844956	0.0947167	0.112555	0.125923	0.137889	0.160898	0.184632	0.254132	0.314265	0.368104	0.424416	0.498572	0.560734	0.610835	0.679856	0.736279	0.78455	0.821158	0.876025	0.908066	0.968885	1
PF3D7_1219600	179021	16.01	600911	3.36	larger	0.000499415	0.000499415	0.000499415	0.000499415	0.000499415	0.000499415	0.000678465	0.00405254	0.019909	0.0515976	0.0993905	0.163461	0.243876	0.322413	0.40836	0.498974	0.583586	0.659951	0.727738	0.78757	0.835601	0.879194	0.930551	0.974811	1
PF3D7_1231400	228817	17.89	771777	3.37	larger	0.106219	0.106219	0.106219	0.135895	0.16064	0.16064	0.16064	0.16064	0.16064	0.16064	0.16064	0.251533	0.273975	0.340114	0.430021	0.430021	0.430021	0.508733	0.532708	0.598244	0.748123	0.792732	0.895089	0.988941	1
PF3D7_0608700	61494.1	10	207701	3.38	larger	0.018901	0.0323377	0.0664234	0.138611	0.21281	0.296246	0.353656	0.402366	0.449496	0.499856	0.565723	0.629634	0.66747	0.685551	0.716071	0.732815	0.757134	0.780127	0.802658	0.82704	0.850781	0.879294	0.923273	0.970447	1
PF3D7_0703000	220317	17.63	747027	3.39	larger	0.012038	0.0198582	0.0220979	0.0220979	0.0220979	0.0244778	0.0265707	0.0325859	0.046942	0.0528328	0.0746622	0.145096	0.209486	0.262489	0.357866	0.412089	0.461766	0.522201	0.566018	0.613215	0.677839	0.740622	0.823119	0.910548	1
PF3D7_0933000	88871.8	11.8	301481	3.39	larger	0.108532	0.22058	0.292092	0.348904	0.389518	0.426723	0.435807	0.445452	0.45352	0.462229	0.483409	0.504227	0.527965	0.558603	0.604871	0.653118	0.702073	0.749244	0.794043	0.837316	0.87503	0.91466	0.950012	0.983281	1
PF3D7_1474500	83697.7	11.49	283838	3.39	larger	0.0425677	0.078753	0.121522	0.163203	0.214008	0.26222	0.300038	0.34448	0.388638	0.436521	0.478335	0.522911	0.554284	0.574428	0.601132	0.624732	0.636684	0.670572	0.700603	0.742398	0.792619	0.844501	0.896755	0.96358	1
PF3D7_1014300	282953	19.73	962991	3.4	larger	0.14444	0.269549	0.269549	0.269549	0.269549	0.269549	0.298805	0.298805	0.298805	0.298805	0.298805	0.298805	0.298805	0.328483	0.328483	0.328483	0.328483	0.392401	0.392401	0.539439	0.539439	0.788101	0.851702	0.972126	1
PF3D7_1039000	107557	12.86	366114	3.4	larger	0.0178005	0.0308341	0.068572	0.131211	0.165937	0.206174	0.24636	0.278729	0.329469	0.388875	0.427301	0.473419	0.504442	0.515415	0.542097	0.590114	0.611164	0.660237	0.71874	0.747453	0.774968	0.820235	0.885147	0.945545	1
PF3D7_0416900	289516	19.95	986806	3.41	larger	0	0	0	0	0	0	0.00116478	0.00116478	0.00116478	0.00336154	0.00336154	0.00336154	0.00336154	0.00336154	0.00757189	0.0156563	0.0584737	0.239726	0.382667	0.506639	0.610128	0.787963	0.910754	0.96961	1
PF3D7_0104200	53592.8	9.47	183433	3.42	larger	0.0663411	0.142444	0.212576	0.279083	0.338863	0.389853	0.41829	0.449164	0.483911	0.518393	0.568055	0.611389	0.658583	0.693787	0.737962	0.779175	0.813524	0.844918	0.874405	0.898796	0.91684	0.933423	0.954319	0.979803	1
PF3D7_0811400	71323.6	10.74	243793	3.42	larger	0	0	0	0	0	0.00559209	0.0594714	0.105005	0.211828	0.40155	0.53499	0.647474	0.671438	0.687129	0.717293	0.737422	0.769186	0.79511	0.814084	0.824904	0.84733	0.88618	0.942944	0.980417	1
PF3D7_1309300	86436.4	11.69	295481	3.42	larger	0.0487186	0.0846391	0.123909	0.137615	0.153225	0.171782	0.188361	0.204508	0.237869	0.275761	0.388419	0.549576	0.669319	0.750392	0.798417	0.836194	0.862217	0.885056	0.904782	0.915522	0.928677	0.942463	0.958329	0.985398	1
PF3D7_0728000	37796.3	8.12	129809	3.43	larger	0	0	0.0102297	0.0649481	0.142355	0.235079	0.356794	0.488528	0.582352	0.631657	0.700496	0.717962	0.727061	0.727061	0.744338	0.761012	0.769643	0.781808	0.781808	0.790204	0.805387	0.805387	0.805387	0.875837	1
PF3D7_0924000	151356	15.01	519317	3.43	larger	0.0933506	0.118619	0.124504	0.131326	0.13521	0.142379	0.144331	0.149298	0.167879	0.189255	0.243895	0.323017	0.390456	0.430174	0.499544	0.545679	0.594983	0.644834	0.687225	0.734623	0.791712	0.848376	0.917906	0.973196	1
PF3D7_1015900	48647.3	9.08	166859	3.43	larger	0.00795392	0.0132447	0.0258922	0.0497288	0.0993021	0.163303	0.243139	0.352588	0.489936	0.619417	0.72283	0.790866	0.828473	0.845911	0.866283	0.881459	0.892588	0.906897	0.916986	0.927983	0.937522	0.950245	0.969335	0.986183	1
PF3D7_1363100	124675	13.78	428167	3.43	larger	0	0	0	0	0	0	0	0	0	0	0	0.0199947	0.329216	0.548151	0.75118	0.8637	0.88346	0.939166	0.939166	0.977611	0.977611	1	1	1	1
PF3D7_0916400	305139	20.51	1.05073e+06	3.44	larger	0.0138235	0.0206654	0.0206654	0.022304	0.022304	0.022304	0.022304	0.0229836	0.0229836	0.0229836	0.0255836	0.0339961	0.0609703	0.0980975	0.196103	0.251024	0.298307	0.347908	0.393961	0.455765	0.542712	0.675683	0.80492	0.918281	1
PF3D7_1474000	248550	18.73	855960	3.44	larger	0.00147324	0.00460643	0.0091283	0.0166906	0.0190855	0.021488	0.0225443	0.0241126	0.0302982	0.0456932	0.0775147	0.12009	0.155775	0.194633	0.252329	0.319277	0.382119	0.452523	0.517698	0.604728	0.699981	0.796819	0.876996	0.962635	1
PF3D7_1476600	110918	13.1	381941	3.44	larger	0	0	0.00770688	0.00770688	0.0158704	0.0158704	0.0365664	0.0365664	0.0823513	0.136269	0.265923	0.416713	0.490689	0.583706	0.645201	0.732211	0.801141	0.844615	0.887017	0.901093	0.935408	0.963154	0.975695	0.988009	1
PF3D7_0110600	199922	17.01	689240	3.45	larger	0.0303938	0.0519341	0.0641999	0.0767345	0.0909475	0.102282	0.114359	0.127232	0.16277	0.184235	0.236978	0.297103	0.33291	0.360202	0.409606	0.460819	0.499093	0.55989	0.615488	0.679287	0.762618	0.843052	0.896647	0.965988	1
PF3D7_0217600	203789	17.17	703203	3.45	larger	0	0	0	0	0	0	0	0	0.00362608	0.0255014	0.0906277	0.162722	0.221369	0.280547	0.343447	0.43478	0.487658	0.561675	0.616316	0.675259	0.740878	0.802885	0.874291	0.942698	1
PF3D7_0405700	280556	19.78	967872	3.45	larger	0.0748339	0.149738	0.230457	0.271049	0.311993	0.343423	0.361432	0.367608	0.367608	0.367608	0.384395	0.390383	0.390383	0.390383	0.401686	0.401686	0.401686	0.441142	0.468225	0.509172	0.536218	0.603358	0.696219	0.835928	1
PF3D7_0709600	138217	14.47	478031	3.46	larger	0	0	0.00358306	0.0139505	0.0139505	0.0139505	0.016876	0.0263402	0.0293277	0.0340398	0.0372092	0.102751	0.283445	0.439254	0.568743	0.640949	0.673935	0.698351	0.724869	0.750714	0.788981	0.818161	0.900311	0.963384	1
PF3D7_1001600	88508.3	11.88	306561	3.46	larger	0.01502	0.0341316	0.0746776	0.137719	0.181622	0.242535	0.284119	0.33052	0.371755	0.405112	0.461058	0.505081	0.5526	0.56918	0.592263	0.619009	0.645802	0.68483	0.717713	0.757658	0.797145	0.841529	0.895325	0.96049	1
PF3D7_0309500	69820.2	10.71	242280	3.47	larger	0.00482183	0.00482183	0.0124036	0.0124036	0.0124036	0.0124036	0.0124036	0.0330994	0.121177	0.321383	0.57359	0.79394	0.879387	0.908048	0.934748	0.940474	0.946529	0.95293	0.956914	0.970333	0.971665	0.971665	0.978034	0.985202	1
PF3D7_1021200	82797.7	11.54	287132	3.47	larger	0.0341251	0.0341251	0.0341251	0.0341251	0.0341251	0.0341251	0.0341251	0.0341251	0.0341251	0.0341251	0.317761	0.652228	0.830583	0.91773	0.960621	0.960621	0.960621	0.975722	0.975722	0.975722	0.975722	1	1	1	1
PF3D7_1208800	138868	14.53	482435	3.47	larger	0.0530314	0.101695	0.123857	0.139237	0.158255	0.190376	0.203409	0.21915	0.234247	0.265722	0.315598	0.377122	0.439226	0.471147	0.525791	0.568475	0.605351	0.667586	0.722571	0.767672	0.813808	0.853898	0.890068	0.95106	1
PF3D7_0310500	267066	19.43	930400	3.48	larger	0.0207527	0.0381375	0.0498634	0.0577135	0.065717	0.0703461	0.071049	0.072565	0.0804609	0.1023	0.144792	0.189083	0.224514	0.239234	0.273054	0.315249	0.341931	0.403639	0.468456	0.541281	0.618457	0.697215	0.817616	0.935509	1
PF3D7_0707200	256776	19.09	893571	3.48	larger	0.00272926	0.00272926	0.00272926	0.00272926	0.00272926	0.00272926	0.00272926	0.00363711	0.00707603	0.014744	0.0229696	0.0392766	0.0656818	0.083678	0.137939	0.22147	0.304664	0.410801	0.491154	0.590999	0.69275	0.794029	0.873724	0.958599	1
PF3D7_0714200	159431	15.45	554603	3.48	larger	0.138385	0.208211	0.279357	0.31762	0.338799	0.36107	0.390305	0.420529	0.446647	0.456628	0.468733	0.482529	0.486213	0.489767	0.494692	0.5064	0.519292	0.53154	0.563989	0.588551	0.616183	0.681617	0.757129	0.872487	1
PF3D7_0819000	157577	15.39	549454	3.49	larger	0	0	0	0.00116744	0.00116744	0.00116744	0.00116744	0.00116744	0.00116744	0.00116744	0.00348999	0.0647654	0.20356	0.332104	0.46284	0.558211	0.633285	0.71884	0.78414	0.821988	0.861203	0.904263	0.928538	0.977938	1
PF3D7_0105700	363848	22.32	1.27178e+06	3.5	larger	0.0294698	0.0462348	0.0638773	0.0737781	0.0737781	0.0937331	0.0937331	0.0963073	0.0963073	0.0963073	0.100748	0.105033	0.109985	0.114925	0.114925	0.114925	0.114925	0.179428	0.233339	0.289194	0.315195	0.453693	0.599026	0.839178	1
PF3D7_1466300	132683	14.29	464619	3.5	larger	0.00660599	0.00775382	0.00775382	0.00775382	0.00879848	0.00879848	0.0100063	0.0100063	0.0116509	0.0120822	0.015751	0.0374901	0.168554	0.43185	0.668574	0.805622	0.873761	0.91448	0.933296	0.946161	0.952669	0.962935	0.974678	0.989281	1
PF3D7_0216500	197650	17.06	693132	3.51	larger	0	0.0454436	0.0454436	0.0454436	0.0454436	0.0454436	0.0454436	0.0798211	0.112377	0.112377	0.146915	0.237082	0.270002	0.334683	0.334683	0.428138	0.49402	0.598185	0.65598	0.723681	0.752656	0.874321	0.969626	0.969626	1
PF3D7_0727200	63168.9	10.29	221426	3.51	larger	0.0228525	0.061701	0.10793	0.172192	0.221318	0.284289	0.328161	0.37885	0.430068	0.481051	0.546458	0.604359	0.65369	0.69096	0.732142	0.760079	0.784329	0.811571	0.837486	0.866234	0.889402	0.921275	0.948991	0.978458	1
PF3D7_0830500	80393.4	11.45	282042	3.51	larger	0.0708806	0.127679	0.181711	0.224287	0.265672	0.30507	0.329416	0.368767	0.39834	0.437739	0.480102	0.523952	0.565158	0.605829	0.644335	0.680335	0.711258	0.745302	0.779674	0.814143	0.850986	0.886728	0.927154	0.964176	1
PF3D7_1135100	79881.6	11.43	280596	3.51	larger	0.00238319	0.00576215	0.0210107	0.0352584	0.0794194	0.125189	0.17511	0.232552	0.316414	0.373253	0.468177	0.542578	0.582141	0.611461	0.642614	0.669096	0.683565	0.721478	0.772373	0.822916	0.858039	0.889142	0.922819	0.966698	1
PF3D7_1353300	248104	18.88	871580	3.51	larger	0.0478581	0.0729156	0.0926698	0.10622	0.114261	0.121936	0.125124	0.128051	0.130727	0.133479	0.14048	0.157265	0.173349	0.190984	0.228343	0.280951	0.348451	0.432994	0.509217	0.582394	0.658431	0.741775	0.845639	0.940035	1
PF3D7_1359400	57078.9	9.85	200450	3.51	larger	0.0184861	0.0764399	0.13157	0.202103	0.268405	0.323253	0.367843	0.418138	0.464881	0.506394	0.565971	0.617018	0.667144	0.704268	0.736838	0.769072	0.802371	0.831435	0.862471	0.892072	0.917064	0.935192	0.965302	0.98109	1
PF3D7_1227500	275949	19.82	972662	3.52	larger	0	0	0	0	0	0.088584	0.088584	0.134293	0.134293	0.134293	0.134293	0.134293	0.134293	0.134293	0.217765	0.29663	0.367065	0.367065	0.367065	0.529319	0.676026	0.912865	0.912865	1	1
PF3D7_0106300	139326	14.65	491300	3.53	larger	0.00803533	0.0130387	0.0179953	0.0254062	0.0354077	0.0520969	0.0640464	0.0891218	0.111259	0.161453	0.241808	0.313337	0.406355	0.463159	0.520218	0.585183	0.639905	0.692814	0.747071	0.794509	0.835429	0.879635	0.920583	0.961903	1
PF3D7_0207500	118761	13.65	419424	3.53	larger	0.0064805	0.014468	0.0211042	0.0297403	0.0445522	0.0667471	0.0876341	0.114945	0.157323	0.206576	0.26735	0.345484	0.445419	0.528784	0.615857	0.691954	0.752646	0.805188	0.852072	0.892158	0.920377	0.940736	0.960761	0.979034	1
PF3D7_0416400	146635	14.98	516993	3.53	larger	0	0	0	0.0020016	0.00293006	0.0118162	0.0267343	0.0506975	0.105397	0.17362	0.279382	0.360618	0.427676	0.458992	0.500833	0.542747	0.566772	0.607283	0.646773	0.706088	0.78857	0.857431	0.935061	0.980621	1
PF3D7_1369500	131290	14.27	463301	3.53	larger	0	0	0	0	0	0.00371647	0.00942782	0.0240549	0.069028	0.146286	0.227702	0.336357	0.425122	0.485803	0.5384	0.579342	0.616261	0.673385	0.724106	0.771964	0.811365	0.860105	0.914231	0.972135	1
PF3D7_1458300	183428	16.54	646737	3.53	larger	0	0	0	0	0	0.000746134	0.00230367	0.00389599	0.0126414	0.0332614	0.0964293	0.176757	0.260173	0.32203	0.39912	0.471859	0.523786	0.584012	0.645986	0.711423	0.766534	0.827134	0.897714	0.955823	1
PF3D7_0827600	203302	17.34	719000	3.54	larger	0.0516452	0.185845	0.185845	0.185845	0.185845	0.185845	0.185845	0.185845	0.185845	0.185845	0.185845	0.185845	0.250658	0.250658	0.30961	0.340935	0.423096	0.651636	0.771593	0.838236	0.838236	0.939393	0.939393	0.9701	1
PF3D7_1308200	273265	19.79	969623	3.55	larger	0.00945947	0.0223351	0.0298096	0.0361015	0.039696	0.0407528	0.0418547	0.0424	0.0478693	0.061795	0.0952322	0.147137	0.195669	0.218692	0.278583	0.319261	0.341196	0.398221	0.43882	0.516082	0.638249	0.747841	0.856167	0.949108	1
PF3D7_1408100	51660.5	9.46	183224	3.55	larger	0.0101157	0.0409251	0.0795644	0.129624	0.193815	0.259202	0.324177	0.402528	0.472586	0.531949	0.596747	0.653542	0.683085	0.706079	0.750704	0.798176	0.83238	0.867333	0.902189	0.928405	0.953487	0.96698	0.980133	0.991441	1
PF3D7_1445800	144809	14.95	514506	3.55	larger	0	0	0	0	0	0	0	0	0	0	0	0.0636597	0.18686	0.254371	0.513437	0.603311	0.679381	0.801135	0.884242	0.937737	1	1	1	1	1
PF3D7_1449900	40192.2	8.47	142707	3.55	larger	0	0	0	0	0	0.0425724	0.197723	0.406854	0.604902	0.688623	0.814689	0.924393	0.924393	0.924393	0.924393	0.924393	0.924393	0.924393	0.924393	0.924393	0.924393	0.924393	0.963044	0.963044	1
PF3D7_0409000	312304	21.02	1.11055e+06	3.56	larger	0.00401601	0.00401601	0.00700477	0.00700477	0.00700477	0.00700477	0.00700477	0.00700477	0.00840655	0.00840655	0.0134346	0.0157352	0.0157352	0.0157352	0.0347673	0.0803818	0.104983	0.188272	0.250876	0.368133	0.496639	0.684126	0.819185	0.92729	1
PF3D7_0707700	110710	13.28	393761	3.56	larger	0.0617766	0.0939415	0.131275	0.170794	0.204745	0.244842	0.284424	0.331742	0.367014	0.417558	0.458811	0.48539	0.497866	0.505539	0.527888	0.549423	0.570507	0.593119	0.625357	0.648849	0.706285	0.753945	0.823713	0.920662	1
PF3D7_0213700	17796.3	5.92	63642.7	3.58	larger	0.101669	0.203676	0.267995	0.357163	0.429714	0.505836	0.533229	0.56347	0.585563	0.597558	0.627029	0.656128	0.678693	0.697187	0.728023	0.749838	0.781735	0.811178	0.844338	0.871378	0.902716	0.934741	0.954864	0.98004	1
PF3D7_0309300	112175	13.4	402054	3.58	larger	0.0254025	0.0298298	0.0298298	0.0298298	0.031598	0.037661	0.04565	0.0635285	0.122799	0.216868	0.324832	0.420872	0.490337	0.514417	0.569582	0.601775	0.641359	0.683022	0.721758	0.759595	0.78893	0.828551	0.88538	0.949879	1
PF3D7_1128600	65741.4	10.57	235366	3.58	larger	0	0	0	0	0	0.0593537	0.0593537	0.0593537	0.0593537	0.34895	0.613127	0.72621	0.72621	0.72621	0.72621	0.780189	0.780189	0.780189	0.780189	0.780189	0.780189	0.780189	0.780189	0.896954	1
PF3D7_1303400	118551	13.72	423928	3.58	larger	0.0877255	0.16664	0.229389	0.289444	0.338694	0.378538	0.399722	0.417546	0.420001	0.427732	0.443205	0.459977	0.479737	0.507901	0.534702	0.562329	0.591276	0.622935	0.664902	0.725532	0.801721	0.873148	0.93347	0.974136	1
PF3D7_0419500	63954.9	10.45	229508	3.59	larger	0.102094	0.165579	0.210591	0.246355	0.291492	0.343536	0.39163	0.431813	0.44845	0.481071	0.522727	0.580664	0.632979	0.668111	0.726726	0.785694	0.827557	0.858529	0.883353	0.909297	0.929194	0.950887	0.97017	0.987526	1
PF3D7_0525100	76802.7	11.34	275850	3.59	larger	0.0174873	0.0480166	0.0809866	0.144799	0.221842	0.285221	0.333	0.362065	0.400939	0.442173	0.484708	0.529458	0.559769	0.582556	0.626368	0.665373	0.690691	0.722245	0.759955	0.788434	0.810351	0.835261	0.890348	0.946326	1
PF3D7_1037500	81473.9	11.64	292693	3.59	larger	0.0166983	0.0206441	0.0556558	0.124618	0.166538	0.222339	0.278649	0.325331	0.376746	0.415123	0.47031	0.516456	0.534462	0.562763	0.594395	0.651684	0.701132	0.762946	0.795719	0.838574	0.874183	0.907906	0.94123	0.970644	1
PF3D7_1200700	104555	13.02	376386	3.6	larger	0.0379492	0.0622953	0.0858707	0.13305	0.174558	0.223982	0.246682	0.27601	0.302884	0.34067	0.386044	0.434367	0.499293	0.545296	0.616483	0.672741	0.719187	0.758526	0.789983	0.819816	0.84444	0.868077	0.90515	0.939573	1
PF3D7_1206600	167186	16.02	601598	3.6	larger	0.00766456	0.0143033	0.0186618	0.0186618	0.0186618	0.0186618	0.0186618	0.0186618	0.0186618	0.0205372	0.0298855	0.0440155	0.070995	0.125581	0.310045	0.498053	0.594282	0.700895	0.764079	0.810399	0.858101	0.899403	0.937056	0.974927	1
PF3D7_0523100	61733.2	10.32	222933	3.61	larger	0.00791085	0.0153007	0.0289655	0.047727	0.0754296	0.13081	0.18369	0.250077	0.351108	0.465084	0.573967	0.672035	0.728511	0.761641	0.798195	0.830854	0.863405	0.890668	0.91283	0.933802	0.949082	0.963186	0.974791	0.990711	1
PF3D7_0815300	140137	14.84	505986	3.61	larger	0.00687605	0.00886132	0.0115643	0.0123227	0.0177431	0.023945	0.0398765	0.0582391	0.103573	0.210132	0.265584	0.347611	0.417575	0.452291	0.509224	0.53724	0.568919	0.62498	0.685238	0.754407	0.802668	0.866387	0.930787	0.979116	1
PF3D7_1237900	140854	14.88	509001	3.61	larger	0.00680996	0.0178614	0.0416085	0.0694483	0.102413	0.132284	0.141884	0.1555	0.179464	0.206788	0.259188	0.321109	0.373317	0.446141	0.507548	0.568761	0.627312	0.693824	0.755348	0.807691	0.8513	0.890662	0.924273	0.965559	1
PF3D7_1463300	63995.8	10.48	231014	3.61	larger	0	0	0	0	0	0	0	0.0154781	0.157675	0.346986	0.662653	0.927705	0.987333	0.991696	1	1	1	1	1	1	1	1	1	1	1
PF3D7_0803500	175464	16.41	635526	3.62	larger	0.0321436	0.0477696	0.0674704	0.0848231	0.0963369	0.11827	0.130036	0.137727	0.142088	0.150427	0.172651	0.202759	0.236931	0.282133	0.369947	0.465425	0.548879	0.642626	0.725185	0.784199	0.831314	0.878416	0.924934	0.971588	1
PF3D7_1223400	190326	17.02	689682	3.62	larger	0.0129718	0.0153338	0.0165288	0.0165288	0.0165288	0.0165288	0.0169147	0.0215028	0.0388675	0.0794012	0.130261	0.188609	0.249989	0.306238	0.378737	0.441886	0.498455	0.576658	0.656165	0.720141	0.77421	0.831638	0.899296	0.958924	1
PF3D7_1017600	115012	13.63	417851	3.63	larger	0.132628	0.276226	0.276226	0.283541	0.291187	0.291187	0.291187	0.298429	0.325862	0.325862	0.378355	0.444432	0.472935	0.515759	0.554882	0.554882	0.566604	0.615382	0.660638	0.759711	0.798726	0.873575	0.918591	0.960736	1
PF3D7_1218500	122678	14.01	444819	3.63	larger	0.000103911	0.000545891	0.00102879	0.00710129	0.0178145	0.0371217	0.0609624	0.0864437	0.119535	0.191235	0.2751	0.375797	0.44665	0.498706	0.585496	0.66587	0.737195	0.793746	0.834772	0.866784	0.894317	0.923795	0.950244	0.976729	1
PF3D7_1454700	52959.9	9.68	192916	3.64	larger	0.010625	0.010625	0.010625	0.010625	0.0485225	0.138913	0.262545	0.327149	0.456309	0.520531	0.568183	0.575143	0.575143	0.575143	0.575143	0.575143	0.575143	0.575143	0.575143	0.581834	0.59512	0.608784	0.742642	0.862125	1
PF3D7_1108500	35373.1	8.1	129073	3.65	larger	0.0754076	0.126689	0.185131	0.235107	0.282061	0.349501	0.403158	0.486899	0.61553	0.762304	0.880499	0.95166	0.973926	0.980106	0.985676	0.987323	0.988379	0.990188	0.992196	0.993372	0.994478	0.995775	0.997079	0.998873	1
PF3D7_1112100	296439	20.79	1.08319e+06	3.65	larger	0.0387931	0.0576819	0.0757644	0.101632	0.113186	0.115789	0.11816	0.123275	0.128119	0.128119	0.128119	0.133078	0.138245	0.145806	0.150261	0.164265	0.175374	0.228868	0.279243	0.387118	0.530556	0.683588	0.805605	0.928748	1
PF3D7_0600400	153202	15.53	561049	3.66	larger	0.0439514	0.0713309	0.103937	0.132911	0.155496	0.175313	0.194346	0.214439	0.231711	0.251485	0.299127	0.340049	0.389537	0.438713	0.477591	0.519662	0.576827	0.628672	0.671999	0.717132	0.775937	0.827468	0.883041	0.939116	1
PF3D7_1440700	87111.1	12.1	319084	3.66	larger	0	0	0	0	0	0	0	0.0128701	0.0985668	0.192903	0.346658	0.489404	0.598393	0.614176	0.683705	0.727439	0.752791	0.807115	0.847328	0.882347	0.895906	0.919587	0.944993	0.971572	1
PF3D7_0937600	151890	15.5	557984	3.67	larger	0.0400826	0.0680159	0.101281	0.130842	0.153884	0.174101	0.193519	0.214019	0.23081	0.250984	0.299589	0.339828	0.390316	0.440488	0.480152	0.520248	0.577308	0.628097	0.66968	0.715725	0.77572	0.828293	0.88499	0.940639	1
PF3D7_1031600	106624	13.23	390821	3.67	larger	0.0135977	0.0175636	0.0211632	0.0241933	0.0241933	0.0303005	0.0414291	0.0504293	0.0561115	0.0561115	0.072421	0.204662	0.432032	0.722328	0.851753	0.945237	0.979928	0.98398	0.98398	0.989573	0.989573	0.989573	0.989573	0.998584	1
PF3D7_1429900	169435	16.26	622035	3.67	larger	0.190547	0.285201	0.375321	0.397052	0.427341	0.44194	0.448591	0.452177	0.458968	0.458968	0.458968	0.462445	0.465879	0.465879	0.482759	0.495826	0.511938	0.557885	0.586975	0.617811	0.670374	0.76214	0.866364	0.929867	1
PF3D7_1211900	140173	14.97	516092	3.68	larger	0.00234751	0.00357371	0.00413372	0.00726865	0.011686	0.0202737	0.0297749	0.0448246	0.0750771	0.131982	0.182668	0.243792	0.337476	0.418922	0.502635	0.59206	0.66978	0.741301	0.799364	0.850759	0.884008	0.910939	0.944318	0.971137	1
PF3D7_1433800	325803	21.75	1.20041e+06	3.68	larger	0	0	0	0	0	0	0.0399458	0.062569	0.103361	0.103361	0.103361	0.103361	0.103361	0.143884	0.222717	0.222717	0.263992	0.33633	0.33633	0.33633	0.376193	0.540183	0.793475	0.961941	1
PF3D7_0613900	254922	19.54	941611	3.69	larger	0	0.0157827	0.0157827	0.0157827	0.0373286	0.0589428	0.0652786	0.0809551	0.0873153	0.111214	0.158017	0.186959	0.215543	0.243622	0.266525	0.321784	0.350385	0.404327	0.458202	0.536108	0.641075	0.731817	0.836111	0.955647	1
PF3D7_0628900	174640	16.51	643885	3.69	larger	0	0.0148367	0.0148367	0.0148367	0.0186005	0.0217848	0.0217848	0.0280419	0.0415592	0.061769	0.134119	0.204536	0.265771	0.343554	0.409536	0.472637	0.526334	0.616678	0.681729	0.724856	0.784934	0.837736	0.907115	0.954296	1
PF3D7_0716300	60563	10.33	223379	3.69	larger	0.0268629	0.0705331	0.114698	0.170328	0.23528	0.302569	0.346066	0.406468	0.445587	0.485536	0.529391	0.572392	0.602112	0.643335	0.682712	0.714071	0.746975	0.782196	0.812164	0.841735	0.871289	0.899156	0.932116	0.972771	1
PF3D7_1116100	216941	18.18	799937	3.69	larger	0.0299404	0.0471513	0.0507895	0.0538522	0.055453	0.0585394	0.0593439	0.0623762	0.0666835	0.0802479	0.120655	0.188183	0.246162	0.270714	0.318938	0.366241	0.408989	0.487114	0.560635	0.611234	0.685925	0.765107	0.862791	0.934802	1
PF3D7_0321800	322043	21.69	1.19262e+06	3.7	larger	0.00460842	0.0117686	0.0117686	0.0216921	0.0216921	0.0216921	0.0216921	0.0216921	0.0249093	0.0279085	0.0279085	0.0279085	0.0279085	0.0279085	0.033169	0.0386416	0.0488664	0.163624	0.243078	0.299413	0.399867	0.544502	0.73855	0.895766	1
PF3D7_0905900	118170	13.9	436772	3.7	larger	0	0.00306242	0.00438834	0.0162147	0.028855	0.039422	0.0452291	0.054892	0.0706115	0.112111	0.181134	0.280562	0.401039	0.510745	0.582365	0.665192	0.708686	0.745839	0.778241	0.799905	0.836986	0.866393	0.915771	0.965065	1
PF3D7_0613300	171906	16.44	637407	3.71	larger	0.0847308	0.136379	0.157834	0.177793	0.186756	0.201814	0.205457	0.208405	0.212739	0.218448	0.23709	0.272395	0.314879	0.354017	0.410976	0.468811	0.540378	0.603398	0.657964	0.733487	0.778759	0.824486	0.880621	0.95502	1
PF3D7_1203400	149101	15.44	553686	3.71	larger	0.00224109	0.00418225	0.0119228	0.0165715	0.0208801	0.027083	0.031369	0.0374279	0.0524207	0.0863678	0.151509	0.233533	0.325369	0.396366	0.468016	0.540374	0.608423	0.69417	0.746492	0.794748	0.845953	0.886318	0.934426	0.976122	1
PF3D7_1104200	167336	16.26	621945	3.72	larger	0.00828097	0.0191131	0.0337886	0.0712406	0.108248	0.151381	0.181693	0.212251	0.245735	0.281055	0.326127	0.366906	0.398972	0.42531	0.451026	0.490939	0.526059	0.57239	0.620809	0.688263	0.76769	0.835596	0.903006	0.963191	1
PF3D7_0605800	267786	20.05	998277	3.73	larger	0.00693696	0.0105478	0.0159315	0.0193979	0.0210058	0.0225557	0.0232618	0.0232618	0.0265515	0.03147	0.0385189	0.0554386	0.110867	0.154202	0.212578	0.273005	0.313639	0.377263	0.436308	0.496366	0.570818	0.671937	0.793015	0.917109	1
PF3D7_1362700	242092	19.17	902188	3.73	larger	0.0969157	0.150004	0.19284	0.241563	0.264163	0.290307	0.296548	0.30511	0.309164	0.312361	0.325053	0.332946	0.341258	0.343271	0.357265	0.390613	0.410167	0.444783	0.487643	0.56037	0.612297	0.677487	0.764509	0.889409	1
PF3D7_0706500	196449	17.5	734398	3.74	larger	0.0546801	0.0964961	0.137633	0.169215	0.198343	0.2317	0.244622	0.256413	0.264584	0.271865	0.2902	0.311317	0.337053	0.358276	0.391472	0.425472	0.473545	0.526458	0.59324	0.647188	0.70729	0.774191	0.856067	0.941447	1
PF3D7_0817400	89051.5	12.33	333002	3.74	larger	0	0	0	0	0	0	0	0.053156	0.153833	0.153833	0.303563	0.44805	0.606351	0.659929	0.803513	0.851682	0.894701	0.894701	0.894701	0.949833	0.949833	0.949833	0.949833	0.949833	1
PF3D7_1138800	221938	18.47	829021	3.74	larger	0.139345	0.218237	0.279992	0.31446	0.33666	0.359167	0.371054	0.379663	0.38273	0.383673	0.386535	0.388253	0.392621	0.396866	0.399785	0.406156	0.424023	0.467627	0.537238	0.613135	0.68783	0.7904	0.870487	0.958571	1
PF3D7_0516100	283417	20.62	1.06327e+06	3.75	larger	0	0	0	0	0	0.0108331	0.0207032	0.0207032	0.0307824	0.0307824	0.0628616	0.0938213	0.114206	0.114206	0.155038	0.222758	0.250183	0.321678	0.406081	0.436962	0.539155	0.663713	0.763854	0.872086	1
PF3D7_1344700	150262	15.56	563226	3.75	larger	0.00638909	0.00884866	0.00996489	0.012314	0.012314	0.012314	0.012314	0.014198	0.0239442	0.0646261	0.146814	0.254227	0.335497	0.388915	0.458366	0.532802	0.596022	0.661145	0.712534	0.759552	0.804468	0.849566	0.903999	0.954212	1
PF3D7_1207100	100109	13.02	376852	3.76	larger	0.115017	0.189029	0.242405	0.300937	0.331365	0.359091	0.36882	0.37803	0.396659	0.410003	0.442808	0.4783	0.499465	0.52327	0.542332	0.559178	0.58163	0.602059	0.657038	0.719929	0.79564	0.868596	0.932499	0.974053	1
PF3D7_1352700	304114	21.34	1.14914e+06	3.78	larger	0	0	0	0	0	0	0.000250323	0.000392092	0.000535886	0.00442449	0.0266925	0.0657815	0.104856	0.119113	0.14118	0.160656	0.177337	0.219815	0.291941	0.368969	0.457906	0.582297	0.753219	0.91266	1
PF3D7_1476200	61435.3	10.51	232067	3.78	larger	0.0154305	0.0401501	0.0763392	0.132993	0.155009	0.177216	0.254556	0.369493	0.431504	0.473199	0.526178	0.588899	0.619945	0.645164	0.668783	0.71683	0.748687	0.776755	0.819993	0.849693	0.895348	0.936505	0.963214	0.988329	1
PF3D7_1227700	91235.5	12.54	346031	3.79	larger	0.0545604	0.0952887	0.116135	0.163471	0.208414	0.254426	0.282085	0.316215	0.342077	0.372003	0.433855	0.486069	0.511889	0.533812	0.557417	0.579716	0.605667	0.648487	0.67258	0.711716	0.75833	0.799266	0.859705	0.937539	1
PF3D7_0113000	79747	11.82	303004	3.8	larger	0.033192	0.0760701	0.131555	0.191435	0.24738	0.307038	0.338393	0.38325	0.411463	0.436933	0.473676	0.505649	0.54508	0.594757	0.636268	0.667668	0.709337	0.744649	0.783007	0.817146	0.853849	0.889473	0.933793	0.968035	1
PF3D7_1410600	51212.1	9.72	194534	3.8	larger	0.00617409	0.012389	0.0253789	0.0883438	0.172534	0.260662	0.321651	0.378629	0.45146	0.519235	0.574889	0.6074	0.62907	0.638226	0.646949	0.662366	0.673322	0.700859	0.727686	0.750304	0.78098	0.836913	0.874872	0.937821	1
PF3D7_0831700	75006.2	11.53	286224	3.82	larger	0.011074	0.0228909	0.0460465	0.0850791	0.131901	0.186851	0.243964	0.307118	0.374249	0.420674	0.47591	0.521476	0.557276	0.594977	0.629688	0.671385	0.710395	0.742998	0.781911	0.817089	0.848138	0.877965	0.919638	0.956943	1
PF3D7_1010100	35580.8	8.28	135747	3.82	larger	0.0206721	0.109174	0.209717	0.294353	0.35334	0.438631	0.464534	0.492467	0.518919	0.518919	0.582189	0.582189	0.638624	0.651762	0.727212	0.803691	0.875667	0.903711	0.903711	0.916729	0.916729	0.962414	0.97532	0.97532	1
PF3D7_1022400	62080	10.61	237354	3.82	larger	0.0134973	0.0349303	0.06723	0.125647	0.185588	0.255322	0.295272	0.369197	0.413449	0.467828	0.520463	0.55914	0.586512	0.600069	0.62401	0.646576	0.675805	0.702851	0.731551	0.772955	0.813198	0.859303	0.916484	0.961538	1
PF3D7_1122200	53767.1	9.95	205293	3.82	larger	0	0	0	0	0	0	0.0702429	0.0702429	0.285437	0.511138	0.511138	0.511138	0.664175	0.664175	0.664175	0.664175	0.664175	0.664175	0.741665	0.812272	0.876113	1	1	1	1
PF3D7_1454200	168827	16.53	645561	3.82	larger	0.00657478	0.0102532	0.0182286	0.0238108	0.0248251	0.0277582	0.0299851	0.0323866	0.0332962	0.0332962	0.0341666	0.0364034	0.0540522	0.15297	0.331015	0.446639	0.547587	0.646118	0.710234	0.76305	0.818785	0.873131	0.927999	0.971563	1
PF3D7_1321500	133114	14.89	510117	3.83	larger	0.0547224	0.0914099	0.0947503	0.11095	0.11095	0.11095	0.11095	0.113734	0.119666	0.159836	0.231786	0.324985	0.39679	0.439443	0.507369	0.560728	0.615036	0.670376	0.718196	0.76553	0.817565	0.853915	0.919865	0.967687	1
PF3D7_0803600	190728	17.49	733193	3.84	larger	0.000925632	0.00158182	0.00158182	0.00158182	0.00158182	0.00158182	0.00191368	0.00253904	0.00727678	0.0225112	0.0690506	0.144121	0.206448	0.2678	0.340227	0.401472	0.457006	0.545243	0.620886	0.672545	0.747234	0.814116	0.891967	0.956048	1
PF3D7_1211700	85804.9	12.27	329313	3.84	larger	0	0	0	0	0	0.00346434	0.0203772	0.0674773	0.135971	0.238332	0.342922	0.460514	0.608133	0.718372	0.840123	0.894695	0.921259	0.93499	0.949295	0.954233	0.975298	0.983624	0.98677	0.996993	1
PF3D7_1364000	97339.5	13	375473	3.86	larger	0	0	0	0	0	0	0	0.00731077	0.0189941	0.0335168	0.0335168	0.227239	0.499811	0.637361	0.758422	0.845685	0.894721	0.902061	0.926643	0.926643	0.945128	0.965023	0.979762	0.987081	1
PF3D7_0103500	219276	18.69	852391	3.89	larger	0	0.0346985	0.0346985	0.0346985	0.0346985	0.0346985	0.0346985	0.0346985	0.0346985	0.0346985	0.0646603	0.0646603	0.0646603	0.0646603	0.217415	0.277991	0.277991	0.422854	0.534042	0.534042	0.534042	0.642212	0.733887	0.853912	1
PF3D7_0425100	24092.4	7.03	93723.2	3.89	larger	0.164325	0.288362	0.341926	0.381739	0.431535	0.49851	0.49851	0.546463	0.546463	0.562077	0.61905	0.646538	0.71006	0.71006	0.737446	0.737446	0.762891	0.784124	0.810553	0.843162	0.843162	0.856018	0.870545	0.930552	1
PF3D7_1028500	98481.8	13.12	383326	3.89	larger	0.208905	0.276577	0.31422	0.323934	0.348572	0.348572	0.348572	0.348572	0.351608	0.351608	0.360322	0.374947	0.485598	0.604509	0.715984	0.771867	0.805864	0.872807	0.895535	0.923103	0.951447	0.969754	0.975679	0.994335	1
PF3D7_1361200	210035	18.38	820000	3.9	larger	0.136667	0.221943	0.268741	0.304593	0.330218	0.341972	0.342962	0.352296	0.355832	0.355832	0.367856	0.376551	0.382208	0.387853	0.401519	0.41347	0.431756	0.478849	0.535134	0.600916	0.669621	0.770171	0.880725	0.955897	1
PF3D7_0528100	106087	13.59	414871	3.91	larger	0.000738564	0.00544067	0.0155514	0.0412602	0.0704081	0.108949	0.140052	0.176425	0.228641	0.303075	0.377936	0.446969	0.48694	0.509118	0.538388	0.563639	0.586518	0.615492	0.652664	0.689579	0.741219	0.801902	0.879912	0.952183	1
PF3D7_0828800	85196.6	12.33	333324	3.91	larger	0.0638773	0.1035	0.170896	0.211882	0.255724	0.307808	0.318536	0.345508	0.368816	0.403705	0.429207	0.480485	0.539011	0.55931	0.631744	0.696133	0.716809	0.74576	0.74576	0.775931	0.775931	0.805216	0.899461	0.963765	1
PF3D7_0418600	236211	19.39	925614	3.92	larger	0.0715061	0.0853159	0.0853159	0.0853159	0.0853159	0.0959493	0.0959493	0.0959493	0.100896	0.100896	0.106144	0.116273	0.147385	0.171954	0.212033	0.250511	0.288219	0.414461	0.470962	0.545645	0.615566	0.68664	0.791069	0.872295	1
PF3D7_0218600	283442	21.05	1.11409e+06	3.93	larger	0.00689221	0.00987711	0.00987711	0.00987711	0.0122614	0.0122614	0.0143554	0.0143554	0.0143554	0.0165981	0.0211353	0.0250837	0.0316895	0.0338137	0.0444433	0.0691294	0.0887486	0.176993	0.239129	0.353354	0.492955	0.641004	0.803183	0.924844	1
PF3D7_0627100	198154	17.95	777786	3.93	larger	0	0	0	0.019589	0.019589	0.019589	0.019589	0.019589	0.0379558	0.0379558	0.0731014	0.0900578	0.167409	0.167409	0.372025	0.425884	0.444469	0.502885	0.502885	0.539043	0.55539	0.634424	0.733802	0.869726	1
PF3D7_0925300	68422.7	11.21	268806	3.93	larger	0	0	0.0829989	0.175536	0.214116	0.214116	0.281884	0.281884	0.405154	0.405154	0.471366	0.606112	0.643023	0.643023	0.643023	0.643023	0.672593	0.672593	0.672593	0.706653	0.768245	0.828006	0.935433	0.935433	1
PF3D7_1222600	283888	21.05	1.11494e+06	3.93	larger	0.057732	0.13042	0.175115	0.213323	0.230441	0.241442	0.251465	0.262273	0.272508	0.275213	0.275213	0.275213	0.275213	0.275213	0.285103	0.295108	0.295108	0.313356	0.345154	0.432494	0.493491	0.612513	0.751424	0.935052	1
PF3D7_0316200	293525	21.4	1.15613e+06	3.94	larger	0	0.01699	0.01699	0.01699	0.01699	0.01699	0.01699	0.01699	0.01699	0.0297558	0.0297558	0.042218	0.042218	0.042218	0.042218	0.042218	0.042218	0.055122	0.130749	0.270636	0.436312	0.597238	0.744078	0.88644	1
PF3D7_0711200	118627	14.32	467261	3.94	larger	0	0.0247011	0.0472331	0.0770423	0.105363	0.156708	0.206109	0.253586	0.318839	0.340287	0.372667	0.437029	0.483765	0.491147	0.518486	0.547158	0.57256	0.610945	0.664428	0.716917	0.786684	0.84654	0.919053	0.965335	1
PF3D7_0728800	55711.5	10.25	219733	3.94	larger	0.02516	0.0715797	0.128248	0.197677	0.250374	0.31996	0.383971	0.43426	0.463083	0.486259	0.540192	0.573256	0.592337	0.608176	0.641247	0.686249	0.72478	0.776649	0.823126	0.857083	0.884459	0.912637	0.942556	0.980689	1
PF3D7_1364100	92668.7	12.84	365350	3.94	larger	0.0146904	0.0190694	0.0228369	0.032145	0.0406768	0.0542166	0.0984471	0.140941	0.185114	0.249981	0.325267	0.410262	0.51647	0.58986	0.656611	0.719077	0.763952	0.812958	0.859827	0.895197	0.918598	0.939491	0.961878	0.98368	1
PF3D7_0623900	33073.9	8.15	130696	3.95	larger	0	0	0	0	0	0.169935	0.413359	0.457202	0.748716	0.832263	1	1	1	1	1	1	1	1	1	1	1	1	1	1	1
PF3D7_1225700	177962	17.17	703059	3.95	larger	0.0320026	0.0578503	0.0768098	0.0980267	0.108125	0.120734	0.123489	0.130606	0.135641	0.141294	0.160022	0.196054	0.239257	0.289863	0.35263	0.426391	0.486793	0.566741	0.635123	0.692339	0.747922	0.805312	0.874734	0.950506	1
PF3D7_1435600	210581	18.49	831314	3.95	larger	0.104313	0.204385	0.327782	0.388776	0.425135	0.44266	0.44266	0.44266	0.44266	0.45121	0.45121	0.45121	0.45121	0.45121	0.45121	0.45121	0.45121	0.477295	0.523854	0.607717	0.64684	0.70304	0.780417	0.922901	1
PF3D7_1439100	292115	21.41	1.15774e+06	3.96	larger	0	0	0	0.0117959	0.0117959	0.0117959	0.0117959	0.0166884	0.0216506	0.030903	0.0393432	0.0393432	0.066105	0.0748682	0.0919165	0.0919165	0.0919165	0.154828	0.187848	0.258293	0.419167	0.616843	0.828132	0.942386	1
PF3D7_0423600	190828	17.73	756841	3.97	larger	0.00304393	0.00436886	0.00517059	0.0059311	0.00668581	0.00668581	0.00730546	0.00730546	0.00730546	0.0112951	0.0273533	0.0655797	0.119153	0.19481	0.315098	0.404667	0.461607	0.513852	0.563532	0.614159	0.675699	0.746705	0.827028	0.923639	1
PF3D7_1445500	17299.2	6.13	68646.2	3.97	larger	0.0544979	0.121446	0.21415	0.314989	0.39511	0.493078	0.548337	0.622067	0.662839	0.674842	0.714955	0.774796	0.83425	0.888254	0.911436	0.922387	0.938857	0.942938	0.953097	0.965632	0.965632	0.983695	0.983695	0.994661	1
PF3D7_1460500	191892	17.78	761241	3.97	larger	0.0646386	0.116286	0.160015	0.194257	0.222	0.25533	0.269833	0.290926	0.303847	0.314613	0.329161	0.350182	0.374722	0.393874	0.421721	0.445809	0.470655	0.508254	0.545157	0.58992	0.641148	0.713513	0.828432	0.934039	1
PF3D7_0316700	26024	7.35	103592	3.98	larger	0.0504949	0.0982892	0.151723	0.223791	0.293218	0.364504	0.463466	0.567881	0.633191	0.678156	0.711229	0.740869	0.763772	0.795075	0.816163	0.840333	0.860036	0.880755	0.897097	0.914721	0.933537	0.948765	0.969169	0.986866	1
PF3D7_0908400	24045.8	7.1	95685.8	3.98	larger	0.226119	0.310609	0.381125	0.420312	0.445299	0.484304	0.494561	0.551263	0.582688	0.615649	0.655738	0.706729	0.745839	0.768138	0.792712	0.817771	0.846274	0.879791	0.904046	0.937302	0.946625	0.960194	0.970416	0.980453	1
PF3D7_1442400	249447	20	993012	3.98	larger	0.0609755	0.124936	0.158775	0.182513	0.189957	0.194742	0.196921	0.196921	0.196921	0.196921	0.209698	0.23047	0.266083	0.270504	0.304707	0.332623	0.354245	0.390666	0.447958	0.499858	0.574509	0.664114	0.735585	0.885082	1
PF3D7_1476800	42687	9.15	169706	3.98	larger	0.0253621	0.11993	0.197775	0.327961	0.420726	0.482765	0.482765	0.496263	0.496263	0.521857	0.537382	0.560669	0.577979	0.586038	0.617397	0.687603	0.708404	0.780341	0.794745	0.794745	0.824336	0.849946	0.9032	0.961636	1
PF3D7_0917500	79624.5	12.08	317778	3.99	larger	0	0.00290044	0.00290044	0.00290044	0.00290044	0.00290044	0.00290044	0.00290044	0.00290044	0.0317384	0.210052	0.481591	0.726187	0.855092	0.935059	0.952754	0.954991	0.966192	0.970839	0.970839	0.989477	1	1	1	1
PF3D7_1119400	256660	20.28	1.02425e+06	3.99	larger	0	0	0	0	0	0.0116916	0.0116916	0.0116916	0.0116916	0.0116916	0.0544548	0.154694	0.246317	0.300346	0.352396	0.39448	0.405486	0.444066	0.444066	0.477395	0.558641	0.614843	0.718087	0.892397	1
PF3D7_1134700	175420	17.13	699391	3.99	larger	0	0	0	0	0	0	0	0	0.000359448	0.00149045	0.00450375	0.010875	0.0460601	0.120944	0.26953	0.396285	0.489668	0.572019	0.645256	0.708518	0.764904	0.835629	0.900578	0.964756	1
PF3D7_1315200	128719	14.94	514050	3.99	larger	0	0.00670927	0.00670927	0.00670927	0.00670927	0.0189603	0.0216537	0.0243193	0.0420434	0.0471231	0.0839125	0.161284	0.226871	0.30122	0.512182	0.660545	0.734908	0.822178	0.869108	0.894896	0.916285	0.955001	0.979304	0.993121	1
PF3D7_0403100	73089.1	11.63	292021	4	larger	0.00948936	0.0258003	0.0730981	0.159567	0.20079	0.256709	0.304905	0.334674	0.375893	0.395999	0.45044	0.528917	0.588099	0.624449	0.724674	0.778323	0.826389	0.876724	0.910697	0.923595	0.934076	0.955249	0.966741	0.978025	1
PF3D7_1127300	35534.1	8.46	142314	4	larger	0	0	0	0	0	0.0942945	0.266118	0.358759	0.665821	0.781016	1	1	1	1	1	1	1	1	1	1	1	1	1	1	1
PF3D7_1312600	49839.9	9.82	199470	4	larger	0.00658148	0.0181498	0.0321459	0.0487501	0.0603663	0.0766116	0.123261	0.193565	0.332508	0.53562	0.707479	0.829257	0.902544	0.931166	0.953443	0.964338	0.97328	0.979365	0.983216	0.986391	0.988444	0.991723	0.994219	0.996688	1
PF3D7_1354200	94983.8	13.09	381168	4.01	larger	0.00237394	0.00568828	0.0142086	0.0422068	0.0768822	0.123161	0.152372	0.186836	0.238505	0.301394	0.373754	0.442847	0.496664	0.534418	0.598137	0.652532	0.696977	0.743253	0.783956	0.825664	0.857329	0.894278	0.931159	0.972013	1
PF3D7_1354500	50032.8	9.85	200644	4.01	larger	0	0	0	0	0	0.12762	0.240888	0.329012	0.477729	0.503924	0.535543	0.535543	0.535543	0.535543	0.535543	0.535543	0.535543	0.553062	0.570912	0.570912	0.58706	0.67711	0.750392	0.904346	1
PF3D7_0102500	181037	17.44	728293	4.02	larger	0.0138843	0.0486065	0.0703651	0.088662	0.101493	0.116096	0.121748	0.127494	0.129468	0.131323	0.147895	0.198204	0.22837	0.268464	0.325009	0.407271	0.472415	0.53577	0.611332	0.663736	0.741732	0.797176	0.891971	0.961023	1
PF3D7_0206700	55141	10.29	221557	4.02	larger	0	0	0	0	0	0	0	0.0526416	0.202197	0.431097	0.66674	0.776566	0.789169	0.789169	0.789169	0.813277	0.825887	0.825887	0.839351	0.851618	0.851618	0.851618	0.851618	0.92944	1
PF3D7_0322100	69621.1	11.42	280004	4.02	larger	0.00314519	0.00314519	0.00824429	0.0103905	0.0219215	0.0370612	0.0370612	0.0455608	0.0777574	0.150628	0.391551	0.651599	0.816487	0.894875	0.950442	0.970029	0.975504	0.983378	0.98695	0.98695	0.988741	0.992216	0.996144	1	1
PF3D7_0907200	134265	15.28	540318	4.02	larger	0.0693879	0.121454	0.193576	0.257369	0.262446	0.296708	0.314559	0.321772	0.333157	0.340339	0.353648	0.378146	0.41663	0.434725	0.487318	0.533307	0.558447	0.595621	0.630857	0.714573	0.771672	0.849512	0.896774	0.961471	1
PF3D7_0811600	143917	15.78	581503	4.04	larger	0	0	0	0.000132342	0.000132342	0.00402269	0.00920682	0.0187927	0.0437647	0.0840883	0.150844	0.22739	0.300902	0.371593	0.44264	0.516087	0.584448	0.651616	0.710232	0.767388	0.819567	0.87053	0.918587	0.965885	1
PF3D7_1366400	148663	16.01	600603	4.04	larger	0.00434674	0.0118767	0.0152941	0.0152941	0.0213088	0.0459502	0.0908516	0.128626	0.186195	0.229395	0.292875	0.363366	0.394117	0.411629	0.463253	0.499747	0.529528	0.573172	0.625528	0.689134	0.772258	0.839666	0.913356	0.964597	1
PF3D7_0619800	307295	22.1	1.2433e+06	4.05	larger	0	0	0.0222827	0.0222827	0.0222827	0.0222827	0.0222827	0.0222827	0.0222827	0.0407286	0.0407286	0.0569651	0.0569651	0.0569651	0.0569651	0.0569651	0.08979	0.102332	0.121331	0.192527	0.289511	0.481454	0.674888	0.892784	1
PF3D7_1402700	77727.2	12.03	314905	4.05	larger	0.100897	0.19671	0.279668	0.309335	0.33471	0.356453	0.368834	0.379515	0.412388	0.436258	0.465291	0.499502	0.518103	0.525639	0.55449	0.569165	0.583721	0.624176	0.646622	0.674843	0.726782	0.800126	0.878855	0.969168	1
PF3D7_0511800	69068.5	11.42	280280	4.06	larger	0	0.00144469	0.00383441	0.00609673	0.00775312	0.0136189	0.0169031	0.0238218	0.0914992	0.237618	0.427446	0.599366	0.733506	0.786657	0.821637	0.848796	0.862283	0.877337	0.889789	0.905551	0.916097	0.936316	0.966674	0.988278	1
PF3D7_0923400	135737	15.42	551706	4.06	larger	0.0464082	0.100008	0.125903	0.142444	0.159209	0.176972	0.200675	0.222599	0.260946	0.304329	0.38421	0.434386	0.468613	0.485323	0.493308	0.509335	0.523317	0.549717	0.580804	0.61268	0.637663	0.688107	0.77973	0.925313	1
PF3D7_0936700	49523.5	9.86	201303	4.06	larger	0	0	0	0.0437819	0.0437819	0.0437819	0.204097	0.342396	0.440623	0.509305	0.603285	0.603285	0.603285	0.603285	0.669606	0.701611	0.701611	0.701611	0.701611	0.737471	0.737471	0.737471	0.812977	0.875724	1
PF3D7_1124100	195711	18.13	795194	4.06	larger	0.00266247	0.00703696	0.0121023	0.0204918	0.0241759	0.0351598	0.0486822	0.0557044	0.0783177	0.0969483	0.105196	0.1206	0.141336	0.179611	0.285289	0.365973	0.429965	0.493638	0.543554	0.607903	0.663575	0.746547	0.85367	0.946655	1
PF3D7_1214100	164524	16.79	668747	4.06	larger	0	0	0	0	0	0	0.000677838	0.00798724	0.0252923	0.0458253	0.0922454	0.160732	0.220525	0.280422	0.358704	0.443368	0.515149	0.593402	0.669339	0.737934	0.794134	0.851623	0.903569	0.9635	1
PF3D7_1435900	38105.2	8.78	154634	4.06	larger	0.0342632	0.0877004	0.146135	0.211739	0.285629	0.370988	0.424369	0.462107	0.510882	0.545388	0.579859	0.62166	0.69576	0.8118	0.835996	0.856973	0.876396	0.901409	0.916976	0.92658	0.942188	0.953546	0.979216	0.991819	1
PF3D7_0407900	77762.6	12.05	316165	4.07	larger	0	0.00828242	0.0158001	0.0158001	0.0308759	0.0308759	0.0308759	0.0308759	0.0427428	0.048966	0.217923	0.487328	0.75093	0.868815	0.916889	0.916889	0.922893	0.931355	0.937765	0.949446	0.960525	0.974131	0.987814	0.994087	1
PF3D7_0220800	171051	17.12	698647	4.08	larger	0	0	0	0	0	0	0	0	0.0039408	0.0117182	0.0668639	0.13531	0.200984	0.261803	0.33734	0.416823	0.491102	0.566892	0.626764	0.683023	0.752481	0.818374	0.89108	0.95426	1
PF3D7_1447200	62417.7	10.95	254623	4.08	larger	0.00526314	0.0268266	0.0481586	0.0598441	0.083418	0.0942757	0.104168	0.125503	0.216421	0.269425	0.51303	0.767436	0.923244	0.971031	0.990241	0.996685	0.996685	0.996685	0.996685	1	1	1	1	1	1
PF3D7_0824900	117007	14.48	479012	4.09	larger	0.064894	0.0937846	0.105967	0.150109	0.171551	0.171551	0.173706	0.175839	0.186536	0.212756	0.296715	0.384417	0.423736	0.464672	0.537926	0.597325	0.615271	0.667978	0.708495	0.770774	0.839501	0.910139	0.95244	0.980142	1
PF3D7_1352100	123584	14.84	505791	4.09	larger	0	0.0163235	0.0238028	0.0352195	0.0410385	0.064355	0.0739238	0.0825877	0.0895249	0.112571	0.167777	0.274033	0.352046	0.419554	0.515845	0.572018	0.622651	0.682953	0.730917	0.771636	0.81427	0.851771	0.903487	0.955916	1
PF3D7_1472200	268748	20.92	1.09843e+06	4.09	larger	0.00313479	0.00417115	0.00440586	0.00461458	0.00505098	0.00505098	0.00505098	0.00546428	0.00585568	0.00749928	0.0113867	0.0203477	0.0337805	0.0521379	0.0858179	0.129786	0.175267	0.244093	0.324674	0.406187	0.508602	0.63897	0.783203	0.912073	1
PF3D7_1227200	232040	19.62	950982	4.1	larger	0.00620028	0.00620028	0.00741893	0.00741893	0.00741893	0.00741893	0.00741893	0.00741893	0.00934262	0.0199467	0.0348712	0.0644487	0.0925904	0.110949	0.171317	0.234655	0.281198	0.365888	0.440118	0.536328	0.607329	0.693786	0.805296	0.921957	1
PF3D7_0720700	258263	20.6	1.06172e+06	4.11	larger	0.00900304	0.011988	0.0137125	0.0158903	0.0161501	0.0161501	0.0166396	0.0166396	0.0188682	0.0225424	0.0338966	0.0542392	0.0743312	0.0916625	0.12712	0.17162	0.214459	0.283385	0.355438	0.44307	0.537404	0.646819	0.777951	0.909712	1
PF3D7_1477600	239379	19.92	983592	4.11	larger	0	0	0.00791266	0.00791266	0.0162941	0.0162941	0.0199911	0.0199911	0.034011	0.0514422	0.0654409	0.078951	0.0993319	0.125547	0.171706	0.216849	0.2302	0.307517	0.410611	0.508023	0.576641	0.69403	0.833888	0.944181	1
PF3D7_0216700	166195	16.97	684728	4.12	larger	0	0	0	0	0	0	0	0	0	0	0	0.0881069	0.139009	0.291377	0.335267	0.335267	0.505887	0.556476	0.641188	0.78739	0.829859	0.925775	0.925775	0.976223	1
PF3D7_0905100	235392	19.79	969844	4.12	larger	0.0716238	0.12725	0.163047	0.187828	0.205467	0.217067	0.22413	0.234165	0.249982	0.264203	0.294822	0.324255	0.349237	0.369622	0.389138	0.406176	0.420111	0.442235	0.471164	0.507489	0.546366	0.613244	0.716764	0.836484	1
PF3D7_1458600	139501	15.69	574070	4.12	larger	0	0	0	0.00182451	0.00182451	0.00305027	0.00305027	0.00305027	0.00476096	0.00715324	0.013214	0.0659336	0.183068	0.300407	0.429913	0.531297	0.613286	0.696213	0.756857	0.79493	0.835241	0.879305	0.932516	0.973889	1
PF3D7_1134500	210406	18.86	869761	4.13	larger	0	0	0	0	0	0	0	0.00331225	0.00622024	0.0147421	0.0453315	0.085302	0.131015	0.152196	0.213047	0.289197	0.348531	0.428993	0.511405	0.598616	0.690951	0.787346	0.869613	0.952383	1
PF3D7_0812400	61120.3	10.91	252761	4.14	larger	0.0233581	0.063315	0.105268	0.15227	0.20158	0.247561	0.291119	0.339374	0.389743	0.435117	0.50634	0.558234	0.594745	0.620365	0.656666	0.687985	0.717052	0.743941	0.77197	0.800696	0.83629	0.875114	0.91542	0.96503	1
PF3D7_1329100	250131	20.39	1.03678e+06	4.14	larger	0.0125551	0.0307418	0.0448727	0.0596722	0.0667835	0.0705726	0.0759268	0.077481	0.0811912	0.0858263	0.0987044	0.10936	0.124789	0.135302	0.165551	0.215248	0.257403	0.318057	0.383126	0.462053	0.559937	0.650407	0.768559	0.905675	1
PF3D7_0909700	119986	14.73	497902	4.15	larger	0.0156353	0.0285774	0.0423459	0.0465864	0.0481388	0.0507655	0.0526468	0.0669056	0.0986764	0.158971	0.231791	0.322182	0.381547	0.440853	0.521599	0.592434	0.648323	0.717712	0.770287	0.808522	0.842321	0.879164	0.923604	0.972858	1
PF3D7_0403600	89376.2	12.95	371901	4.16	larger	0.00960176	0.0232154	0.0418426	0.0705932	0.0955214	0.121084	0.163194	0.172924	0.237427	0.25838	0.299523	0.379542	0.506817	0.561523	0.633296	0.67457	0.71132	0.741987	0.771978	0.788117	0.841398	0.887359	0.941035	0.962549	1
PF3D7_0921600	197906	18.41	823659	4.16	larger	0.00920056	0.0114873	0.0146008	0.0154744	0.017301	0.0190617	0.0190617	0.0190617	0.0190617	0.0190617	0.043527	0.117841	0.19094	0.237146	0.323846	0.378468	0.419303	0.481857	0.525886	0.607456	0.706658	0.810433	0.891809	0.963256	1
PF3D7_1312800	277526	21.38	1.15399e+06	4.16	larger	0.107444	0.182266	0.243901	0.28395	0.302477	0.320248	0.326419	0.338764	0.339756	0.339756	0.339756	0.344998	0.34688	0.348758	0.350381	0.355518	0.360874	0.389133	0.403567	0.430986	0.468179	0.552318	0.67736	0.873569	1
PF3D7_0928700	181247	17.72	755837	4.17	larger	0.0107804	0.0131506	0.015187	0.0169979	0.0169979	0.0191618	0.0191618	0.0191618	0.0242557	0.0545846	0.0955186	0.163036	0.22064	0.259194	0.327314	0.394348	0.442267	0.521959	0.590365	0.643706	0.709694	0.807734	0.869488	0.949936	1
PF3D7_1234800	151716	16.37	632060	4.17	larger	0.000400274	0.000400274	0.000400274	0.000400274	0.000400274	0.00366401	0.00789388	0.0182871	0.0502189	0.112476	0.209092	0.302118	0.374551	0.416128	0.459702	0.489893	0.516874	0.560209	0.609038	0.657696	0.708666	0.780016	0.859704	0.946297	1
PF3D7_0302200	167382	17.13	700235	4.18	larger	0.00162851	0.00198792	0.00198792	0.00233221	0.00233221	0.00260895	0.00300537	0.0034132	0.00613283	0.0171585	0.0615229	0.133391	0.194157	0.252292	0.331445	0.40946	0.489491	0.567554	0.637651	0.702702	0.76247	0.824563	0.891959	0.956757	1
PF3D7_1436100	235047	19.91	983271	4.18	larger	0	0	0.00212951	0.00392211	0.00392211	0.00392211	0.00392211	0.00569693	0.00569693	0.00569693	0.0140875	0.0404375	0.061766	0.0734535	0.0946448	0.131982	0.188976	0.295821	0.411008	0.508293	0.593205	0.709597	0.813068	0.915302	1
PF3D7_0502900	9576.39	4.84	40279.4	4.21	larger	0.212949	0.32603	0.387106	0.438949	0.511893	0.613837	0.641335	0.684041	0.72629	0.764572	0.818946	0.846321	0.857611	0.865438	0.884563	0.898178	0.915788	0.924046	0.934742	0.947513	0.959309	0.970052	0.978058	0.990784	1
PF3D7_0903500	155058	16.61	653162	4.21	larger	0.117486	0.201519	0.262093	0.303046	0.344554	0.368367	0.377065	0.388784	0.397463	0.406886	0.420366	0.435446	0.444503	0.451256	0.463844	0.484717	0.509587	0.536619	0.562137	0.608323	0.650304	0.707337	0.783663	0.874339	1
PF3D7_0935800	160313	16.88	676849	4.22	larger	0.00259049	0.00367925	0.00409154	0.00409154	0.00427295	0.00427295	0.00748257	0.0155577	0.0265404	0.0458434	0.0886055	0.138871	0.190701	0.250758	0.343195	0.436621	0.508745	0.585419	0.650109	0.723406	0.786999	0.842035	0.906575	0.960618	1
PF3D7_1436300	112340	14.41	473678	4.22	larger	0.0166363	0.0393743	0.0623182	0.0805808	0.0956817	0.108312	0.116167	0.132038	0.157516	0.195349	0.260121	0.326295	0.398782	0.476884	0.53318	0.589523	0.656295	0.711101	0.779291	0.826885	0.867977	0.904402	0.944198	0.977465	1
PF3D7_0208400	241640	20.26	1.02225e+06	4.23	larger	0	0	0	0	0	0	0.0143699	0.0556711	0.106959	0.133855	0.182926	0.259114	0.259114	0.284588	0.284588	0.284588	0.306503	0.351978	0.351978	0.433392	0.688923	0.799271	0.924391	0.976074	1
PF3D7_0205600	76401.3	12.17	323660	4.24	larger	0	0	0	0	0	0.0227953	0.0490686	0.0679563	0.13056	0.275986	0.327326	0.462132	0.680067	0.827927	0.930797	0.96558	0.980866	1	1	1	1	1	1	1	1
PF3D7_0302500	167134	17.23	708991	4.24	larger	0.0014969	0.00182726	0.00211111	0.00242758	0.00242758	0.00306352	0.00354378	0.00391865	0.00665516	0.0180982	0.0610854	0.132395	0.193973	0.248963	0.325315	0.401497	0.482135	0.560085	0.633282	0.699394	0.761337	0.823234	0.89399	0.958395	1
PF3D7_0624000	55225.7	10.55	234038	4.24	larger	0.00116667	0.0028208	0.0028208	0.00740731	0.0134651	0.0435388	0.0949161	0.172359	0.285397	0.418169	0.568231	0.661936	0.700082	0.714912	0.736549	0.762585	0.776634	0.79623	0.810719	0.832357	0.847949	0.879224	0.915373	0.961539	1
PF3D7_0909400	154862	16.65	656416	4.24	larger	0.00632233	0.00632233	0.00963603	0.0110307	0.0124888	0.0348769	0.0705551	0.123307	0.205284	0.287085	0.357619	0.402244	0.418475	0.42497	0.456743	0.484434	0.50834	0.556206	0.598695	0.666518	0.730712	0.81103	0.873089	0.957685	1
PF3D7_1222000	65649.7	11.39	278463	4.24	larger	0	0	0.0728067	0.103451	0.103451	0.170949	0.170949	0.231629	0.289093	0.319228	0.465655	0.553909	0.612019	0.612019	0.612019	0.694499	0.694499	0.694499	0.720002	0.782939	0.859654	0.917407	0.917407	1	1
PF3D7_1224300	97169.5	13.54	411663	4.24	larger	0.0978926	0.173453	0.226045	0.272768	0.306675	0.336342	0.346835	0.359594	0.371809	0.389485	0.418527	0.450637	0.481331	0.515761	0.548225	0.578807	0.616171	0.649143	0.690139	0.728658	0.770696	0.815683	0.882264	0.935913	1
PF3D7_1306800	47727.2	9.88	202246	4.24	larger	0.16375	0.251219	0.309282	0.344317	0.365202	0.385335	0.394506	0.446801	0.460849	0.505089	0.578725	0.60655	0.626531	0.631183	0.631183	0.640145	0.640145	0.660003	0.70753	0.75213	0.798792	0.855336	0.91349	0.960679	1
PF3D7_0603300	65516.8	11.39	278391	4.25	larger	0.0444665	0.0836368	0.113796	0.157847	0.19003	0.231961	0.263645	0.311716	0.369322	0.416761	0.471508	0.544966	0.603719	0.64613	0.697933	0.738589	0.7806	0.817417	0.850243	0.87933	0.904878	0.930235	0.956583	0.983111	1
PF3D7_0617100	145272	16.2	617130	4.25	larger	0.00153157	0.00363762	0.00724993	0.0138459	0.0159652	0.0299301	0.0448256	0.0716473	0.119641	0.179987	0.252772	0.326216	0.376114	0.412933	0.462778	0.493101	0.527232	0.563025	0.601313	0.639377	0.694985	0.763218	0.849875	0.931766	1
PF3D7_0932600	29779.2	8.03	126664	4.25	larger	0	0.0562839	0.110203	0.236157	0.236157	0.264804	0.422068	0.494474	0.654633	0.713663	0.73517	0.776675	0.824632	0.824632	0.824632	0.846141	0.846141	0.894233	0.914185	0.914185	0.914185	0.914185	0.958055	0.958055	1
PF3D7_1111700	95590.7	13.46	405815	4.25	larger	0	0	0	0	0	0	0	0	0.0105219	0.0105219	0.0105219	0.0590912	0.390556	0.630215	0.813222	0.914771	0.914771	0.952289	0.952289	0.962646	0.972011	0.990183	0.990183	0.990183	1
PF3D7_1213600	10757.4	5.11	45680.2	4.25	larger	0.172535	0.271431	0.376147	0.450342	0.496082	0.5304	0.54985	0.56776	0.584247	0.584247	0.607762	0.630453	0.650291	0.664496	0.691148	0.711625	0.736518	0.762439	0.799518	0.81395	0.844939	0.884845	0.942296	0.973032	1
PF3D7_1411400	235671	20.08	1.00152e+06	4.25	larger	0	0	0	0.0183284	0.0183284	0.0183284	0.0183284	0.0328025	0.0328025	0.0687979	0.110996	0.136304	0.150926	0.164542	0.217521	0.297346	0.30906	0.416585	0.465252	0.492236	0.592222	0.678756	0.779671	0.916439	1
PF3D7_1432800	85654.6	12.84	365194	4.26	larger	0.0806505	0.135133	0.178618	0.214618	0.239678	0.263068	0.274592	0.29694	0.311731	0.337057	0.386936	0.447629	0.509791	0.555144	0.611391	0.660127	0.703659	0.752287	0.790166	0.82169	0.864779	0.900554	0.935059	0.972708	1
PF3D7_0603600	280318	21.72	1.19618e+06	4.27	larger	0	0	0	0	0	0	0	0	0	0	0.0101221	0.0209543	0.0209543	0.0532339	0.101888	0.122353	0.143762	0.17374	0.217417	0.283419	0.364282	0.552523	0.730825	0.910491	1
PF3D7_1130500	118257	14.84	505803	4.28	larger	0	0	0.00919299	0.00919299	0.00919299	0.00919299	0.0134882	0.0262411	0.0305528	0.0749224	0.0822561	0.180423	0.277691	0.346764	0.530147	0.632988	0.719349	0.762934	0.796952	0.822137	0.87805	0.884669	0.94994	0.94994	1
PF3D7_0206200	62622.6	11.2	268400	4.29	larger	0.0282513	0.0935375	0.0935375	0.214385	0.214385	0.23742	0.277935	0.327095	0.393748	0.431808	0.485571	0.555959	0.690929	0.729406	0.814214	0.849549	0.849549	0.86244	0.894528	0.934121	0.950208	0.965816	0.965816	0.983136	1
PF3D7_1307300	74142.3	12.08	317861	4.29	larger	0.0266226	0.0307039	0.0513308	0.0886807	0.121536	0.169411	0.212694	0.241334	0.283118	0.319863	0.388512	0.496059	0.547467	0.577132	0.653208	0.734728	0.788114	0.845195	0.881159	0.91665	0.943518	0.962549	0.976926	0.991408	1
PF3D7_0300900	25759.9	7.57	110881	4.3	larger	0.173121	0.332159	0.384968	0.473284	0.473284	0.473284	0.473284	0.519779	0.56381	0.575444	0.596508	0.637158	0.637158	0.637158	0.637158	0.637158	0.637158	0.637158	0.676242	0.676242	0.71543	0.803936	0.846902	0.958919	1
PF3D7_0802400	84281	12.8	362658	4.3	larger	0	0	0	0	0	0	0	0	0.00294765	0.0833288	0.223304	0.429674	0.517261	0.575824	0.639308	0.650773	0.653755	0.706196	0.757044	0.78802	0.820015	0.87334	0.91099	0.963873	1
PF3D7_1221900	101080	13.87	434838	4.3	larger	0.000789916	0.000789916	0.000789916	0.00111763	0.00111763	0.00111763	0.00111763	0.00294223	0.00790507	0.0210281	0.104348	0.229931	0.356765	0.52051	0.631235	0.694844	0.743183	0.781956	0.812835	0.843071	0.875596	0.909696	0.942197	0.977267	1
PF3D7_0619400	92329	13.33	397489	4.31	larger	0.00517445	0.00898943	0.0134457	0.019617	0.0260742	0.032174	0.0366765	0.0414708	0.0472474	0.0568524	0.118026	0.247222	0.447678	0.604484	0.67853	0.730349	0.771138	0.805457	0.835811	0.86262	0.887183	0.912115	0.943061	0.970613	1
PF3D7_1016200	66340.9	11.52	285771	4.31	larger	0	0	0	0	0	0	0	0	0	0.162816	0.291812	0.691711	0.770101	0.847107	0.951787	0.951787	0.951787	0.951787	0.951787	0.951787	0.974785	0.974785	1	1	1
PF3D7_1338000	61976.9	11.19	267563	4.32	larger	0.085691	0.234136	0.301506	0.301506	0.420079	0.420079	0.449875	0.479365	0.479365	0.479365	0.479365	0.58825	0.755462	0.755462	1	1	1	1	1	1	1	1	1	1	1
PF3D7_0200100	196428	18.68	850816	4.33	larger	0	0.0108735	0.0139877	0.0139877	0.0172864	0.0172864	0.0172864	0.0227702	0.0279633	0.0388568	0.0702911	0.110999	0.151249	0.174832	0.233144	0.296061	0.355442	0.442077	0.527444	0.603616	0.677747	0.753097	0.861117	0.947336	1
PF3D7_0709700	42330.5	9.47	183454	4.33	larger	0.0208457	0.0628522	0.110047	0.172723	0.239814	0.324037	0.379749	0.431822	0.478149	0.524931	0.567942	0.614708	0.641128	0.666937	0.701929	0.731441	0.757579	0.787115	0.820028	0.850271	0.877369	0.910741	0.93762	0.971722	1
PF3D7_0811500	108358	14.35	468836	4.33	larger	0	0	0	0	0	0	0	0	0.100835	0.259472	0.31296	0.364581	0.364581	0.464749	0.566872	0.615115	0.615115	0.65107	0.65107	0.700698	0.700698	0.903381	0.903381	1	1
PF3D7_1362400	242399	20.49	1.0488e+06	4.33	larger	0.01436	0.01436	0.0369394	0.0559465	0.0559465	0.0559465	0.0559465	0.0559465	0.0648571	0.0648571	0.107484	0.141287	0.188813	0.198297	0.234395	0.268868	0.304932	0.358691	0.406821	0.459446	0.541861	0.664585	0.771285	0.89523	1
PF3D7_0401800	60233.5	11.07	261152	4.34	larger	0.0496597	0.102674	0.178927	0.250826	0.303237	0.345588	0.3872	0.416469	0.447519	0.471817	0.498043	0.526024	0.554436	0.580963	0.605084	0.633235	0.660039	0.688119	0.718384	0.752349	0.789422	0.832299	0.887914	0.943505	1
PF3D7_1438400	237683	20.35	1.03303e+06	4.35	larger	0.141983	0.217036	0.260169	0.292847	0.300439	0.307757	0.314424	0.318019	0.321424	0.323222	0.340217	0.352789	0.352789	0.356171	0.356171	0.369482	0.384564	0.39913	0.422251	0.478509	0.539047	0.607477	0.74668	0.871867	1
PF3D7_0208100	211755	19.36	922866	4.36	larger	0.0147807	0.0176257	0.0253727	0.0297202	0.0319928	0.0319928	0.0325638	0.0325638	0.0337103	0.0390545	0.0478296	0.0804331	0.113624	0.127146	0.176655	0.233717	0.288945	0.382444	0.46593	0.559712	0.659142	0.759862	0.856315	0.945405	1
PF3D7_0519500	289233	22.25	1.26338e+06	4.37	larger	0.0976388	0.118782	0.176354	0.176354	0.193242	0.212545	0.212545	0.212545	0.227692	0.227692	0.242184	0.242184	0.242184	0.242184	0.242184	0.242184	0.242184	0.274589	0.314923	0.359651	0.373131	0.477548	0.56623	0.717364	1
PF3D7_0100800	39494.8	9.23	173152	4.38	larger	0.154006	0.154006	0.213009	0.277879	0.324101	0.324101	0.359731	0.486883	0.486883	0.544465	0.556069	0.568486	0.593688	0.619506	0.630661	0.653872	0.686872	0.760275	0.784142	0.835929	0.868311	0.882216	0.917721	0.975826	1
PF3D7_1235600	49748.5	10.21	217731	4.38	larger	0	0.00875661	0.00875661	0.00875661	0.0552711	0.129534	0.199184	0.266787	0.377428	0.485308	0.554183	0.585753	0.585753	0.585753	0.585753	0.593478	0.608228	0.613864	0.613864	0.654512	0.692438	0.724208	0.804818	0.884456	1
PF3D7_0216300	165236	17.41	726086	4.39	larger	0	0	0	0	0	0	0	0.0291938	0.0291938	0.0291938	0.0291938	0.136988	0.355754	0.355754	0.355754	0.407208	0.407208	0.632448	0.803044	0.854859	1	1	1	1	1
PF3D7_0933600	55699.1	10.75	244610	4.39	larger	0.00504784	0.0094753	0.0136943	0.0241649	0.0432012	0.0863466	0.124729	0.196687	0.283927	0.415248	0.527696	0.613235	0.671038	0.711508	0.752742	0.794859	0.827511	0.859977	0.886654	0.915091	0.934558	0.952856	0.970484	0.987016	1
PF3D7_1426200	47415.8	10.01	207987	4.39	larger	0	0	0	0	0	0	0.0396513	0.136613	0.354813	0.497657	0.780587	0.917573	0.952589	0.952589	0.952589	0.952589	0.952589	0.952589	0.952589	0.952589	0.952589	0.952589	0.97672	0.988704	1
PF3D7_1205100	66771.8	11.66	293784	4.4	larger	0	0	0	0	0	0	0	0	0.0117907	0.0674869	0.265403	0.619466	0.704236	0.751087	0.809697	0.832505	0.832505	0.870006	0.903675	0.903675	0.903675	0.944402	0.944402	0.966998	1
PF3D7_0111400	84983	12.99	374549	4.41	larger	0.0734482	0.108308	0.122371	0.12681	0.131451	0.131451	0.138244	0.151504	0.172315	0.226179	0.325998	0.42232	0.501009	0.557419	0.621498	0.666865	0.6922	0.741085	0.778403	0.809544	0.838308	0.886191	0.92902	0.970139	1
PF3D7_0318600	118775	15.07	523680	4.41	larger	0	0	0	0	0	0	0.00130449	0.0112613	0.0394876	0.0565975	0.113492	0.177653	0.240668	0.337961	0.490273	0.638539	0.697171	0.772465	0.821064	0.845269	0.857903	0.887989	0.941469	0.981464	1
PF3D7_0515300	255758	21.16	1.12792e+06	4.41	larger	0	0	0	0.0654973	0.0883214	0.0993222	0.0993222	0.115807	0.115807	0.126542	0.126542	0.126542	0.136892	0.136892	0.157624	0.217019	0.225766	0.32776	0.34593	0.422128	0.480356	0.6009	0.754343	0.931201	1
PF3D7_0929400	162561	17.32	717435	4.41	larger	0.00166436	0.00260227	0.00353296	0.00456733	0.00561068	0.00686469	0.00933221	0.013904	0.0238521	0.0436098	0.0876098	0.141123	0.193274	0.246086	0.320808	0.402148	0.476739	0.549481	0.618573	0.687385	0.757682	0.827883	0.892937	0.95315	1
PF3D7_1139100	209628	19.38	925171	4.41	larger	0.0684289	0.1277	0.171194	0.200013	0.234445	0.263487	0.271593	0.279745	0.289637	0.293716	0.305198	0.319453	0.331592	0.3357	0.365181	0.402356	0.416765	0.435962	0.471712	0.545243	0.597786	0.680894	0.753485	0.848246	1
PF3D7_1301800	255965	21.18	1.1299e+06	4.41	larger	0.0196037	0.0196037	0.0196037	0.0196037	0.0196037	0.0196037	0.0196037	0.0196037	0.0439324	0.0567882	0.0825988	0.0825988	0.107876	0.132044	0.156683	0.192354	0.192354	0.244173	0.283595	0.432676	0.478104	0.600181	0.824595	0.925069	1
PF3D7_1414600	61116.2	11.23	269518	4.41	larger	0	0	0	0	0	0.00398041	0.00398041	0.031552	0.0690489	0.199274	0.430286	0.739233	0.93701	0.955667	0.985673	1	1	1	1	1	1	1	1	1	1
PF3D7_1244100	154804	16.96	683972	4.42	larger	0	0	0	0	0	0	0.00927899	0.0534338	0.124327	0.185179	0.330353	0.403314	0.42981	0.438035	0.46242	0.478436	0.500964	0.518678	0.527622	0.595574	0.680964	0.73089	0.814617	0.910902	1
PF3D7_0102200	126443	15.52	559760	4.43	larger	0.0142035	0.0410014	0.0823218	0.125101	0.170593	0.2194	0.246934	0.277472	0.309281	0.33479	0.36901	0.400304	0.426885	0.448839	0.481133	0.517638	0.558597	0.606449	0.661859	0.713986	0.769452	0.823239	0.877689	0.939264	1
PF3D7_0831100	236033	20.47	1.04679e+06	4.43	larger	0	0	0.00880033	0.0166262	0.0166262	0.0166262	0.0207379	0.0207379	0.0363306	0.0479626	0.0479626	0.0554755	0.0707228	0.1004	0.144306	0.194512	0.194512	0.251653	0.346773	0.476781	0.525694	0.633091	0.781478	0.927417	1
PF3D7_1139800	265097	21.54	1.17376e+06	4.43	larger	0	0	0.0104774	0.0104774	0.0104774	0.0104774	0.0104774	0.0104774	0.0104774	0.01964	0.01964	0.01964	0.028959	0.028959	0.0627247	0.0794434	0.112053	0.217631	0.264157	0.336825	0.426923	0.56233	0.746757	0.844026	1
PF3D7_1447800	237903	20.53	1.05354e+06	4.43	larger	0.00937236	0.0229024	0.0253586	0.0336288	0.0487591	0.0570934	0.0608901	0.0681064	0.0719836	0.0831896	0.12089	0.149493	0.197724	0.223172	0.261177	0.302186	0.321933	0.377085	0.407231	0.457086	0.5376	0.633371	0.76939	0.902804	1
PF3D7_0928600	13246	5.72	58785.7	4.44	larger	0.156066	0.259344	0.328841	0.400791	0.448115	0.52031	0.537109	0.557107	0.570042	0.583098	0.620032	0.63615	0.701919	0.714548	0.742352	0.758364	0.810488	0.845751	0.869389	0.886603	0.908706	0.945559	0.97126	0.995875	1
PF3D7_0115000	234624	20.45	1.04401e+06	4.45	larger	0	0	0.00417462	0.00882897	0.00882897	0.00882897	0.0107795	0.0107795	0.0181762	0.0291562	0.0324865	0.0716893	0.103947	0.121236	0.155841	0.176255	0.213902	0.286698	0.361375	0.457743	0.551529	0.672491	0.810501	0.931137	1
PF3D7_0401900	110727	14.66	492613	4.45	larger	0.0207476	0.0326377	0.0452786	0.0661251	0.0966762	0.132942	0.151856	0.169315	0.207478	0.265436	0.317591	0.382184	0.424569	0.459507	0.520584	0.601763	0.644069	0.701814	0.755209	0.788061	0.828734	0.858601	0.902162	0.951267	1
PF3D7_0520200	82343.2	12.86	366172	4.45	larger	0	0	0	0	0	0	0	0.00613559	0.026472	0.0478014	0.132343	0.323258	0.529319	0.64311	0.7439	0.788738	0.825781	0.852659	0.880126	0.895391	0.911158	0.934517	0.95977	0.986262	1
PF3D7_0608800	46025.4	9.94	205029	4.45	larger	0.0468759	0.0821269	0.125127	0.16864	0.221205	0.292322	0.341213	0.403141	0.449492	0.502941	0.540831	0.574451	0.600451	0.614522	0.630056	0.650846	0.66845	0.691711	0.721151	0.75269	0.788337	0.827687	0.886928	0.952981	1
PF3D7_1009200	106390	14.41	473922	4.45	larger	0	0	0	0	0	0	0.00271201	0.00885576	0.0448589	0.120426	0.189842	0.280955	0.358723	0.431432	0.597093	0.738573	0.814801	0.864019	0.887211	0.909634	0.914805	0.952165	0.969852	0.994832	1
PF3D7_1343900	76141.5	12.42	338502	4.45	larger	0	0.00322157	0.00322157	0.00741649	0.0103081	0.0207345	0.0328733	0.0514119	0.0864175	0.134117	0.231011	0.423973	0.605884	0.737596	0.825863	0.876207	0.897533	0.909857	0.921175	0.933658	0.94336	0.953101	0.973545	0.989157	1
PF3D7_0616400	204872	19.27	913386	4.46	larger	0.0348974	0.0348974	0.0348974	0.0348974	0.0348974	0.0348974	0.0348974	0.082051	0.082051	0.128886	0.150248	0.170861	0.217256	0.239435	0.280508	0.324157	0.384909	0.416755	0.480511	0.551395	0.698285	0.768763	0.911357	0.977749	1
PF3D7_1020900	20898.8	7.01	93124.3	4.46	larger	0.100226	0.18373	0.258568	0.336942	0.39815	0.463556	0.49972	0.52487	0.558303	0.582184	0.609628	0.632001	0.656887	0.668518	0.691726	0.717813	0.741742	0.765582	0.792384	0.822941	0.845097	0.874119	0.906174	0.947739	1
PF3D7_1333200	218386	19.83	974334	4.46	larger	0	0	0.0067701	0.0117243	0.0143292	0.0157209	0.0167902	0.0190965	0.0190965	0.0259685	0.046502	0.0898152	0.126122	0.14712	0.20339	0.244547	0.286833	0.356672	0.435388	0.512825	0.605364	0.71448	0.83672	0.936948	1
PF3D7_0506800	110123	14.66	492012	4.47	larger	0	0.0114582	0.0242436	0.0420704	0.0581426	0.132049	0.157686	0.180607	0.215068	0.272662	0.331218	0.38738	0.423627	0.464087	0.518911	0.553566	0.593767	0.651031	0.707197	0.749928	0.809035	0.855793	0.894071	0.950365	1
PF3D7_0831600	165506	17.56	739977	4.47	larger	0	0	0	0.000655613	0.000655613	0.000655613	0.000655613	0.00130473	0.00499299	0.015658	0.0520104	0.105169	0.164275	0.218231	0.287545	0.380059	0.451948	0.537948	0.615199	0.684535	0.744318	0.821045	0.886039	0.952431	1
PF3D7_0526500	165278	17.56	739629	4.48	larger	0.0125587	0.0196274	0.021044	0.0226339	0.0238806	0.0255573	0.0270171	0.0278042	0.0300404	0.0370764	0.0520067	0.0920501	0.151234	0.197513	0.269019	0.356104	0.448194	0.541524	0.625412	0.697154	0.756378	0.82935	0.903004	0.96786	1
PF3D7_1109400	51671	10.5	231984	4.49	larger	0.031308	0.0884928	0.144074	0.177292	0.217826	0.254035	0.326847	0.36079	0.418027	0.46621	0.533224	0.563749	0.609106	0.643222	0.667897	0.705588	0.711178	0.764826	0.791584	0.836339	0.865734	0.924025	0.962031	0.981483	1
PF3D7_1453400	233153	20.48	1.04769e+06	4.49	larger	0	0	0	0	0	0	0	0	0	0	0.216872	0.216872	0.216872	0.216872	0.216872	0.216872	0.216872	0.216872	0.407689	0.407689	0.599016	0.691836	0.796723	0.899715	1
PF3D7_0103100	196989	19.04	888588	4.51	larger	0	0	0.0113114	0.0113114	0.0165692	0.0165692	0.0218542	0.0218542	0.0407168	0.0655219	0.0845512	0.112571	0.152814	0.200998	0.292131	0.360302	0.391477	0.436742	0.49716	0.565805	0.60942	0.683916	0.82446	0.931655	1
PF3D7_0205900	108289	14.61	488855	4.51	larger	0.00410559	0.0072791	0.00793655	0.0104311	0.0104311	0.0135304	0.0167995	0.022074	0.0273278	0.0338795	0.0428058	0.0789082	0.199592	0.381996	0.574395	0.705031	0.782953	0.839104	0.864694	0.886045	0.900488	0.921495	0.946258	0.97998	1
PF3D7_0608900	120590	15.32	544167	4.51	larger	0	0	0.0163443	0.0335939	0.0335939	0.0335939	0.0335939	0.0335939	0.0464941	0.0464941	0.0738657	0.187545	0.28244	0.375806	0.471928	0.558602	0.635772	0.796397	0.865101	0.893358	0.91632	0.92746	0.92746	0.939821	1
PF3D7_0727600	123460	15.48	556384	4.51	larger	0	0	0	0	0.0866815	0.0866815	0.0866815	0.114046	0.114046	0.114046	0.163633	0.216699	0.269109	0.375759	0.475921	0.526581	0.570873	0.644796	0.644796	0.644796	0.746092	0.798181	0.798181	0.927466	1
PF3D7_0800700	234907	20.58	1.05897e+06	4.51	larger	0	0	0.00550261	0.00550261	0.00550261	0.00550261	0.00550261	0.00550261	0.0100906	0.0245268	0.0289165	0.071195	0.109075	0.122748	0.163715	0.195108	0.230803	0.304028	0.36723	0.450555	0.535825	0.65831	0.81865	0.932337	1
PF3D7_1421500	13308.5	5.77	59986.8	4.51	larger	0.113619	0.181028	0.240667	0.313479	0.424356	0.522578	0.565394	0.613433	0.663814	0.706876	0.751995	0.784053	0.812226	0.847115	0.868045	0.88422	0.903852	0.913942	0.928591	0.942874	0.959976	0.973423	0.981879	0.993759	1
PF3D7_1416100	110540	14.75	499431	4.52	larger	0.0129263	0.0193337	0.0255351	0.0355206	0.0541458	0.0761864	0.0932102	0.119861	0.159013	0.199534	0.261454	0.327934	0.393848	0.452512	0.515616	0.577906	0.639102	0.695884	0.748267	0.796587	0.84169	0.882519	0.926119	0.971391	1
PF3D7_1203900	16528.5	6.37	74888.2	4.53	larger	0.084688	0.162079	0.247954	0.333173	0.405387	0.497069	0.505078	0.518034	0.518034	0.518034	0.533686	0.549612	0.557883	0.570071	0.60959	0.62558	0.649123	0.678132	0.706695	0.745194	0.7721	0.824955	0.85035	0.937908	1
PF3D7_0215800	103927	14.42	474725	4.57	larger	0	0	0	0	0	0	0.00323757	0.00323757	0.011503	0.04966	0.147828	0.297139	0.409833	0.470476	0.539991	0.610067	0.63371	0.679019	0.707023	0.751897	0.809679	0.873329	0.930811	0.968225	1
PF3D7_1237200	230704	20.53	1.05335e+06	4.57	larger	0.00184958	0.00421895	0.0069886	0.01687	0.0180435	0.0235431	0.025807	0.027179	0.0305275	0.0367158	0.0506986	0.0759989	0.105153	0.13101	0.162954	0.196274	0.2325	0.282411	0.344352	0.433128	0.558967	0.685651	0.832952	0.941616	1
PF3D7_1324900	34086	8.81	156070	4.58	larger	0.0152181	0.0349643	0.0609289	0.0926627	0.127979	0.202577	0.288666	0.4101	0.520694	0.674975	0.739989	0.779516	0.801013	0.815042	0.836675	0.852161	0.86628	0.881048	0.896133	0.911726	0.93007	0.949334	0.964205	0.982599	1
PF3D7_0604000	239761	20.92	1.09937e+06	4.59	larger	0.0220306	0.0342072	0.0342072	0.0381944	0.0423628	0.0423628	0.0448035	0.0448035	0.0448035	0.045462	0.0502311	0.0608364	0.0725929	0.0763951	0.112983	0.132268	0.158244	0.211738	0.286414	0.396881	0.508486	0.625899	0.788837	0.926725	1
PF3D7_0609700	224959	20.34	1.03153e+06	4.59	larger	0.0282993	0.0766033	0.124891	0.173881	0.198616	0.206212	0.234392	0.260509	0.271109	0.289639	0.330573	0.355542	0.37796	0.37796	0.38446	0.394822	0.397841	0.41548	0.437434	0.48539	0.52812	0.595091	0.711994	0.872744	1
PF3D7_0609900	244517	21.11	1.12183e+06	4.59	larger	0	0	0.0190023	0.0190023	0.0190023	0.0190023	0.0190023	0.0190023	0.0190023	0.0190023	0.0190023	0.0660745	0.0829759	0.0829759	0.131115	0.176598	0.208661	0.242256	0.318678	0.400171	0.473441	0.710055	0.826704	0.932975	1
PF3D7_1239500	116035	15.18	532383	4.59	larger	0	0	0.00409642	0.031683	0.0398979	0.0711732	0.106	0.116243	0.168378	0.21417	0.297966	0.399016	0.446404	0.453287	0.490176	0.545997	0.56788	0.641541	0.709661	0.781469	0.848217	0.915131	0.949836	0.978678	1
PF3D7_1307700	144157	16.7	661200	4.59	larger	0.0268639	0.0559498	0.11931	0.181536	0.220651	0.269922	0.294407	0.332145	0.363661	0.405268	0.422084	0.433626	0.451408	0.455548	0.486988	0.486988	0.50545	0.537983	0.564192	0.626185	0.700291	0.792373	0.857065	0.949454	1
PF3D7_0215500	89271.7	13.53	410788	4.6	larger	0.0763628	0.10282	0.126834	0.172318	0.198734	0.20892	0.237431	0.275337	0.336937	0.386673	0.446596	0.487398	0.497508	0.502215	0.511813	0.52561	0.537759	0.569816	0.592672	0.651795	0.709099	0.773089	0.879427	0.952224	1
PF3D7_1032900	207723	19.68	956807	4.61	larger	0	0	0	0	0.0671569	0.0671569	0.0671569	0.100561	0.100561	0.100561	0.164461	0.164461	0.164461	0.164461	0.286462	0.286462	0.286462	0.350318	0.415385	0.540639	0.599498	0.599498	0.658273	0.831413	1
PF3D7_1123300	79684	12.88	367601	4.61	larger	0.0629276	0.096486	0.134487	0.176863	0.198653	0.231711	0.245213	0.262842	0.286169	0.328857	0.393553	0.453515	0.506343	0.536789	0.579192	0.630733	0.676923	0.712574	0.771999	0.81202	0.848153	0.880247	0.938242	0.971251	1
PF3D7_0306800	59161.3	11.3	273597	4.62	larger	0.0434223	0.0880671	0.138654	0.179038	0.209387	0.232166	0.258481	0.290842	0.330954	0.397911	0.478116	0.55092	0.642856	0.67785	0.707017	0.724825	0.739139	0.757822	0.765586	0.792206	0.816878	0.840278	0.889039	0.952955	1
PF3D7_0320300	59138.3	11.31	274053	4.63	larger	0.00894733	0.0332072	0.0849192	0.136861	0.172855	0.205904	0.241345	0.267112	0.318453	0.389023	0.469455	0.568329	0.60683	0.627038	0.666542	0.714943	0.748317	0.777778	0.787222	0.810237	0.825771	0.840985	0.898742	0.955907	1
PF3D7_0705300	97949	14.13	453210	4.63	larger	0	0	0.0026451	0.0026451	0.0026451	0.0026451	0.0026451	0.0026451	0.0026451	0.039869	0.150598	0.316282	0.441484	0.493184	0.545051	0.587476	0.628696	0.661371	0.697787	0.739841	0.799444	0.857603	0.925196	0.979481	1
PF3D7_1144400	175302	18.28	810781	4.63	larger	0	0	0	0	0	0	0	0	0	0	0	0	0	0.122917	0.248234	0.308708	0.371307	0.48102	0.547854	0.547854	0.547854	0.547854	0.690524	0.880621	1
PF3D7_0519600	90596.2	13.69	422168	4.66	larger	0	0	0	0.0122102	0.0417134	0.07104	0.0909373	0.107029	0.172272	0.268192	0.345954	0.43787	0.480233	0.508707	0.534194	0.551521	0.563172	0.579425	0.597164	0.628009	0.649683	0.680277	0.748761	0.854157	1
PF3D7_0806500	76715.8	12.73	357823	4.66	larger	0	0	0	0	0	0.120597	0.120597	0.153906	0.185448	0.218531	0.339248	0.42661	0.527554	0.527554	0.672618	0.823532	0.823532	0.868522	0.868522	0.868522	0.868522	0.868522	0.868522	0.968565	1
PF3D7_1008900	27593.6	8.09	128654	4.66	larger	0.0384452	0.0745492	0.130652	0.203078	0.270948	0.341004	0.412832	0.490372	0.597133	0.664077	0.701208	0.737943	0.768301	0.811019	0.832636	0.858075	0.881759	0.898603	0.916471	0.933915	0.947869	0.960966	0.97534	0.98678	1
PF3D7_1446700	42604.1	9.8	198427	4.66	larger	0	0.0027742	0.00577704	0.00844737	0.0279887	0.100762	0.176781	0.282802	0.398913	0.524981	0.673974	0.75021	0.845248	0.862658	0.879477	0.891713	0.901059	0.915296	0.931817	0.955108	0.966687	0.976752	0.982526	0.997664	1
PF3D7_1115400	56629.9	11.14	264719	4.67	larger	0.0505255	0.125419	0.211073	0.281481	0.330174	0.38076	0.405717	0.432188	0.451369	0.473878	0.495946	0.52561	0.557361	0.592422	0.640821	0.691118	0.735856	0.782881	0.820327	0.854968	0.881315	0.908216	0.94359	0.974145	1
PF3D7_1119900	208458	19.83	974233	4.67	larger	0.0530549	0.110293	0.134087	0.152612	0.159654	0.164746	0.175793	0.190799	0.220801	0.258929	0.293317	0.320193	0.339967	0.346466	0.36143	0.375093	0.391675	0.420284	0.465863	0.506821	0.556834	0.633101	0.750618	0.86602	1
PF3D7_0114000	170878	18.19	801643	4.69	larger	0.00297957	0.0133855	0.0317192	0.0556622	0.0942306	0.125072	0.139564	0.153959	0.164524	0.174917	0.192788	0.217448	0.225837	0.24793	0.275544	0.316525	0.38888	0.479619	0.585529	0.692213	0.79534	0.880852	0.934454	0.987065	1
PF3D7_1119600	120615	15.59	565530	4.69	larger	0.0158543	0.0319457	0.0410058	0.046734	0.052094	0.0554327	0.0589149	0.0638065	0.081464	0.125087	0.196704	0.289697	0.348255	0.398263	0.456282	0.530698	0.60381	0.679901	0.742371	0.802189	0.841403	0.868216	0.911815	0.958309	1
PF3D7_1145800	108887	14.9	510730	4.69	larger	0.0139576	0.030077	0.0447081	0.0447081	0.0447081	0.0540169	0.0709793	0.107869	0.139987	0.194559	0.273346	0.324228	0.3753	0.425693	0.508308	0.586252	0.647083	0.727157	0.782858	0.83657	0.884583	0.919401	0.940655	0.972514	1
PF3D7_1467900	195934	19.35	921703	4.7	larger	0.126488	0.153878	0.253322	0.316105	0.337983	0.337983	0.337983	0.379424	0.379424	0.400004	0.400004	0.400004	0.400004	0.400004	0.400004	0.437556	0.437556	0.45155	0.486384	0.525013	0.542477	0.643857	0.682152	0.898686	1
PF3D7_0202900	34754.6	9	163784	4.71	larger	0	0	0	0	0.0425322	0.0425322	0.0425322	0.423334	0.498435	0.982205	0.982205	0.982205	0.982205	0.982205	0.982205	0.982205	0.982205	0.982205	0.982205	0.982205	0.982205	0.982205	0.982205	0.982205	1
PF3D7_1234600	134440	16.39	633483	4.71	larger	0	0	0	0	0	0	0.00046634	0.00486027	0.0269659	0.0557832	0.109532	0.169584	0.243518	0.297786	0.387387	0.472706	0.542528	0.634234	0.7229	0.782283	0.831879	0.871096	0.925058	0.967071	1
PF3D7_0518700	223948	20.57	1.05753e+06	4.72	larger	0.0225777	0.0536242	0.0713746	0.0901081	0.105729	0.120787	0.128637	0.128637	0.128637	0.143443	0.143443	0.143443	0.143443	0.143443	0.18601	0.281869	0.281869	0.311843	0.324278	0.448391	0.539339	0.627785	0.719742	0.862307	1
PF3D7_0810300	63580.7	11.79	300904	4.73	larger	0.00392027	0.020595	0.0729216	0.146626	0.222066	0.278986	0.315842	0.363783	0.391373	0.405872	0.44719	0.514298	0.572465	0.623721	0.689042	0.764217	0.812385	0.858748	0.898045	0.913971	0.937607	0.954188	0.966425	0.978939	1
PF3D7_0220100	117215	15.46	555337	4.74	larger	0.0629576	0.133386	0.19265	0.213223	0.242737	0.251551	0.253157	0.268745	0.293551	0.318514	0.357883	0.402592	0.452601	0.467963	0.486828	0.515314	0.535968	0.575517	0.617984	0.658912	0.734015	0.8094	0.894941	0.967552	1
PF3D7_1025000	116275	15.41	551116	4.74	larger	0.0449051	0.129685	0.202972	0.264051	0.309376	0.364466	0.387522	0.408316	0.418262	0.422721	0.438477	0.451792	0.461047	0.467193	0.492323	0.511036	0.53945	0.569042	0.608045	0.664098	0.726718	0.804015	0.863273	0.942664	1
PF3D7_1132400	173715	18.4	822941	4.74	larger	0.0345512	0.0427132	0.0550604	0.0571391	0.0571391	0.0571391	0.0590478	0.0590478	0.0590478	0.0999323	0.103662	0.132648	0.19864	0.234182	0.30716	0.335255	0.358441	0.461864	0.556037	0.67193	0.767848	0.842979	0.902109	0.938172	1
PF3D7_1439300	220606	20.47	1.0464e+06	4.74	larger	0.00947671	0.0130252	0.0151724	0.0160761	0.0160761	0.0160761	0.0160761	0.0160761	0.0194655	0.0194655	0.0289571	0.0430239	0.0614651	0.0729791	0.105267	0.14433	0.191918	0.273722	0.352309	0.448986	0.557235	0.666868	0.796825	0.927778	1
PF3D7_0817200	95019.5	14.11	451920	4.76	larger	0.0126473	0.0335674	0.046507	0.0753602	0.102773	0.123397	0.143794	0.174777	0.197703	0.234566	0.307894	0.391379	0.456657	0.489767	0.579858	0.650265	0.697878	0.769881	0.819007	0.850306	0.882925	0.90465	0.947719	0.980869	1
PF3D7_0811200	133675	16.43	637127	4.77	larger	0.00144291	0.00144291	0.00144291	0.00144291	0.00152611	0.00417369	0.0104386	0.0215206	0.042249	0.0791153	0.131902	0.189119	0.260407	0.320328	0.393364	0.467662	0.542413	0.621141	0.691592	0.758108	0.809977	0.858529	0.908346	0.954403	1
PF3D7_1022500	64999.8	11.94	309957	4.77	larger	0.0109949	0.0203483	0.0262541	0.0426031	0.0670982	0.110065	0.145213	0.18687	0.253083	0.325111	0.409759	0.505484	0.574272	0.614354	0.689713	0.735935	0.774231	0.817213	0.863497	0.893534	0.925452	0.951144	0.966994	0.985076	1
PF3D7_1405700	82897.4	13.34	397991	4.8	larger	0.0867103	0.120733	0.120733	0.138902	0.15041	0.167727	0.180417	0.185441	0.199028	0.215673	0.256561	0.361553	0.457681	0.581736	0.657566	0.705612	0.765809	0.820633	0.868877	0.897133	0.929777	0.9376	0.969341	0.982809	1
PF3D7_0520100	83352.3	13.39	401178	4.81	larger	0.0312762	0.0312762	0.0312762	0.0312762	0.0529151	0.0737743	0.111784	0.184028	0.222842	0.243353	0.358805	0.438289	0.477539	0.535376	0.535376	0.535376	0.535376	0.576897	0.65702	0.716482	0.754413	0.793423	0.853676	0.909464	1
PF3D7_0807800	55033.3	11.14	264665	4.81	larger	0.0230125	0.0856849	0.130743	0.173731	0.205449	0.251309	0.277919	0.303988	0.347601	0.407094	0.487553	0.579299	0.658726	0.726062	0.809485	0.867142	0.896618	0.915434	0.929141	0.941029	0.945331	0.956935	0.964753	0.984086	1
[truncated: 2,102 more rows]

## Sheet: RNase
Protein	Theoretical MW	Halfway	Apparent MW	MW Ratio	Category	R1	R2	R3	R4	R5	R6	R7	R8	R9	R10	R11	R12	R13	R14	R15	R16	R17	R18	R19	R20	R21	R22	R23	R24	R25
[truncated: 3,671 more rows]
