# Supplementary material for: Proteome-Wide Identification of RNA-dependent proteins and an emerging role for RNAs in Plasmodium falciparum protein complexes
Source: Nat Commun. 2024 Feb 14;15:1365. doi: 10.1038/s41467-024-45519-1 (PMC10866993; doi:10.1038/s41467-024-45519-1)
Supplement: Supplementary file 8 — Supplementary Dataset 5 [file 41467_2024_45519_MOESM8_ESM.xlsx]

## Sheet: Plasmodium
Supplementary Data 5: Description and summary of protein complex analyzes. All random, Plasmodium complexes and protein clusters studied are reported in this table. For each Plasmodium complex and Hillier cluster (Hillier et al., 2019), number of detected proteins, missing proteins, complex mean correlation, RNase shift statistic, RNase shift p-value complex and RNase shift Individual p-values ar…
Complex	#detected proteins	#missing proteins	Complex mean correlation	RNase shift statistic	RNase shift p-value complex	RNase shift Individual p-values		Reference
Pf60S	39	2	0.731	115.5	0.0037	0.0019,0.9,0.41,0.42,0.44,0.62,0.25,0.79,0.11,0.092,0.69,0.0019,0.99,0.76,0.89,0.62,0.6,0.18,1.6e-05,0.77,0.59,0.96,0.92,0.031,0.8,0.97,0.68,0.073,0.96,0.0061,0.55,0.58,0.65,0.16,0.022,0.52,1,0.63,0.85,		Wong, W., Bai, X. C., Brown, A., Fernandez, I. S., Hanssen, E., Condron, M., Tan, Y. H., Baum, J., & Scheres, S. H. (2014). Cryo-EM structure of the Plasmodium falciparum 80S ribosome bound to the anti-protozoan drug emetine. eLife, 3, e03080. https://doi.org/10.7554/eLife.03080
Pf40S	31	1	0.441	131.9	5.8e-07	0.18,0.24,0.96,0.26,0.98,0.036,0.001,6e-07,0.71,0.099,0.04,0.94,0.022,1,0.86,0.91,0.035,0.94,0.91,0.4,0.96,0.0031,0.31,0.24,0.75,0.14,4e-05,0.9,0.78,0.28,0.88,		Wong, W., Bai, X. C., Brown, A., Fernandez, I. S., Hanssen, E., Condron, M., Tan, Y. H., Baum, J., & Scheres, S. H. (2014). Cryo-EM structure of the Plasmodium falciparum 80S ribosome bound to the anti-protozoan drug emetine. eLife, 3, e03080. https://doi.org/10.7554/eLife.03080
U1	3	0	0.319	20.05	0.0027	6e-05,1,0.74,		Sorber, K., Dimon, M. T., & DeRisi, J. L. (2011). RNA-Seq analysis of splicing in Plasmodium falciparum uncovers new splice junctions, alternative splicing and splicing of antisense transcripts. Nucleic acids research, 39(9), 3820–3835. https://doi.org/10.1093/nar/gkq1223
U2	2	0	0.844	56.35	1.7e-11	6.4e-07,9e-07,		Sorber, K., Dimon, M. T., & DeRisi, J. L. (2011). RNA-Seq analysis of splicing in Plasmodium falciparum uncovers new splice junctions, alternative splicing and splicing of antisense transcripts. Nucleic acids research, 39(9), 3820–3835. https://doi.org/10.1093/nar/gkq1223
U2-related	3	0	0.205	49.18	6.9e-09	0.5,9.8e-07,4.3e-05,		Sorber, K., Dimon, M. T., & DeRisi, J. L. (2011). RNA-Seq analysis of splicing in Plasmodium falciparum uncovers new splice junctions, alternative splicing and splicing of antisense transcripts. Nucleic acids research, 39(9), 3820–3835. https://doi.org/10.1093/nar/gkq1223
SF3a	3	0	0.533	45.56	3.6e-08	0.0043,0.002,1.5e-05,		Sorber, K., Dimon, M. T., & DeRisi, J. L. (2011). RNA-Seq analysis of splicing in Plasmodium falciparum uncovers new splice junctions, alternative splicing and splicing of antisense transcripts. Nucleic acids research, 39(9), 3820–3835. https://doi.org/10.1093/nar/gkq1223
SF3b	7	0	0.161	63.32	3e-08	7.6e-05,0.026,0.45,0.004,0.031,0.00037,0.43,		Sorber, K., Dimon, M. T., & DeRisi, J. L. (2011). RNA-Seq analysis of splicing in Plasmodium falciparum uncovers new splice junctions, alternative splicing and splicing of antisense transcripts. Nucleic acids research, 39(9), 3820–3835. https://doi.org/10.1093/nar/gkq1223
U5	8	0	0.153	47.95	4.8e-05	0.23,0.31,0.00036,0.23,0.037,0.0058,0.076,0.41,		Sorber, K., Dimon, M. T., & DeRisi, J. L. (2011). RNA-Seq analysis of splicing in Plasmodium falciparum uncovers new splice junctions, alternative splicing and splicing of antisense transcripts. Nucleic acids research, 39(9), 3820–3835. https://doi.org/10.1093/nar/gkq1223
U4-U6	5	0	0.503	43.46	4.1e-06	0.0014,0.26,0.016,0.0011,0.057,		Sorber, K., Dimon, M. T., & DeRisi, J. L. (2011). RNA-Seq analysis of splicing in Plasmodium falciparum uncovers new splice junctions, alternative splicing and splicing of antisense transcripts. Nucleic acids research, 39(9), 3820–3835. https://doi.org/10.1093/nar/gkq1223
snRNP	7	0	0.766	12.81	0.54	0.55,0.53,0.36,0.28,0.57,0.21,0.48,		Sorber, K., Dimon, M. T., & DeRisi, J. L. (2011). RNA-Seq analysis of splicing in Plasmodium falciparum uncovers new splice junctions, alternative splicing and splicing of antisense transcripts. Nucleic acids research, 39(9), 3820–3835. https://doi.org/10.1093/nar/gkq1223
U6 (LSm)	7	0	0.868	79.25	3.9e-11	0.00082,0.0033,0.0038,0.0026,0.0061,0.0087,0.0043,		Sorber, K., Dimon, M. T., & DeRisi, J. L. (2011). RNA-Seq analysis of splicing in Plasmodium falciparum uncovers new splice junctions, alternative splicing and splicing of antisense transcripts. Nucleic acids research, 39(9), 3820–3835. https://doi.org/10.1093/nar/gkq1223
U6-LSM1	8	0	0.71	90.34	2.2e-12	0.00082,0.0043,0.0033,0.0038,0.0026,0.0061,0.0039,0.0087,
U4-U6-snRNP-U6	19	0	0.601	135.5	7.2e-13	0.0014,0.26,0.016,0.0011,0.057,0.55,0.53,0.36,0.28,0.57,0.21,0.48,0.00082,0.0033,0.0038,0.0026,0.0061,0.0087,0.0043,		Sorber, K., Dimon, M. T., & DeRisi, J. L. (2011). RNA-Seq analysis of splicing in Plasmodium falciparum uncovers new splice junctions, alternative splicing and splicing of antisense transcripts. Nucleic acids research, 39(9), 3820–3835. https://doi.org/10.1093/nar/gkq1223
tri-snRNP	3	0	-0.13	28.93	6.3e-05	0.004,0.0097,0.013,		Sorber, K., Dimon, M. T., & DeRisi, J. L. (2011). RNA-Seq analysis of splicing in Plasmodium falciparum uncovers new splice junctions, alternative splicing and splicing of antisense transcripts. Nucleic acids research, 39(9), 3820–3835. https://doi.org/10.1093/nar/gkq1223
Prp19-CDC5	14	0	0.925	50.82	0.0052	0.43,0.45,0.097,7.2e-05,0.94,0.99,0.4,0.0081,0.68,0.95,0.24,0.23,0.095,0.7,		Sorber, K., Dimon, M. T., & DeRisi, J. L. (2011). RNA-Seq analysis of splicing in Plasmodium falciparum uncovers new splice junctions, alternative splicing and splicing of antisense transcripts. Nucleic acids research, 39(9), 3820–3835. https://doi.org/10.1093/nar/gkq1223
Non-snRNP	7	0	0.24	91.65	1.8e-13	0.83,0.00016,0.67,0.003,0.045,1.1e-08,9.7e-05,		Sorber, K., Dimon, M. T., & DeRisi, J. L. (2011). RNA-Seq analysis of splicing in Plasmodium falciparum uncovers new splice junctions, alternative splicing and splicing of antisense transcripts. Nucleic acids research, 39(9), 3820–3835. https://doi.org/10.1093/nar/gkq1223
NMD	2	1	-0.089	8.916	0.063	0.12,0.098,		Sorber, K., Dimon, M. T., & DeRisi, J. L. (2011). RNA-Seq analysis of splicing in Plasmodium falciparum uncovers new splice junctions, alternative splicing and splicing of antisense transcripts. Nucleic acids research, 39(9), 3820–3835. https://doi.org/10.1093/nar/gkq1223
SR-nRNP	5	0	0.442	27.03	0.0026	0.31,0.99,0.23,0.92,2.1e-05,		Sorber, K., Dimon, M. T., & DeRisi, J. L. (2011). RNA-Seq analysis of splicing in Plasmodium falciparum uncovers new splice junctions, alternative splicing and splicing of antisense transcripts. Nucleic acids research, 39(9), 3820–3835. https://doi.org/10.1093/nar/gkq1223
Sm	7	0	0.766	432.4	0.54	0.53,0.55,0.28,0.21,0.48,0.36,0.57,
B complex	46	0	0.254	12.81	1.6e-45	0.004,0.0014,0.26,0.057,0.0011,0.016,0.00082,0.0033,0.0038,0.0026,0.0061,0.0087,0.0043,0.23,0.41,0.0058,0.23,0.31,0.00036,6.4e-07,9e-07,0.0043,0.002,1.5e-05,7.6e-05,0.026,0.45,0.004,0.031,0.00037,0.43,0.5,9.8e-07,0.4,0.00095,0.0015,0.53,0.55,0.28,0.21,0.48,0.36,0.57,0.14,0.7,1.7e-05,
CCR4-NOT	15	4	0.135	230.4	8.9e-33	0.42,0.00031,0.026,3.6e-05,3e-05,0.015,8.6e-05,5.9e-07,0.024,8.2e-06,0.11,0.00029,0.092,1.2e-05,4.9e-07,		Malaria Parasite Metabolic Pathways
Invasion-AMA1	4	1	-0.121	23.34	0.003	0.63,0.038,0.0073,0.049,		Volz, J. C., Yap, A., Sisquella, X., Thompson, J. K., Lim, N. T., Whitehead, L. W., Chen, L., Lampe, M., Tham, W. H., Wilson, D., Nebl, T., Marapana, D., Triglia, T., Wong, W., Rogers, K. L., & Cowman, A. F. (2016). Essential Role of the PfRh5/PfRipr/CyRPA Complex during Plasmodium falciparum Invasion of Erythrocytes. Cell host & microbe, 20(1), 60–71. https://doi.org/10.1016/j.chom.2016.06.004
AMA1-MSP-RON	16	0	0.187	39.51	0.17	0.79,0.36,0.38,0.72,0.8,0.041,0.5,0.0073,0.29,0.15,0.16,0.43,0.55,0.63,0.32,0.85,		Malaria Parasite Metabolic Pathways
IMC	3	10	0.898	15.94	0.014	0.37,0.038,0.024,		Ferreira, J. L., Heincke, D., Wichers, J. S., Liffner, B., Wilson, D. W., & Gilberger, T. W. (2021). The Dynamic Roles of the Inner Membrane Complex in the Multiple Stages of the Malaria Parasite. Frontiers in cellular and infection microbiology, 10, 611801. https://doi.org/10.3389/fcimb.2020.611801
Glideosome	9	0	0.402	25.54	0.11	0.67,0.02,0.14,0.67,0.3,0.82,0.43,0.099,0.22,		Ferreira, J. L., Heincke, D., Wichers, J. S., Liffner, B., Wilson, D. W., & Gilberger, T. W. (2021). The Dynamic Roles of the Inner Membrane Complex in the Multiple Stages of the Malaria Parasite. Frontiers in cellular and infection microbiology, 10, 611801. https://doi.org/10.3389/fcimb.2020.611801
PTEX	7	0	0.414	16.53	0.28	0.57,0.011,0.55,0.77,0.55,0.58,0.31,		Elsworth, B., Sanders, P. R., Nebl, T., Batinovic, S., Kalanon, M., Nie, C. Q., Charnaud, S. C., Bullen, H. E., de Koning Ward, T. F., Tilley, L., Crabb, B. S., & Gilson, P. R. (2016). Proteomic analysis reveals novel proteins associated with the Plasmodium protein exporter PTEX and a loss of complex stability upon truncation of the core PTEX component, PTEX150. Cellular microbiology, 18(11), 155…
RAP	4	0	-0.043	63.21	1.1e-10	9.4e-06,0.026,0.0015,5.1e-05,		Hollin, T., Abel, S., Falla, A., Pasaje, C. F. A., Bhatia, A., Hur, M., Kirkwood, J. S., Saraf, A., Prudhomme, J., De Souza, A., Florens, L., Niles, J. C., & Le Roch, K. G. (2022). Functional genomics of RAP proteins and their role in mitoribosome regulation in Plasmodium falciparum. Nature communications, 13(1), 1275. https://doi.org/10.1038/s41467-022-28981-7
RNA-exosome	9	0	0.916	29.56	0.042	0.62,0.66,0.31,0.2,0.035,0.31,0.048,0.093,0.3,		Dorothea Droll, Guiying Wei, Gangqiang Guo, Yanting Fan, Sebastian Baumgarten, Yiqing Zhou, Youli Xiao, Artur Scherf & Qingfeng Zhang (2018) Disruption of the RNA exosome reveals the hidden face of the malaria parasite transcriptome, RNA Biology, 15:9, 1206-1214, DOI: 10.1080/15476286.2018.1517014
Mitochondrial-CII	6	1	0.645	4.968	0.96	0.64,0.41,0.63,0.74,0.99,0.68,		Evers, F., Cabrera-Orefice, A., Elurbe, D.M. et al. Composition and stage dynamics of mitochondrial complexes in Plasmodium falciparum. Nat Commun 12, 3820 (2021). https://doi.org/10.1038/s41467-021-23919-x
Mitochondrial-CIII	10	2	0.501	15.29	0.76	0.77,0.49,0.34,0.34,0.34,0.43,0.34,0.5,0.8,0.55,		Evers, F., Cabrera-Orefice, A., Elurbe, D.M. et al. Composition and stage dynamics of mitochondrial complexes in Plasmodium falciparum. Nat Commun 12, 3820 (2021). https://doi.org/10.1038/s41467-021-23919-x
Mitochondrial-CIV	19	3	0.687	31.76	0.75	0.56,0.31,0.46,0.4,0.4,0.52,0.32,0.57,0.71,0.23,0.17,0.38,0.69,0.78,0.14,0.62,0.57,0.52,0.71,		Evers, F., Cabrera-Orefice, A., Elurbe, D.M. et al. Composition and stage dynamics of mitochondrial complexes in Plasmodium falciparum. Nat Commun 12, 3820 (2021). https://doi.org/10.1038/s41467-021-23919-x
Mitochondrial-CV	22	1	0.558	18.17	1	0.83,0.57,0.39,0.76,0.86,0.75,0.68,0.29,0.65,0.86,0.52,0.83,0.9,0.5,0.78,0.91,0.51,0.77,0.99,0.52,0.49,0.82,		Evers, F., Cabrera-Orefice, A., Elurbe, D.M. et al. Composition and stage dynamics of mitochondrial complexes in Plasmodium falciparum. Nat Commun 12, 3820 (2021). https://doi.org/10.1038/s41467-021-23919-x
Mediator-complex	12	4	0.765	42.17	0.012	0.43,0.0075,0.14,0.2,0.49,0.59,0.37,0.14,0.073,0.42,0.047,0.36,		Iyer, U. B., Park, J. E., Sze, S. K., Bozdech, Z., & Featherstone, M. (2022). Mediator Complex of the Malaria Parasite Plasmodium falciparum Associates with Evolutionarily Novel Subunits. ACS omega, 7(17), 14867–14874. https://doi.org/10.1021/acsomega.2c00368
SIP2	8	0	0.076	64.88	7.7e-08	0.0004,0.72,0.0051,0.011,0.043,0.055,0.015,0.015,		Flueck, C., Bartfai, R., Niederwieser, I., Witmer, K., Alako, B. T., Moes, S., Bozdech, Z., Jenoe, P., Stunnenberg, H. G., & Voss, T. S. (2010). A major role for the Plasmodium falciparum ApiAP2 protein PfSIP2 in chromosome end biology. PLoS pathogens, 6(2), e1000784. https://doi.org/10.1371/journal.ppat.1000784
PfAP2Tel	5	2	0.316	54.06	4.7e-08	0.24,0.00096,0.013,0.00042,0.0014,		Sierra-Miranda, M., Vembar, S. S., Delgadillo, D. M., Ávila-López, P. A., Herrera-Solorio, A. M., Lozano Amado, D., Vargas, M., & Hernandez-Rivas, R. (2017). PfAP2Tel, harbouring a non-canonical DNA-binding AP2 domain, binds to Plasmodium falciparum telomeres. Cellular microbiology, 19(9), 10.1111/cmi.12742. https://doi.org/10.1111/cmi.12742
DOZI-eIF4E	2	0	-0.005	14.09	0.007	0.034,0.026,		Tarique, M., Ahmad, M., Ansari, A., & Tuteja, R. (2013). Plasmodium falciparum DOZI, an RNA helicase interacts with eIF4E. Gene, 522(1), 46–59. https://doi.org/10.1016/j.gene.2013.03.063
PfHSP40	7	0	0.048	6.491	0.95	0.55,0.6,0.76,0.71,0.38,0.58,1,		Zhang, Q., Ma, C., Oberli, A., Zinz, A., Engels, S., & Przyborski, J. M. (2017). Proteomic analysis of exported chaperone/co-chaperone complexes of P. falciparum reveals an array of complex protein-protein interactions. Scientific reports, 7, 42188. https://doi.org/10.1038/srep42188
PfHSP70x	32	1	0.046	67.64	0.35	0.76,0.63,0.38,0.18,0.59,0.15,0.77,0.17,0.6,0.38,0.048,0.58,0.41,0.5,0.26,0.0073,0.57,0.55,0.041,0.22,0.97,0.45,0.62,0.6,0.43,0.55,0.72,0.35,0.59,0.59,0.94,0.23,		Zhang, Q., Ma, C., Oberli, A., Zinz, A., Engels, S., & Przyborski, J. M. (2017). Proteomic analysis of exported chaperone/co-chaperone complexes of P. falciparum reveals an array of complex protein-protein interactions. Scientific reports, 7, 42188. https://doi.org/10.1038/srep42188
Kae1api	4	1	-0.018	30.07	0.00021	0.047,0.00077,0.94,0.0086,		Mallari, J. P., Oksman, A., Vaupel, B., & Goldberg, D. E. (2014). Kinase-associated endopeptidase 1 (Kae1) participates in an atypical ribosome-associated complex in the apicoplast of Plasmodium falciparum. The Journal of biological chemistry, 289(43), 30025–30039. https://doi.org/10.1074/jbc.M114.586735
20S-Proteasome	14	0	0.953	30.54	0.34	0.42,0.29,0.11,0.31,0.77,0.074,0.63,0.72,0.13,0.45,0.83,0.34,0.16,0.78,		Aminake, M. N., Arndt, H. D., & Pradel, G. (2012). The proteasome of malaria parasites: A multi-stage drug target for chemotherapeutic intervention?. International journal for parasitology. Drugs and drug resistance, 2, 1–10. https://doi.org/10.1016/j.ijpddr.2011.12.001
26S-Proteasome	19	0	0.89	53.35	0.05	0.085,0.092,0.39,0.84,0.055,0.062,0.66,0.085,0.15,0.55,0.16,0.44,0.39,0.63,0.29,0.68,0.26,0.22,0.34,		Aminake, M. N., Arndt, H. D., & Pradel, G. (2012). The proteasome of malaria parasites: A multi-stage drug target for chemotherapeutic intervention?. International journal for parasitology. Drugs and drug resistance, 2, 1–10. https://doi.org/10.1016/j.ijpddr.2011.12.001
RhopH	3	0	0.972	6.639	0.36	0.22,0.43,0.38,		Ho, C. M., Jih, J., Lai, M., Li, X., Goldberg, D. E., Beck, J. R., & Zhou, Z. H. (2021). Native structure of the RhopH complex, a key determinant of malaria parasite nutrient acquisition. Proceedings of the National Academy of Sciences of the United States of America, 118(35), e2100514118. https://doi.org/10.1073/pnas.2100514118
Basal-complex	4	2	0.029	42.34	1.2e-06	0.0013,0.62,4.7e-06,0.17,		Morano, A. A., & Dvorin, J. D. (2021). The Ringleaders: Understanding the Apicomplexan Basal Complex Through Comparison to Established Contractile Ring Systems. Frontiers in cellular and infection microbiology, 11, 656976. https://doi.org/10.3389/fcimb.2021.656976
mRNA-decapping	2	0	0.536	24.53	6.3e-05	4.8e-06,0.98,		Malaria Parasite Metabolic Pathways
RNA-polymerase-I	9	0	0.657	36.19	0.0067	0.02,0.19,0.24,0.25,0.059,0.48,0.51,0.5,0.0085,		Malaria Parasite Metabolic Pathways
RNA-polymerase-II	12	0	0.503	35.28	0.064	0.29,0.15,0.12,0.65,0.19,0.56,0.069,0.24,0.25,0.059,0.48,0.51,		Malaria Parasite Metabolic Pathways
RNA-polymerase-III	15	0	0.604	119.4	1.3e-12	0.0064,0.0051,0.031,1.9e-05,1.9e-05,0.013,0.071,0.01		Malaria Parasite Metabolic Pathways

## Sheet: Hillier
Hillier, C., Pardo, M., Yu, L., Bushell, E., Sanderson, T., Metcalf, T., Herd, C., Anar, B., Rayner, J. C., Billker, O., & Choudhary, J. S. (2019). Landscape of the Plasmodium Interactome Reveals Both Conserved and Species-Specific Functionality. Cell reports, 28(6), 1635–1647.e5. https://doi.org/10.1016/j.celrep.2019.07.019
Complex	#detected proteins	#missing proteins	Complex mean correlation	RNase shift statistic	RNase shift p-value complex	RNase shift Individual p-values
Cluster1	3	0	0.101	38.39	9.4e-07	0.00022,2.1e-05,0.99,
Cluster2	3	0	-0.107	11.09	0.086	0.078,0.99,0.05,
Cluster3	14	0	0.112	122.5	8.6e-14	0.00095,0.095,0.66,0.84,4.9e-06,0.02,0.0033,0.034,0.51,0.24,4.4e-07,1,0.042,0.002,
Cluster4	2	0	0.888	1.155	0.89	0.9,0.63,
Cluster5	1	1	nan	29.3	4.3e-07	4.3e-07,
Cluster6	2	0	-0.175	1.945	0.75	0.41,0.91,
Cluster7	1	3	nan	16.09	0.00032	0.00032,
Cluster8	1	1	nan	6.854	0.032	0.032,
Cluster9	16	1	0.321	70.46	0.0001	0.11,0.93,0.38,0.31,4.9e-06,1,0.02,0.24,0.016,0.35,0.7,0.092,0.14,0.27,0.55,0.21,
Cluster10	2	1	-0.036	23.27	0.00011	1.3e-05,0.69,
Cluster11	3	0	0.056	27.51	0.00012	0.0038,0.00082,0.34,
Cluster12	2	0	0.341	5.919	0.21	0.063,0.83,
Cluster13	73	1	0.666	197.3	0.003	0.4,0.24,0.0019,0.59,0.69,0.96,0.0019,0.18,1,0.092,0.99,0.96,0.71,0.58,0.65,0.031,0.31,0.98,0.8,0.099,0.16,0.9,0.97,0.41,0.04,0.036,0.019,0.022,0.0073,0.68,0.94,0.42,0.073,0.44,0.75,0.14,0.96,0.022,0.0061,0.89,0.26,0.62,0.25,0.96,0.065,0.94,0.98,0.86,0.41,0.14,0.92,0.79,0.28,0.63,0.6,0.55,0.18,0.039,0.16,0.15,0.41,0.85,0.91,0.11,0.76,0.62,0.9,0.015,0.52,0.78,0.88,0.77,0.24,
Cluster14	2	0	-0.349	7.311	0.12	0.088,0.29,
Cluster15	2	0	-0.853	2.633	0.62	0.82,0.33,
Cluster16	2	0	0.067	6.044	0.2	0.059,0.83,
Cluster17	3	0	0.024	63.53	8.6e-12	5.9e-06,0.00017,1.6e-05,
Cluster18	6	0	0.103	10.82	0.54	0.66,0.12,0.38,0.83,0.24,0.73,
Cluster19	9	0	0.335	82.17	3.6e-10	6.4e-06,0.96,0.055,0.92,0.0013,1.2e-08,0.94,0.89,0.35,
Cluster20	2	0	0.969	5.389	0.25	0.7,0.097,
Cluster21	2	0	0.142	31.2	2.8e-06	1.7e-06,0.1,
Cluster22	1	1	nan	2.364	0.31	0.31,
Cluster23	2	0	-0.175	4.242	0.37	0.65,0.18,
Cluster24	21	0	0.153	164.9	1.8e-16	0.62,0.14,0.84,9e-07,0.76,0.83,0.00035,0.83,4.3e-07,0.36,0.99,0.31,0.5,0.31,0.84,0.96,6.4e-06,0.97,0.37,2.7e-06,3.6e-06,
Cluster25	19	0	0.696	49.95	0.093	0.66,0.24,0.39,0.29,0.085,0.085,0.82,0.34,0.55,0.055,0.39,0.88,0.062,0.26,0.092,0.29,0.22,0.59,0.68,
Cluster26	2	0	-0.571	6.544	0.16	0.05,0.76,
Cluster27	1	1	nan	1.471	0.48	0.48,
Cluster28	2	0	0.507	1.575	0.81	0.8,0.57,
Cluster29	10	5	0.169	50.25	0.0002	0.96,0.21,0.77,0.95,1.7e-05,0.00036,1,0.05,0.51,0.54,
Cluster30	2	0	0.538	19.7	0.00057	9.1e-05,0.58,
Cluster31	2	0	0.175	3.537	0.47	0.7,0.24,
Cluster32	2	3	0.258	9.61	0.048	0.14,0.057,
Cluster33	4	0	0.28	16.72	0.033	0.028,0.44,0.31,0.062,
Cluster34	1	1	nan	0.7752	0.68	0.68,
Cluster35	2	0	-0.275	17.07	0.0019	0.71,0.00028,
Cluster36	2	0	-0.071	0.6667	0.96	0.94,0.76,
Cluster37	3	0	-0.066	31.23	2.3e-05	0.2,0.063,1.3e-05,
Cluster38	1	1	nan	31.43	1.5e-07	1.5e-07,
Cluster39	2	0	-0.223	3.617	0.46	0.34,0.49,
Cluster40	2	1	0.795	13.03	0.011	0.035,0.042,
Cluster41	2	0	-0.27	5.667	0.23	0.095,0.62,
Cluster42	2	0	-0.258	33.85	8e-07	4.9e-07,0.092,
Cluster43	10	2	0.445	44.06	0.0015	0.31,0.45,0.038,0.064,0.2,0.27,0.8,0.0012,0.073,0.21,
Cluster44	9	0	0.469	22.92	0.19	0.4,0.38,0.94,0.18,0.24,0.099,0.41,0.16,0.27,
Cluster45	1	1	nan	5.8	0.055	0.055,
Cluster46	3	0	0.583	12.65	0.049	0.099,0.15,0.12,
Cluster47	2	0	-0.31	6.765	0.15	0.53,0.064,
Cluster48	2	1	0.272	50.99	2.2e-10	0.00031,2.7e-08,
Cluster49	2	0	0.045	3.412	0.49	0.24,0.76,
Cluster50	6	0	0.458	12.5	0.41	0.96,0.96,0.41,0.35,0.76,0.02,
Cluster51	4	0	-0.13	14.48	0.07	0.0045,1,0.53,0.3,
Cluster52	6	0	0.852	18.15	0.11	0.065,0.12,0.19,0.56,0.48,0.29,
Cluster53	2	0	-0.109	8.38	0.079	0.17,0.09,
Cluster54	0	2	nan	0	nan
Cluster55	1	1	nan	2.658	0.26	0.26,
Cluster56	1	1	nan	1.804	0.41	0.41,
Cluster57	7	0	0.222	68.49	3.6e-09	0.0077,0.024,0.0005,0.018,0.012,0.94,6.9e-05,
Cluster58	18	1	0.212	182.3	1.9e-21	0.83,1,1,9e-07,0.41,6e-07,0.57,1,0.00031,6.4e-07,2.7e-06,0.0011,0.71,0.4,0.62,0.0031,0.00011,0.073,
Cluster59	3	0	0.292	2.314	0.89	0.77,0.77,0.53,
Cluster60	20	1	0.414	113.8	5.3e-09	0.21,0.023,0.027,0.023,0.0086,0.0086,0.21,0.18,0.51,0.047,0.95,0.063,0.0092,0.72,0.39,0.35,0.017,0.021,0.042,0.0012,
Cluster61	1	1	nan	6.672	0.036	0.036,
Cluster62	2	0	0.61	14.89	0.0049	0.076,0.0077,
Cluster63	2	0	0.744	16.69	0.0022	0.002,0.12,
Cluster64	13	1	0.251	46.31	0.0084	0.97,0.6,0.88,0.98,0.76,0.014,6e-05,0.031,0.37,0.14,0.27,0.76,0.82,
Cluster65	2	0	0.815	12.76	0.012	0.037,0.045,
Cluster66	1	1	nan	11.03	0.004	0.004,
Cluster67	7	0	0.356	24.76	0.037	0.31,0.59,0.006,0.092,0.5,0.26,0.31,
Cluster68	7	0	0.581	29.26	0.0096	0.0033,0.24,0.93,0.02,0.14,0.33,0.67,
Cluster69	2	2	0.62	6.705	0.15	0.083,0.42,
Cluster70	2	1	0.907	13.66	0.0085	0.21,0.0051,
Cluster71	4	0	0.426	3.807	0.87	0.55,0.43,0.85,0.74,
Cluster72	2	0	0.05	3.672	0.45	0.55,0.29,
Cluster73	2	1	0.704	3.151	0.53	1,0.21,
Cluster74	1	1	nan	8.358	0.015	0.015,
Cluster75	1	1	nan	5.885	0.053	0.053,
Cluster76	2	0	0.918	10.57	0.032	0.011,0.47,
Cluster77	7	0	0.3	78.14	6.3e-11	0.017,0.037,0.0044,9.6e-07,0.00028,0.02,0.73,
Cluster78	3	0	-0.219	8.639	0.19	0.24,0.1,0.54,
Cluster79	2	0	0.173	11.21	0.024	0.027,0.14,
Cluster80	2	0	0.125	10.3	0.036	0.23,0.026,
Cluster81	3	0	0.117	32.55	1.3e-05	0.0051,6e-05,0.28,
Cluster82	2	0	0.444	2.397	0.66	0.55,0.55,
Cluster83	1	1	nan	6.763	0.034	0.034,
Cluster84	2	1	-0.39	28.36	1.1e-05	0.74,9.4e-07,
Cluster85	2	0	-0.366	10.87	0.028	0.0057,0.77,
Cluster86	2	0	0.65	1.596	0.81	0.66,0.69,
Cluster87	2	0	-0.359	13.21	0.01	0.0014,1,
Cluster88	2	1	0.468	20.72	0.00036	0.018,0.0018,
Cluster89	2	3	0.232	10.21	0.037	0.16,0.037,
Cluster90	10	0	0.901	12.32	0.9	0.16,0.92,0.87,0.59,0.82,0.31,0.66,0.79,0.88,0.24,
Cluster91	1	1	nan	4.633	0.099	0.099,
Cluster92	2	0	-0.208	8.94	0.063	0.019,0.62,
Cluster93	3	0	0.295	4.346	0.63	0.14,0.89,0.92,
Cluster94	2	0	0.839	3.604	0.46	0.25,0.66,
Cluster95	2	0	0.29	18.32	0.0011	0.0064,0.016,
Cluster96	2	0	-0.226	5.717	0.22	0.65,0.088,
Cluster97	0	2	nan	0	nan
Cluster98	1	1	nan	0.8426	0.66	0.66,
Cluster99	1	1	nan	9.639	0.0081	0.0081,
Cluster100	3	0	0.655	21.42	0.0015	0.037,0.45,0.0013,
Cluster101	2	0	0.707	13.72	0.0083	0.0033,0.31,
Cluster102	2	0	0.829	15.31	0.0041	0.17,0.0028,
Cluster103	2	1	-0.394	37.72	1.3e-07	0.0005,1.3e-05,
Cluster104	2	0	0.886	16.04	0.003	0.0025,0.13,
Cluster105	2	0	0.095	10.31	0.035	0.014,0.41,
Cluster106	2	0	-0.375	17.05	0.0019	0.00096,0.21,
Cluster107	2	0	-0.156	13.63	0.0086	1,0.0011,
Cluster108	3	2	0.372	15.35	0.018	0.97,0.41,0.0012,
Cluster109	4	0	0.111	63.7	8.7e-11	0.00017,1.6e-05,0.92,5.9e-06,
Cluster110	2	0	0.806	8.907	0.063	0.099,0.12,
Cluster111	2	1	-0.581	41.63	2e-08	7.1e-05,1.3e-05,
Cluster112	2	0	0.748	13.57	0.0088	0.0054,0.21,
Cluster113	1	2	nan	5.158	0.076	0.076,
Cluster114	21	0	0.582	41.92	0.47	0.63,0.42,0.77,0.83,0.32,0.43,0.24,0.074,0.66,0.45,0.72,0.78,0.31,0.29,0.5,0.54,0.11,0.16,0.57,0.13,0.34,
Cluster115	2	0	0.327	5.213	0.27	0.67,0.11,
Cluster116	2	1	-0.223	8.052	0.09	0.48,0.037,
Cluster117	2	0	0.179	9.53	0.049	0.24,0.035,
Cluster118	3	0	0.692	11.69	0.069	0.0091,0.82,0.39,
Cluster119	5	0	0.064	23.9	0.0079	0.00014,0.32,0.25,0.66,0.89,
Cluster120	3	0	0.167	4.839	0.56	0.46,0.74,0.26,
Cluster121	2	0	0.92	15.25	0.0042	0.024,0.02,
Cluster122	2	0	-0.565	2.756	0.6	0.84,0.3,
Cluster123	1	2	nan	31.14	1.7e-07	1.7e-07,
Cluster124	2	0	-0.11	13.41	0.0094	0.0016,0.76,
Cluster125	2	0	0.749	10.5	0.033	0.11,0.048,
Cluster126	2	0	-0.494	5.563	0.23	0.7,0.088,
Cluster127	2	0	-0.322	13.63	0.0086	0.057,0.019,
Cluster128	2	0	0.245	9.125	0.058	0.47,0.022,
Cluster129	2	0	0.263	21.22	0.00029	0.00011,0.23,
Cluster130	2	0	-0.489	3.908	0.42	0.61,0.23,
Cluster131	2	0	0.119	24.19	7.3e-05	9.4e-06,0.59,
Cluster132	3	0	-0.127	16.92	0.0096	0.082,0.14,0.019,
Cluster133	3	0	-0.163	10.59	0.1	0.55,0.011,0.82,
Cluster134	1	1	nan	0.9642	0.62	0.62,
Cluster135	1	1	nan	0.01929	0.99	0.99,
Cluster136	2	0	0.687	2.979	0.56	0.23,0.97,
Cluster137	3	0	-0.352	30.83	2.7e-05	2.1e-05,0.013,0.71,
Cluster138	12	1	0.202	126.3	7.3e-16	0.97,4.4e-06,0.61,0.4,0.57,0.00014,0.00028,0.89,8.1e-07,0.0044,0.017,0.00031,
Cluster139	2	2	-0.407	2.446	0.65	0.35,0.84,
Cluster140	3	0	0.426	16.56	0.011	0.21,0.23,0.0051,
Cluster141	2	0	0.743	24.65	5.9e-05	0.0038,0.0012,
Cluster142	3	2	0.019	8.096	0.23	0.37,0.33,0.14,
Cluster143	3	1	0.034	2.714	0.84	0.32,0.8,1,
Cluster144	2	0	-0.562	7.207	0.13	0.36,0.076,
Cluster145	1	1	nan	17.69	0.00014	0.00014,
Cluster146	1	1	nan	9.066	0.011	0.011,
Cluster147	2	0	-0.183	18.78	0.00087	0.0013,0.064,
Cluster148	1	1	nan	2.364	0.31	0.31,
Cluster149	14	0	0.542	55.36	0.0015	0.14,0.55,0.24,0.38,0.064,0.02,0.038,0.21,0.11,0.31,0.27,0.016,0.93,0.092,
Cluster150	2	0	0.977	2.643	0.62	0.52,0.51,
Cluster151	13	0	0.367	76.34	7.6e-07	0.85,7.1e-05,0.058,0.66,0.03,0.27,0.038,0.02,0.23,0.041,0.057,0.11,0.034,
Cluster152	8	0	0.547	29.22	0.023	0.0011,0.63,0.055,0.35,0.41,0.96,0.96,0.091,
Cluster153	2	0	0.934	16.23	0.0027	0.34,0.00089,
Cluster154	2	0	-0.548	38.8	7.7e-08	1.8e-08,0.21,
Cluster155	1	1	nan	0.001601	1	1,
Cluster156	0	2	nan	0	nan
Cluster157	1	1	nan	4.656	0.097	0.097,
Cluster158	2	0	0.178	4.387	0.36	0.54,0.21,
Cluster159	3	0	0.164	2.804	0.83	0.5,0.76,0.64,
Cluster160	4	0	0.868	16.15	0.04	0.079,0.77,0.046,0.11,
Cluster161	2	0	0.258	4.009	0.4	0.17,0.8,
Cluster162	1	1	nan	2.364	0.31	0.31,
Cluster163	2	0	0.732	12.78	0.012	0.016,0.11,
Cluster164	3	0	0.031	26.43	0.00019	0.34,0.0021,0.0026,
Cluster165	1	1	nan	5.003	0.082	0.082,
Cluster166	2	0	0.315	7.685	0.1	0.14,0.15,
Cluster167	2	0	0.793	12.63	0.013	0.4,0.0045,
Cluster168	2	0	0.566	3.257	0.52	0.67,0.29,
Cluster169	2	0	-0.085	0.5215	0.97	0.77,1,
Cluster170	1	1	nan	0.615	0.74	0.74,
Cluster171	2	1	0.858	28.35	1.1e-05	0.74,9.4e-07,
Cluster172	1	1	nan	11.91	0.0026	0.0026,
Cluster173	2	1	-0.459	19.28	0.00069	0.027,0.0024,
Cluster174	3	0	0.892	4.328	0.63	0.92,0.16,0.79,
Cluster175	1	2	nan	9.964	0.0069	0.0069,
Cluster176	0	2	nan	0	nan
Cluster177	3	0	0.72	35.5	3.5e-06	0.018,1.1e-06,1,
Cluster178	2	1	0.339	50.21	3.3e-10	7.2e-05,1.7e-07,
Cluster179	1	1	nan	8.349	0.015	0.015,
Cluster180	2	0	0.34	3.987	0.41	0.98,0.14,
Cluster181	2	1	-0.028	25.72	3.6e-05	0.00012,0.021,
Cluster182	2	0	0.084	5.395	0.25	0.71,0.095,
Cluster183	2	0	0.325	22.8	0.00014	3.9e-05,0.29,
Cluster184	13	0	0.221	64.05	4.7e-05	0.014,0.26,0.8,0.45,6e-05,0.026,0.17,0.27,0.044,0.31,0.073,0.15,0.82,
Cluster185	2	2	0.314	18.72	0.00089	0.012,0.0073,
Cluster186	2	0	0.794	7.236	0.12	0.41,0.065,
Cluster187	0	2	nan	0	nan
Cluster188	2	0	0.9	17.01	0.0019	0.00026,0.79,
Cluster189	1	1	nan	3.689	0.16	0.16,
Cluster190	4	0	0.242	63.24	1.1e-10	4.3e-05,8.6e-06,0.0019,0.027,
Cluster191	2	0	0.496	27	2e-05	0.00028,0.0048,
Cluster192	1	1	nan	1.274	0.53	0.53,
Cluster193	2	0	0.446	31.92	2e-06	0.088,1.3e-06,
Cluster194	2	1	0.149	9.113	0.058	0.71,0.015,
Cluster195	0	2	nan	0	nan
Cluster196	1	1	nan	0.5594	0.76	0.76,
Cluster197	1	1	nan	6.314	0.043	0.043,
Cluster198	3	0	0.011	8.527	0.2	0.93,0.016,0.93,
Cluster199	1	1	nan	1.54	0.46	0.46,
Cluster200	2	1	0.022	28.57	9.6e-06	0.0065,9.7e-05,
Cluster201	5	0	0.629	7.414	0.69	0.77,0.5,0.34,0.34,0.55,
Cluster202	1	1	nan	1.922	0.38	0.38,
Cluster203	2	0	0.009	0.1791	1	1,0.91,
Cluster204	2	1	0.227	1.09	0.9	0.98,0.59,
Cluster205	5	2	-0.026	17.62	0.062	0.33,0.012,0.77,0.05,0.99,
Cluster206	2	0	0.442	4.25	0.37	0.17,0.71,
Cluster207	2	1	0.363	13.36	0.0097	0.017,0.076,
Cluster208	1	1	nan	3.259	0.2	0.2,
Cluster209	1	2	nan	5.486	0.064	0.064,
Cluster210	2	0	0.444	6.338	0.18	0.65,0.065,
Cluster211	2	0	0.985	9.514	0.049	0.095,0.091,
Cluster212	9	0	0.655	18.47	0.42	0.82,0.88,0.56,0.12,0.59,0.24,0.034,0.87,0.48,
Cluster213	2	0	0.647	13.14	0.011	0.13,0.011,
Cluster214	1	1	nan	28.42	6.8e-07	6.8e-07,
Cluster215	1	3	nan	0.0004	1	1,
Cluster216	2	0	0.672	32.8	1.3e-06	0.92,8.2e-08,
Cluster217	2	0	-0.683	14.77	0.0052	0.085,0.0073,
Cluster218	2	0	0.591	19.4	0.00066	0.00011,0.58,
Cluster219	2	0	0.347	9.966	0.041	0.03,0.23,
Cluster220	2	1	0.776	3.642	0.46	0.4,0.41,
Cluster221	2	0	-0.56	18.6	0.00094	0.067,0.0014,
Cluster222	1	1	nan	2.71	0.26	0.26,
Cluster223	4	2	-0.108	27.04	0.00069	0.84,6.7e-06,0.32,0.74,
Cluster224	2	0	-0.859	7.261	0.12	0.28,0.095,
Cluster225	0	2	nan	0	nan
Cluster226	1	1	nan	12.19	0.0023	0.0023,
Cluster227	0	2	nan	0	nan
Cluster228	3	0	0.483	22.46	0.001	0.02,0.079,0.0085,
Cluster229	2	1	0.349	9.203	0.056	0.23,0.044,
Cluster230	2	0	0.669	25.95	3.2e-05	0.0017,0.0013,
Cluster231	2	0	0.587	2.15	0.71	0.93,0.37,
Cluster232	2	0	-0.476	11.32	0.023	0.0051,0.68,
Cluster233	2	0	-0.406	9.61	0.048	0.67,0.012,
Cluster234	1	1	nan	1.841	0.4	0.4,
Cluster235	3	0	0.261	21.25	0.0017	0.00011,0.99,0.23,
Cluster236	1	2	nan	8.132	0.017	0.017,
Cluster237	2	0	0.237	10.19	0.037	0.011,0.55,
Cluster238	1	1	nan	4.276	0.12	0.12,
Cluster239	2	0	0.614	18.48	0.001	0.0038,0.026,
Cluster240	2	0	0.78	4.967	0.29	0.17,0.48,
Cluster241	5	0	0.533	14.99	0.13	0.24,0.37,0.097,0.092,0.7,
Cluster242	1	1	nan	0.4656	0.79	0.79,
Cluster243	3	0	0.744	27.55	0.00011	0.037,0.00061,0.045,
Cluster244	1	2	nan	0.6122	0.74	0.74,
Cluster245	2	0	-0.508	7.93	0.094	0.088,0.21,
Cluster246	3	0	0.112	26.26	0.0002	0.0012,0.45,0.0036,
Cluster247	1	2	nan	7.914	0.019	0.019,
Cluster248	2	0	-0.417	8.788	0.067	0.086,0.14,
Cluster249	3	0	0.7	2.377	0.88	0.55,0.74,0.75,
Cluster250	3	0	-0.187	18.96	0.0042	0.0026,1,0.029,
Cluster251	2	0	0.743	34.59	5.6e-07	0.11,2.8e-07,
Cluster252	1	1	nan	27.87	8.9e-07	8.9e-07,
Cluster253	2	1	0.633	1.036	0.9	0.84,0.71,
Cluster254	1	2	nan	7.617	0.022	0.022,
Cluster255	2	1	0.983	1.984	0.74	0.53,0.7,
Cluster256	1	1	nan	4.63	0.099	0.099,
Cluster257	1	1	nan	1.152	0.56	0.56,
Cluster258	3	0	-0.219	18.57	0.0049	0.05,0.0057,0.32,
Cluster259	2	0	0.827	1.261	0.87	0.82,0.65,
Cluster260	2	0	0.104	14.67	0.0054	0.21,0.0031,
Cluster261	3	0	-0.12	8.465	0.21	0.076,0.28,0.69,
Cluster262	2	0	0.488	43.43	8.4e-09	9.4e-06,3.9e-05,
Cluster263	2	1	-0.251	3.933	0.42	0.14,1,
Cluster264	2	0	-0.014	6.146	0.19	0.067,0.69,
Cluster265	2	0	-0.352	13.66	0.0085	0.24,0.0045,
Cluster266	1	2	nan	1.794	0.41	0.41,
Cluster267	2	0	0.28	0.9618	0.92	0.79,0.78,
Cluster268	2	0	-0.41	33.23	1.1e-06	1.7e-07,0.35,
Cluster269	2	0	-0.07	12.57	0.014	0.002,0.93,
Cluster270	3	1	0.558	7.806	0.25	0.38,0.33,0.16,
Cluster271	2	0	0.162	3.982	0.41	0.34,0.41,
Cluster272	2	0	-0.32	4.905	0.3	0.94,0.092,
Cluster273	4	0	0.076	20.67	0.0081	0.68,0.004,0.013,0.95,
Cluster274	3	0	0.464	47.53	1.5e-08	0.0057,0.00012,7.2e-05,
Cluster275	2	0	-0.338	13.9	0.0076	0.0029,0.33,
Cluster276	2	0	0.656	3.426	0.49	0.46,0.39,
Cluster277	2	0	-0.694	3.56	0.47	0.31,0.54,
Cluster278	2	2	-0.17	5.283	0.26	0.48,0.15,
Cluster279	1	1	nan	22.24	1.5e-05	1.5e-05,
Cluster280	2	0	0.106	24.44	6.5e-05	0.00061,0.0081,
Cluster281	2	0	-0.317	21.41	0.00026	0.00035,0.065,
Cluster282	2	0	0.234	6.687	0.15	0.32,0.11,
Cluster283	2	0	0.744	2.584	0.63	0.4,0.69,
Cluster284	3	0	-0.026	51.26	2.6e-09	0.12,3.2e-05,1.9e-06,
Cluster285	2	1	-0.293	3.819	0.43	0.45,0.33,
Cluster286	3	0	0.915	7.959	0.24	0.93,0.031,0.65,
Cluster287	4	0	0.791	6.841	0.55	0.59,0.45,0.59,0.21,
Cluster288	2	0	0.297	32.85	1.3e-06	2.2e-07,0.34,
Cluster289	2	0	0.423	14.24	0.0066	0.0063,0.13,
Cluster290	1	1	nan	3.376	0.18	0.18,
Cluster291	4	0	0.303	13.01	0.11	0.97,1,0.053,0.029,
Cluster292	1	1	nan	10.43	0.0054	0.0054,
Cluster293	1	1	nan	0.122	0.94	0.94,
Cluster294	1	1	nan	0.122	0.94	0.94,
Cluster295	1	1	nan	3.201	0.2	0.2,
Cluster296	0	3	nan	0	nan
Cluster297	4	0	0.053	10	0.26	0.42,0.46,0.088,0.39,
Cluster298	2	0	-0.427	33.86	8e-07	0.045,9.8e-07,
Cluster299	3	0	0.389	45.55	3.6e-08	1.5e-05,0.52,1.7e-05,
Cluster300	1	1	nan	32.64	8.2e-08	8.2e-08,
Cluster301	2	1	0.037	14.24	0.0066	0.0017,0.47,
Cluster302	2	1	-0.605	13.99	0.0073	0.045,0.02,
Cluster303	1	1	nan	1.724	0.42	0.42,
Cluster304	1	1	nan	2.558	0.28	0.28,
Cluster305	1	1	nan	5.392	0.067	0.067,
Cluster306	2	0	-0.19	31.18	2.8e-06	0.0015,0.00011,
Cluster307	2	0	-0.5	1.541	0.82	0.55,0.84,
Cluster308	1	2	nan	4.416	0.11	0.11,
Cluster309	16	1	0.394	78.55	8.6e-06	0.21,0.85,0.063,0.047,0.39,0.35,0.72,0.95,0.21,0.023,0.042,0.023,0.027,0.0086,0.0092,0.017,
Cluster310	2	0	-0.053	12.95	0.012	0.011,0.14,
Cluster311	2	0	-0.523	28.09	1.2e-05	9.4e-07,0.84,
Cluster312	2	0	-0.371	11.09	0.026	0.0054,0.72,
Cluster313	2	0	-0.069	5.927	0.2	0.073,0.71,
Cluster314	1	1	nan	0.01385	0.99	0.99,
Cluster315	2	1	-0.535	9.581	0.048	0.86,0.0096,
Cluster316	3	1	0.573	12.88	0.045	0.88,0.0029,0.63,
Cluster317	2	0	0.183	3.744	0.44	0.36,0.43,
Cluster318	1	1	nan	5.561	0.062	0.062,
Cluster319	1	2	nan	2.976	0.23	0.23,
Cluster320	2	0	0.704	11.83	0.019	0.021,0.13,
Cluster321	3	0	0.78	19.52	0.0034	0.0064,0.016,0.56,
Cluster322	2	0	-0.451	2.18	0.7	0.34,1,
Cluster323	2	0	-0.601	15.17	0.0044	0.57,0.00089,
Cluster324	2	0	0.23	2.55	0.64	0.34,0.83,
Cluster325	1	2	nan	0.2243	0.89	0.89,
Cluster326	2	0	0.47	28.81	8.5e-06	0.12,4.7e-06,
Cluster327	1	1	nan	25.04	3.7e-06	3.7e-06,
Cluster328	4	0	0.691	25.19	0.0014	0.11,0.3,0.016,0.0064,
Cluster329	2	0	0.946	19.25	0.0007	0.0004,0.16,
Cluster330	3	0	0.526	21.25	0.0017	0.064,0.0041,0.092,
Cluster331	2	0	-0.55	9.361	0.053	0.019,0.5,
Cluster332	2	0	0.496	31.63	2.3e-06	1.7e-07,0.78,
Cluster333	1	2	nan	9.623	0.0081	0.0081,
Cluster334	2	1	0.54	21.19	0.00029	0.11,0.00023,
Cluster335	2	0	0.277	9.301	0.054	0.0096,1,
Cluster336	2	0	0.202	1.05	0.9	0.62,0.95,
Cluster337	0	2	nan	0	nan
Cluster338	2	0	-0.281	21.61	0.00024	0.27,7.6e-05,
Cluster339	1	1	nan	1.702	0.43	0.43,
Cluster340	1	1	nan	0.7532	0.69	0.69,
Cluster341	3	0	-0.044	18.41	0.0053	0.095,0.21,0.0051,
Cluster342	2	0	0.965	9.969	0.041	0.49,0.014,
Cluster343	2	0	0.3	12.12	0.016	0.13,0.018,
Cluster344	1	1	nan	1.242	0.54	0.54,
Cluster345	2	0	0.881	4.135	0.39	0.23,0.55,
Cluster346	2	0	-0.283	16.56	0.0023	0.21,0.0012,
Cluster347	2	0	0.313	28.14	1.2e-05	0.13,5.8e-06,
Cluster348	2	0	0.759	21.03	0.00031	0.0013,0.02,
Cluster349	2	0	0.591	3.23	0.52	0.31,0.65,
Cluster350	2	0	0.158	6.597	0.16	0.87,0.043,
Cluster351	2	0	-0.463	15.91	0.0031	0.0024,0.14,
Cluster352	2	2	-0.605	13.99	0.0073	0.045,0.02,
Cluster353	2	1	-0.209	11.57	0.021	0.011,0.29,
Cluster354	3	0	0.387	16.83	0.0099	0.043,0.054,0.095,
Cluster355	2	0	0.374	7.355	0.12	0.12,0.21,
Cluster356	1	1	nan	0.009623	1	1,
Cluster357	2	0	0.256	13.19	0.01	0.17,0.0081,
Cluster358	2	0	0.855	0.6179	0.96	0.74,0.99,
Cluster359	15	4	0.415	150.7	5e-18	0.0015,0.54,6e-07,0.0011,0.62,0.1,0.001,1,0.00031,0.65,1.1e-06,0.073,0.66,5.3e-06,1,
Cluster360	2	0	0.434	1.176	0.88	0.76,0.73,
Cluster361	2	0	0.015	2.233	0.69	0.33,1,
Cluster362	2	0	0.537	9.9	0.042	0.74,0.0096,
Cluster363	2	0	-0.085	2.296	0.68	0.8,0.4,
Cluster364	2	0	0.18	7.522	0.11	0.79,0.03,
Cluster365	3	0	-0.184	19.95	0.0028	0.07,0.0012,0.55,
Cluster366	3	0	0.251	11.58	0.072	0.43,0.018,0.39,
Cluster367	2	0	0.923	1.707	0.79	0.6,0.71,
Cluster368	2	0	0.737	3.752	0.44	0.3,0.51,
Cluster369	2	0	0.357	4.827	0.31	0.092,0.98,
Cluster370	2	0	0.818	12.55	0.014	0.15,0.013,
Cluster371	2	0	-0.266	23.89	8.4e-05	1.6e-05,0.4,
Cluster372	1	1	nan	1.505	0.47	0.47,
Cluster373	2	0	0.434	4.683	0.32	0.99,0.097,
Cluster374	3	0	0.88	13.55	0.035	0.79,0.37,0.0039,
Cluster375	3	0	0.587	12.18	0.058	0.0064,0.83,0.43,
Cluster376	2	0	-0.471	16.1	0.0029	0.0004,0.79,
Cluster377	2	0	0.334	4.13	0.39	0.24,0.54,
Cluster378	2	0	0.205	4.301	0.37	0.2,0.59,
Cluster379	3	0	0.75	1.697	0.95	0.9,0.91,0.52,
Cluster380	2	0	0.105	1.842	0.76	1,0.4,
Cluster381	2	0	0.449	0.8962	0.93	0.73,0.88,
Cluster382	2	0	0.946	5.567	0.23	0.75,0.082,
Cluster383	3	0	0.147	8.748	0.19	0.065,0.46,0.42,
Cluster384	2	0	0.38	4.088	0.39	0.7,0.18,
Cluster385	4	0	0.046	8.078	0.43	0.22,0.58,0.14,1,
Cluster386	2	0	0.796	20.97	0.00032	0.00061,0.045,
Cluster387	2	0	0.005	5.893	0.21	0.074,0.71,
Cluster388	2	0	0.713	11.92	0.018	0.034,0.075,
Cluster389	2	0	0.384	3.692	0.45	0.29,0.55,
Cluster390	1	1	nan	5.002	0.082	0.082,
Cluster391	3	0	0.818	9.779	0.13	0.018,0.41,1,
Cluster392	1	2	nan	0.7896	0.67	0.67,
Cluster393	2	2	0.115	9.278	0.055	0.098,0.099,
Cluster394	1	1	nan	0.3454	0.84	0.84,
Cluster395	4	0	0.232	16.24	0.039	0.056,0.25,0.53,0.041,
Cluster396	3	0	0.167	3.134	0.79	0.49,0.82,0.52,
Cluster397	2	0	0.481	3.207	0.52	0.54,0.37,
Cluster398	4	0	0.548	43.25	7.9e-07	0.0076,0.00015,0.0017,0.21,
Cluster399	2	0	-0.388	16.85	0.0021	1,0.00022,
Cluster400	3	0	0.602	24.8	0.00037	0.4,0.0031,0.0033,
Cluster401	2	0	0.601	7.372	0.12	0.24,0.1,
Cluster402	2	1	0.675	7.212	0.13	0.095,0.29,
Cluster403	2	0	0.73	16.72	0.0022	0.53,0.00044,
Cluster404	2	0	0.396	15.59	0.0036	0.1,0.004,
Cluster405	4	0	0.659	5.558	0.7	0.53,0.5,0.52,0.45,
Cluster406	2	0	-0.177	30.3	4.3e-06	0.58,4.6e-07,
Cluster407	1	1	nan	5.972	0.05	0.05,
Cluster408	2	0	-0.151	12.97	0.011	0.024,0.062,
Cluster409	2	0	0.668	2.806	0.59	0.82,0.3,
Cluster410	4	0	0.98	27.17	0.00066	0.02,0.0085,0.039,0.19,
Cluster411	2	0	-0.618	29.96	5e-06	0.15,2e-06,
Cluster412	1	1	nan	2.271	0.32	0.32,
Cluster413	4	0	0.346	15.53	0.05	0.03,0.85,0.55,0.03,
Cluster414	2	0	0.059	9.015	0.061	0.016,0.71,
Cluster415	1	1	nan	3.874	0.14	0.14,
Cluster416	2	0	-0.555	17.14	0.0018	0.0024,0.079,
Cluster417	1	1	nan	6.402	0.041	0.041,
Cluster418	2	0	-0.206	13.49	0.0091	0.013,0.091,
Cluster419	3	0	-0.074	9.412	0.15	0.17,0.074,0.72,
Cluster420	1	1	nan	5.609	0.061	0.061,
Cluster421	3	0	0.523	10.67	0.099	0.83,0.34,0.017,
Cluster422	1	1	nan	1.306	0.52	0.52,
Cluster423	2	0	-0.326	0.5735	0.97	0.91,0.82,
Cluster424	2	0	0.667	42.3	1.4e-08	0.00015,4.4e-06,
Cluster425	2	0	-0.428	11.37	0.023	0.0091,0.37,
Cluster426	2	0	-0.112	14.41	0.0061	0.043,0.017,
Cluster427	2	0	0.425	6.75	0.15	0.082,0.42,
Cluster428	3	0	-0.002	9.091	0.17	0.13,0.091,0.93,
Cluster429	1	1	nan	0.7119	0.7	0.7,
Cluster430	2	0	-0.46	4.069	0.4	0.53,0.25,
Cluster431	2	0	0.759	18.22	0.0011	0.00042,0.26,
Cluster432	7	4	-0.01	10.44	0.73	0.96,1,0.99,0.4,0.37,0.05,0.77,
Cluster433	2	0	-0.271	6.445	0.17	0.18,0.22,
Cluster434	1	1	nan	0.4962	0.78	0.78,
Cluster435	1	1	nan	4.276	0.12	0.12,
Cluster436	1	1	nan	6.346	0.042	0.042,
Cluster437	3	0	-0.072	33.35	9e-06	0.0051,0.076,0.00015,
Cluster438	2	0	-0.579	2.162	0.71	0.79,0.43,
Cluster439	1	1	nan	0.3447	0.84	0.84,
Cluster440	1	1	nan	17.8	0.00014	0.00014,
Cluster441	2	0	0.354	2.136	0.71	0.44,0.79,
Cluster442	0	2	nan	0	nan
Cluster443	1	1	nan	1.724	0.42	0.42,
Cluster444	2	0	-0.44	7.339	0.12	0.025,1,
Cluster445	3	0	0.095	3.587	0.73	0.88,0.63,0.3,
Cluster446	1	1	nan	4.704	0.095	0.095,
Cluster447	3	0	0.214	3.566	0.74	0.32,0.99,0.52,
Cluster448	2	0	0.72	17.61	0.0015	0.3,0.0005,
Cluster449	2	0	0.573	9.963	0.041	0.018,0.38,
Cluster450	2	0	0.896	6.573	0.16	0.095,0.4,
Cluster451	6	0	0.432	4.778	0.96	0.86,0.52,0.82,0.77,0.39,0.83,
Cluster452	5	0	0.588	10.17	0.43	0.82,0.58,0.14,0.43,0.22,
Cluster453	2	0	0.842	3.191	0.53	0.28,0.73,
Cluster454	3	0	0.441	70.19	3.7e-13	8.6e-06,3.3e-05,2e-06,
Cluster455	2	0	-0.028	1.68	0.79	0.95,0.45,
Cluster456	1	1	nan	0.9642	0.62	0.62,
Cluster457	2	0	-0.044	2.948	0.57	0.94,0.24,
Cluster458	2	0	-0.347	48.38	7.9e-10	9.4e-07,3.3e-05,
Cluster459	1	1	nan	7.145	0.028	0.028,
Cluster460	4	0	0.862	9.089	0.33	0.43,0.22,0.17,0.67,
Cluster461	2	0	0.284	2.182	0.7	0.55,0.61,
Cluster462	2	0	-0.539	32.21	1.7e-06	0.021,4.8e-06,
Cluster463	1	1	nan	15.66	0.0004	0.0004,
Cluster464	1	1	nan	12.73	0.0017	0.0017,
Cluster465	2	0	-0.676	14.63	0.0055	0.55,0.0012,
Cluster466	2	0	-0.079	20.36	0.00042	6.4e-05,0.59,
Cluster467	2	0	0.604	2.85	0.58	0.53,0.45,
Cluster468	2	0	-0.471	7.648	0.11	0.053,0.41,
Cluster469	2	0	-0.52	13.44	0.0093	0.5,0.0024,
Cluster470	2	0	0.754	13.34	0.0097	0.22,0.0058,
Cluster471	3	0	0.866	4.319	0.63	0.56,0.41,0.5,
Cluster472	2	0	-0.543	8.806	0.066	0.23,0.053,
Cluster473	1	1	nan	10.08	0.0065	0.0065,
Cluster474	1	1	nan	0.8195	0.66	0.66,
Cluster475	2	0	0.911	3.744	0.44	0.38,0.4,
Cluster476	1	1	nan	2.205	0.33	0.33,
Cluster477	1	1	nan	4.276	0.12	0.12,
Cluster478	1	1	nan	4.276	0.12	0.12,
Cluster479	2	0	0.024	6.147	0.19	0.37,0.13,
Cluster480	2	0	0.182	40.82	2.9e-08	0.00035,3.9e-06,
Cluster481	1	1	nan	7.616	0.022	0.022,
Cluster482	1	1	nan	10.83	0.0044	0.0044,
Cluster483	2	0	0.509	18.12	0.0012	0.00089,0.13,
Cluster484	1	1	nan	0.5069	0.78	0.78,
Cluster485	2	0	0.805	4.088	0.39	0.14,0.96,
Cluster486	2	0	0.258	10.98	0.027	0.11,0.039,
Cluster487	1	1	nan	2.876	0.24	0.24,
Cluster488	2	0	0.815	8.117	0.087	0.33,0.052,
Cluster489	1	1	nan	0.02678	0.99	0.99,
Cluster490	2	0	0.226	22.41	0.00017	0.028,0.00048,
Cluster491	2	0	0.784	7.957	0.093	0.085,0.22,
Cluster492	2	0	-0.233	11.36	0.023	0.96,0.0036,
Cluster493	2	0	-0.228	30.99	3.1e-06	2e-06,0.092,
Cluster494	1	1	nan	19.25	6.6e-05	6.6e-05,
Cluster495	1	1	nan	2.876	0.24	0.24,
Cluster496	2	0	0.928	2.73	0.6	0.43,0.59,
Cluster497	1	1	nan	1.244	0.54	0.54,
Cluster498	2	0	-0.036	4.559	0.34	0.4,0.26,
Cluster499	0	2	nan	0	nan
Cluster500	1	1	nan	0.009623	1	1,
Cluster501	1	1	nan	6.716	0.035	0.035,
Cluster502	2	0	0.91	6.925	0.14	0.11,0.29,
Cluster503	2	0	0.686	8.009	0.091	0.043,0.43,
Cluster504	2	0	-0.456	17.89	0.0013	0.065,0.002,
Cluster505	1	1	nan	1.126	0.57	0.57,
Cluster506	3	0	0.55	21.69	0.0014	0.2,0.0077,0.013,
Cluster507	2	0	0.243	1.072	0.9	0.95,0.62,
Cluster508	1	1	nan	5.08	0.079	0.079,
Cluster509	2	0	0.519	19.79	0.00055	0.00089,0.057,
Cluster510	1	1	nan	0.0002	1	1,
Cluster511	1	1	nan	1.042	0.59	0.59,
Cluster512	5	0	0.529	5.317	0.87	0.53,0.38,0.85,0.55,0.74,
Cluster513	1	1	nan	2.364	0.31	0.31,
Cluster514	1	2	nan	2.976	0.23	0.23,
Cluster515	2	0	0.94	1.126	0.89	0.8,0.71,
Cluster516	2	0	0.605	1.914	0.75	0.5,0.76,
Cluster517	1	1	nan	4.487	0.11	0.11,
Cluster518	5	0	0.267	14.19	0.16	0.2,0.026,0.45,0.8,0.44,
Cluster519	2	0	0.578	22.58	0.00015	6e-05,0.21,
Cluster520	2	0	0.365	3.035	0.55	0.39,0.56,
Cluster521	0	2	nan	0	nan
Cluster522	5	0	0.615	9.868	0.45	0.67,0.14,0.43,0.22,0.82,
Cluster523	2	0	0.218	1.601	0.81	0.99,0.45,
Cluster524	1	1	nan	6.376	0.041	0.041,
Cluster525	2	0	-0.193	7.983	0.092	0.28,0.065,
Cluster526	2	0	0.54	9.121	0.058	0.016,0.65,
Cluster527	0	2	nan	0	nan
Cluster528	1	2	nan	1.794	0.41	0.41,
Cluster529	4	0	0.521	7.184	0.52	0.79,0.3,0.53,0.22,
Cluster530	1	1	nan	3.436	0.18	0.18,
Cluster531	2	0	0.851	3.23	0.52	0.46,0.43,
Cluster532	2	0	0.503	5.787	0.22	0.3,0.18,
Cluster533	2	0	0.049	3.904	0.42	0.46,0.31,
Cluster534	2	0	-0.363	34.79	5.1e-07	1.1e-06,0.026,
Cluster535	2	0	0.525	13.63	0.0086	0.21,0.0051,
Cluster536	1	1	nan	3.258	0.2	0.2,
Cluster537	1	1	nan	4.005	0.13	0.14,
Cluster538	2	0	0.084	1.687	0.79	0.87,0.5,
Cluster539	2	0	-0.594	6.652	0.16	0.061,0.59,
Cluster540	2	0	0.853	5.303	0.26	0.072,0.97,
Cluster541	2	0	0.005	32.43	1.6e-06	0.41,2.2e-07,
Cluster542	2	0	0.654	0.9371	0.92	0.74,0.85,
Cluster543	2	0	0.337	21.83	0.00022	0.0032,0.0058,
Cluster544	1	1	nan	0.07956	0.96	0.96,
Cluster545	2	0	-0.34	33.44	9.7e-07	0.8,6.9e-08,
Cluster546	1	1	nan	0.001801	1	1,
Cluster547	3	0	0.388	8.994	0.17	0.13,0.095,0.93,
Cluster548	2	0	0.179	0.8232	0.94	0.79,0.84,
Cluster549	2	0	0.159	3.145	0.53	1,0.21,
Cluster550	1	1	nan	0.5965	0.74	0.74,
Cluster551	2	0	0.771	31.12	2.9e-06	1.8e-07,0.96,
Cluster552	1	1	nan	0.8524	0.65	0.65,
Cluster553	2	0	0.984	14.32	0.0063	0.039,0.02,
Cluster554	2	0	0.575	11.09	0.026	0.57,0.0069,
Cluster555	2	0	-0.429	10.25	0.036	0.31,0.019,
Cluster556	2	0	-0.199	26.74	2.2e-05	0.32,4.9e-06,
Cluster557	2	0	0.028	10.27	0.036	0.064,0.092,
Cluster558	2	0	0.286	1.52	0.82	0.49,0.96,
Cluster559	3	1	0.873	6.108	0.41	0.69,0.18,0.39,
Cluster560	2	0	-0.516	5.111	0.28	0.099,0.79,
Cluster561	2	0	0.529	12.38	0.015	0.037,0.055,
Cluster562	2	0	0.479	4.562	0.34	0.76,0.14,
Cluster563	1	1	nan	9.111	0.011	0.011,
Cluster564	1	1	nan	31.14	1.7e-07	1.7e-07,
Cluster565	2	0	0.707	5.183	0.27	0.17,0.43,
Cluster566	2	0	-0.029	3.045	0.55	0.54,0.41,
Cluster567	2	0	0.74	31.59	2.3e-06	0.051,2.7e-06,
Cluster568	3	0	0.139	5.389	0.5	0.55,0.89,0.14,
Cluster569	2	0	0.664	4.148	0.39	0.2,0.64,
Cluster570	2	0	0.383	9.931	0.042	0.28,0.024,
Cluster571	1	1	nan	11.52	0.0031	0.0031,
Cluster572	3	0	-0.067	19.02	0.0041	0.26,0.00042,0.67,
Cluster573	2	0	0.85	16.24	0.0027	0.51,0.00058,
Cluster574	2	0	-0.311	13.29	0.0099	0.0038,0.34,
Cluster575	1	1	nan	0.5282	0.77	0.77,
Cluster576	2	0	-0.055	20.55	0.00039	0.0091,0.0038,
Cluster577	2	0	-0.075	7.604	0.11	0.22,0.1,
Cluster578	2	0	-0.361	18.7	0.0009	0.0044,0.02,
Cluster579	1	1	nan	0.615	0.74	0.74,
Cluster580	2	0	0.26	0.6731	0.95	0.76,0.94,
Cluster581	2	0	-0.26	7.998	0.092	0.063,0.29,
Cluster582	2	0	0.713	5.618	0.23	0.085,0.71,
Cluster583	4	0	0.057	25.96	0.0011	0.14,0.36,0.0005,0.092,
Cluster584	2	1	-0.664	28.4	1e-05	6.4e-06,0.11,
Cluster585	1	2	nan	3.087	0.21	0.21,
Cluster586	1	1	nan	10.1	0.0064	0.0064,
Cluster587	2	0	0.558	17.33	0.0017	0.00019,0.91,
Cluster588	4	0	0.104	16.44	0.036	0.011,0.59,0.55,0.074,
Cluster589	2	0	0.486	13.4	0.0095	0.002,0.62,
Cluster590	2	0	0.818	37.33	1.5e-07	3.9e-06,0.002,
Cluster591	2	0	0.725	17.47	0.0016	0.0054,0.03,
Cluster592	2	1	-0.4	13.84	0.0078	0.001,0.99,
Cluster593	2	0	0.632	19.81	0.00055	0.0013,0.037,

## Sheet: Random
Complex	#detected proteins	#missing proteins	Complex mean correlation
Random-2prot-1	2	0	0.15
Random-2prot-2	2	0	0.347
Random-2prot-3	2	0	-0.139
Random-3prot-1	3	0	0.428
Random-3prot-2	3	0	0.338
Random-3prot-3	3	0	-0.051
Random-4prot-1	4	0	0.243
Random-4prot-2	4	0	0.5
Random-4prot-3	4	0	-0.076
Random-5prot-1	5	0	0.116
Random-5prot-2	5	0	-0.059
Random-5prot-3	5	0	-0.169
Random-6prot-1	6	0	-0.008
Random-6prot-2	6	0	0.005
Random-6prot-3	6	0	0.166
Random-7prot-1	7	0	-0.041
Random-7prot-2	7	0	0.486
Random-7prot-3	7	0	-0.009
Random-8prot-1	8	0	0.369
Random-8prot-2	8	0	0.33
Random-8prot-3	8	0	0.284
Random-9prot-1	9	0	0.023
Random-9prot-2	9	0	0.169
Random-9prot-3	9	0	0.048
Random-10prot-1	10	0	0.256
Random-10prot-2	10	0	-0.047
Random-10prot-3	10	0	0.163
Random-11prot-1	11	0	0.044
Random-11prot-2	11	0	0.018
Random-11prot-3	11	0	0.126
Random-12prot-1	12	0	0.028
Random-12prot-2	12	0	0.121
Random-12prot-3	12	0	0.141
Random-13prot-1	13	0	0.041
Random-13prot-2	13	0	0.134
Random-13prot-3	13	0	0.15
Random-14prot-1	14	0	0.051
Random-14prot-2	14	0	0.256
Random-14prot-3	14	0	0.166
Random-15prot-1	15	0	0.114
Random-15prot-2	15	0	0.009
Random-15prot-3	15	0	0.219

## Sheet: Protein list
Random				Plasmodium				Hillier et al.
Random-2prot-1	PF3D7_1372800			Pf60S	PF3D7_0304400			Cluster1	PF3D7_0515000
Random-2prot-1	PF3D7_1453700			Pf60S	PF3D7_0903900			Cluster1	PF3D7_1445600
Random-2prot-2	PF3D7_0701800			Pf60S	PF3D7_1019400			Cluster1	PF3D7_1007200
Random-2prot-2	PF3D7_1367100			Pf60S	PF3D7_1130100			Cluster2	PF3D7_0806500
Random-2prot-3	PF3D7_0316700			Pf60S	PF3D7_1142600			Cluster2	PF3D7_0826700
Random-2prot-3	PF3D7_0714500			Pf60S	PF3D7_1331800			Cluster2	PF3D7_1347700
Random-3prot-1	PF3D7_1018300			Pf60S	PF3D7_1338200			Cluster3	PF3D7_0415500
Random-3prot-1	PF3D7_1319300			Pf60S	PF3D7_1414300			Cluster3	PF3D7_0810600
Random-3prot-1	PF3D7_1320800			Pf60S	PF3D7_0307200			Cluster3	PF3D7_0818700
Random-3prot-2	PF3D7_1444700			Pf60S	PF3D7_0312800			Cluster3	PF3D7_1002400
Random-3prot-2	PF3D7_1342700			Pf60S	PF3D7_0415900			Cluster3	PF3D7_1224300
Random-3prot-2	PF3D7_0605200			Pf60S	PF3D7_0503800			Cluster3	PF3D7_0102900
Random-3prot-3	PF3D7_0930300			Pf60S	PF3D7_0614500			Cluster3	PF3D7_0617800
Random-3prot-3	PF3D7_0527900			Pf60S	PF3D7_1027800			Cluster3	PF3D7_0602100
Random-3prot-3	PF3D7_1008000			Pf60S	PF3D7_1323400			Cluster3	PF3D7_0211800
Random-4prot-1	PF3D7_0629700			Pf60S	PF3D7_1351400			Cluster3	PF3D7_0617900
Random-4prot-1	PF3D7_1316500			Pf60S	PF3D7_1424400			Cluster3	PF3D7_0923900
Random-4prot-1	PF3D7_1110600			Pf60S	PF3D7_1431700			Cluster3	PF3D7_1459000
Random-4prot-1	PF3D7_0322900			Pf60S	PF3D7_1460300			Cluster3	PF3D7_1350100
Random-4prot-2	PF3D7_1239100			Pf60S	PF3D7_0210100			Cluster3	PF3D7_1230700
Random-4prot-2	PF3D7_1012800			Pf60S	PF3D7_0507100			Cluster4	PF3D7_1108400
Random-4prot-2	PF3D7_1303600			Pf60S	PF3D7_0516900			Cluster4	PF3D7_0508800
Random-4prot-2	PF3D7_0110600			Pf60S	PF3D7_0618300			Cluster5	PF3D7_1343600
Random-4prot-3	PF3D7_0802100			Pf60S	PF3D7_0719600			Cluster5	PF3D7_1409800
Random-4prot-3	PF3D7_0603400			Pf60S	PF3D7_0814000			Cluster6	PF3D7_1412400
Random-4prot-3	PF3D7_1241600			Pf60S	PF3D7_1004000			Cluster6	PF3D7_1026800
Random-4prot-3	PF3D7_0707300			Pf60S	PF3D7_1124900			Cluster7	PF3D7_0606600
Random-5prot-1	PF3D7_0603700			Pf60S	PF3D7_1142500			Cluster7	PF3D7_0520500
Random-5prot-1	PF3D7_1362200			Pf60S	PF3D7_1144300			Cluster7	PKNH_1402300
Random-5prot-1	PF3D7_1368500			Pf60S	PF3D7_1309100			Cluster7	PKNH_1473300
Random-5prot-1	PF3D7_1416100			Pf60S	PF3D7_1323100			Cluster8	PF3D7_0806600
Random-5prot-1	PF3D7_1224300			Pf60S	PF3D7_1426000			Cluster8	PF3D7_1136500
Random-5prot-2	PF3D7_1245200			Pf60S	PF3D7_0611700			Cluster9	PF3D7_0934800
Random-5prot-2	PF3D7_0108800			Pf60S	PF3D7_0706400			Cluster9	PF3D7_0728000
Random-5prot-2	PF3D7_1142500			Pf60S	PF3D7_0710600			Cluster9	PF3D7_1410600
Random-5prot-2	PF3D7_0308500			Pf60S	PF3D7_0821700			Cluster9	PF3D7_1344200
Random-5prot-2	PF3D7_1427800			Pf60S	PF3D7_1109900			Cluster9	PF3D7_1224300
Random-5prot-3	PF3D7_1113500			Pf60S	PF3D7_1341200			Cluster9	PF3D7_1459000
Random-5prot-3	PF3D7_0322500			Pf60S	PF3D7_1365900			Cluster9	PF3D7_1461900
Random-5prot-3	PF3D7_1125600			Pf60S	PF3D7_1424100			Cluster9	PF3D7_1345700
Random-5prot-3	PF3D7_1022800			Pf60S	PF3D7_1460700			Cluster9	PF3D7_1436600
Random-5prot-3	PF3D7_0712400			Pf40S	PF3D7_0306900			Cluster9	PF3D7_1363400
Random-6prot-1	PF3D7_1144700			Pf40S	PF3D7_0316800			Cluster9	PF3D7_1312600
Random-6prot-1	PF3D7_0908400			Pf40S	PF3D7_0317600			Cluster9	PF3D7_1423300
Random-6prot-1	PF3D7_0324400			Pf40S	PF3D7_0422400			Cluster9	PF3D7_1010600
Random-6prot-1	PF3D7_1013500			Pf40S	PF3D7_0813900			Cluster9	PF3D7_0504600
Random-6prot-1	PF3D7_1100300			Pf40S	PF3D7_1105400			Cluster9	PF3D7_1451100
Random-6prot-1	PF3D7_1448000			Pf40S	PF3D7_1402500			Cluster9	PF3D7_0708400
Random-6prot-2	PF3D7_0630300			Pf40S	PF3D7_0307100			Cluster9	PF3D7_1012600
Random-6prot-2	PF3D7_1122400			Pf40S	PF3D7_0322900			Cluster10	PF3D7_0914400
Random-6prot-2	PF3D7_1230000			Pf40S	PF3D7_0519400			Cluster10	PKNH_1441400
Random-6prot-2	PF3D7_1469700			Pf40S	PF3D7_0705700			Cluster10	PF3D7_0912800
Random-6prot-2	PF3D7_0901400			Pf40S	PF3D7_1126200			Cluster11	PF3D7_1325000
Random-6prot-2	PF3D7_1206400			Pf40S	PF3D7_1317800			Cluster11	PF3D7_1107000
Random-6prot-3	PF3D7_0526500			Pf40S	PF3D7_1461300			Cluster11	PF3D7_0610500
Random-6prot-3	PF3D7_1024000			Pf40S	PF3D7_0520000			Cluster12	PF3D7_1435300
Random-6prot-3	PF3D7_0729300			Pf40S	PF3D7_1026800			Cluster12	PF3D7_0716800
Random-6prot-3	PF3D7_1040300			Pf40S	PF3D7_1144000			Cluster13	PF3D7_0217800
Random-6prot-3	PF3D7_0105600			Pf40S	PF3D7_1342000			Cluster13	PF3D7_0316800
Random-6prot-3	PF3D7_0403700			Pf40S	PF3D7_1465900			Cluster13	PF3D7_0503800
Random-7prot-1	PF3D7_1429800			Pf40S	PF3D7_0217800			Cluster13	PF3D7_0507100
Random-7prot-1	PF3D7_1365900			Pf40S	PF3D7_0219200			Cluster13	PF3D7_0415900
Random-7prot-1	PF3D7_0600700			Pf40S	PF3D7_0516200			Cluster13	PF3D7_0516900
Random-7prot-1	PF3D7_1406700			Pf40S	PF3D7_0719700			Cluster13	PF3D7_0304400
Random-7prot-1	PF3D7_1013400			Pf40S	PF3D7_0721600			Cluster13	PF3D7_0306900
Random-7prot-1	PF3D7_1312600			Pf40S	PF3D7_1003500			Cluster13	PF3D7_0210900
Random-7prot-1	PF3D7_1107400			Pf40S	PF3D7_1242700			Cluster13	PF3D7_0312800
Random-7prot-2	PF3D7_1212800			Pf40S	PF3D7_1302800			Cluster13	PF3D7_0614500
Random-7prot-2	PF3D7_1119200			Pf40S	PF3D7_1308300			Cluster13	PF3D7_0317600
Random-7prot-2	PF3D7_0916500			Pf40S	PF3D7_1358800			Cluster13	PF3D7_0322900
Random-7prot-2	PF3D7_0630500			Pf40S	PF3D7_1408600			Cluster13	PF3D7_0706400
Random-7prot-2	PF3D7_0928000			Pf40S	PF3D7_1421200			Cluster13	PF3D7_0710600
Random-7prot-2	PF3D7_0312800			Pf40S	PF3D7_1447000			Cluster13	PF3D7_0719600
Random-7prot-2	PF3D7_1225900			U1	PF3D7_1306900			Cluster13	PF3D7_0721600
Random-7prot-3	PF3D7_0516700			U1	PF3D7_0812700			Cluster13	PF3D7_0813900
Random-7prot-3	PF3D7_0815800			U1	PF3D7_1367100			Cluster13	PF3D7_0814000
Random-7prot-3	PF3D7_0600600			U2	PF3D7_1369700			Cluster13	PF3D7_0519400
Random-7prot-3	PF3D7_1405000			U2	PF3D7_0935000			Cluster13	PF3D7_0821700
Random-7prot-3	PF3D7_0422400			U2-related	PF3D7_1119300			Cluster13	PF3D7_0903900
Random-7prot-3	PF3D7_1360000			U2-related	PF3D7_1468800			Cluster13	PF3D7_0611700
Random-7prot-3	PF3D7_0803200			U2-related	PF3D7_0623600			Cluster13	PF3D7_1004000
Random-8prot-1	PF3D7_0420300			SF3a	PF3D7_0619900			Cluster13	PF3D7_1019400
Random-8prot-1	PF3D7_1123900			SF3a	PF3D7_0924700			Cluster13	PF3D7_0705700
Random-8prot-1	PF3D7_0800100			SF3a	PF3D7_1474500			Cluster13	PF3D7_1105400
Random-8prot-1	PF3D7_1439800			SF3b	PF3D7_1420000			Cluster13	PF3D7_1108700
Random-8prot-1	PF3D7_0708900			SF3b	PF3D7_0308900			Cluster13	PF3D7_1109900
Random-8prot-1	PF3D7_0412100			SF3b	PF3D7_1234800			Cluster13	PF3D7_1116000
Random-8prot-1	PF3D7_0108800			SF3b	PF3D7_1461600			Cluster13	PF3D7_1124900
Random-8prot-1	PF3D7_1027200			SF3b	PF3D7_1018500			Cluster13	PF3D7_1126200
Random-8prot-2	PF3D7_1110300			SF3b	PF3D7_1224900			Cluster13	PF3D7_1130100
Random-8prot-2	PF3D7_1303600			SF3b	PF3D7_1355800			Cluster13	PF3D7_1142500
Random-8prot-2	PF3D7_0620500			U5	PF3D7_0422500			Cluster13	PF3D7_1142600
Random-8prot-2	PF3D7_1367500			U5	PF3D7_0822800			Cluster13	PF3D7_1242700
Random-8prot-2	PF3D7_1015600			U5	PF3D7_1231500			Cluster13	PF3D7_1302800
Random-8prot-2	PF3D7_1129400			U5	PF3D7_0405400			Cluster13	PF3D7_1309100
Random-8prot-2	PF3D7_1220100			U5	PF3D7_1031600			Cluster13	PF3D7_1317800
Random-8prot-2	PF3D7_0715700			U5	PF3D7_1110200			Cluster13	PF3D7_1323100
Random-8prot-3	PF3D7_1100200			U5	PF3D7_0518500			Cluster13	PF3D7_1323400
Random-8prot-3	PF3D7_0711700			U5	PF3D7_1003800			Cluster13	PF3D7_0422400
Random-8prot-3	PF3D7_1411700			U4-U6	PF3D7_1309300			Cluster13	PF3D7_1331800
Random-8prot-3	PF3D7_1317900			U4-U6	PF3D7_0409100			Cluster13	PF3D7_1338200
Random-8prot-3	PF3D7_0217800			U4-U6	PF3D7_0804800			Cluster13	PF3D7_0516200
Random-8prot-3	PF3D7_0222600			U4-U6	PF3D7_1123900			Cluster13	PF3D7_1341300
Random-8prot-3	PF3D7_0110800			U4-U6	PF3D7_1343900			Cluster13	PF3D7_1342000
Random-8prot-3	PF3D7_1113800			snRNP	PF3D7_1125500			Cluster13	PF3D7_0519700
Random-9prot-1	PF3D7_1207100			snRNP	PF3D7_1414800			Cluster13	PF3D7_0520000
Random-9prot-1	PF3D7_1129900			snRNP	PF3D7_1126900			Cluster13	PF3D7_1368200
Random-9prot-1	PF3D7_1226900			snRNP	PF3D7_0218500			Cluster13	PF3D7_1407100
Random-9prot-1	PF3D7_0527000			snRNP	PF3D7_0822300			Cluster13	PF3D7_0618300
Random-9prot-1	PF3D7_1430000			snRNP	PF3D7_0909800			Cluster13	PF3D7_1414300
Random-9prot-1	PF3D7_1313800			snRNP	PF3D7_1350200			Cluster13	PF3D7_1421200
Random-9prot-1	PF3D7_1203900			U6 (LSm)	PF3D7_1107000			Cluster13	PF3D7_1424100
Random-9prot-1	PF3D7_1229100			U6 (LSm)	PF3D7_1209200			Cluster13	PF3D7_1424400
Random-9prot-1	PF3D7_0812400			U6 (LSm)	PF3D7_1325000			Cluster13	PF3D7_1426000
Random-9prot-2	PF3D7_1463400			U6 (LSm)	PF3D7_0520300			Cluster13	PF3D7_1431700
Random-9prot-2	PF3D7_0501600			U6 (LSm)	PF3D7_0829300			Cluster13	PF3D7_1445900
Random-9prot-2	PF3D7_1311400			U6 (LSm)	PF3D7_1443300			Cluster13	PF3D7_0817700
Random-9prot-2	PF3D7_0312000			U6 (LSm)	PF3D7_0819900			Cluster13	PF3D7_1452000
Random-9prot-2	PF3D7_0913900			U6-LSM1	PF3D7_1107000			Cluster13	PF3D7_1459400
Random-9prot-2	PF3D7_1335300			U6-LSM1	PF3D7_0819900			Cluster13	PF3D7_1460700
Random-9prot-2	PF3D7_0913700			U6-LSM1	PF3D7_1209200			Cluster13	PF3D7_1465900
Random-9prot-2	PF3D7_0206500			U6-LSM1	PF3D7_1325000			Cluster13	PF3D7_0307200
Random-9prot-2	PF3D7_0216700			U6-LSM1	PF3D7_0520300			Cluster13	PF3D7_1027800
Random-9prot-3	PF3D7_1232100			U6-LSM1	PF3D7_0829300			Cluster13	PF3D7_1351400
Random-9prot-3	PF3D7_1221500			U6-LSM1	PF3D7_1124400			Cluster13	PF3D7_1358800
Random-9prot-3	PF3D7_1255200			U6-LSM1	PF3D7_1443300			Cluster13	PF3D7_1325100
Random-9prot-3	PF3D7_1101700			U4-U6-snRNP-U6	PF3D7_1309300			Cluster13	PF3D7_1341200
Random-9prot-3	PF3D7_1322900			U4-U6-snRNP-U6	PF3D7_0409100			Cluster13	PF3D7_1408600
Random-9prot-3	PF3D7_1111300			U4-U6-snRNP-U6	PF3D7_0804800			Cluster13	PF3D7_1447000
Random-9prot-3	PF3D7_0716000			U4-U6-snRNP-U6	PF3D7_1123900			Cluster13	PF3D7_0210100
Random-9prot-3	PF3D7_1445500			U4-U6-snRNP-U6	PF3D7_1343900			Cluster13	PF3D7_1003500
Random-9prot-3	PF3D7_0625000			U4-U6-snRNP-U6	PF3D7_1125500			Cluster14	PF3D7_1327800
Random-10prot-1	PF3D7_0711700			U4-U6-snRNP-U6	PF3D7_1414800			Cluster14	PF3D7_0612800
Random-10prot-1	PF3D7_1471300			U4-U6-snRNP-U6	PF3D7_1126900			Cluster15	PF3D7_1434300
Random-10prot-1	PF3D7_1247900			U4-U6-snRNP-U6	PF3D7_0218500			Cluster15	PF3D7_1018300
Random-10prot-1	PF3D7_1459700			U4-U6-snRNP-U6	PF3D7_0822300			Cluster16	PF3D7_1426800
Random-10prot-1	PF3D7_0937600			U4-U6-snRNP-U6	PF3D7_0909800			Cluster16	PF3D7_1006800
Random-10prot-1	PF3D7_0730400			U4-U6-snRNP-U6	PF3D7_1350200			Cluster17	PF3D7_1022000
Random-10prot-1	PF3D7_1100800			U4-U6-snRNP-U6	PF3D7_1107000			Cluster17	PF3D7_0920900
Random-10prot-1	PF3D7_0306400			U4-U6-snRNP-U6	PF3D7_1209200			Cluster17	PF3D7_1107300
Random-10prot-1	PF3D7_0310300			U4-U6-snRNP-U6	PF3D7_1325000			Cluster18	PF3D7_0406100
Random-10prot-1	PF3D7_1248700			U4-U6-snRNP-U6	PF3D7_0520300			Cluster18	PF3D7_1218600
Random-10prot-2	PF3D7_0405900			U4-U6-snRNP-U6	PF3D7_0829300			Cluster18	PF3D7_0308200
Random-10prot-2	PF3D7_1147200			U4-U6-snRNP-U6	PF3D7_1443300			Cluster18	PF3D7_0209800
Random-10prot-2	PF3D7_0820300			U4-U6-snRNP-U6	PF3D7_0819900			Cluster18	PF3D7_0306800
Random-10prot-2	PF3D7_0527500			tri-snRNP	PF3D7_0323700			Cluster18	PF3D7_0922500
Random-10prot-2	PF3D7_1214600			tri-snRNP	PF3D7_0818000			Cluster19	PF3D7_1359400
Random-10prot-2	PF3D7_1460900			tri-snRNP	PF3D7_1317000			Cluster19	PF3D7_1468700
Random-10prot-2	PF3D7_0222400			Prp19-CDC5	PF3D7_0403700			Cluster19	PF3D7_1108600
Random-10prot-2	PF3D7_0715800			Prp19-CDC5	PF3D7_1235900			Cluster19	PF3D7_0618200
Random-10prot-2	PF3D7_0813000			Prp19-CDC5	PF3D7_0302000			Cluster19	PF3D7_0722400
Random-10prot-2	PF3D7_1207900			Prp19-CDC5	PF3D7_0522800			Cluster19	PF3D7_1143400
Random-10prot-3	PF3D7_1403600			Prp19-CDC5	PF3D7_0722500			Cluster19	PF3D7_1246200
Random-10prot-3	PF3D7_1360400			Prp19-CDC5	PF3D7_1472000			Cluster19	PF3D7_1428300
Random-10prot-3	PF3D7_1019600			Prp19-CDC5	PF3D7_0218700			Cluster19	PF3D7_0903700
Random-10prot-3	PF3D7_0722700			Prp19-CDC5	PF3D7_0528700			Cluster20	PF3D7_1248200
Random-10prot-3	PF3D7_0405600			Prp19-CDC5	PF3D7_1033600			Cluster20	PF3D7_0302000
Random-10prot-3	PF3D7_1035600			Prp19-CDC5	PF3D7_1451500			Cluster21	PF3D7_1441200
Random-10prot-3	PF3D7_1209800			Prp19-CDC5	PF3D7_0308600			Cluster21	PF3D7_0525500
Random-10prot-3	PF3D7_1364000			Prp19-CDC5	PF3D7_0614400			Cluster22	PF3D7_0903200
Random-10prot-3	PF3D7_1229000			Prp19-CDC5	PF3D7_1352700			Cluster22	PF3D7_0531100
Random-10prot-3	PF3D7_1353700			Prp19-CDC5	PF3D7_1248200			Cluster23	PF3D7_1246800
Random-11prot-1	PF3D7_1103400			Non-snRNP	PF3D7_0209800			Cluster23	PF3D7_1366600
Random-11prot-1	PF3D7_1117700			Non-snRNP	PF3D7_0508700			Cluster24	PF3D7_0512600
Random-11prot-1	PF3D7_1240100			Non-snRNP	PF3D7_0922700			Cluster24	PF3D7_0807300
Random-11prot-1	PF3D7_0422100			Non-snRNP	PF3D7_1030100			Cluster24	PF3D7_0513800
Random-11prot-1	PF3D7_1474100			Non-snRNP	PF3D7_1220100			Cluster24	PF3D7_0935000
Random-11prot-1	PF3D7_1334200			Non-snRNP	PF3D7_0610100			Cluster24	PF3D7_1123400
Random-11prot-1	PF3D7_1476300			Non-snRNP	PF3D7_1364300			Cluster24	PF3D7_1006800
Random-11prot-1	PF3D7_0916500			NMD	PF3D7_1005500			Cluster24	PF3D7_1011700
Random-11prot-1	PF3D7_1435900			NMD	PF3D7_0925800			Cluster24	PF3D7_0414900
Random-11prot-1	PF3D7_0609700			NMD	PF3D7_1327700			Cluster24	PF3D7_1409800
Random-11prot-1	PF3D7_0719300			SR-nRNP	PF3D7_0503300			Cluster24	PF3D7_1144900
Random-11prot-2	PF3D7_1011100			SR-nRNP	PF3D7_0517300			Cluster24	PF3D7_0517300
Random-11prot-2	PF3D7_1001200			SR-nRNP	PF3D7_0614400			Cluster24	PF3D7_0903200
Random-11prot-2	PF3D7_0925200			SR-nRNP	PF3D7_1022400			Cluster24	PF3D7_1119300
Random-11prot-2	PF3D7_0619200			SR-nRNP	PF3D7_0606500			Cluster24	PF3D7_0822800
Random-11prot-2	PF3D7_0911800			Sm	PF3D7_1414800			Cluster24	PF3D7_1002400
Random-11prot-2	PF3D7_1107900			Sm	PF3D7_1125500			Cluster24	PF3D7_1468700
Random-11prot-2	PF3D7_0423700			Sm	PF3D7_0218500			Cluster24	PF3D7_1359400
Random-11prot-2	PF3D7_0300700			Sm	PF3D7_0909800			Cluster24	PF3D7_0621800
Random-11prot-2	PF3D7_1231600			Sm	PF3D7_1350200			Cluster24	PF3D7_1426100
Random-11prot-2	PF3D7_0627400			Sm	PF3D7_1126900			Cluster24	PF3D7_0823200
Random-11prot-2	PF3D7_0316500			Sm	PF3D7_0822300			Cluster24	PF3D7_1236100
Random-11prot-3	PF3D7_0613700			B complex	PF3D7_0323700			Cluster25	PF3D7_0528200
Random-11prot-3	PF3D7_1208200			B complex	PF3D7_1309300			Cluster25	PF3D7_0918300
Random-11prot-3	PF3D7_0403100			B complex	PF3D7_0409100			Cluster25	PF3D7_1017900
Random-11prot-3	PF3D7_1355800			B complex	PF3D7_1343900			Cluster25	PF3D7_0303000
Random-11prot-3	PF3D7_1039600			B complex	PF3D7_1123900			Cluster25	PF3D7_1311500
Random-11prot-3	PF3D7_1100200			B complex	PF3D7_0804800			Cluster25	PF3D7_1008400
Random-11prot-3	PF3D7_0530200			B complex	PF3D7_1107000			Cluster25	PF3D7_0418200
Random-11prot-3	PF3D7_0619500			B complex	PF3D7_1209200			Cluster25	PF3D7_1402300
Random-11prot-3	PF3D7_1136400			B complex	PF3D7_1325000			Cluster25	PF3D7_1466300
Random-11prot-3	PF3D7_1352500			B complex	PF3D7_0520300			Cluster25	PF3D7_0413600
Random-11prot-3	PF3D7_1446700			B complex	PF3D7_0829300			Cluster25	PF3D7_0205900
Random-12prot-1	PF3D7_0307400			B complex	PF3D7_1443300			Cluster25	PF3D7_1206200
Random-12prot-1	PF3D7_1309500			B complex	PF3D7_0819900			Cluster25	PF3D7_1248900
Random-12prot-1	PF3D7_1401200			B complex	PF3D7_0405400			Cluster25	PF3D7_0912900
Random-12prot-1	PF3D7_1430000			B complex	PF3D7_1003800			Cluster25	PF3D7_1130400
Random-12prot-1	PF3D7_0516700			B complex	PF3D7_1110200			Cluster25	PF3D7_1368100
Random-12prot-1	PF3D7_1117900			B complex	PF3D7_0422500			Cluster25	PF3D7_1338100
Random-12prot-1	PF3D7_1360100			B complex	PF3D7_0822800			Cluster25	PF3D7_1212700
Random-12prot-1	PF3D7_1037000			B complex	PF3D7_1231500			Cluster25	PF3D7_1030500
Random-12prot-1	PF3D7_1134800			B complex	PF3D7_1369700			Cluster26	PF3D7_1138400
Random-12prot-1	PF3D7_1011500			B complex	PF3D7_0935000			Cluster26	PF3D7_1117700
Random-12prot-1	PF3D7_0718000			B complex	PF3D7_0619900			Cluster27	PF3D7_1118400
Random-12prot-1	PF3D7_0219100			B complex	PF3D7_0924700			Cluster27	PF3D7_0515800
Random-12prot-2	PF3D7_0609700			B complex	PF3D7_1474500			Cluster28	PF3D7_1314500
Random-12prot-2	PF3D7_0910400			B complex	PF3D7_1420000			Cluster28	PF3D7_0905900
Random-12prot-2	PF3D7_0400200			B complex	PF3D7_0308900			Cluster29	PF3D7_0511000
Random-12prot-2	PF3D7_1403600			B complex	PF3D7_1234800			Cluster29	PF3D7_0916600
Random-12prot-2	PF3D7_0822100			B complex	PF3D7_1461600			Cluster29	PF3D7_1132900
Random-12prot-2	PF3D7_1240400			B complex	PF3D7_1018500			Cluster29	PF3D7_1332500
Random-12prot-2	PF3D7_0532400			B complex	PF3D7_1224900			Cluster29	PF3D7_1332800
Random-12prot-2	PF3D7_0112900			B complex	PF3D7_1355800			Cluster29	PF3D7_1460400
Random-12prot-2	PF3D7_0619300			B complex	PF3D7_1119300			Cluster29	PF3D7_1224500
Random-12prot-2	PF3D7_1237000			B complex	PF3D7_1468800			Cluster29	PF3D7_0106400
Random-12prot-2	PF3D7_1472200			B complex	PF3D7_0218700			Cluster29	PF3D7_0828900
Random-12prot-2	PF3D7_1342300			B complex	PF3D7_0415500			Cluster29	PF3D7_0810000
Random-12prot-3	PF3D7_0803000			B complex	PF3D7_1369500			Cluster29	PF3D7_1367000
Random-12prot-3	PF3D7_1342400			B complex	PF3D7_1414800			Cluster29	PF3D7_1406700
Random-12prot-3	PF3D7_1114400			B complex	PF3D7_1125500			Cluster29	PF3D7_1213700
Random-12prot-3	PF3D7_1220300			B complex	PF3D7_0218500			Cluster29	PF3D7_0306300
Random-12prot-3	PF3D7_0208600			B complex	PF3D7_0909800			Cluster29	PF3D7_1351100
Random-12prot-3	PF3D7_1017400			B complex	PF3D7_1350200			Cluster30	PF3D7_0803000
Random-12prot-3	PF3D7_0824500			B complex	PF3D7_1126900			Cluster30	PF3D7_1116800
Random-12prot-3	PF3D7_1414500			B complex	PF3D7_0822300			Cluster31	PF3D7_1248200
Random-12prot-3	PF3D7_1148000			B complex	PF3D7_1132600			Cluster31	PF3D7_0827800
Random-12prot-3	PF3D7_0310300			B complex	PF3D7_1248200			Cluster32	PF3D7_1125900
Random-12prot-3	PF3D7_0935000			B complex	PF3D7_1306800			Cluster32	PF3D7_0907100
Random-12prot-3	PF3D7_1104300			CCR4-NOT	PF3D7_0107200			Cluster32	PF3D7_1216300
Random-13prot-1	PF3D7_0316500			CCR4-NOT	PF3D7_1203900			Cluster32	PKNH_1000600
Random-13prot-1	PF3D7_1449700			CCR4-NOT	PF3D7_1434000			Cluster32	PF3D7_1118000
Random-13prot-1	PF3D7_0216800			CCR4-NOT	PF3D7_0320800			Cluster33	PF3D7_1356800
Random-13prot-1	PF3D7_0827800			CCR4-NOT	PF3D7_0507600			Cluster33	PF3D7_1203700
Random-13prot-1	PF3D7_1335000			CCR4-NOT	PF3D7_1103800			Cluster33	PF3D7_0503300
Random-13prot-1	PF3D7_1427400			CCR4-NOT	PF3D7_1363500			Cluster33	PF3D7_0811100
Random-13prot-1	PF3D7_0902000			CCR4-NOT	PF3D7_0319200			Cluster34	PF3D7_0619400
Random-13prot-1	PF3D7_0518300			CCR4-NOT	PF3D7_0519500			Cluster34	PF3D7_0808300
Random-13prot-1	PF3D7_1316100			CCR4-NOT	PF3D7_0811300			Cluster35	PF3D7_1347400
Random-13prot-1	PF3D7_1414900			CCR4-NOT	PF3D7_1014600			Cluster35	PF3D7_1107400
Random-13prot-1	PF3D7_0424900			CCR4-NOT	PF3D7_1033900			Cluster36	PF3D7_0109000
Random-13prot-1	PF3D7_1211800			CCR4-NOT	PF3D7_1128600			Cluster36	PF3D7_1019900
Random-13prot-1	PF3D7_0720600			CCR4-NOT	PF3D7_1443500			Cluster37	PF3D7_1437900
Random-13prot-2	PF3D7_1214200			CCR4-NOT	PF3D7_0807100			Cluster37	PF3D7_1410200
Random-13prot-2	PF3D7_0910200			CCR4-NOT	PF3D7_0823300			Cluster37	PF3D7_0825500
Random-13prot-2	PF3D7_1322300			CCR4-NOT	PF3D7_1006100			Cluster38	PF3D7_0517000
Random-13prot-2	PF3D7_1345200			CCR4-NOT	PF3D7_1235300			Cluster38	PF3D7_1310800
Random-13prot-2	PF3D7_0628800			CCR4-NOT	PF3D7_1417200			Cluster39	PF3D7_0930800
Random-13prot-2	PF3D7_1432500			Invasion-AMA1	PF3D7_1133400			Cluster39	PF3D7_1320600
Random-13prot-2	PF3D7_0929400			Invasion-AMA1	PF3D7_0323400			Cluster40	PF3D7_1144000
Random-13prot-2	PF3D7_1223800			Invasion-AMA1	PF3D7_0423800			Cluster40	PF3D7_0602500
Random-13prot-2	PF3D7_1243400			Invasion-AMA1	PF3D7_1116000			Cluster40	PF3D7_0417500
Random-13prot-2	PF3D7_1106000			Invasion-AMA1	PF3D7_0424100			Cluster41	PF3D7_0821400
Random-13prot-2	PF3D7_1223900			AMA1-MSP-RON	PF3D7_0501600			Cluster41	PF3D7_1474600
Random-13prot-2	PF3D7_0914700			AMA1-MSP-RON	PF3D7_0831600			Cluster42	PF3D7_1417200
Random-13prot-2	PF3D7_1121000			AMA1-MSP-RON	PF3D7_0905400			Cluster42	PF3D7_0606700
Random-13prot-3	PF3D7_0106100			AMA1-MSP-RON	PF3D7_1035500			Cluster43	PF3D7_0818900
Random-13prot-3	PF3D7_1443400			AMA1-MSP-RON	PF3D7_0501500			Cluster43	PF3D7_1437200
Random-13prot-3	PF3D7_1011100			AMA1-MSP-RON	PF3D7_0707300			Cluster43	PF3D7_1225800
Random-13prot-3	PF3D7_1121600			AMA1-MSP-RON	PF3D7_1035400			Cluster43	PF3D7_0217900
Random-13prot-3	PF3D7_1369200			AMA1-MSP-RON	PF3D7_1116000			Cluster43	PF3D7_1034900
Random-13prot-3	PF3D7_0417300			AMA1-MSP-RON	PF3D7_1335100			Cluster43	PF3D7_1451100
Random-13prot-3	PF3D7_1255200			AMA1-MSP-RON	PF3D7_1452000			Cluster43	PF3D7_1124600
Random-13prot-3	PF3D7_1456600			AMA1-MSP-RON	PF3D7_0817700			Cluster43	PF3D7_0505900
Random-13prot-3	PF3D7_1318000			AMA1-MSP-RON	PF3D7_0929400			Cluster43	PF3D7_1405600
Random-13prot-3	PF3D7_1303600			AMA1-MSP-RON	PF3D7_0930300			Cluster43	PF3D7_1324900
Random-13prot-3	PF3D7_0928900			AMA1-MSP-RON	PF3D7_1133400			Cluster43	PF3D7_1015800
Random-13prot-3	PF3D7_1424100			AMA1-MSP-RON	PF3D7_1228600			Cluster43	PF3D7_1012600
Random-13prot-3	PF3D7_1472200			AMA1-MSP-RON	PF3D7_1410400			Cluster44	PF3D7_0320300
Random-14prot-1	PF3D7_0201200			IMC	PF3D7_1003600			Cluster44	PF3D7_0308200
Random-14prot-1	PF3D7_0802300			IMC	PF3D7_0708600			Cluster44	PF3D7_1232100
Random-14prot-1	PF3D7_1343700			IMC	PF3D7_1028900			Cluster44	PF3D7_0214000
Random-14prot-1	PF3D7_1004500			IMC	PF3D7_1341800			Cluster44	PF3D7_0306800
Random-14prot-1	PF3D7_0810700			IMC	PF3D7_1351700			Cluster44	PF3D7_0608700
Random-14prot-1	PF3D7_1339600			IMC	PF3D7_0304000			Cluster44	PF3D7_1132200
Random-14prot-1	PF3D7_1466400			IMC	PF3D7_0621400			Cluster44	PF3D7_1357800
Random-14prot-1	PF3D7_1415300			IMC	PF3D7_0823500			Cluster44	PF3D7_1229500
Random-14prot-1	PF3D7_1335700			IMC	PF3D7_1417000			Cluster45	PF3D7_0422700
Random-14prot-1	PF3D7_1472100			IMC	PF3D7_0304100			Cluster45	PF3D7_1008200
Random-14prot-1	PF3D7_1316500			IMC	PF3D7_0525800			Cluster46	PF3D7_1215000
Random-14prot-1	PF3D7_1315900			IMC	PF3D7_1141900			Cluster46	PF3D7_1134000
Random-14prot-1	PF3D7_1212100			IMC	PF3D7_1221400			Cluster46	PF3D7_0802200
Random-14prot-1	PF3D7_0623600			Glideosome	PF3D7_0515700			Cluster47	PF3D7_1414800
Random-14prot-2	PF3D7_0825400			Glideosome	PF3D7_1017500			Cluster47	PF3D7_0904500
Random-14prot-2	PF3D7_0732900			Glideosome	PF3D7_0423500			Cluster48	PF3D7_1127800
Random-14prot-2	PF3D7_1450700			Glideosome	PF3D7_1222700			Cluster48	PF3D7_1243600
Random-14prot-2	PF3D7_1227500			Glideosome	PF3D7_1342600			Cluster48	PF3D7_1145600
Random-14prot-2	PF3D7_0524100			Glideosome	PF3D7_1406800			Cluster49	PF3D7_1460600
Random-14prot-2	PF3D7_1253100			Glideosome	PF3D7_0918000			Cluster49	PF3D7_1019900
Random-14prot-2	PF3D7_1239500			Glideosome	PF3D7_1246400			Cluster50	PF3D7_1008700
Random-14prot-2	PF3D7_0106500			Glideosome	PF3D7_1323700			Cluster50	PF3D7_0922200
Random-14prot-2	PF3D7_0903100			PTEX	PF3D7_1129100			Cluster50	PF3D7_0422300
Random-14prot-2	PF3D7_1307000			PTEX	PF3D7_1420700			Cluster50	PF3D7_0903700
Random-14prot-2	PF3D7_1241200			PTEX	PF3D7_1436300			Cluster50	PF3D7_1235700
Random-14prot-2	PF3D7_0505600			PTEX	PF3D7_1471100			Cluster50	PF3D7_1354500
Random-14prot-2	PF3D7_0703500			PTEX	PF3D7_1105600			Cluster51	PF3D7_0322000
Random-14prot-2	PF3D7_1118600			PTEX	PF3D7_1116800			Cluster51	PF3D7_0717500
Random-14prot-3	PF3D7_1405400			PTEX	PF3D7_1345100			Cluster51	PF3D7_1129900
Random-14prot-3	PF3D7_0106400			RAP	PF3D7_1470600			Cluster51	PF3D7_0206200
Random-14prot-3	PF3D7_0630500			RAP	PF3D7_0703500			Cluster52	PF3D7_1012700
Random-14prot-3	PF3D7_1303000			RAP	PF3D7_0924200			Cluster52	PF3D7_0215700
Random-14prot-3	PF3D7_0313100			RAP	PF3D7_1237100			Cluster52	PF3D7_0110400
Random-14prot-3	PF3D7_0321800			RNA-exosome	PF3D7_0720000			Cluster52	PF3D7_0923000
Random-14prot-3	PF3D7_0533000			RNA-exosome	PF3D7_1427800			Cluster52	PF3D7_1364800
Random-14prot-3	PF3D7_1367000			RNA-exosome	PF3D7_1359300			Cluster52	PF3D7_0318200
Random-14prot-3	PF3D7_0309300			RNA-exosome	PF3D7_1449700			Cluster53	PF3D7_0525100
Random-14prot-3	PF3D7_1411300			RNA-exosome	PF3D7_1307000			Cluster53	PF3D7_1009300
Random-14prot-3	PF3D7_1337400			RNA-exosome	PF3D7_1340100			Cluster54	PF3D7_1144500
Random-14prot-3	PF3D7_1206600			RNA-exosome	PF3D7_1364500			Cluster54	PF3D7_1038100
Random-14prot-3	PF3D7_0213700			RNA-exosome	PF3D7_0209200			Cluster55	PF3D7_0914900
Random-14prot-3	PF3D7_1332700			RNA-exosome	PF3D7_0410400			Cluster55	PF3D7_0917900
Random-15prot-1	PF3D7_0828400			Mitochondrial-CII	PF3D7_0109950			Cluster56	PF3D7_1003800
Random-15prot-1	PF3D7_1102200			Mitochondrial-CII	PF3D7_1034400			Cluster56	PF3D7_0311400
Random-15prot-1	PF3D7_0626700			Mitochondrial-CII	PF3D7_1212800			Cluster57	PF3D7_1225200
Random-15prot-1	PF3D7_0317200			Mitochondrial-CII	PF3D7_1448900			Cluster57	PF3D7_1014600
Random-15prot-1	PF3D7_0108600			Mitochondrial-CII	PF3D7_0808450			Cluster57	PF3D7_0629700
Random-15prot-1	PF3D7_1357500			Mitochondrial-CII	PF3D7_1322800			Cluster57	PF3D7_1475600
Random-15prot-1	PF3D7_1441400			Mitochondrial-CII	PF3D7_1346600			Cluster57	PF3D7_0820000
Random-15prot-1	PF3D7_0920000			Mitochondrial-CIII	PF3D7_MIT02300			Cluster57	PF3D7_1410300
Random-15prot-1	PF3D7_1106100			Mitochondrial-CIII	PF3D7_0622600			Cluster57	PF3D7_0606100
Random-15prot-1	PF3D7_0405600			Mitochondrial-CIII	PF3D7_0722700			Cluster58	PF3D7_0414900
Random-15prot-1	PF3D7_1431200			Mitochondrial-CIII	PF3D7_0933600			Cluster58	PF3D7_0110700
Random-15prot-1	PF3D7_1112500			Mitochondrial-CIII	PF3D7_1426900			Cluster58	PF3D7_0111500
Random-15prot-1	PF3D7_1410000			Mitochondrial-CIII	PF3D7_1439400			Cluster58	PF3D7_0935000
Random-15prot-1	PF3D7_1411700			Mitochondrial-CIII	PF3D7_0306000			Cluster58	PF3D7_0416800
Random-15prot-1	PF3D7_1423200			Mitochondrial-CIII	PF3D7_0523100			Cluster58	PF3D7_0721400
Random-15prot-2	PF3D7_0927900			Mitochondrial-CIII	PF3D7_0817800			Cluster58	PF3D7_0307100
Random-15prot-2	PF3D7_1359300			Mitochondrial-CIII	PF3D7_1012300			Cluster58	PF3D7_1414400
Random-15prot-2	PF3D7_0937700			Mitochondrial-CIII	PF3D7_1326000			Cluster58	PF3D7_1461300
Random-15prot-2	PF3D7_1324200			Mitochondrial-CIII	PF3D7_1462700			Cluster58	PF3D7_1203900
Random-15prot-2	PF3D7_0108500			Mitochondrial-CIV	PF3D7_0306500			Cluster58	PF3D7_1369700
Random-15prot-2	PF3D7_1149000			Mitochondrial-CIV	PF3D7_0915700			Cluster58	PF3D7_0823200
Random-15prot-2	PF3D7_0715600			Mitochondrial-CIV	PF3D7_1339400			Cluster58	PF3D7_0606900
Random-15prot-2	PF3D7_1455500			Mitochondrial-CIV	PF3D7_1361700			Cluster58	PF3D7_1464700
Random-15prot-2	PF3D7_0206700			Mitochondrial-CIV	PF3D7_1362000			Cluster58	PF3D7_1033400
Random-15prot-2	PF3D7_1324300			Mitochondrial-CIV	PF3D7_0809250			Cluster58	PF3D7_0512600
Random-15prot-2	PF3D7_0212300			Mitochondrial-CIV	PF3D7_0927800			Cluster58	PF3D7_0719700
Random-15prot-2	PF3D7_0212800			Mitochondrial-CIV	PF3D7_1430900			Cluster58	PF3D7_0109400
Random-15prot-2	PF3D7_1150400			Mitochondrial-CIV	PF3D7_1439600			Cluster58	PF3D7_0527100
Random-15prot-2	PF3D7_0303100			Mitochondrial-CIV	PF3D7_0608400			Cluster59	PF3D7_1311300
Random-15prot-2	PF3D7_0732000			Mitochondrial-CIV	PF3D7_0708700			Cluster59	PF3D7_1239700
Random-15prot-3	PF3D7_1429100			Mitochondrial-CIV	PF3D7_1025800			Cluster59	PF3D7_0809600
Random-15prot-3	PF3D7_1330500			Mitochondrial-CIV	PF3D7_1345300			Cluster60	PF3D7_0302900
Random-15prot-3	PF3D7_0628800			Mitochondrial-CIV	PF3D7_MIT01400			Cluster60	PF3D7_0629100
Random-15prot-3	PF3D7_1215100			Mitochondrial-CIV	PF3D7_MIT02100			Cluster60	PF3D7_0708800
Random-15prot-3	PF3D7_1458100			Mitochondrial-CIV	PF3D7_0523300			Cluster60	PF3D7_0717700
Random-15prot-3	PF3D7_1035600			Mitochondrial-CIV	PF3D7_0928000			Cluster60	PF3D7_0801800
Random-15prot-3	PF3D7_0213300			Mitochondrial-CIV	PF3D7_1003100			Cluster60	PF3D7_1136300
Random-15prot-3	PF3D7_0719500			Mitochondrial-CIV	PF3D7_1022900			Cluster60	PF3D7_1315900
Random-15prot-3	PF3D7_0206200			Mitochondrial-CIV	PF3D7_1125600			Cluster60	PF3D7_0610800
Random-15prot-3	PF3D7_1441100			Mitochondrial-CIV	PF3D7_1402200			Cluster60	PF3D7_0211800
Random-15prot-3	PF3D7_0629700			Mitochondrial-CIV	PF3D7_1465000			Cluster60	PF3D7_0627700
Random-15prot-3	PF3D7_1013600			Mitochondrial-CV	PF3D7_0217100			Cluster60	PF3D7_1462800
Random-15prot-3	PF3D7_0533100			Mitochondrial-CV	PF3D7_0934300			Cluster60	PKNH_1457400
Random-15prot-3	PF3D7_0708900			Mitochondrial-CV	PF3D7_1024300			Cluster60	PF3D7_0622800
Random-15prot-3	PF3D7_1019700			Mitochondrial-CV	PF3D7_1235700			Cluster60	PF3D7_0932800
				Mitochondrial-CV	PF3D7_1303000			Cluster60	PF3D7_1015200
				Mitochondrial-CV	PF3D7_0306600			Cluster60	PF3D7_0926700
				Mitochondrial-CV	PF3D7_0620100			Cluster60	PF3D7_1332900
				Mitochondrial-CV	PF3D7_0705900			Cluster60	PF3D7_0811400
				Mitochondrial-CV	PF3D7_0715500			Cluster60	PF3D7_1367700
				Mitochondrial-CV	PF3D7_0815400			Cluster60	PF3D7_1350100
				Mitochondrial-CV	PF3D7_1142800			Cluster60	PF3D7_0309600
				Mitochondrial-CV	PF3D7_1147700			Cluster61	PF3D7_1468900
				Mitochondrial-CV	PF3D7_1360000			Cluster61	PKNH_0200900
				Mitochondrial-CV	PF3D7_0107400			Cluster62	PF3D7_0518500
				Mitochondrial-CV	PF3D7_0719100			Cluster62	PF3D7_0624600
				Mitochondrial-CV	PF3D7_0825400			Cluster63	PF3D7_0924700
				Mitochondrial-CV	PF3D7_0905000			Cluster63	PF3D7_1118500
				Mitochondrial-CV	PF3D7_1125100			Cluster64	PF3D7_0621800
				Mitochondrial-CV	PF3D7_1311300			Cluster64	PF3D7_1238100
				Mitochondrial-CV	PF3D7_1417900			Cluster64	PF3D7_0919000
				Mitochondrial-CV	PF3D7_0311800			Cluster64	PF3D7_1409000
				Mitochondrial-CV	PF3D7_0611300			Cluster64	PF3D7_1123400
				Mitochondrial-CV	PF3D7_1310000			Cluster64	PF3D7_0419600
				Mediator-complex	PF3D7_0505900			Cluster64	PF3D7_1346300
				Mediator-complex	PF3D7_0526800			Cluster64	PF3D7_0812400
				Mediator-complex	PF3D7_1465200			Cluster64	PF3D7_1426100
				Mediator-complex	PF3D7_0411100			Cluster64	PF3D7_1012400
				Mediator-complex	PF3D7_0520200			Cluster64	PF3D7_1451100
				Mediator-complex	PF3D7_1213200			Cluster64	PF3D7_1457300
				Mediator-complex	PF3D7_1446700			Cluster64	PKNH_1149000
				Mediator-complex	PF3D7_1469800			Cluster64	PF3D7_1434300
				Mediator-complex	PF3D7_1475000			Cluster65	PF3D7_0528100
				Mediator-complex	PF3D7_0707600			Cluster65	PF3D7_1311400
				Mediator-complex	PF3D7_0822100			Cluster66	PF3D7_0918600
				Mediator-complex	PF3D7_0709300			Cluster66	PF3D7_0827000
				Mediator-complex	PF3D7_1126400			Cluster67	PF3D7_0818900
				Mediator-complex	PF3D7_1363600			Cluster67	PF3D7_1222300
				Mediator-complex	PF3D7_1463000			Cluster67	PF3D7_0527200
				Mediator-complex	PF3D7_1469700			Cluster67	PF3D7_0507700
				SIP2	PF3D7_0513600			Cluster67	PF3D7_0819600
				SIP2	PF3D7_0604100			Cluster67	PF3D7_0917900
				SIP2	PF3D7_0630300			Cluster67	PF3D7_1344200
				SIP2	PF3D7_1104200			Cluster68	PF3D7_0617800
				SIP2	PF3D7_0218000			Cluster68	PF3D7_0617900
				SIP2	PF3D7_0305600			Cluster68	PF3D7_1441400
				SIP2	PF3D7_1007700			Cluster68	PF3D7_0320900
				SIP2	PF3D7_1325100			Cluster68	PF3D7_0610400
				PfAP2Tel	PF3D7_0517900			Cluster68	PF3D7_0714000
				PfAP2Tel	PF3D7_0612200			Cluster68	PF3D7_1105000
				PfAP2Tel	PF3D7_1033700			Cluster69	PF3D7_1366500
				PfAP2Tel	PF3D7_0206000			Cluster69	PKNH_0623200
				PfAP2Tel	PF3D7_0622900			Cluster69	PF3D7_1351600
				PfAP2Tel	PF3D7_1117800			Cluster69	PF3D7_0626800
				PfAP2Tel	PF3D7_1429900			Cluster70	PF3D7_1132900
				DOZI-eIF4E	PF3D7_0315100			Cluster70	PF3D7_1412300
				DOZI-eIF4E	PF3D7_0320800			Cluster70	PF3D7_1330000
				PfHSP40	PF3D7_1407800			Cluster71	PF3D7_0930300
				PfHSP40	PF3D7_0801000			Cluster71	PF3D7_0918000
				PfHSP40	PF3D7_0501100			Cluster71	PF3D7_1410400
				PfHSP40	PF3D7_1408100			Cluster71	PF3D7_1105300
				PfHSP40	PF3D7_0831700			Cluster72	PF3D7_0613700
				PfHSP40	PF3D7_1116800			Cluster72	PF3D7_0312400
				PfHSP40	PF3D7_1401100			Cluster73	PF3D7_1320900
				PfHSP70x	PF3D7_0501100			Cluster73	PF3D7_1107100
				PfHSP70x	PF3D7_0827900			Cluster73	PF3D7_0403900
				PfHSP70x	PF3D7_0905400			Cluster74	PF3D7_1348300
				PfHSP70x	PF3D7_1001400			Cluster74	PF3D7_0607000
				PfHSP70x	PF3D7_1037300			Cluster75	PF3D7_0204900
				PfHSP70x	PF3D7_1311800			Cluster75	PF3D7_1442100
				PfHSP70x	PF3D7_1471100			Cluster76	PF3D7_1249800
				PfHSP70x	PF3D7_0207600			Cluster76	PF3D7_1106000
				PfHSP70x	PF3D7_0811200			Cluster77	PF3D7_1120100
				PfHSP70x	PF3D7_0831700			Cluster77	PF3D7_1015900
				PfHSP70x	PF3D7_1012200			Cluster77	PF3D7_0317800
				PfHSP70x	PF3D7_1016300			Cluster77	PF3D7_1453700
				PfHSP70x	PF3D7_1116800			Cluster77	PF3D7_1204300
				PfHSP70x	PF3D7_1459400			Cluster77	PF3D7_1354500
				PfHSP70x	PF3D7_0823800			Cluster77	PF3D7_0922500
				PfHSP70x	PF3D7_0917900			Cluster78	PF3D7_0303300
				PfHSP70x	PF3D7_1116000			Cluster78	PF3D7_0520600
				PfHSP70x	PF3D7_1129100			Cluster78	PF3D7_1127000
				PfHSP70x	PF3D7_1252100			Cluster79	PF3D7_1333600
				PfHSP70x	PF3D7_0220000			Cluster79	PF3D7_0524000
				PfHSP70x	PF3D7_0302500			Cluster80	PF3D7_0405400
				PfHSP70x	PF3D7_0401800			Cluster80	PF3D7_0308900
				PfHSP70x	PF3D7_0402400			Cluster81	PF3D7_1316500
				PfHSP70x	PF3D7_0721100			Cluster81	PF3D7_1306900
				PfHSP70x	PF3D7_0801000			Cluster81	PF3D7_0218500
				PfHSP70x	PF3D7_0929400			Cluster82	PF3D7_1436300
				PfHSP70x	PF3D7_0930300			Cluster82	PF3D7_1105600
				PfHSP70x	PF3D7_1015200			Cluster83	PF3D7_0828500
				PfHSP70x	PF3D7_1105800			Cluster83	PF3D7_1226700
				PfHSP70x	PF3D7_1201000			Cluster84	PF3D7_0728700
				PfHSP70x	PF3D7_1222300			Cluster84	PF3D7_0934500
				PfHSP70x	PF3D7_1232100			Cluster84	PF3D7_1120000
				PfHSP70x	PF3D7_1454400			Cluster85	PF3D7_0524500
				Kae1api	PF3D7_0408900			Cluster85	PF3D7_1228700
				Kae1api	PF3D7_0305000			Cluster86	PF3D7_0526900
				Kae1api	PF3D7_0504400			Cluster86	PF3D7_1116400
				Kae1api	PF3D7_1022800			Cluster87	PF3D7_1223300
				Kae1api	PF3D7_1025300			Cluster87	PF3D7_1211800
				20S-Proteasome	PF3D7_0803800			Cluster88	PF3D7_1322600
				20S-Proteasome	PF3D7_0807500			Cluster88	PF3D7_1112500
				20S-Proteasome	PF3D7_0317000			Cluster88	PF3D7_1105700
				20S-Proteasome	PF3D7_0608500			Cluster89	PF3D7_1420400
				20S-Proteasome	PF3D7_0931800			Cluster89	PKNH_0424800
				20S-Proteasome	PF3D7_1353800			Cluster89	PF3D7_1473100
				20S-Proteasome	PF3D7_0518300			Cluster89	PF3D7_1311200
				20S-Proteasome	PF3D7_0727400			Cluster89	PKNH_0413500
				20S-Proteasome	PF3D7_1474800			Cluster90	PF3D7_0612100
				20S-Proteasome	PF3D7_0108000			Cluster90	PF3D7_1419700
				20S-Proteasome	PF3D7_1011400			Cluster90	PF3D7_0517700
				20S-Proteasome	PF3D7_1328100			Cluster90	PF3D7_1212700
				20S-Proteasome	PF3D7_1353900			Cluster90	PF3D7_0418200
				20S-Proteasome	PF3D7_1470900			Cluster90	PF3D7_1007900
				26S-Proteasome	PF3D7_1008400			Cluster90	PF3D7_0528200
				26S-Proteasome	PF3D7_1130400			Cluster90	PF3D7_0310600
				26S-Proteasome	PF3D7_0205900			Cluster90	PF3D7_1206200
				26S-Proteasome	PF3D7_0807800			Cluster90	PF3D7_0918300
				26S-Proteasome	PF3D7_0413600			Cluster91	PF3D7_1221900
				26S-Proteasome	PF3D7_1248900			Cluster91	PF3D7_1230900
				26S-Proteasome	PF3D7_1306400			Cluster92	PF3D7_1013100
				26S-Proteasome	PF3D7_1311500			Cluster92	PF3D7_1023900
				26S-Proteasome	PF3D7_1414000			Cluster93	PF3D7_1331100
				26S-Proteasome	PF3D7_1466300			Cluster93	PF3D7_1004400
				26S-Proteasome	PF3D7_0312300			Cluster93	PF3D7_1022400
				26S-Proteasome	PF3D7_0721800			Cluster94	PF3D7_1237200
				26S-Proteasome	PF3D7_1017900			Cluster94	PF3D7_0419900
				26S-Proteasome	PF3D7_1129200			Cluster95	PF3D7_1206600
				26S-Proteasome	PF3D7_1368100			Cluster95	PF3D7_1329100
				26S-Proteasome	PF3D7_1030500			Cluster96	PF3D7_1246800
				26S-Proteasome	PF3D7_0912900			Cluster96	PF3D7_1419800
				26S-Proteasome	PF3D7_1338100			Cluster97	PF3D7_1034700
				26S-Proteasome	PF3D7_1402300			Cluster97	PKNH_1434500
				RhopH	PF3D7_0302500			Cluster98	PF3D7_0106800
				RhopH	PF3D7_0929400			Cluster98	PF3D7_1328800
				RhopH	PF3D7_0905400			Cluster99	PF3D7_1227500
				Basal-complex	PF3D7_0407800			Cluster99	PKNH_0215800
				Basal-complex	PF3D7_1031200			Cluster100	PF3D7_1433500
				Basal-complex	PF3D7_0611600			Cluster100	PF3D7_1202200
				Basal-complex	PF3D7_0704100			Cluster100	PF3D7_1239500
				Basal-complex	PF3D7_1436200			Cluster101	PF3D7_1209200
				Basal-complex	PF3D7_1205200			Cluster101	PF3D7_1340100
				mRNA-decapping	PF3D7_1032100			Cluster102	PF3D7_1438900
				mRNA-decapping	PF3D7_1308900			Cluster102	PF3D7_1315700
				RNA-polymerase-I	PF3D7_0509400			Cluster103	PF3D7_0629700
				RNA-polymerase-I	PF3D7_1134700			Cluster103	PKNH_1441400
				RNA-polymerase-I	PF3D7_0303300			Cluster103	PF3D7_0914400
				RNA-polymerase-I	PF3D7_0708100			Cluster104	PF3D7_0821300
				RNA-polymerase-I	PF3D7_1342700			Cluster104	PF3D7_0802300
				RNA-polymerase-I	PF3D7_1364800			Cluster105	PF3D7_1448000
				RNA-polymerase-I	PF3D7_1213700			Cluster105	PF3D7_1343700
				RNA-polymerase-I	PF3D7_1415200			Cluster106	PF3D7_1033700
				RNA-polymerase-I	PF3D7_1143300			Cluster106	PF3D7_0403900
				RNA-polymerase-II	PF3D7_0318200			Cluster107	PF3D7_1334400
				RNA-polymerase-II	PF3D7_1304900			Cluster107	PF3D7_1123900
				RNA-polymerase-II	PF3D7_0215700			Cluster108	PF3D7_0413900
				RNA-polymerase-II	PF3D7_1027400			Cluster108	PF3D7_0314000
				RNA-polymerase-II	PF3D7_0110400			Cluster108	PF3D7_1015800
				RNA-polymerase-II	PF3D7_0923000			Cluster108	PF3D7_1405600
				RNA-polymerase-II	PF3D7_0205500			Cluster108	PKNH_0620500
				RNA-polymerase-II	PF3D7_0303300			Cluster109	PF3D7_0920900
				RNA-polymerase-II	PF3D7_0708100			Cluster109	PF3D7_1107300
				RNA-polymerase-II	PF3D7_1342700			Cluster109	PF3D7_1206700
				RNA-polymerase-II	PF3D7_1364800			Cluster109	PF3D7_1022000
				RNA-polymerase-II	PF3D7_1213700			Cluster110	PF3D7_1215000
				RNA-polymerase-III	PF3D7_1206600			Cluster110	PF3D7_0802200
				RNA-polymerase-III	PF3D7_1104700			Cluster111	PF3D7_1011800
				RNA-polymerase-III	PF3D7_1421400			Cluster111	PF3D7_0914400
				RNA-polymerase-III	PF3D7_1463400			Cluster111	PF3D7_1003300
				RNA-polymerase-III	PF3D7_1463400			Cluster112	PF3D7_0317700
				RNA-polymerase-III	PF3D7_1329000			Cluster112	PF3D7_1438500
				RNA-polymerase-III	PF3D7_0206600			Cluster113	PF3D7_1144500
				RNA-polymerase-III	PF3D7_1458800			Cluster113	PF3D7_1237000
				RNA-polymerase-III	PF3D7_0303300			Cluster113	PF3D7_1038100
				RNA-polymerase-III	PF3D7_0708100			Cluster114	PF3D7_0518300
				RNA-polymerase-III	PF3D7_1342700			Cluster114	PF3D7_0803800
				RNA-polymerase-III	PF3D7_1364800			Cluster114	PF3D7_0931800
				RNA-polymerase-III	PF3D7_1213700			Cluster114	PF3D7_1011400
				RNA-polymerase-III	PF3D7_1415200			Cluster114	PF3D7_0913200
				RNA-polymerase-III	PF3D7_1143300			Cluster114	PF3D7_0929400
								Cluster114	PF3D7_1338300
								Cluster114	PF3D7_1353800
								Cluster114	PF3D7_1317100
								Cluster114	PF3D7_0108000
								Cluster114	PF3D7_0727400
								Cluster114	PF3D7_1470900
								Cluster114	PF3D7_0608500
								Cluster114	PF3D7_0807500
								Cluster114	PF3D7_1355100
								Cluster114	PF3D7_0705400
								Cluster114	PF3D7_0317000
								Cluster114	PF3D7_1353900
								Cluster114	PF3D7_1417800
								Cluster114	PF3D7_1474800
								Cluster114	PF3D7_1328100
								Cluster115	PF3D7_1222700
								Cluster115	PF3D7_0915000
								Cluster116	PF3D7_0515800
								Cluster116	PF3D7_0810500
								Cluster116	PF3D7_1118400
								Cluster117	PF3D7_1118200
								Cluster117	PF3D7_0918900
								Cluster118	PF3D7_1320800
								Cluster118	PF3D7_1310000
								Cluster118	PF3D7_1024300
								Cluster119	PF3D7_1116200
								Cluster119	PF3D7_1472900
								Cluster119	PF3D7_1306600
								Cluster119	PF3D7_0106100
								Cluster119	PF3D7_1323200
								Cluster120	PF3D7_0520900
								Cluster120	PF3D7_1322000
								Cluster120	PF3D7_1463300
								Cluster121	PF3D7_0525800
								Cluster121	PF3D7_1017500
								Cluster122	PF3D7_1441100
								Cluster122	PF3D7_0824600
								Cluster123	PKNH_1030500
								Cluster123	PF3D7_1116900
								Cluster123	PF3D7_1453900
								Cluster124	PF3D7_0813600
								Cluster124	PF3D7_0810300
								Cluster125	PF3D7_1331700
								Cluster125	PF3D7_0626000
								Cluster126	PF3D7_0103200
								Cluster126	PF3D7_1137400
								Cluster127	PF3D7_1213800
								Cluster127	PF3D7_0812500
								Cluster128	PF3D7_0931000
								Cluster128	PF3D7_1231600
								Cluster129	PF3D7_0610200
								Cluster129	PF3D7_0508000
								Cluster130	PF3D7_0818200
								Cluster130	PF3D7_1128200
								Cluster131	PF3D7_1466400
								Cluster131	PF3D7_0710000
								Cluster132	PF3D7_1025000
								Cluster132	PF3D7_1211400
								Cluster132	PF3D7_0304200
								Cluster133	PF3D7_1451800
								Cluster133	PF3D7_1110500
								Cluster133	PF3D7_1223100
								Cluster134	PF3D7_1219900
								Cluster134	PF3D7_0721100
								Cluster135	PF3D7_1247400
								Cluster135	PF3D7_1038100
								Cluster136	PF3D7_1128200
								Cluster136	PF3D7_0406400
								Cluster137	PF3D7_1445600
								Cluster137	PF3D7_1317000
								Cluster137	PF3D7_1212500
								Cluster138	PF3D7_0618500
								Cluster138	PF3D7_0817900
								Cluster138	PF3D7_0818200
								Cluster138	PF3D7_1033400
								Cluster138	PF3D7_1414400
								Cluster138	PF3D7_1116200
								Cluster138	PF3D7_1204300
								Cluster138	PF3D7_1323200
								Cluster138	PF3D7_1202900
								Cluster138	PF3D7_1226600
								Cluster138	PF3D7_1120100
								Cluster138	PF3D7_1113700
								Cluster138	PF3D7_1203900
								Cluster139	PF3D7_1203500
								Cluster139	PKNH_1300700
								Cluster139	PF3D7_0909300
								Cluster139	PF3D7_1441100
								Cluster140	PF3D7_1136800
								Cluster140	PF3D7_0925700
								Cluster140	PF3D7_0317200
								Cluster141	PF3D7_1463200
								Cluster141	PF3D7_1203000
								Cluster142	PF3D7_1230400
								Cluster142	PKNH_0111100
								Cluster142	PF3D7_1128100
								Cluster142	PF3D7_0718500
								Cluster142	PKNH_0620500
								Cluster143	PKNH_1149000
								Cluster143	PF3D7_0603700
								Cluster143	PF3D7_1124600
								Cluster143	PF3D7_0204500
								Cluster144	PF3D7_1317900
								Cluster144	PF3D7_0518500
								Cluster145	PF3D7_1244600
								Cluster145	PF3D7_1109200
								Cluster146	PF3D7_1343400
								Cluster146	PF3D7_1104200
								Cluster147	PF3D7_1111500
								Cluster147	PF3D7_0904500
								Cluster148	PF3D7_1369400
								Cluster148	PKNH_1030600
								Cluster149	PF3D7_0524000
								Cluster149	PF3D7_0708400
								Cluster149	PF3D7_1345700
								Cluster149	PF3D7_1410600
								Cluster149	PF3D7_0217900
								Cluster149	PF3D7_1461900
								Cluster149	PF3D7_1225800
								Cluster149	PF3D7_1012600
								Cluster149	PF3D7_0934800
								Cluster149	PF3D7_1344200
								Cluster149	PF3D7_1451100
								Cluster149	PF3D7_1436600
								Cluster149	PF3D7_0728000
								Cluster149	PF3D7_1010600
								Cluster150	PF3D7_0311800
								Cluster150	PF3D7_1125100
								Cluster151	PF3D7_0527500
								Cluster151	PF3D7_1011800
								Cluster151	PF3D7_0206700
								Cluster151	PF3D7_0826500
								Cluster151	PF3D7_1361100
								Cluster151	PF3D7_0624000
								Cluster151	PF3D7_1244100
								Cluster151	PF3D7_0102900
								Cluster151	PF3D7_1454400
								Cluster151	PF3D7_1138500
								Cluster151	PF3D7_1213800
								Cluster151	PF3D7_0822600
								Cluster151	PF3D7_0602100
								Cluster152	PF3D7_1123900
								Cluster152	PF3D7_0827900
								Cluster152	PF3D7_1108600
								Cluster152	PF3D7_0903700
								Cluster152	PF3D7_0422300
								Cluster152	PF3D7_0922200
								Cluster152	PF3D7_1008700
								Cluster152	PF3D7_1361900
								Cluster153	PF3D7_1247900
								Cluster153	PF3D7_1129400
								Cluster154	PF3D7_0805700
								Cluster154	PF3D7_1215900
								Cluster155	PF3D7_1408800
								Cluster155	PF3D7_1205600
								Cluster156	PF3D7_1110700
								Cluster156	PF3D7_1408900
								Cluster157	PKNH_1247700
								Cluster157	PF3D7_0420400
								Cluster158	PF3D7_0217500
								Cluster158	PF3D7_1037100
								Cluster159	PF3D7_1126000
								Cluster159	PF3D7_1123100
								Cluster159	PF3D7_1349200
								Cluster160	PF3D7_1103600
								Cluster160	PF3D7_1311300
								Cluster160	PF3D7_0719300
								Cluster160	PF3D7_1464900
								Cluster161	PF3D7_1110400
								Cluster161	PF3D7_0418500
								Cluster162	PKNH_1138800
								Cluster162	PF3D7_1369400
								Cluster163	PF3D7_1457400
								Cluster163	PF3D7_1211200
								Cluster164	PF3D7_0610500
								Cluster164	PF3D7_0714500
								Cluster164	PF3D7_0520300
								Cluster165	PF3D7_1238900
								Cluster165	PF3D7_1219100
								Cluster166	PF3D7_0706000
								Cluster166	PF3D7_1328500
								Cluster167	PF3D7_1250500
								Cluster167	PF3D7_0904100
								Cluster168	PF3D7_1344800
								Cluster168	PF3D7_0621200
								Cluster169	PF3D7_0516700
								Cluster169	PF3D7_0602200
								Cluster170	PF3D7_0816700
								Cluster170	PF3D7_1223700
								Cluster171	PF3D7_1343000
								Cluster171	PF3D7_0728700
								Cluster171	PF3D7_1120000
								Cluster172	PF3D7_0520300
								Cluster172	PF3D7_0828500
								Cluster173	PF3D7_1105100
								Cluster173	PF3D7_1202600
								Cluster173	PKNH_1457400
								Cluster174	PF3D7_1419700
								Cluster174	PF3D7_0612100
								Cluster174	PF3D7_0310600
								Cluster175	PF3D7_1442100
								Cluster175	PF3D7_0904800
								Cluster175	PF3D7_1112400
								Cluster176	PF3D7_0906500
								Cluster176	PF3D7_0720800
								Cluster177	PF3D7_0729200
								Cluster177	PF3D7_0305700
								Cluster177	PF3D7_1333400
								Cluster178	PF3D7_0522800
								Cluster178	PKNH_0900100
								Cluster178	PF3D7_1116300
								Cluster179	PF3D7_0109800
								Cluster179	PF3D7_1216900
								Cluster180	PF3D7_1308900
								Cluster180	PF3D7_1333200
								Cluster181	PKNH_API01000
								Cluster181	PF3D7_1342800
								Cluster181	PF3D7_1242800
								Cluster182	PF3D7_1212500
								Cluster182	PF3D7_0215300
								Cluster183	PF3D7_0706500
								Cluster183	PF3D7_1029400
								Cluster184	PF3D7_0419600
								Cluster184	PF3D7_0917900
								Cluster184	PF3D7_1124600
								Cluster184	PF3D7_1437200
								Cluster184	PF3D7_1346300
								Cluster184	PF3D7_0815200
								Cluster184	PF3D7_0525100
								Cluster184	PF3D7_1451100
								Cluster184	PF3D7_1454700
								Cluster184	PF3D7_0818900
								Cluster184	PF3D7_1324900
								Cluster184	PF3D7_1134000
								Cluster184	PF3D7_1434300
								Cluster185	PF3D7_0718000
								Cluster185	PKNH_0413500
								Cluster185	PF3D7_1473100
								Cluster185	PF3D7_1347500
								Cluster186	PF3D7_0726500
								Cluster186	PF3D7_1012700
								Cluster187	PKNH_0821600
								Cluster187	PF3D7_0211400
								Cluster188	PF3D7_0308500
								Cluster188	PF3D7_1451700
								Cluster189	PF3D7_0903400
								Cluster189	PF3D7_0309700
								Cluster190	PF3D7_1308400
								Cluster190	PF3D7_1239200
								Cluster190	PF3D7_1433400
								Cluster190	PF3D7_1326600
								Cluster191	PF3D7_0904000
								Cluster191	PF3D7_0813400
								Cluster192	PKNH_1401700
								Cluster192	PF3D7_0809600
								Cluster193	PF3D7_1337200
								Cluster193	PF3D7_1244000
								Cluster194	PF3D7_1413800
								Cluster194	PF3D7_1412600
								Cluster194	PF3D7_1145100
								Cluster195	PF3D7_0602500
								Cluster195	PF3D7_1033900
								Cluster196	PF3D7_0111000
								Cluster196	PF3D7_0803700
								Cluster197	PF3D7_1306300
								Cluster197	PF3D7_1314700
								Cluster198	PF3D7_1441400
								Cluster198	PF3D7_0410900
								Cluster198	PF3D7_0517400
								Cluster199	PF3D7_1008900
								Cluster199	PF3D7_1349300
								Cluster200	PKNH_1149000
								Cluster200	PF3D7_1426700
								Cluster200	PF3D7_1364300
								Cluster201	PF3D7_0622600
								Cluster201	PF3D7_1012300
								Cluster201	PF3D7_1426900
								Cluster201	PF3D7_1439400
								Cluster201	PF3D7_1462700
								Cluster202	PF3D7_0103700
								Cluster202	PF3D7_0905400
								Cluster203	PF3D7_1226300
								Cluster203	PF3D7_0905000
								Cluster204	PF3D7_1308900
								Cluster204	PKNH_0933500
								Cluster204	PF3D7_0710000
								Cluster205	PF3D7_0930900
								Cluster205	PF3D7_0107000
								Cluster205	PF3D7_1332800
								Cluster205	PF3D7_1406700
								Cluster205	PF3D7_1351100
								Cluster205	PF3D7_1446600
								Cluster205	PF3D7_1449800
								Cluster206	PF3D7_0929900
								Cluster206	PF3D7_0608400
								Cluster207	PF3D7_0807900
								Cluster207	PF3D7_1012200
								Cluster207	PF3D7_1104400
								Cluster208	PKNH_0600600
								Cluster208	PF3D7_1448400
								Cluster209	PF3D7_0703700
								Cluster209	PF3D7_0808300
								Cluster209	PKNH_0620400
								Cluster210	PF3D7_1427500
								Cluster210	PF3D7_1335000
								Cluster211	PF3D7_1352700
								Cluster211	PF3D7_0310300
								Cluster212	PF3D7_0418200
								Cluster212	PF3D7_1206200
								Cluster212	PF3D7_0923000
								Cluster212	PF3D7_0215700
								Cluster212	PF3D7_1212700
								Cluster212	PF3D7_0918300
								Cluster212	PF3D7_0915400
								Cluster212	PF3D7_0517700
								Cluster212	PF3D7_1364800
								Cluster213	PF3D7_0826100
								Cluster213	PF3D7_1249800
								Cluster214	PF3D7_1348300
								Cluster214	PF3D7_1312900
								Cluster215	PF3D7_1458700
								Cluster215	PKNH_0620500
								Cluster215	PF3D7_1360500
								Cluster215	PKNH_0111100
								Cluster216	PF3D7_1304400
								Cluster216	PF3D7_1337400
								Cluster217	PF3D7_1464600
								Cluster217	PF3D7_1229300
								Cluster218	PF3D7_0610200
								Cluster218	PF3D7_1249100
								Cluster219	PF3D7_1450100
								Cluster219	PF3D7_1329500
								Cluster220	PKNH_0200900
								Cluster220	PF3D7_1305300
								Cluster220	PF3D7_1239600
								Cluster221	PF3D7_1443900
								Cluster221	PF3D7_1223300
								Cluster222	PF3D7_0907300
								Cluster222	PF3D7_0409100
								Cluster223	PF3D7_0513100
								Cluster223	PF3D7_1441100
								Cluster223	PF3D7_0415400
								Cluster223	PF3D7_0728700
								Cluster223	PF3D7_0910800
								Cluster223	PF3D7_1343000
								Cluster224	PF3D7_1438100
								Cluster224	PF3D7_0316700
								Cluster225	PF3D7_1313700
								Cluster225	PF3D7_0906300
								Cluster226	PF3D7_1037700
								Cluster226	PF3D7_0828500
								Cluster227	PF3D7_1442100
								Cluster227	PF3D7_1112400
								Cluster228	PF3D7_0509400
								Cluster228	PF3D7_0704600
								Cluster228	PF3D7_1143300
								Cluster229	PF3D7_1222100
								Cluster229	PF3D7_1416900
								Cluster229	PKNH_0111100
								Cluster230	PF3D7_1319300
								Cluster230	PF3D7_1239500
								Cluster231	PF3D7_1412100
								Cluster231	PF3D7_1232200
								Cluster232	PF3D7_1470700
								Cluster232	PF3D7_1434800
								Cluster233	PF3D7_1344800
								Cluster233	PF3D7_1012500
								Cluster234	PF3D7_0906500
								Cluster234	PF3D7_0316300
								Cluster235	PF3D7_0610200
								Cluster235	PF3D7_0415000
								Cluster235	PF3D7_0508000
								Cluster236	PKNH_0700200
								Cluster236	PKNH_1472300
								Cluster236	PF3D7_0525200
								Cluster237	PF3D7_1110500
								Cluster237	PF3D7_1451800
								Cluster238	PBANKA_0517000
								Cluster238	PF3D7_0822900
								Cluster239	PF3D7_1474900
								Cluster239	PF3D7_0320800
								Cluster240	PF3D7_1209900
								Cluster240	PF3D7_1350200
								Cluster241	PF3D7_0827800
								Cluster241	PF3D7_1472200
								Cluster241	PF3D7_0302000
								Cluster241	PF3D7_0823300
								Cluster241	PF3D7_1248200
								Cluster242	PKNH_1247800
								Cluster242	PF3D7_0501600
								Cluster243	PF3D7_0528100
								Cluster243	PF3D7_1455500
								Cluster243	PF3D7_1311400
								Cluster244	PF3D7_1439900
								Cluster244	PF3D7_1447600
								Cluster244	PKNH_1401300
								Cluster245	PF3D7_0530200
								Cluster245	PF3D7_0715800
								Cluster246	PF3D7_1221600
								Cluster246	PF3D7_1330600
								Cluster246	PF3D7_1323600
								Cluster247	PF3D7_0816900
								Cluster247	PF3D7_0304200
								Cluster247	PF3D7_0524300
								Cluster248	PF3D7_1306500
								Cluster248	PF3D7_1115600
								Cluster249	PF3D7_1128400
								Cluster249	PF3D7_1322000
								Cluster249	PF3D7_0626700
								Cluster250	PF3D7_0520300
								Cluster250	PF3D7_1457500
								Cluster250	PF3D7_1340600
								Cluster251	PF3D7_0419700
								Cluster251	PF3D7_1140400
								Cluster252	PF3D7_0828500
								Cluster252	PF3D7_0804900
								Cluster253	PF3D7_1441100
								Cluster253	PF3D7_1458400
								Cluster253	PF3D7_1464700
								Cluster254	PKNH_0623200
								Cluster254	PF3D7_1412800
								Cluster254	PF3D7_1021100
								Cluster255	PF3D7_0311400
								Cluster255	PF3D7_0509100
								Cluster255	PF3D7_1318400
								Cluster256	PF3D7_1439800
								Cluster256	PKNH_0321400
								Cluster257	PF3D7_1358500
								Cluster257	PF3D7_1309500
								Cluster258	PF3D7_0415300
								Cluster258	PF3D7_1433300
								Cluster258	PF3D7_1017400
								Cluster259	PF3D7_0821800
								Cluster259	PF3D7_1246800
								Cluster260	PF3D7_0611400
								Cluster260	PF3D7_1234100
								Cluster261	PF3D7_1104400
								Cluster261	PF3D7_1347200
								Cluster261	PF3D7_1404100
								Cluster262	PF3D7_1466400
								Cluster262	PF3D7_0725200
								Cluster263	PF3D7_1426200
								Cluster263	PKNH_1338700
								Cluster263	PF3D7_1226300
								Cluster264	PF3D7_1443900
								Cluster264	PF3D7_1015600
								Cluster265	PF3D7_1441300
								Cluster265	PF3D7_0711500
								Cluster266	PF3D7_0933200
								Cluster266	PF3D7_0720800
								Cluster266	PF3D7_1217900
								Cluster267	PF3D7_0523400
								Cluster267	PF3D7_1458000
								Cluster268	PF3D7_1453900
								Cluster268	PF3D7_1105800
								Cluster269	PF3D7_0924700
								Cluster269	PF3D7_0202500
								Cluster270	PF3D7_1417500
								Cluster270	PKNH_1439400
								Cluster270	PF3D7_1357900
								Cluster270	PF3D7_0903400
								Cluster271	PF3D7_1475400
								Cluster271	PF3D7_1239600
								Cluster272	PF3D7_1032900
								Cluster272	PF3D7_1124700
								Cluster273	PF3D7_1033600
								Cluster273	PF3D7_1461600
								Cluster273	PF3D7_1329000
								Cluster273	PF3D7_1406200
								Cluster274	PF3D7_1433300
								Cluster274	PF3D7_1142100
								Cluster274	PF3D7_0522800
								Cluster275	PF3D7_1422300
								Cluster275	PF3D7_1403900
								Cluster276	PF3D7_0605900
								Cluster276	PF3D7_1214100
								Cluster277	PF3D7_1302000
								Cluster277	PF3D7_1127000
								Cluster278	PF3D7_0515800
								Cluster278	PF3D7_1414000
								Cluster278	PF3D7_0927000
								Cluster278	PF3D7_0529500
								Cluster279	PF3D7_1349400
								Cluster279	PF3D7_1134800
								Cluster280	PF3D7_0603600
								Cluster280	PF3D7_1017000
								Cluster281	PF3D7_0305300
								Cluster281	PF3D7_0911900
								Cluster282	PF3D7_1228600
								Cluster282	PF3D7_0915000
								Cluster283	PF3D7_0519200
								Cluster283	PF3D7_1354400
								Cluster284	PF3D7_1438000
								Cluster284	PF3D7_0907600
								Cluster284	PF3D7_1019000
								Cluster285	PF3D7_1235900
								Cluster285	PF3D7_1132300
								Cluster285	PF3D7_1015700
								Cluster286	PF3D7_1412100
								Cluster286	PF3D7_0505500
								Cluster286	PF3D7_1427500
								Cluster287	PF3D7_1037300
								Cluster287	PF3D7_1202200
								Cluster287	PF3D7_0823900
								Cluster287	PF3D7_1215900
								Cluster288	PF3D7_0625300
								Cluster288	PF3D7_0106300
								Cluster289	PF3D7_0501800
								Cluster289	PF3D7_1128300
								Cluster290	PF3D7_0215100
								Cluster290	PF3D7_0213700
								Cluster291	PF3D7_0618500
								Cluster291	PF3D7_1457500
								Cluster291	PF3D7_0802800
								Cluster291	PF3D7_1340600
								Cluster292	PF3D7_0726300
								Cluster292	PF3D7_0909400
								Cluster293	PF3D7_0720200
								Cluster293	PF3D7_0109000
								Cluster294	PF3D7_0109000
								Cluster294	PF3D7_0908100
								Cluster295	PKNH_1271300
								Cluster295	PF3D7_0703900
								Cluster296	PF3D7_0903600
								Cluster296	PF3D7_1243700
								Cluster296	PF3D7_1127900
								Cluster297	PF3D7_1352500
								Cluster297	PF3D7_0306400
								Cluster297	PF3D7_0530200
								Cluster297	PF3D7_1214100
								Cluster298	PF3D7_1311400
								Cluster298	PF3D7_1468800
								Cluster299	PF3D7_1474500
								Cluster299	PF3D7_0925900
								Cluster299	PF3D7_0106400
								Cluster300	PKNH_0728800
								Cluster300	PF3D7_1337400
								Cluster301	PF3D7_0927600
								Cluster301	PF3D7_0310700
								Cluster301	PF3D7_0804600
								Cluster302	PF3D7_1436500
								Cluster302	PF3D7_1408800
								Cluster302	PF3D7_0105200
								Cluster303	PF3D7_1233000
								Cluster303	PF3D7_1420900
								Cluster304	PF3D7_1440400
								Cluster304	PF3D7_0210200
								Cluster305	PKNH_1149100
								Cluster305	PF3D7_0919400
								Cluster306	PF3D7_0403800
								Cluster306	PF3D7_1028700
								Cluster307	PF3D7_0909600
								Cluster307	PF3D7_1214900
								Cluster308	PF3D7_1442300
								Cluster308	PF3D7_0531300
								Cluster308	PF3D7_1118000
								Cluster309	PF3D7_0302900
								Cluster309	PF3D7_0527500
								Cluster309	PF3D7_0622800
								Cluster309	PF3D7_0627700
								Cluster309	PF3D7_0926700
								Cluster309	PF3D7_1332900
								Cluster309	PF3D7_1015200
								Cluster309	PF3D7_1462800
								Cluster309	PF3D7_1315900
								Cluster309	PF3D7_0629100
								Cluster309	PF3D7_1350100
								Cluster309	PF3D7_0717700
								Cluster309	PKNH_1457400
								Cluster309	PF3D7_0708800
								Cluster309	PF3D7_1136300
								Cluster309	PF3D7_0932800
								Cluster309	PF3D7_0811400
								Cluster310	PF3D7_1440100
								Cluster310	PF3D7_0709700
								Cluster311	PF3D7_1120000
								Cluster311	PF3D7_1441100
								Cluster312	PF3D7_0723900
								Cluster312	PF3D7_1467200
								Cluster313	PF3D7_1220900
								Cluster313	PF3D7_1212000
								Cluster314	PF3D7_1346900
								Cluster314	PF3D7_1127100
								Cluster315	PF3D7_0215100
								Cluster315	PF3D7_0410600
								Cluster315	PF3D7_1473200
								Cluster316	PF3D7_0513100
								Cluster316	PF3D7_1345900
								Cluster316	PF3D7_1343300
								Cluster316	PF3D7_1213600
								Cluster317	PF3D7_1474200
								Cluster317	PF3D7_1433900
								Cluster318	PF3D7_0811100
								Cluster318	PF3D7_1145200
								Cluster319	PF3D7_1222100
								Cluster319	PF3D7_1434000
								Cluster319	PF3D7_1409300
								Cluster320	PF3D7_0910900
								Cluster320	PF3D7_1438700
								Cluster321	PF3D7_0518600
								Cluster321	PF3D7_1419100
								Cluster321	PF3D7_0628100
								Cluster322	PF3D7_1418000
								Cluster322	PF3D7_0813300
								Cluster323	PF3D7_1129100
								Cluster323	PF3D7_1036900
								Cluster324	PF3D7_1475400
								Cluster324	PF3D7_1352400
								Cluster325	PKNH_1338700
								Cluster325	PF3D7_1323200
								Cluster325	PF3D7_1401800
								Cluster326	PF3D7_1005500
								Cluster326	PF3D7_0611600
								Cluster327	PF3D7_1315400
								Cluster327	PF3D7_1119100
								Cluster328	PF3D7_1464900
								Cluster328	PF3D7_1413900
								Cluster328	PF3D7_1419100
								Cluster328	PF3D7_0518600
								Cluster329	PF3D7_1303800
								Cluster329	PF3D7_0720700
								Cluster330	PF3D7_1422800
								Cluster330	PF3D7_1118600
								Cluster330	PF3D7_0505200
								Cluster331	PF3D7_0630500
								Cluster331	PF3D7_1029600
								Cluster332	PF3D7_1453900
								Cluster332	PF3D7_1458000
								Cluster333	PF3D7_0723600
								Cluster333	PKNH_0900100
								Cluster333	PF3D7_0907000
								Cluster334	PF3D7_1442300
								Cluster334	PF3D7_1334200
								Cluster334	PF3D7_0531300
								Cluster335	PF3D7_1459700
								Cluster335	PF3D7_1140200
								Cluster336	PF3D7_1031200
								Cluster336	PF3D7_1321700
								Cluster337	PF3D7_0103800
								Cluster337	PF3D7_0719200
								Cluster338	PF3D7_0211700
								Cluster338	PF3D7_1420000
								Cluster339	PF3D7_0516400
								Cluster339	PF3D7_0309000
								Cluster340	PF3D7_0607300
								Cluster340	PF3D7_0309500
								Cluster341	PF3D7_1352700
								Cluster341	PF3D7_1438500
								Cluster341	PF3D7_1316500
								Cluster342	PF3D7_1004200
								Cluster342	PF3D7_0804500
								Cluster343	PF3D7_0811500
								Cluster343	PF3D7_1357700
								Cluster344	PF3D7_1214300
								Cluster344	PF3D7_0413500
								Cluster345	PF3D7_0107500
								Cluster345	PF3D7_1436300
								Cluster346	PF3D7_1349500
								Cluster346	PF3D7_1334300
								Cluster347	PF3D7_0409600
								Cluster347	PF3D7_1353400
								Cluster348	PF3D7_1147300
								Cluster348	PF3D7_0718100
								Cluster349	PF3D7_1218500
								Cluster349	PF3D7_0821000
								Cluster350	PF3D7_1132000
								Cluster350	PF3D7_1134100
								Cluster351	PF3D7_1450400
								Cluster351	PF3D7_0707500
								Cluster352	PKNH_1434500
								Cluster352	PF3D7_1408800
								Cluster352	PF3D7_1436500
								Cluster352	PF3D7_0105200
								Cluster353	PF3D7_1344500
								Cluster353	PF3D7_1242900
								Cluster353	PF3D7_0318200
								Cluster354	PF3D7_0321500
								Cluster354	PF3D7_0920800
								Cluster354	PF3D7_1361800
								Cluster355	PF3D7_0511800
								Cluster355	PF3D7_0715800
								Cluster356	PF3D7_0602200
								Cluster356	PF3D7_1436900
								Cluster357	PF3D7_0416000
								Cluster357	PF3D7_0907000
								Cluster358	PF3D7_1114700
								Cluster358	PF3D7_0308000
								Cluster359	PF3D7_0319900
								Cluster359	PF3D7_0505800
								Cluster359	PF3D7_0306300
								Cluster359	PF3D7_0307100
								Cluster359	PF3D7_1033900
								Cluster359	PF3D7_0606900
								Cluster359	PF3D7_0512600
								Cluster359	PF3D7_0520600
								Cluster359	PF3D7_1356300
								Cluster359	PF3D7_1402500
								Cluster359	PF3D7_1461300
								Cluster359	PF3D7_1203900
								Cluster359	PF3D7_1020900
								Cluster359	PF3D7_0305700
								Cluster359	PF3D7_0527100
								Cluster359	PF3D7_1140100
								Cluster359	PF3D7_0921000
								Cluster359	PF3D7_0111500
								Cluster359	PF3D7_1110700
								Cluster360	PF3D7_1123100
								Cluster360	PF3D7_1211700
								Cluster361	PF3D7_1403900
								Cluster361	PF3D7_1417400
								Cluster362	PF3D7_1231400
								Cluster362	PF3D7_1008000
								Cluster363	PF3D7_1239800
								Cluster363	PF3D7_1433800
								Cluster364	PF3D7_1444300
								Cluster364	PF3D7_0627800
								Cluster365	PF3D7_0807600
								Cluster365	PF3D7_1334300
								Cluster365	PF3D7_1252100
								Cluster366	PF3D7_0317400
								Cluster366	PF3D7_0520400
								Cluster366	PF3D7_0926700
								Cluster367	PF3D7_0811200
								Cluster367	PF3D7_0208800
								Cluster368	PF3D7_0819000
								Cluster368	PF3D7_0526500
								Cluster369	PF3D7_0910100
								Cluster369	PF3D7_0820900
								Cluster370	PF3D7_0707400
								Cluster370	PF3D7_1241700
								Cluster371	PF3D7_1460300
								Cluster371	PF3D7_1328300
								Cluster372	PF3D7_0104200
								Cluster372	PF3D7_0911100
								Cluster373	PF3D7_1121700
								Cluster373	PF3D7_0420400
								Cluster374	PF3D7_1318100
								Cluster374	PF3D7_1214600
								Cluster374	PF3D7_0932200
								Cluster375	PF3D7_0518600
								Cluster375	PF3D7_0523000
								Cluster375	PF3D7_1447900
								Cluster376	PF3D7_0933000
								Cluster376	PF3D7_0309300
								Cluster377	PF3D7_0303300
								Cluster377	PF3D7_1127000
								Cluster378	PF3D7_1303200
								Cluster378	PF3D7_0509000
								Cluster379	PF3D7_0107400
								Cluster379	PF3D7_0905000
								Cluster379	PF3D7_0311800
								Cluster380	PF3D7_1457500
								Cluster380	PF3D7_1362200
								Cluster381	PF3D7_0629800
								Cluster381	PF3D7_0922100
								Cluster382	PF3D7_0928900
								Cluster382	PF3D7_1125400
								Cluster383	PF3D7_1335000
								Cluster383	PF3D7_0922600
								Cluster383	PF3D7_1436000
								Cluster384	PF3D7_0422000
								Cluster384	PF3D7_0628200
								Cluster385	PF3D7_1323700
								Cluster385	PF3D7_1132800
								Cluster385	PF3D7_0423500
								Cluster385	PF3D7_1224100
								Cluster386	PF3D7_1455500
								Cluster386	PF3D7_1311400
								Cluster387	PF3D7_1120500
								Cluster387	PF3D7_1212500
								Cluster388	PF3D7_0924300
								Cluster388	PF3D7_1431600
								Cluster389	PF3D7_0108700
								Cluster389	PF3D7_1211900
								Cluster390	PF3D7_1025000
								Cluster390	PKNH_1472200
								Cluster391	PF3D7_1357700
								Cluster391	PF3D7_1330800
								Cluster391	PF3D7_0203700
								Cluster392	PF3D7_0529500
								Cluster392	PF3D7_0920100
								Cluster392	PF3D7_0927000
								Cluster393	PF3D7_1127900
								Cluster393	PF3D7_1125800
								Cluster393	PF3D7_0903600
								Cluster393	PF3D7_1205500
								Cluster394	PKNH_1439400
								Cluster394	PF3D7_1345800
								Cluster395	PF3D7_0414000
								Cluster395	PF3D7_1314300
								Cluster395	PF3D7_1456500
								Cluster395	PF3D7_1130700
								Cluster396	PF3D7_0611300
								Cluster396	PF3D7_1310000
								Cluster396	PF3D7_1147700
								Cluster397	PF3D7_1117300
								Cluster397	PF3D7_1358700
								Cluster398	PF3D7_1020700
								Cluster398	PF3D7_1225500
								Cluster398	PF3D7_1319300
								Cluster398	PF3D7_1438500
								Cluster399	PF3D7_0404300
								Cluster399	PF3D7_0515000
								Cluster400	PF3D7_1305300
								Cluster400	PF3D7_0411900
								Cluster400	PF3D7_1013600
								Cluster401	PF3D7_1030000
								Cluster401	PF3D7_0610900
								Cluster402	PF3D7_1002700
								Cluster402	PF3D7_1136400
								Cluster402	PF3D7_0910400
								Cluster403	PF3D7_0522400
								Cluster403	PF3D7_1312800
								Cluster404	PF3D7_0610900
								Cluster404	PF3D7_1461600
								Cluster405	PF3D7_1014700
								Cluster405	PF3D7_0422100
								Cluster405	PF3D7_0829200
								Cluster405	PF3D7_0318100
								Cluster406	PF3D7_0527000
								Cluster406	PF3D7_0408500
								Cluster407	PF3D7_1327600
								Cluster407	PF3D7_1347700
								Cluster408	PF3D7_0109200
								Cluster408	PF3D7_0623500
								Cluster409	PF3D7_0709000
								Cluster409	PF3D7_1456800
								Cluster410	PF3D7_0509400
								Cluster410	PF3D7_1143300
								Cluster410	PF3D7_1454200
								Cluster410	PF3D7_1134700
								Cluster411	PF3D7_0310400
								Cluster411	PF3D7_0613800
								Cluster412	PF3D7_0910800
								Cluster412	PF3D7_0813200
								Cluster413	PF3D7_0627800
								Cluster413	PF3D7_1410400
								Cluster413	PF3D7_0930300
								Cluster413	PF3D7_0619500
								Cluster414	PF3D7_0804800
								Cluster414	PF3D7_1212000
								Cluster415	PF3D7_1351800
								Cluster415	PF3D7_1009000
								Cluster416	PF3D7_0809900
								Cluster416	PF3D7_0214900
								Cluster417	PF3D7_1138100
								Cluster417	PF3D7_0707300
								Cluster418	PF3D7_0206000
								Cluster418	PF3D7_1361900
								Cluster419	PF3D7_1333000
								Cluster419	PF3D7_1120500
								Cluster419	PF3D7_0914200
								Cluster420	PF3D7_0921400
								Cluster420	PF3D7_1226800
								Cluster421	PF3D7_1352400
								Cluster421	PF3D7_1475400
								Cluster421	PF3D7_0511500
								Cluster422	PF3D7_0927800
								Cluster422	PF3D7_1028800
								Cluster423	PF3D7_1010700
								Cluster423	PF3D7_0821800
								Cluster424	PF3D7_1250800
								Cluster424	PF3D7_0817900
								Cluster425	PF3D7_1142400
								Cluster425	PF3D7_1003600
								Cluster426	PF3D7_0321500
								Cluster426	PF3D7_1104000
								Cluster427	PF3D7_1025000
								Cluster427	PF3D7_0108500
								Cluster428	PF3D7_0810800
								Cluster428	PF3D7_0802000
								Cluster428	PF3D7_1441400
								Cluster429	PKNH_1325700
								Cluster429	PF3D7_1237700
								Cluster430	PF3D7_1456500
								Cluster430	PF3D7_1314300
								Cluster431	PF3D7_1138000
								Cluster431	PF3D7_0529400
								Cluster432	PF3D7_0511000
								Cluster432	PF3D7_0828900
								Cluster432	PF3D7_1367000
								Cluster432	PF3D7_0530000
								Cluster432	PF3D7_1446600
								Cluster432	PF3D7_0916600
								Cluster432	PF3D7_1250500
								Cluster432	PF3D7_1214600
								Cluster432	PF3D7_1406700
								Cluster432	PF3D7_1332800
								Cluster432	PF3D7_1351100
								Cluster433	PF3D7_1017100
								Cluster433	PF3D7_0722200
								Cluster434	PF3D7_0912400
								Cluster434	PKNH_1032400
								Cluster435	PF3D7_1005500
								Cluster435	PKNH_0922700
								Cluster436	PF3D7_1118400
								Cluster436	PF3D7_0417500
								Cluster437	PF3D7_1316500
								Cluster437	PF3D7_0519800
								Cluster437	PF3D7_1225500
								Cluster438	PF3D7_1146600
								Cluster438	PF3D7_1455400
								Cluster439	PF3D7_1441100
								Cluster439	PF3D7_1111200
								Cluster440	PF3D7_0728700
								Cluster440	PF3D7_0919900
								Cluster441	PF3D7_0610000
								Cluster441	PF3D7_1444300
								Cluster442	PF3D7_1413300
								Cluster442	PKNH_0508400
								Cluster443	PF3D7_0626800
								Cluster443	PF3D7_0708300
								Cluster444	PF3D7_1307100
								Cluster444	PF3D7_0813300
								Cluster445	PF3D7_0828800
								Cluster445	PF3D7_1133400
								Cluster445	PF3D7_0206200
								Cluster446	PF3D7_1111100
								Cluster446	PKNH_0200900
								Cluster447	PF3D7_1430900
								Cluster447	PF3D7_1234900
								Cluster447	PF3D7_1402200
								Cluster448	PF3D7_0724000
								Cluster448	PF3D7_0629700
								Cluster449	PF3D7_0802400
								Cluster449	PF3D7_1417500
								Cluster450	PF3D7_0502700
								Cluster450	PF3D7_1309800
								Cluster451	PF3D7_1142800
								Cluster451	PF3D7_1147700
								Cluster451	PF3D7_1310000
								Cluster451	PF3D7_1311300
								Cluster451	PF3D7_1024300
								Cluster451	PF3D7_0217100
								Cluster452	PF3D7_1406800
								Cluster452	PF3D7_1132800
								Cluster452	PF3D7_0423500
								Cluster452	PF3D7_0918000
								Cluster452	PF3D7_1323700
								Cluster453	PF3D7_1208600
								Cluster453	PF3D7_1368600
								Cluster454	PF3D7_1239200
								Cluster454	PF3D7_1107800
								Cluster454	PF3D7_0613800
								Cluster455	PF3D7_1321700
								Cluster455	PF3D7_1452700
								Cluster456	PF3D7_0721100
								Cluster456	PF3D7_1112400
								Cluster457	PF3D7_0508900
								Cluster457	PF3D7_0612200
								Cluster458	PF3D7_1120000
								Cluster458	PF3D7_0302800
								Cluster459	PF3D7_0704800
								Cluster459	PF3D7_1356800
								Cluster460	PF3D7_0918000
								Cluster460	PF3D7_1323700
								Cluster460	PF3D7_0522600
								Cluster460	PF3D7_0515700
								Cluster461	PF3D7_0506900
								Cluster461	PF3D7_1114100
								Cluster462	PF3D7_1010200
								Cluster462	PF3D7_1032100
								Cluster463	PF3D7_1015300
								Cluster463	PF3D7_0808400
								Cluster464	PF3D7_0927600
								Cluster464	PF3D7_0804600
								Cluster465	PF3D7_1252100
								Cluster465	PF3D7_1334300
								Cluster466	PF3D7_1133200
								Cluster466	PF3D7_1319400
								Cluster467	PF3D7_1456500
								Cluster467	PF3D7_1330600
								Cluster468	PF3D7_0204900
								Cluster468	PF3D7_0621900
								Cluster469	PF3D7_1416100
								Cluster469	PF3D7_1450400
								Cluster470	PF3D7_0722200
								Cluster470	PF3D7_0303200
								Cluster471	PF3D7_0617000
								Cluster471	PF3D7_1333300
								Cluster471	PF3D7_0422100
								Cluster472	PF3D7_0925700
								Cluster472	PF3D7_0204900
								Cluster473	PF3D7_1426700
								Cluster473	PKNH_1149000
								Cluster474	PF3D7_1468400
								Cluster474	PF3D7_0618000
								Cluster475	PF3D7_0628300
								Cluster475	PF3D7_1353600
								Cluster476	PF3D7_1442100
								Cluster476	PF3D7_1132300
								Cluster477	PKNH_0207000
								Cluster477	PF3D7_1005500
								Cluster478	PKNH_0913400
								Cluster478	PF3D7_1005500
								Cluster479	PF3D7_0719900
								Cluster479	PF3D7_1358200
								Cluster480	PF3D7_0305300
								Cluster480	PF3D7_0214100
								Cluster481	PF3D7_1022500
								Cluster481	PF3D7_1325200
								Cluster482	PF3D7_1430100
								Cluster482	PF3D7_0317800
								Cluster483	PF3D7_1418100
								Cluster483	PF3D7_1346400
								Cluster484	PKNH_0933200
								Cluster484	PF3D7_0608900
								Cluster485	PF3D7_1406300
								Cluster485	PF3D7_0922200
								Cluster486	PF3D7_1434500
								Cluster486	PF3D7_1454200
								Cluster487	PF3D7_1441300
								Cluster487	PF3D7_0414600
								Cluster488	PF3D7_0318900
								Cluster488	PF3D7_1433600
								Cluster489	PF3D7_1121700
								Cluster489	PF3D7_0531300
								Cluster490	PF3D7_1356800
								Cluster490	PF3D7_1436400
								Cluster491	PF3D7_1340900
								Cluster491	PF3D7_0614300
								Cluster492	PF3D7_1008700
								Cluster492	PF3D7_0904700
								Cluster493	PF3D7_0613800
								Cluster493	PF3D7_0723800
								Cluster494	PKNH_0623200
								Cluster494	PF3D7_1234500
								Cluster495	PF3D7_1121900
								Cluster495	PF3D7_1441300
								Cluster496	PF3D7_0904400
								Cluster496	PF3D7_0320700
								Cluster497	PF3D7_1117300
								Cluster497	PKNH_1325800
								Cluster498	PF3D7_1362000
								Cluster498	PF3D7_0104100
								Cluster499	PKNH_1412100
								Cluster499	PF3D7_1447600
								Cluster500	PF3D7_1320900
								Cluster500	PF3D7_1006600
								Cluster501	PF3D7_1434100
								Cluster501	PF3D7_0918900
								Cluster502	PF3D7_1366300
								Cluster502	PF3D7_0318200
								Cluster503	PF3D7_1314700
								Cluster503	PF3D7_1245400
								Cluster504	PF3D7_1335000
								Cluster504	PF3D7_1248700
								Cluster505	PKNH_1032400
								Cluster505	PF3D7_1432100
								Cluster506	PF3D7_0703900
								Cluster506	PF3D7_1225200
								Cluster506	PF3D7_1329000
								Cluster507	PF3D7_1450700
								Cluster507	PF3D7_1209300
								Cluster508	PF3D7_0524300
								Cluster508	PF3D7_0816400
								Cluster509	PF3D7_1308100
								Cluster509	PF3D7_1216300
								Cluster510	PF3D7_0717500
								Cluster510	PF3D7_0914600
								Cluster511	PKNH_API01000
								Cluster511	PF3D7_0710000
								Cluster512	PF3D7_0811600
								Cluster512	PF3D7_0905400
								Cluster512	PF3D7_1410400
								Cluster512	PF3D7_0930300
								Cluster512	PF3D7_1105300
								Cluster513	PF3D7_0915700
								Cluster513	PKNH_0413500
								Cluster514	PF3D7_1430300
								Cluster514	PKNH_0111100
								Cluster514	PF3D7_1222100
								Cluster515	PF3D7_1326000
								Cluster515	PF3D7_1465000
								Cluster516	PF3D7_1126000
								Cluster516	PF3D7_1123100
								Cluster517	PF3D7_1130000
								Cluster517	PF3D7_1303500
								Cluster518	PF3D7_1034900
								Cluster518	PF3D7_0815200
								Cluster518	PF3D7_1437200
								Cluster518	PF3D7_1124600
								Cluster518	PF3D7_1342100
								Cluster519	PF3D7_1306900
								Cluster519	PF3D7_0909800
								Cluster520	PF3D7_1346100
								Cluster520	PF3D7_0306500
								Cluster521	PF3D7_1426300
								Cluster521	PF3D7_0922000
								Cluster522	PF3D7_0515700
								Cluster522	PF3D7_0423500
								Cluster522	PF3D7_0918000
								Cluster522	PF3D7_1323700
								Cluster522	PF3D7_1406800
								Cluster523	PF3D7_0517300
								Cluster523	PF3D7_1452700
								Cluster524	PF3D7_1208200
								Cluster524	PF3D7_0520500
								Cluster525	PF3D7_0713900
								Cluster525	PF3D7_1335000
								Cluster526	PF3D7_1419100
								Cluster526	PF3D7_0821000
								Cluster527	PKNH_1100900
								Cluster527	PF3D7_1325600
								Cluster528	PF3D7_0720800
								Cluster528	PF3D7_1217900
								Cluster528	PF3D7_1245900
								Cluster529	PF3D7_0204700
								Cluster529	PF3D7_0206200
								Cluster529	PF3D7_1129900
								Cluster529	PF3D7_0614300
								Cluster530	PF3D7_0214000
								Cluster530	PF3D7_1028100
								Cluster531	PF3D7_1339400
								Cluster531	PF3D7_0306000
								Cluster532	PF3D7_1413900
								Cluster532	PF3D7_0306900
								Cluster533	PF3D7_0306400
								Cluster533	PF3D7_1437700
								Cluster534	PF3D7_0510100
								Cluster534	PF3D7_1025500
								Cluster535	PF3D7_1136800
								Cluster535	PF3D7_0317200
								Cluster536	PF3D7_1011000
								Cluster536	PF3D7_0320000
								Cluster537	PF3D7_1230900
								Cluster537	PF3D7_1008800
								Cluster538	PF3D7_1132000
								Cluster538	PF3D7_0819600
								Cluster539	PF3D7_0921400
								Cluster539	PF3D7_0509000
								Cluster540	PF3D7_0935200
								Cluster540	PF3D7_1004000
								Cluster541	PF3D7_0815500
								Cluster541	PF3D7_0625300
								Cluster542	PF3D7_1105300
								Cluster542	PF3D7_1410400
								Cluster543	PF3D7_1228900
								Cluster543	PF3D7_1013000
								Cluster544	PF3D7_1243900
								Cluster544	PF3D7_1468700
								Cluster545	PF3D7_1461400
								Cluster545	PF3D7_1139100
								Cluster546	PF3D7_0110700
								Cluster546	PF3D7_1130000
								Cluster547	PF3D7_1358200
								Cluster547	PF3D7_1136400
								Cluster547	PF3D7_0202500
								Cluster548	PF3D7_0309300
								Cluster548	PF3D7_1002400
								Cluster549	PF3D7_1417400
								Cluster549	PF3D7_0302900
								Cluster550	PF3D7_1409400
								Cluster550	PKNH_1356500
								Cluster551	PF3D7_1466700
								Cluster551	PF3D7_0317600
								Cluster552	PF3D7_0709500
								Cluster552	PF3D7_0319100
								Cluster553	PF3D7_1454200
								Cluster553	PF3D7_0509400
								Cluster554	PF3D7_1417800
								Cluster554	PF3D7_0416400
								Cluster555	PF3D7_0503300
								Cluster555	PF3D7_0510200
								Cluster556	PF3D7_1024800
								Cluster556	PF3D7_1224300
								Cluster557	PF3D7_0904500
								Cluster557	PF3D7_0507700
								Cluster558	PF3D7_0722700
								Cluster558	PF3D7_0516200
								Cluster559	PF3D7_0309500
								Cluster559	PF3D7_1219900
								Cluster559	PF3D7_0610800
								Cluster559	PF3D7_0926700
								Cluster560	PF3D7_0608700
								Cluster560	PF3D7_1444300
								Cluster561	PF3D7_1015900
								Cluster561	PF3D7_0613500
								Cluster562	PF3D7_1235700
								Cluster562	PF3D7_1406300
								Cluster563	PF3D7_0905300
								Cluster563	PF3D7_0621400
								Cluster564	PF3D7_1116900
								Cluster564	PF3D7_1453900
								Cluster565	PF3D7_0704100
								Cluster565	PF3D7_0929400
								Cluster566	PF3D7_0705400
								Cluster566	PF3D7_0716300
								Cluster567	PF3D7_0705500
								Cluster567	PF3D7_0823200
								Cluster568	PF3D7_0708400
								Cluster568	PF3D7_1004400
								Cluster568	PF3D7_1331100
								Cluster569	PF3D7_0715900
								Cluster569	PF3D7_1304200
								Cluster570	PF3D7_0713900
								Cluster570	PF3D7_1014600
								Cluster571	PF3D7_0719200
								Cluster571	PF3D7_0719700
								Cluster572	PF3D7_0529400
								Cluster572	PF3D7_1138000
								Cluster572	PF3D7_1105000
								Cluster573	PF3D7_0725300
								Cluster573	PF3D7_1340300
								Cluster574	PF3D7_1325000
								Cluster574	PF3D7_0610500
								Cluster575	PKNH_0913400
								Cluster575	PF3D7_1332800
								Cluster576	PF3D7_1320800
								Cluster576	PF3D7_1474900
								Cluster577	PF3D7_1338100
								Cluster577	PF3D7_0913900
								Cluster578	PF3D7_0317800
								Cluster578	PF3D7_1354500
								Cluster579	PF3D7_1430100
								Cluster579	PF3D7_1223700
								Cluster580	PF3D7_1019900
								Cluster580	PF3D7_1246200
								Cluster581	PF3D7_1410200
								Cluster581	PF3D7_0621200
								Cluster582	PF3D7_1340900
								Cluster582	PF3D7_1464700
								Cluster583	PF3D7_0807300
								Cluster583	PF3D7_1144900
								Cluster583	PF3D7_1249300
								Cluster583	PF3D7_0823300
								Cluster584	PF3D7_1359400
								Cluster584	PKNH_1473300
								Cluster584	PF3D7_1434500
								Cluster585	PF3D7_1132900
								Cluster585	PF3D7_1141700
								Cluster585	PF3D7_1330000
								Cluster586	PF3D7_1220400
								Cluster586	PF3D7_1206600
								Cluster587	PF3D7_1217300
								Cluster587	PF3D7_1465900
								Cluster588	PF3D7_1110500
								Cluster588	PF3D7_1222300
								Cluster588	PF3D7_1451800
								Cluster588	PF3D7_0417200
								Cluster589	PF3D7_1230700
								Cluster589	PF3D7_1213900
								Cluster590	PF3D7_0214100
								Cluster590	PF3D7_1230700
								Cluster591	PF3D7_0909400
								Cluster591	PF3D7_1361100
								Cluster592	PF3D7_1407500
								Cluster592	PF3D7_1446600
								Cluster592	PKNH_0734900
								Cluster593	PF3D7_1239500
								Cluster593	PF3D7_1433500
