# Supplementary material for: Proteome-Wide Identification of RNA-dependent proteins and an emerging role for RNAs in Plasmodium falciparum protein complexes
Source: Nat Commun. 2024 Feb 14;15:1365. doi: 10.1038/s41467-024-45519-1 (PMC10866993; doi:10.1038/s41467-024-45519-1)
Supplement: Supplementary file 9 — Supplementary Dataset 6 [file 41467_2024_45519_MOESM9_ESM.xlsx]

## Sheet: Percent Identity
Supplementary Data 6: Comparative analysis of the protein PF3D7_0823200 in Apicomplexa. The table groups the homologs of the protein PF3D7_0823200 identified in different apicomplexan parasites and indicates the species and strain, the protein identifier, the product description and the percentage of identity with PF3D7_0823200 for each protein. The best matches were identified by BlastP of PF3D7…
Species and Strain	Protein Identifier	Product description	Identity with PF3D7_0823200
Plasmodium falciparum 3D7	PF3D7_0823200	RNA-binding protein, putative	1
Plasmodium vivax P01	PVP01_0511100	RNA-binding protein, putative	0.85
Plasmodium malariae UG01	PmUG01_05022800	RNA-binding protein, putative	0.81
Plasmodium ovale curtisi GH01	PocGH01_05017600	RNA-binding protein, putative	0.83
Plasmodium cynomolgi M	PcyM_0510400	RNA-binding protein, putative	0.84
Plasmodium berghei ANKA	PBANKA_0707400	RNA-binding protein, putative	0.88
Plasmodium yoelii yoelii 17X	PY17X_0707700	RNA-binding protein, putative	0.87
Plasmodium chabaudi chabaudi	PCHAS_0716700	RNA-binding protein, putative	0.89
Plasmodium gallinaceum 8A	PGAL8A_00116400	RNA-binding protein, putative	0.91
Theileria parva Muguga	TpMuguga_01g01201	RNA recognition motif family protein	0.45
Toxoplasma gondii ME49	TGME49_321360	clustered-asparagine-rich protein	0.39
Eimeria falciformis Bayer Haberkorn 1970	EfaB_PLUS_25177.g2058	unspecified product	0.37
Neospora caninum Liverpool	NCLIV_004560	putative RNA recognition motif domain-containing protein	0.36
Sarcocystis neurona SN3	SN3_02900180	clustered-asparagine-rich protein	0.42
Cyclospora cayetanensis isolate NF1_C8	LOC34621171	CUGBP Elav-like family member 6	0.4
Babesia microti strain RI	BMR1_03g03195	CUGBP Elav-like family member 2	0.31
