# Supplementary material for: Proteome-Wide Identification of RNA-dependent proteins and an emerging role for RNAs in Plasmodium falciparum protein complexes
Source: Nat Commun. 2024 Feb 14;15:1365. doi: 10.1038/s41467-024-45519-1 (PMC10866993; doi:10.1038/s41467-024-45519-1)
Supplement: Supplementary file 10 — Supplementary Dataset 7 [file 41467_2024_45519_MOESM10_ESM.xlsx]

## Sheet: Plasmodium proteins
Supplementary Data 7: Proteins identified by MudPIT analysis after PF3D7_0823200 and IgG immunoprecipitations. PF3D7_0823200 is highlighted in blue and significantly purified proteins are in red. The filters used are QPROT Log2 fold change >3, FDR < 0.01 and mean dNSAF ≥ 0.0005. The top 3 GO Cellular component are indicated for their respective proteins. The correlation between PF3D7_0823200 and …
Locus	Top 3 GO Cellular component	Correlation with PF3D7_0823200	Proteins In Group	Total Proteins In Group	Description	dNSAF								QPROT analysis			Peptide Count						Spectral Count						Length	MW
						Control 1	Control 2	Control 3	Control mean	PF3D7_0823200 1	PF3D7_0823200 2	PF3D7_0823200 3	PF3D7_0823200 mean	Log2 Fold Change	Z statistic	FDR	Control 1	Control 2	Control 3	PF3D7_0823200 1	PF3D7_0823200 2	PF3D7_0823200 3	Control 1	Control 2	Control 3	PF3D7_0823200 1	PF3D7_0823200 2	PF3D7_0823200 3
PF3D7_0823200			PF3D7_0823200	1	RNA-binding protein, putative | transcript_product=RNA-binding protein, putative | location=Pf3D7_08_v3:1022629-1023846(-) | protein_length=286 | sequence_SO=chromosome | SO=protein_coding | is_pseudo=false	0	0	0	0	0.0808601	0.0209211	0.0520971	0.0512928	24.47	62.8163	0	X	X	X	20	11	17	X	X	X	920	229	1119	286	32441
PF3D7_1360900	nucleus/ribonucleoprotein complex	0.791079	PF3D7_1360900	1	RNA-binding protein, putative | transcript_product=RNA-binding protein, putative | location=Pf3D7_13_v3:2440438-2442909(-) | protein_length=389 | sequence_SO=chromosome | SO=protein_coding | is_pseudo=false	0	0	0	0	0.054151	0.0045003	0.00955001	0.0227338	23.231	32.9265	0	X	X	X	44	16	33	X	X	X	838	67	279	389	44813
PF3D7_0103900		0.782761	PF3D7_0103900	1	parasite-infected erythrocyte surface protein | transcript_product=parasite-infected erythrocyte surface protein | location=Pf3D7_01_v3:172864-174591(+) | protein_length=575 | sequence_SO=chromosome | SO=protein_coding | is_pseudo=false	0	0	0	0	0.00546455	0.0189943	0.00736391	0.0106076	22.883	54.4185	0	X	X	X	27	32	39	X	X	X	125	418	318	575	67802
PF3D7_0317600	nucleus/cytosolic ribosome/ribonucleoprotein complex	0.800484	PF3D7_0317600	1	40S ribosomal protein S11, putative | transcript_product=40S ribosomal protein S11, putative | location=Pf3D7_03_v3:725015-726130(+) | protein_length=161 | sequence_SO=chromosome | SO=protein_coding | is_pseudo=false	0	0	0	0	0.0015613	0.0128209	0.00851845	0.00763354	22.321	34.4628	0	X	X	X	4	5	5	X	X	X	10	79	103	161	18760
PF3D7_1409800	nucleus/ribonucleoprotein complex	0.211084	PF3D7_1409800	1	CUGBP Elav-like family member 2, putative | transcript_product=CUGBP Elav-like family member 2, putative | location=Pf3D7_14_v3:383188-384732(+) | protein_length=514 | sequence_SO=chromosome | SO=protein_coding | is_pseudo=false	0	0	0	0	0.0096831	0.000305	0.00619133	0.00539314	21.472	20.7149	0	X	X	X	28	2	26	X	X	X	198	6	239	514	59275
PF3D7_1414300	nucleus/cytosolic ribosome/ribonucleoprotein complex	0.655937	PF3D7_1414300	1	60S ribosomal protein L10, putative | transcript_product=60S ribosomal protein L10, putative | location=Pf3D7_14_v3:570802-571461(+) | protein_length=219 | sequence_SO=chromosome | SO=protein_coding | is_pseudo=false	0	0	0	0	0.00895288	0.00238617	0.00370881	0.00501595	22.134	57.7442	0	X	X	X	6	3	7	X	X	X	78	20	61	219	25216
PF3D7_1426000	nucleus/cytosolic ribosome/ribonucleoprotein complex	0.497016	PF3D7_1426000	1	60S ribosomal protein L21 | transcript_product=60S ribosomal protein L21 | location=Pf3D7_14_v3:1016133-1016618(-) | protein_length=161 | sequence_SO=chromosome | SO=protein_coding | is_pseudo=false	0	0	0	0	0.00296647	0.00048687	0.00827034	0.00390789	21.323	24.3701	0	X	X	X	9	2	13	X	X	X	19	3	100	161	18795
PF3D7_1433000	ribonucleoprotein complex	0.605428	PF3D7_1433000	1	H/ACA ribonucleoprotein complex subunit 3, putative | transcript_product=H/ACA ribonucleoprotein complex subunit 3, putative | location=Pf3D7_14_v3:1298639-1298977(-) | protein_length=55 | sequence_SO=chromosome | SO=protein_coding | is_pseudo=false	0	0	0	0	0.00182814	0.00380052	0.00581029	0.00381298	21.932	56.035	0	X	X	X	2	1	3	X	X	X	4	8	24	55	6566
PF3D7_0903900	nucleus/cytosolic ribosome/ribonucleoprotein complex	0.71671	PF3D7_0903900	1	60S ribosomal protein L32 | transcript_product=60S ribosomal protein L32 | location=Pf3D7_09_v3:185821-186383(+) | protein_length=131 | sequence_SO=chromosome | SO=protein_coding | is_pseudo=false	0	0	0	0	0.00268639	0.00039891	0.00823309	0.0037728	21.289	25.9933	0	X	X	X	4	1	7	X	X	X	14	2	81	131	15527
PF3D7_0307800		-0.630223	PF3D7_0307800	1	conserved Plasmodium protein, unknown function | transcript_product=conserved Plasmodium protein, unknown function | location=Pf3D7_03_v3:337179-339278(+) | protein_length=699 | sequence_SO=chromosome | SO=protein_coding | is_pseudo=false	0	0	0	0	0.00521439	0.00183162	0.00331453	0.00345351	21.829	64.4838	0	X	X	X	42	18	34	X	X	X	145	49	174	699	81678
PF3D7_0925700	nucleus	0.514151	PF3D7_0925700	1	histone deacetylase 1 | transcript_product=histone deacetylase 1 | location=Pf3D7_09_v3:1028661-1030010(-) | protein_length=449 | sequence_SO=chromosome | SO=protein_coding | is_pseudo=false	0	0	0	0	0.00436677	0.00285145	0.00094897	0.0027224	21.489	44.8023	0	X	X	X	13	11	9	X	X	X	78	49	32	449	51376
PF3D7_0307100	nucleus/cytosolic ribosome/ribonucleoprotein complex	0.22344	PF3D7_0307100	1	40S ribosomal protein S12, putative | transcript_product=40S ribosomal protein S12, putative | location=Pf3D7_03_v3:312693-313342(-) | protein_length=141 | sequence_SO=chromosome | SO=protein_coding | is_pseudo=false	0	0	0	0	0.00106966	0.00037062	0.00661041	0.00268356	20.909	27.1592	0	X	X	X	2	1	2	X	X	X	6	2	70	141	15396
PF3D7_1341200	nucleus/cytosolic ribosome/ribonucleoprotein complex	0.733025	PF3D7_1341200	1	60S ribosomal protein L18, putative | transcript_product=60S ribosomal protein L18, putative | location=Pf3D7_13_v3:1633860-1634530(-) | protein_length=184 | sequence_SO=chromosome | SO=protein_coding | is_pseudo=false	0	0	0	0	0.00259566	0.00127803	0.00383537	0.00256969	21.547	65.2952	0	X	X	X	5	4	6	X	X	X	19	9	53	184	21746
PF3D7_1407100	nucleus/ribonucleoprotein complex	0.667969	PF3D7_1407100	1	rRNA 2'-O-methyltransferase fibrillarin, putative | transcript_product=rRNA 2'-O-methyltransferase fibrillarin, putative | location=Pf3D7_14_v3:258746-259988(+) | protein_length=318 | sequence_SO=chromosome | SO=protein_coding | is_pseudo=false	0	0	0	0	0.00355711	0.00082165	0.0029729	0.00245055	21.395	40.5362	0	X	X	X	12	3	15	X	X	X	45	10	71	318	34129
PF3D7_1317300		-0.332609	PF3D7_1317300	1	conserved Plasmodium protein, unknown function | transcript_product=conserved Plasmodium protein, unknown function | location=Pf3D7_13_v3:730859-732293(-) | protein_length=296 | sequence_SO=chromosome | SO=protein_coding | is_pseudo=false	0	0	0	0	0.00212305	0.00185372	0.00305891	0.00234523	21.552	85.5951	0	X	X	X	8	2	6	X	X	X	25	21	68	296	34863
PF3D7_1468100	nucleus	0.377647	PF3D7_1468100	1	conserved Plasmodium protein, unknown function | transcript_product=conserved Plasmodium protein, unknown function | location=Pf3D7_14_v3:2786308-2794323(-) | protein_length=2558 | sequence_SO=chromosome | SO=protein_coding | is_pseudo=false	0	0	0	0	0.0031544	0.00313584	0.00071834	0.00233619	21.301	43.839	0	X	X	X	84	44	44	X	X	X	321	307	138	2558	295829
PF3D7_0507100	nucleus/cytosolic ribosome/ribonucleoprotein complex	0.484118	PF3D7_0507100	1	60S ribosomal protein L4 | transcript_product=60S ribosomal protein L4 | location=Pf3D7_05_v3:294668-295903(-) | protein_length=411 | sequence_SO=chromosome | SO=protein_coding | is_pseudo=false	0	0	0	0	0.00091741	0.00228864	0.00379047	0.00233217	21.374	47.5232	0	X	X	X	6	6	17	X	X	X	15	36	117	411	46212
PF3D7_0308600	nucleus/ribonucleoprotein complex	0.709867	PF3D7_0308600	1	pre-mRNA-processing factor 19, putative | transcript_product=pre-mRNA-processing factor 19, putative | location=Pf3D7_03_v3:372632-374230(+) | protein_length=532 | sequence_SO=chromosome | SO=protein_coding | is_pseudo=false	0	0	0	0	0.00448874	0.0003438	0.00212744	0.00231999	20.916	25.4288	0	X	X	X	18	2	19	X	X	X	95	7	85	532	60754
PF3D7_0803700	nucleus	0.698543	PF3D7_0803700	1	tubulin gamma chain | transcript_product=tubulin gamma chain | location=Pf3D7_08_v3:231398-232756(+) | protein_length=452 | sequence_SO=chromosome | SO=protein_coding | is_pseudo=false	0	0	0	0	0.00600617	0.00017342	0.00055971	0.00224643	20.129	17.7902	0	X	X	X	17	2	10	X	X	X	108	3	19	452	51637
PF3D7_1355800	nucleus/ribonucleoprotein complex	0.483348	PF3D7_1355800	1	splicing factor 3B subunit 5, putative | transcript_product=splicing factor 3B subunit 5, putative | location=Pf3D7_13_v3:2214445-2215085(+) | protein_length=86 | sequence_SO=chromosome | SO=protein_coding | is_pseudo=false	0	0	0	0	0.00175374	0.00060764	0.00387071	0.00207736	21.133	38.0054	0	X	X	X	2	1	3	X	X	X	6	2	25	86	10110
PF3D7_1415300	nucleus	0.776039	PF3D7_1415300	1	RNA-binding protein Nova-1, putative | transcript_product=RNA-binding protein Nova-1, putative | location=Pf3D7_14_v3:615167-616180(+) | protein_length=337 | sequence_SO=chromosome | SO=protein_coding | is_pseudo=false	0	0	0	0	0.00290902	0.00193832	0.00130387	0.0020504	21.363	59.7932	0	X	X	X	13	3	10	X	X	X	39	25	33	337	37504
PF3D7_0618300	nucleus/cytosolic ribosome/ribonucleoprotein complex	0.837215	PF3D7_0618300	1	60S ribosomal protein L27a, putative | transcript_product=60S ribosomal protein L27a, putative | location=Pf3D7_06_v3:768792-769456(+) | protein_length=148 | sequence_SO=chromosome | SO=protein_coding | is_pseudo=false	0	0	0	0	0.00169844	0.00105927	0.00323884	0.00199885	21.27	50.8842	0	X	X	X	5	1	4	X	X	X	10	6	36	148	16723
PF3D7_1231100		0.689787	PF3D7_1231100	1	ras-related protein Rab-2 | transcript_product=ras-related protein Rab-2 | location=Pf3D7_12_v3:1276257-1277734(+) | protein_length=213 | sequence_SO=chromosome | SO=protein_coding | is_pseudo=false	0	0	0	0	0.00365843	0.00147203	0.0005001	0.00187685	20.971	37.0766	0	X	X	X	10	3	4	X	X	X	31	12	8	213	24424
PF3D7_1003800	ribonucleoprotein complex	0.598203	PF3D7_1003800	1	U5 small nuclear ribonucleoprotein component, putative | transcript_product=U5 small nuclear ribonucleoprotein component, putative | location=Pf3D7_10_v3:172723-176430(-) | protein_length=1235 | sequence_SO=chromosome | SO=protein_coding | is_pseudo=false	0	0	0	0	0.00370439	0.00023272	0.00162802	0.00185504	20.678	25.3892	0	X	X	X	36	7	32	X	X	X	182	11	151	1235	142944
PF3D7_0307200	nucleus/cytosolic ribosome/ribonucleoprotein complex	0.68275	PF3D7_0307200	1	60S ribosomal protein L7, putative | transcript_product=60S ribosomal protein L7, putative | location=Pf3D7_03_v3:314976-316236(-) | protein_length=257 | sequence_SO=chromosome | SO=protein_coding | is_pseudo=false	0	0	0	0	0.00234742	0.00101668	0.00207241	0.00181217	21.075	24.073	0	X	X	X	6	4	9	X	X	X	24	10	40	257	30523
PF3D7_1465900	nucleus/cytosolic ribosome/ribonucleoprotein complex	0.773513	PF3D7_1465900	1	40S ribosomal protein S3 | transcript_product=40S ribosomal protein S3 | location=Pf3D7_14_v3:2684141-2685534(+) | protein_length=221 | sequence_SO=chromosome | SO=protein_coding | is_pseudo=false	0	0	0	0	0.00125116	0.00130052	0.002169	0.00157356	21.142	82.1098	0	X	X	X	3	4	9	X	X	X	11	11	36	221	24668
PF3D7_1449500	nucleus	0.35172	PF3D7_1449500	1	AP2 domain transcription factor AP2-O5, putative | transcript_product=AP2 domain transcription factor AP2-O5, putative | location=Pf3D7_14_v3:2031087-2033397(+) | protein_length=715 | sequence_SO=chromosome | SO=protein_coding | is_pseudo=false	0	0	0	0	0.0018633	0.00171754	0.00096838	0.00151641	21.093	86.063	0	X	X	X	20	12	12	X	X	X	53	47	52	715	84432
PF3D7_0505200	nucleus	0.373555	PF3D7_0505200	1	actin-like protein, putative | transcript_product=actin-like protein, putative | location=Pf3D7_05_v3:230695-232392(+) | protein_length=565 | sequence_SO=chromosome | SO=protein_coding | is_pseudo=false	0	0	0	0	0.00351472	9.249e-05	0.00091911	0.00150877	20.09	19.7773	0	X	X	X	19	2	11	X	X	X	79	2	39	565	65868
PF3D7_0617800	nucleus	0.637772	PF3D7_0617800	1	histone H2A | transcript_product=histone H2A | location=Pf3D7_06_v3:748416-748814(-) | protein_length=132 | sequence_SO=chromosome | SO=protein_coding | is_pseudo=false	0	0	0	0	0.00050782	0.00128663	0.00272357	0.00150601	20.844	43.8663	0	1	X	1	2	1	2	0	X	0	2.66667	6.5	27	132	14122
PF3D7_1105400	nucleus/cytosolic ribosome/ribonucleoprotein complex	0.74805	PF3D7_1105400	1	40S ribosomal protein S4, putative | transcript_product=40S ribosomal protein S4, putative | location=Pf3D7_11_v3:235597-237097(-) | protein_length=261 | sequence_SO=chromosome | SO=protein_coding | is_pseudo=false	0	0	0	0	0.00202251	0.00050055	0.00198963	0.00150423	20.926	47.1641	0	X	X	X	9	2	9	X	X	X	21	5	39	261	29772
PF3D7_1108400	nucleus	-0.00722884	PF3D7_1108400	1	casein kinase 2, alpha subunit | transcript_product=casein kinase 2, alpha subunit | location=Pf3D7_11_v3:365093-366100(+) | protein_length=335 | sequence_SO=chromosome | SO=protein_coding | is_pseudo=false	0	0	0	0	0.00328391	0.00065516	0.00056581	0.00150163	20.71	37.2756	0	X	X	X	11	4	4	X	X	X	43.7647	8.4	14.2353	335	39890
PF3D7_1460500	nucleus	0.496758	PF3D7_1460500	1	conserved Plasmodium protein, unknown function | transcript_product=conserved Plasmodium protein, unknown function | location=Pf3D7_14_v3:2466091-2470989(+) | protein_length=1632 | sequence_SO=chromosome | SO=protein_coding | is_pseudo=false	0	0	0	0	0.00298809	0.00105667	0.00034267	0.00146248	20.641	33.8981	0	X	X	X	65	14	18	X	X	X	194	66	42	1632	192010
PF3D7_0503800	nucleus/cytosolic ribosome/ribonucleoprotein complex	0.631404	PF3D7_0503800	1	60S ribosomal protein L31 | transcript_product=60S ribosomal protein L31 | location=Pf3D7_05_v3:151422-152384(-) | protein_length=120 | sequence_SO=chromosome | SO=protein_coding | is_pseudo=false	0	0	0	0	0.0008379	0.00043548	0.00310689	0.00146009	20.642	29.4975	0	X	X	X	2	1	6	X	X	X	4	2	28	120	14065
PF3D7_0316800	nucleus/cytosolic ribosome/ribonucleoprotein complex	0.784218	PF3D7_0316800	1	40S ribosomal protein S15A, putative | transcript_product=40S ribosomal protein S15A, putative | location=Pf3D7_03_v3:677842-678474(+) | protein_length=130 | sequence_SO=chromosome | SO=protein_coding | is_pseudo=false	0	0	0	0	0.00096681	0.00100495	0.00235577	0.00144251	20.977	63.9962	0	X	X	X	2	3	5	X	X	X	5	5	23	130	14874
PF3D7_1414800	nucleus/ribonucleoprotein complex	0.424471	PF3D7_1414800	1	small nuclear ribonucleoprotein-associated protein B, putative | transcript_product=small nuclear ribonucleoprotein-associated protein B, putative | location=Pf3D7_14_v3:599763-600680(-) | protein_length=201 | sequence_SO=chromosome | SO=protein_coding | is_pseudo=false	0	0	0	0	0.00187589	0.00051997	0.00185486	0.00141691	20.845	42.7266	0	X	X	X	7	3	7	X	X	X	15	4	28	201	22332
PF3D7_0304400	nucleus/cytosolic ribosome/ribonucleoprotein complex	0.667634	PF3D7_0304400	1	60S ribosomal protein L44 | transcript_product=60S ribosomal protein L44 | location=Pf3D7_03_v3:217941-218489(+) | protein_length=104 | sequence_SO=chromosome | SO=protein_coding | is_pseudo=false	0	0	0	0	0.0007251	0.00050247	0.00294472	0.00139076	20.667	40.1093	0	X	X	X	1	1	3	X	X	X	3	2	23	104	12157
PF3D7_0822800	ribonucleoprotein complex	0.641185	PF3D7_0822800	1	U5 small nuclear ribonucleoprotein 40 kDa protein, putative | transcript_product=U5 small nuclear ribonucleoprotein 40 kDa protein, putative | location=Pf3D7_08_v3:1005836-1006810(+) | protein_length=324 | sequence_SO=chromosome | SO=protein_coding | is_pseudo=false	0	0	0	0	0.00287058	0.00024193	0.00102741	0.00137997	20.53	21.9245	0	X	X	X	11	3	8	X	X	X	37	3	25	324	37086
PF3D7_1362200	nucleus	0.617122	PF3D7_1362200	1	RuvB-like helicase 3 | transcript_product=RuvB-like helicase 3 | location=Pf3D7_13_v3:2490386-2491837(-) | protein_length=483 | sequence_SO=chromosome | SO=protein_coding | is_pseudo=false	0	0	0	0	0.00208173	0.00032458	0.0017092	0.00137184	20.718	35.0292	0	X	X	X	10	3	13	X	X	X	40	6	62	483	54629
PF3D7_1010700	nucleus	-0.108985	PF3D7_1010700	1	dolichyl-phosphate-mannose--protein mannosyltransferase, putative | transcript_product=dolichyl-phosphate-mannose--protein mannosyltransferase, putative | location=Pf3D7_10_v3:422961-424365(+) | protein_length=223 | sequence_SO=chromosome | SO=protein_coding | is_pseudo=false	0	0	0	0	0.00146538	0.00058584	0.00197042	0.00134055	20.887	51.7979	0	X	X	X	5	2	9	X	X	X	13	5	33	223	25678
PF3D7_0306100		0.289096	PF3D7_0306100	1	conserved Plasmodium protein, unknown function | transcript_product=conserved Plasmodium protein, unknown function | location=Pf3D7_03_v3:288637-290747(-) | protein_length=628 | sequence_SO=chromosome | SO=protein_coding | is_pseudo=false	0	0	0	0	0.00224151	0.00016642	0.00150539	0.00130444	20.377	28.7244	0	X	X	X	13	2	13	X	X	X	56	4	71	628	74328
PF3D7_1025100		-0.773477	PF3D7_1025100	1	glutamine--fructose-6-phosphate aminotransferase [isomerizing], putative | transcript_product=glutamine--fructose-6-phosphate aminotransferase [isomerizing], putative | location=Pf3D7_10_v3:1052844-1055333(+) | protein_length=829 | sequence_SO=chromosome | SO=protein_coding | is_pseudo=false	0	0	0	0	0.00184964	0.00141832	0.00057823	0.00128206	20.82	55.3275	0	X	X	X	20	7	8	X	X	X	61	45	36	829	93659
PF3D7_1011800	nucleus	0.77208	PF3D7_1011800	1	PRE-binding protein | transcript_product=PRE-binding protein | location=Pf3D7_10_v3:455398-458817(+) | protein_length=1139 | sequence_SO=chromosome | SO=protein_coding | is_pseudo=false	0	0	0	0	0.00112553	9.176e-05	0.00244327	0.00122019	20.075	21.615	0	X	X	X	17	2	29	X	X	X	51	4	209	1139	131625
PF3D7_1359400	nucleus/ribonucleoprotein complex	-0.67169	PF3D7_1359400	1	CUGBP Elav-like family member 1 | transcript_product=CUGBP Elav-like family member 1 | location=Pf3D7_13_v3:2359251-2361198(-) | protein_length=509 | sequence_SO=chromosome | SO=protein_coding | is_pseudo=false	0	0	0	0	0.00212355	0.00010267	0.00138646	0.00120423	20.116	23.2244	0	X	X	X	10	1	11	X	X	X	43	2	53	509	57115
PF3D7_1130200	nucleus/cytosolic ribosome/ribonucleoprotein complex	0.515405	PF3D7_1130200	1	60S ribosomal protein P0 | transcript_product=60S ribosomal protein P0 | location=Pf3D7_11_v3:1165221-1166171(+) | protein_length=316 | sequence_SO=chromosome | SO=protein_coding | is_pseudo=false	0	0	0	0	0.00198868	0.00016537	0.00143265	0.00119557	20.275	21.5651	0	X	X	X	8	2	11	X	X	X	25	2	34	316	34967
PF3D7_1006800	nucleus/ribonucleoprotein complex	0.791893	PF3D7_1006800	1	single-strand telomeric DNA-binding protein GBP2, putative | transcript_product=single-strand telomeric DNA-binding protein GBP2, putative | location=Pf3D7_10_v3:277621-279168(+) | protein_length=246 | sequence_SO=chromosome | SO=protein_coding | is_pseudo=false	0	0	0	0	0.0006131	0.00063728	0.00232746	0.00119261	20.679	43.4883	0	X	X	X	3	2	9	X	X	X	6	6	43	246	29530
PF3D7_1123900	nucleus/ribonucleoprotein complex	0.111344	PF3D7_1123900	1	13 kDa ribonucleoprotein-associated protein, putative | transcript_product=13 kDa ribonucleoprotein-associated protein, putative | location=Pf3D7_11_v3:945470-946148(+) | protein_length=145 | sequence_SO=chromosome | SO=protein_coding | is_pseudo=false	0	0	0	0	0.00225366	0.00072079	0.00055098	0.00117514	20.663	46.7585	0	X	X	X	3	1	1	X	X	X	13	4	6	145	16012
PF3D7_0706400	cytosolic ribosome/ribonucleoprotein complex	0.672795	PF3D7_0706400	1	60S ribosomal protein L37 | transcript_product=60S ribosomal protein L37 | location=Pf3D7_07_v3:306855-307133(-) | protein_length=92 | sequence_SO=chromosome | SO=protein_coding | is_pseudo=false	0	0	0	0	0.00109291	0.00198804	0.00043419	0.00117171	20.684	47.0758	0	X	X	X	2	1	2	X	X	X	4	7	3	92	10539
PF3D7_1116400		0.442683	PF3D7_1116400	1	guanine nucleotide-exchange factor SEC12 | transcript_product=guanine nucleotide-exchange factor SEC12 | location=Pf3D7_11_v3:619893-621350(-) | protein_length=485 | sequence_SO=chromosome | SO=protein_coding | is_pseudo=false	0	0	0	0	0.00176218	0.00096972	0.00071381	0.00114857	20.767	71.1306	0	X	X	X	12	9	9	X	X	X	34	18	26	485	56531
PF3D7_1351400	nucleus/cytosolic ribosome/ribonucleoprotein complex	0.683695	PF3D7_1351400	1	60S ribosomal protein L17, putative | transcript_product=60S ribosomal protein L17, putative | location=Pf3D7_13_v3:2052108-2053384(+) | protein_length=203 | sequence_SO=chromosome | SO=protein_coding | is_pseudo=false	0	0	0	0	0.00024765	0.00025742	0.00288606	0.00113038	20.032	26.646	0	X	X	X	1	2	5	X	X	X	2	2	44	203	23415
PF3D7_0611400	nucleus	0.450124	PF3D7_0611400	1	SWIB/MDM2 domain-containing protein | transcript_product=SWIB/MDM2 domain-containing protein | location=Pf3D7_06_v3:471658-474150(-) | protein_length=830 | sequence_SO=chromosome | SO=protein_coding | is_pseudo=false	0	0	0	0	0.00221084	0.00037776	0.000754	0.0011142	20.484	34.3225	0	X	X	X	22	8	14	X	X	X	73	12	47	830	97790
PF3D7_1106000		0.57763	PF3D7_1106000	1	RuvB-like helicase 2 | transcript_product=RuvB-like helicase 2 | location=Pf3D7_11_v3:255714-257141(-) | protein_length=475 | sequence_SO=chromosome | SO=protein_coding | is_pseudo=false	0	0	0	0	0.00137592	0.00022003	0.00170996	0.00110197	20.422	30.373	0	X	X	X	7	3	11	X	X	X	26	4	61	475	53406
PF3D7_0405400	nucleus/ribonucleoprotein complex	0.602077	PF3D7_0405400	1	pre-mRNA-processing-splicing factor 8, putative | transcript_product=pre-mRNA-processing-splicing factor 8, putative | location=Pf3D7_04_v3:291251-300976(+) | protein_length=3136 | sequence_SO=chromosome | SO=protein_coding | is_pseudo=false	0	0	0	0	0.00249285	0.00025829	0.00054773	0.00109962	20.236	22.1388	0	X	X	X	73	18	44	X	X	X	311	31	129	3136	366398
PF3D7_1004000	nucleus/cytosolic ribosome/ribonucleoprotein complex	0.779197	PF3D7_1004000	1	60S ribosomal protein L13, putative | transcript_product=60S ribosomal protein L13, putative | location=Pf3D7_10_v3:179344-180226(-) | protein_length=202 | sequence_SO=chromosome | SO=protein_coding | is_pseudo=false	0	0	0	0	0.00223993	0.0005174	0.00052734	0.00109489	20.487	40.9462	0	X	X	X	7	2	5	X	X	X	18	4	8	202	23754
PF3D7_1022400	nucleus	-0.402385	PF3D7_1022400	1	serine/arginine-rich splicing factor 4 | transcript_product=serine/arginine-rich splicing factor 4 | location=Pf3D7_10_v3:939938-942234(-) | protein_length=538 | sequence_SO=chromosome | SO=protein_coding | is_pseudo=false	0	0	0	0	0.00037378	0.00203978	0.00086623	0.00109326	20.496	38.5485	0	X	X	X	5	3	3	X	X	X	8	42	35	538	62117
PF3D7_1475600	nucleus	0.352019	PF3D7_1475600	1	bromodomain protein, putative | transcript_product=bromodomain protein, putative | location=Pf3D7_14_v3:3112509-3114698(-) | protein_length=729 | sequence_SO=chromosome | SO=protein_coding | is_pseudo=false	0	0	0	0	0.00248266	0.00035842	0.00040183	0.00108097	20.343	31.7396	0	X	X	X	13	4	7	X	X	X	72	10	22	729	85803
PF3D7_0909800	nucleus/ribonucleoprotein complex	0.511566	PF3D7_0909800	1	small nuclear ribonucleoprotein Sm D3, putative | transcript_product=small nuclear ribonucleoprotein Sm D3, putative | location=Pf3D7_09_v3:445788-446329(+) | protein_length=116 | sequence_SO=chromosome | SO=protein_coding | is_pseudo=false	0	0	0	0	0.00151688	0.00045049	0.00126265	0.00107667	20.66	54.1634	0	X	X	X	2	2	1	X	X	X	7	2	11	116	12981
PF3D7_0215700	nucleus	0.091056	PF3D7_0215700	1	DNA-directed RNA polymerase II subunit RPB2, putative | transcript_product=DNA-directed RNA polymerase II subunit RPB2, putative | location=Pf3D7_02_v3:645929-650085(+) | protein_length=1340 | sequence_SO=chromosome | SO=protein_coding | is_pseudo=false	0	0	0	0	0.00151947	0.00021449	0.00144083	0.00105826	20.352	30.6351	0	X	X	X	32	1	27	X	X	X	81	11	145	1340	151723
PF3D7_1331800	nucleus/cytosolic ribosome/ribonucleoprotein complex	0.83798	PF3D7_1331800	1	60S ribosomal protein L23, putative | transcript_product=60S ribosomal protein L23, putative | location=Pf3D7_13_v3:1324012-1324802(+) | protein_length=139 | sequence_SO=chromosome | SO=protein_coding | is_pseudo=false	0	0	0	0	0.00126589	0.00112785	0.00076635	0.00105336	20.739	79.0872	0	X	X	X	4	3	3	X	X	X	7	6	8	139	14993
PF3D7_1472200	nucleus	0.732108	PF3D7_1472200	1	histone deacetylase, putative | transcript_product=histone deacetylase, putative | location=Pf3D7_14_v3:2945662-2952551(+) | protein_length=2251 | sequence_SO=chromosome | SO=protein_coding | is_pseudo=false	0	0	0	0	0.0020994	0.00073128	0.00031942	0.00105003	20.415	38.7826	0	X	X	X	60	15	22	X	X	X	188	63	54	2251	268919
PF3D7_1242700	nucleus/cytosolic ribosome/ribonucleoprotein complex	0.69134	PF3D7_1242700	1	40S ribosomal protein S17, putative | transcript_product=40S ribosomal protein S17, putative | location=Pf3D7_12_v3:1803653-1804483(+) | protein_length=137 | sequence_SO=chromosome | SO=protein_coding | is_pseudo=false	0	0	0	0	0.00146785	0.00076288	0.00087472	0.00103515	20.686	78.6057	0	X	X	X	3	2	4	X	X	X	8	4	9	137	16067
PF3D7_1105100	nucleus	0.639114	PF3D7_1105100	1	histone H2B | transcript_product=histone H2B | location=Pf3D7_11_v3:226065-226418(+) | protein_length=117 | sequence_SO=chromosome | SO=protein_coding | is_pseudo=false	0	0	0	0	0.00064454	0.00089328	0.00147947	0.00100576	20.628	54.4608	0	X	X	X	1	2	5	X	X	X	3	4	13	117	13125
PF3D7_0707700	nucleus	0.139504	PF3D7_0707700	1	E3 ubiquitin-protein ligase, putative | transcript_product=E3 ubiquitin-protein ligase, putative | location=Pf3D7_07_v3:357700-360585(+) | protein_length=961 | sequence_SO=chromosome | SO=protein_coding | is_pseudo=false	0	0	0	0	0.00188331	0.00010876	0.00095604	0.000982703	20.087	23.3505	0	X	X	X	24	1	15	X	X	X	72	4	69	961	110779
PF3D7_1441200	nucleus/cytosolic ribosome/ribonucleoprotein complex	0.370748	PF3D7_1441200	1	60S ribosomal protein L1, putative | transcript_product=60S ribosomal protein L1, putative | location=Pf3D7_14_v3:1678662-1679486(+) | protein_length=217 | sequence_SO=chromosome | SO=protein_coding | is_pseudo=false	0	0	0	0	0.00139006	0.00060204	0.00092041	0.000970837	20.616	66.3811	0	X	X	X	5	1	6	X	X	X	12	5	15	217	24805
PF3D7_1027300	nucleus	0.449172	PF3D7_1027300	1	peroxiredoxin | transcript_product=peroxiredoxin | location=Pf3D7_10_v3:1140589-1142602(-) | protein_length=393 | sequence_SO=chromosome | SO=protein_coding | is_pseudo=false	0	0	0	0	0.00019189	0.00019945	0.0025072	0.00096618	19.858	25.3364	0	X	X	X	1	1	7	X	X	X	3	3	74	393	43930
PF3D7_1225200	nucleus	0.318591	PF3D7_1225200	1	conserved Plasmodium protein, unknown function | transcript_product=conserved Plasmodium protein, unknown function | location=Pf3D7_12_v3:1024455-1028018(-) | protein_length=1187 | sequence_SO=chromosome | SO=protein_coding | is_pseudo=false	0	0	0	0	0.00220239	0.00024214	0.00035896	0.000934497	20.089	30.6421	0	X	X	X	27	4	12	X	X	X	104	11	32	1187	138143
PF3D7_0726400		0.781416	PF3D7_0726400	1	conserved Plasmodium membrane protein, unknown function | transcript_product=conserved Plasmodium membrane protein, unknown function | location=Pf3D7_07_v3:1108831-1124492(-) | protein_length=4944 | sequence_SO=chromosome | SO=protein_coding | is_pseudo=false	0	0	0	0	0.00114906	0.00082973	0.00075679	0.00091186	20.581	92.1565	0	X	X	X	84	41	62	X	X	X	226	157	281	4944	599334
PF3D7_1347500	nucleus	0.740446	PF3D7_1347500	1	DNA/RNA-binding protein Alba 4 | transcript_product=DNA/RNA-binding protein Alba 4 | location=Pf3D7_13_v3:1897983-1899362(-) | protein_length=372 | sequence_SO=chromosome | SO=protein_coding | is_pseudo=false	0	0	0	0	0.0012163	0.00021071	0.00125278	0.000893263	20.233	33.6922	0	X	X	X	4	1	6	X	X	X	18	3	35	372	42160
PF3D7_1210600		0.713416	PF3D7_1210600	1	conserved Plasmodium protein, unknown function | transcript_product=conserved Plasmodium protein, unknown function | location=Pf3D7_12_v3:472260-475457(-) | protein_length=1065 | sequence_SO=chromosome | SO=protein_coding | is_pseudo=false	0	0	0	0	0.00191182	0.00049068	0.00026255	0.00088835	20.162	30.298	0	X	X	X	26	7	6	X	X	X	81	20	21	1065	122856
PF3D7_1012900		0.826993	PF3D7_1012900	1	autophagy-related protein 18 | transcript_product=autophagy-related protein 18 | location=Pf3D7_10_v3:496331-497573(-) | protein_length=380 | sequence_SO=chromosome | SO=protein_coding | is_pseudo=false	0	0	0	0	0.00112455	0.00089387	0.00063072	0.000883047	20.561	78.7476	0	X	X	X	8	5	5	X	X	X	17	13	18	380	43520
PF3D7_0821000		0.745721	PF3D7_0821000	1	conserved Plasmodium protein, unknown function | transcript_product=conserved Plasmodium protein, unknown function | location=Pf3D7_08_v3:948745-950899(+) | protein_length=514 | sequence_SO=chromosome | SO=protein_coding | is_pseudo=false	0	0	0	0	0.00132042	0.00076251	0.0004922	0.000858377	20.458	42.4657	0	X	X	X	9	7	4	X	X	X	27	15	19	514	60543
PF3D7_0515000	nucleus/ribonucleoprotein complex	0.682854	PF3D7_0515000	1	pre-mRNA-splicing factor CWC2, putative | transcript_product=pre-mRNA-splicing factor CWC2, putative | location=Pf3D7_05_v3:620810-623356(-) | protein_length=848 | sequence_SO=chromosome | SO=protein_coding | is_pseudo=false	0	0	0	0	0.00011857	0.00169466	0.00056527	0.000792833	19.705	18.6156	0	X	X	X	2	9	10	X	X	X	4	55	36	848	98383
PF3D7_0613800	nucleus	0.627482	PF3D7_0613800	1	AP2 domain transcription factor, putative | transcript_product=AP2 domain transcription factor, putative | location=Pf3D7_06_v3:566139-578993(+) | protein_length=4109 | sequence_SO=chromosome | SO=protein_coding | is_pseudo=false	0	0	0	0	0.00155385	0.00061681	0.00020091	0.000790523	20.095	30.2218	0	X	X	X	77	25	22	X	X	X	254	97	62	4109	485584
PF3D7_1128000	nucleus	0.235358	PF3D7_1128000;PF3D7_1128000.2-p1	2	000.1 | gene=PF3D7_1128000 | organism=Plasmodium_falciparum_3D7 | gene_product=conserved Plasmodium protein, unknown function | transcript_product=conserved Plasmodium protein, unknown function | location=Pf3D7_11_v3:1087314-1093105(+) | protein_length=1789 | sequence_SO=chromosome | SO=protein_codi	0	0	0	0	0.00178446	2.921e-05	0.00053588	0.000783183	18.971	12.8191	0	X	X	X	38	1	18	X	X	X	127	2	72	1789	212864
PF3D7_1431700	nucleus/cytosolic ribosome/ribonucleoprotein complex	0.515073	PF3D7_1431700	1	60S ribosomal protein L14, putative | transcript_product=60S ribosomal protein L14, putative | location=Pf3D7_14_v3:1247030-1247950(+) | protein_length=165 | sequence_SO=chromosome | SO=protein_coding | is_pseudo=false	0	0	0	0	0.00091407	0.00095013	0.00048419	0.000782797	20.397	79.2342	0	X	X	X	3	3	3	X	X	X	6	6	6	165	19297
PF3D7_1358000		0.322987	PF3D7_1358000	1	patatin-like phospholipase, putative | transcript_product=patatin-like phospholipase, putative | location=Pf3D7_13_v3:2297900-2304194(-) | protein_length=2012 | sequence_SO=chromosome | SO=protein_coding | is_pseudo=false	0	0	0	0	0.00074961	0.00087009	0.00071474	0.000778147	20.448	115.638	0	X	X	X	22	26	38	X	X	X	60	67	108	2012	238206
PF3D7_1472000	ribonucleoprotein complex	0.730644	PF3D7_1472000	1	pre-mRNA-splicing factor ISY1, putative | transcript_product=pre-mRNA-splicing factor ISY1, putative | location=Pf3D7_14_v3:2940478-2941603(+) | protein_length=201 | sequence_SO=chromosome | SO=protein_coding | is_pseudo=false	0	0	0	0	0.00112553	0.00090995	0.00019874	0.00074474	20.147	36.2829	0	X	X	X	3	2	3	X	X	X	9	7	3	201	24000
PF3D7_0516900	nucleus/cytosolic ribosome/ribonucleoprotein complex	0.713019	PF3D7_0516900	1	60S ribosomal protein L2 | transcript_product=60S ribosomal protein L2 | location=Pf3D7_05_v3:712762-713772(-) | protein_length=260 | sequence_SO=chromosome | SO=protein_coding | is_pseudo=false	0	0	0	0	0.00106349	0.00050247	0.00061455	0.000726837	20.329	65.3747	0	X	X	X	4	2	7	X	X	X	11	5	12	260	28000
PF3D7_1446600	nucleus	0.767442	PF3D7_1446600	1	centrin-2 | transcript_product=centrin-2 | location=Pf3D7_14_v3:1917232-1918010(-) | protein_length=168 | sequence_SO=chromosome | SO=protein_coding | is_pseudo=false	0	0	0	0	0.00044887	0.00093316	0.00071332	0.00069845	20.29	72.2545	0	X	X	X	3	4	4	X	X	X	3	6	9	168	19311
PF3D7_1319800		0.428996	PF3D7_1319800	1	conserved Plasmodium protein, unknown function | transcript_product=conserved Plasmodium protein, unknown function | location=Pf3D7_13_v3:820741-821178(+) | protein_length=145 | sequence_SO=chromosome | SO=protein_coding | is_pseudo=false	0	0	0	0	0.00034672	0.00144158	0.00027549	0.00068793	19.935	34.4531	0	X	X	X	1	4	2	X	X	X	2	8	3	145	16762
PF3D7_1241100		0.769666	PF3D7_1241100	1	polyadenylation factor subunit 2, putative | transcript_product=polyadenylation factor subunit 2, putative | location=Pf3D7_12_v3:1746444-1747993(-) | protein_length=468 | sequence_SO=chromosome | SO=protein_coding | is_pseudo=false	0	0	0	0	0.0013965	0.00027915	0.00031297	0.000662873	19.975	36.2487	0	X	X	X	10	3	4	X	X	X	26	5	11	468	53559
PF3D7_1338200	nucleus/cytosolic ribosome/ribonucleoprotein complex	0.707342	PF3D7_1338200	1	60S ribosomal protein L6, putative | transcript_product=60S ribosomal protein L6, putative | location=Pf3D7_13_v3:1545070-1545735(-) | protein_length=221 | sequence_SO=chromosome | SO=protein_coding | is_pseudo=false	0	0	0	0	0.00056871	0.00047292	0.00090375	0.00064846	20.265	77.4743	0	X	X	X	3	2	6	X	X	X	5	4	15	221	25532
PF3D7_0302000	ribonucleoprotein complex	0.657329	PF3D7_0302000	1	pre-mRNA-splicing factor PRP46, putative | transcript_product=pre-mRNA-splicing factor PRP46, putative | location=Pf3D7_03_v3:107961-109880(-) | protein_length=600 | sequence_SO=chromosome | SO=protein_coding | is_pseudo=false	0	0	0	0	0.00113116	0.00013064	0.00059919	0.00062033	19.814	31.3812	0	X	X	X	11	1	13	X	X	X	27	3	27	600	69573
PF3D7_0305500	nucleus	0.618	PF3D7_0305500	1	conserved Plasmodium protein, unknown function | transcript_product=conserved Plasmodium protein, unknown function | location=Pf3D7_03_v3:261485-273286(-) | protein_length=3933 | sequence_SO=chromosome | SO=protein_coding | is_pseudo=false	0	0	0	0	0.00151474	7.972e-05	0.00025053	0.000614997	19.451	23.4485	0	X	X	X	68	6	17	X	X	X	237	12	74	3933	467883
PF3D7_1008800	nucleus/ribonucleoprotein complex	0.76637	PF3D7_1008800	1	nucleolar protein 5, putative | transcript_product=nucleolar protein 5, putative | location=Pf3D7_10_v3:365737-367146(-) | protein_length=469 | sequence_SO=chromosome | SO=protein_coding | is_pseudo=false	0	0	0	0	0.00075036	0.00027856	0.00073816	0.000589027	20.081	53.8421	0	X	X	X	7	3	5	X	X	X	14	5	26	469	53410
PF3D7_1016400	nucleus	0.694088	PF3D7_1016400	1	serine/threonine protein kinase, FIKK family | transcript_product=serine/threonine protein kinase, FIKK family | location=Pf3D7_10_v3:656709-659027(-) | protein_length=609 | sequence_SO=chromosome | SO=protein_coding | is_pseudo=false	0	0	0	0	0.00012383	0.00115841	0.00048101	0.00058775	19.687	31.5856	0	X	X	X	1	4	4	X	X	X	3	27	22	609	72420
PF3D7_0710800		0.819752	PF3D7_0710800	1	protein transport protein USE1, putative | transcript_product=protein transport protein USE1, putative | location=Pf3D7_07_v3:482701-483831(-) | protein_length=376 | sequence_SO=chromosome | SO=protein_coding | is_pseudo=false	0	0	0	0	0.00140392	0.00020847	0.00014165	0.00058468	19.493	24.9006	0	X	X	X	5	2	3	X	X	X	21	3	4	376	43971
PF3D7_1004400	nucleus/ribonucleoprotein complex	0.676179	PF3D7_1004400	1	RNA-binding protein, putative | transcript_product=RNA-binding protein, putative | location=Pf3D7_10_v3:207000-209642(-) | protein_length=880 | sequence_SO=chromosome | SO=protein_coding | is_pseudo=false	0	0	0	0	0.00051416	0.00062352	0.00060524	0.000580973	20.163	108.938	0	X	X	X	6	2	17	X	X	X	18	21	40	880	106298
PF3D7_1224000	nucleus	0.202254	PF3D7_1224000	1	GTP cyclohydrolase 1 | transcript_product=GTP cyclohydrolase 1 | location=Pf3D7_12_v3:974372-975541(+) | protein_length=389 | sequence_SO=chromosome | SO=protein_coding | is_pseudo=false	0	0	0	0	0.00077543	0.00040301	0.00054767	0.00057537	20.093	80.5172	0	X	X	X	5	2	7	X	X	X	12	6	16	389	45877
PF3D7_0403700	ribonucleoprotein complex	0.640983	PF3D7_0403700	1	pre-mRNA-splicing factor CLF1, putative | transcript_product=pre-mRNA-splicing factor CLF1, putative | location=Pf3D7_04_v3:206228-209394(-) | protein_length=780 | sequence_SO=chromosome | SO=protein_coding | is_pseudo=false	0	0	0	0	0.00090235	6.7e-05	0.00071697	0.000562107	19.617	26.8395	0	X	X	X	10	1	3	X	X	X	28	2	42	780	94018
PF3D7_0727200		-0.69944	PF3D7_0727200	1	cysteine desulfurase, putative | transcript_product=cysteine desulfurase, putative | location=Pf3D7_07_v3:1156748-1158409(-) | protein_length=553 | sequence_SO=chromosome | SO=protein_coding | is_pseudo=false	0	0	0	0	0.00140912	9.45e-05	0.00014447	0.000549363	19.198	24.8649	0	X	X	X	9	1	1	X	X	X	31	2	6	553	63209
PF3D7_0716300	nucleus	-0.631398	PF3D7_0716300	1	conserved protein, unknown function | transcript_product=conserved protein, unknown function | location=Pf3D7_07_v3:717281-718968(+) | protein_length=522 | sequence_SO=chromosome | SO=protein_coding | is_pseudo=false	0	0	0	0	0.0009631	0.00030033	0.00035711	0.00054018	19.951	53.8943	0	X	X	X	4	2	4	X	X	X	20	6	14	522	60601
PF3D7_1227100	nucleus	-0.610726	PF3D7_1227100	1	DNA helicase 60 | transcript_product=DNA helicase 60 | location=Pf3D7_12_v3:1093543-1095771(-) | protein_length=742 | sequence_SO=chromosome | SO=protein_coding | is_pseudo=false	0	0	0	0	0.00088081	0.00010564	0.00062808	0.000538177	19.687	32.855	0	X	X	X	12	2	6	X	X	X	26	3	35	742	87020
PF3D7_1249300	nucleus	-0.69669	PF3D7_1249300	1	protein phosphatase PPM4, putative | transcript_product=protein phosphatase PPM4, putative | location=Pf3D7_12_v3:2012643-2015726(+) | protein_length=1027 | sequence_SO=chromosome | SO=protein_coding | is_pseudo=false	0	0	0	0	0.00085666	0.00066148	5.186e-05	0.000523333	19.378	21.9294	0	X	X	X	13	2	3	X	X	X	35	26	4	1027	119605
PF3D7_1033600	nucleus/ribonucleoprotein complex	0.652923	PF3D7_1033600	1	pre-mRNA-splicing factor CEF1, putative | transcript_product=pre-mRNA-splicing factor CEF1, putative | location=Pf3D7_10_v3:1344150-1346897(-) | protein_length=915 | sequence_SO=chromosome | SO=protein_coding | is_pseudo=false	0	0	0	0	0.00046703	0.00014278	0.00088768	0.000499163	19.55	20.9153	0	X	X	X	7	2	15	X	X	X	17	5	61	915	108410
PF3D7_0917800		0.297787	PF3D7_0917800	1	conserved Plasmodium protein, unknown function | transcript_product=conserved Plasmodium protein, unknown function | location=Pf3D7_09_v3:734629-735942(+) | protein_length=437 | sequence_SO=chromosome | SO=protein_coding | is_pseudo=false	0	0	0	0	0.0008053	0.00059791	9.141e-05	0.000498207	19.557	25.174	0	X	X	X	6	3	1	X	X	X	14	10	3	437	52382
PF3D7_0929400			PF3D7_0929400	1	high molecular weight rhoptry protein 2 | transcript_product=high molecular weight rhoptry protein 2 | location=Pf3D7_09_v3:1175203-1180762(+) | protein_length=1378 | sequence_SO=chromosome | SO=protein_coding | is_pseudo=false	0.00012834	0.00010082	9.334e-05	0.0001075	0.00136812	0.00096702	0.00156536	0.00130017	2.467	10.1445	0	1	1	1	35	17	33	2	2	2	75	51	162	1378	162664
PF3D7_1326800			PF3D7_1326800	1	syntaxin, Qa-SNARE family | transcript_product=syntaxin, Qa-SNARE family | location=Pf3D7_13_v3:1127436-1128761(-) | protein_length=441 | sequence_SO=chromosome | SO=protein_coding | is_pseudo=false	0	0	0	0	0.001026	0.00017775	0.00024155	0.000481767	19.657	35.6703	0	X	X	X	6	2	4	X	X	X	18	3	8	441	52160
PF3D7_1034000			PF3D7_1034000	1	Sec1 family protein, putative | transcript_product=Sec1 family protein, putative | location=Pf3D7_10_v3:1359318-1361309(-) | protein_length=663 | sequence_SO=chromosome | SO=protein_coding | is_pseudo=false	0	0	0	0	0.0005308	0.00051233	0.00040167	0.0004816	19.981	105.061	0	X	X	X	7	7	9	X	X	X	14	13	20	663	76828
PF3D7_1352700			PF3D7_1352700	1	intron-binding protein aquarius, putative | transcript_product=intron-binding protein aquarius, putative | location=Pf3D7_13_v3:2101485-2109086(+) | protein_length=2533 | sequence_SO=chromosome | SO=protein_coding | is_pseudo=false	0	0	0	0	0.00099238	2.063e-05	0.00029438	0.000435797	18.913	16.4497	0	X	X	X	24	2	22	X	X	X	100	2	56	2533	304306
PF3D7_1423700			PF3D7_1423700	1	conserved Plasmodium protein, unknown function | transcript_product=conserved Plasmodium protein, unknown function | location=Pf3D7_14_v3:959074-963750(-) | protein_length=1558 | sequence_SO=chromosome | SO=protein_coding | is_pseudo=false	0	0	0	0	0.00106485	0.00018448	5.128e-05	0.000433537	19.104	22.5827	0	X	X	X	20	3	3	X	X	X	66	11	6	1558	183575
PF3D7_0321500			PF3D7_0321500	1	peptidase, putative | transcript_product=peptidase, putative | location=Pf3D7_03_v3:896546-899770(-) | protein_length=1074 | sequence_SO=chromosome | SO=protein_coding | is_pseudo=false	0	0	0	0	0.00030426	0.00072985	0.00026035	0.000431487	19.718	58.1193	0	X	X	X	6	1	3	X	X	X	13	30	21	1074	125893
PF3D7_1036900			PF3D7_1036900	1	conserved Plasmodium protein, unknown function | transcript_product=conserved Plasmodium protein, unknown function | location=Pf3D7_10_v3:1452599-1458006(-) | protein_length=1681 | sequence_SO=chromosome | SO=protein_coding | is_pseudo=false	0	0	0	0	0.00020935	0.0009637	0.00011089	0.00042798	19.379	31.2394	0	X	X	X	6	4	5	X	X	X	14	62	14	1681	192685
PF3D7_0831400			PF3D7_0831400	1	Plasmodium exported protein, unknown function | transcript_product=Plasmodium exported protein, unknown function | location=Pf3D7_08_v3:1344405-1345487(-) | protein_length=302 | sequence_SO=chromosome | SO=protein_coding | is_pseudo=false	0	0	0	0	0.00058264	0.00034607	0.00035272	0.000427143	19.851	79.4351	0	X	X	X	5	2	5	X	X	X	7	4	8	302	36413
PF3D7_0922100			PF3D7_0922100	1	ubiquitin-like protein, putative | transcript_product=ubiquitin-like protein, putative | location=Pf3D7_09_v3:895415-900304(+) | protein_length=1542 | sequence_SO=chromosome | SO=protein_coding | is_pseudo=false	0	0	0	0	0.00066836	0.00013556	0.00047493	0.000426283	19.587	41.0717	0	X	X	X	13	4	16	X	X	X	41	8	55	1542	182087
PF3D7_1302800			PF3D7_1302800	1	40S ribosomal protein S7, putative | transcript_product=40S ribosomal protein S7, putative | location=Pf3D7_13_v3:150783-151635(-) | protein_length=194 | sequence_SO=chromosome | SO=protein_coding | is_pseudo=false	0	0	0	0	0.00038872	0.00026937	0.00061772	0.00042527	19.827	67.297	0	X	X	X	2	2	4	X	X	X	3	2	9	194	22481
PF3D7_1221000			PF3D7_1221000	1	histone-lysine N-methyltransferase, H3 lysine-4 specific | transcript_product=histone-lysine N-methyltransferase, H3 lysine-4 specific | location=Pf3D7_12_v3:836912-843901(-) | protein_length=2329 | sequence_SO=chromosome | SO=protein_coding | is_pseudo=false	0	0	0	0	0.00072313	2.244e-05	0.00052598	0.00042385	18.925	19.3536	0	X	X	X	32	1	21	X	X	X	67	2	92	2329	271069
PF3D7_1246200			PF3D7_1246200	1	actin I | transcript_product=actin I | location=Pf3D7_12_v3:1920784-1921914(+) | protein_length=376 | sequence_SO=chromosome | SO=protein_coding | is_pseudo=false	0	0	0	0	0.00044123	0.00013898	0.00066399	0.000414733	19.604	37.2082	0	1	X	1	4	1	7	0	X	0	6.6	2	18.75	376	41871
PF3D7_1417500			PF3D7_1417500	1	H/ACA ribonucleoprotein complex subunit 4, putative | transcript_product=H/ACA ribonucleoprotein complex subunit 4, putative | location=Pf3D7_14_v3:726979-728379(-) | protein_length=466 | sequence_SO=chromosome | SO=protein_coding | is_pseudo=false	0	0	0	0	0.00080913	0.00028035	0.00014287	0.000410783	19.508	35.1245	0	X	X	X	6	1	3	X	X	X	15	5	5	466	52942
PF3D7_0935800			PF3D7_0935800	1	cytoadherence linked asexual protein 9 | transcript_product=cytoadherence linked asexual protein 9 | location=Pf3D7_09_v3:1413840-1419754(+) | protein_length=1340 | sequence_SO=chromosome | SO=protein_coding | is_pseudo=false	0	0	0	0	0.00065656	3.9e-05	0.00047696	0.00039084	19.152	22.4773	0	X	X	X	18	2	9	X	X	X	35	2	48	1340	160417
PF3D7_1315400			PF3D7_1315400	1	zinc finger (CCCH type) protein, putative | transcript_product=zinc finger (CCCH type) protein, putative | location=Pf3D7_13_v3:647986-650511(-) | protein_length=419 | sequence_SO=chromosome | SO=protein_coding | is_pseudo=false	0	0	0	0	0.00071991	0.00012472	0.00031779	0.000387473	19.494	37.4133	0	X	X	X	4	1	4	X	X	X	12	2	10	419	47963
PF3D7_1014600			PF3D7_1014600	1	transcriptional coactivator ADA2 | transcript_product=transcriptional coactivator ADA2 | location=Pf3D7_10_v3:581354-589090(-) | protein_length=2578 | sequence_SO=chromosome | SO=protein_coding | is_pseudo=false	0	0	0	0	0.00098481	4.054e-05	0.00013429	0.000386547	18.623	13.888	0	X	X	X	21	3	9	X	X	X	101	4	26	2578	300253
PF3D7_0519800			PF3D7_0519800	1	EELM2 domain-containing protein, putative | transcript_product=EELM2 domain-containing protein, putative | location=Pf3D7_05_v3:820719-822908(-) | protein_length=668 | sequence_SO=chromosome | SO=protein_coding | is_pseudo=false	0	0	0	0	0.00052682	0.00023469	0.00035879	0.000373433	19.677	65.8117	0	X	X	X	5	3	7	X	X	X	14	6	18	668	78291
PF3D7_1419200			PF3D7_1419200	1	thioredoxin-like protein, putative | transcript_product=thioredoxin-like protein, putative | location=Pf3D7_14_v3:797709-800135(-) | protein_length=671 | sequence_SO=chromosome | SO=protein_coding | is_pseudo=false	0	0	0	0	0.00026223	0.00027258	0.00057547	0.000370093	19.625	59.262	0	X	X	X	4	4	5	X	X	X	7	7	29	671	80239
PF3D7_1321700			PF3D7_1321700	1	splicing factor 1 | transcript_product=splicing factor 1 | location=Pf3D7_13_v3:902383-905166(+) | protein_length=864 | sequence_SO=chromosome | SO=protein_coding | is_pseudo=false	0	0	0	0	0.00084372	6.048e-05	0.00015411	0.00035277	19.015	27.1274	0	X	X	X	15	1	5	X	X	X	29	2	10	864	100943
PF3D7_1358200			PF3D7_1358200	1	conserved Plasmodium protein, unknown function | transcript_product=conserved Plasmodium protein, unknown function | location=Pf3D7_13_v3:2309035-2314125(+) | protein_length=1596 | sequence_SO=chromosome | SO=protein_coding | is_pseudo=false	0	0	0	0	0.0005355	0.00036017	0.00010846	0.00033471	19.336	33.199	0	X	X	X	12	7	5	X	X	X	34	22	13	1596	191460
PF3D7_0528700			PF3D7_0528700	1	peptidyl-prolyl cis-trans isomerase | transcript_product=peptidyl-prolyl cis-trans isomerase | location=Pf3D7_05_v3:1178276-1178890(-) | protein_length=204 | sequence_SO=chromosome | SO=protein_coding | is_pseudo=false	0	0	0	0	0.0006161	0.00025616	0.00013054	0.000334267	19.425	43.5676	0	X	X	X	2	1	1	X	X	X	5	2	2	204	23199
PF3D7_1438900			PF3D7_1438900	1	thioredoxin peroxidase 1 | transcript_product=thioredoxin peroxidase 1 | location=Pf3D7_14_v3:1575984-1576571(+) | protein_length=195 | sequence_SO=chromosome | SO=protein_coding | is_pseudo=false	0	0	0	0	0.00025781	0.00053597	0.00020485	0.000332877	19.483	58.8578	0	X	X	X	1	3	3	X	X	X	2	4	3	195	21807
PF3D7_1141800			PF3D7_1141800	1	EELM2 domain-containing protein, putative | transcript_product=EELM2 domain-containing protein, putative | location=Pf3D7_11_v3:1672519-1674557(-) | protein_length=394 | sequence_SO=chromosome | SO=protein_coding | is_pseudo=false	0	0	0	0	0.00051039	0.00033158	0.00013518	0.000325717	19.463	42.5509	0	X	X	X	4	2	2	X	X	X	8	5	4	394	46666
PF3D7_0719600			PF3D7_0719600	1	60S ribosomal protein L11a, putative | transcript_product=60S ribosomal protein L11a, putative | location=Pf3D7_07_v3:858742-859492(-) | protein_length=173 | sequence_SO=chromosome | SO=protein_coding | is_pseudo=false	0	0	0	0	0.0004359	0.00030206	0.0002309	0.000322953	19.553	78.0033	0	X	X	X	1	1	2	X	X	X	3	2	3	173	20228
PF3D7_0706500			PF3D7_0706500	1	conserved Plasmodium protein, unknown function | transcript_product=conserved Plasmodium protein, unknown function | location=Pf3D7_07_v3:309902-315022(-) | protein_length=1706 | sequence_SO=chromosome | SO=protein_coding | is_pseudo=false	0	0	0	0	0.00063358	4.595e-05	0.00028878	0.00032277	18.971	24.6671	0	X	X	X	15	3	16	X	X	X	43	3	37	1706	196569
PF3D7_1343500			PF3D7_1343500	1	conserved protein, unknown function | transcript_product=conserved protein, unknown function | location=Pf3D7_13_v3:1720319-1721672(+) | protein_length=307 | sequence_SO=chromosome | SO=protein_coding | is_pseudo=false	0	0	0	0	0.0004094	0.00042555	0.00013012	0.00032169	19.396	50.2272	0	X	X	X	3	2	1	X	X	X	5	5	3	307	37019
PF3D7_1033200			PF3D7_1033200	1	early transcribed membrane protein 10.2 | transcript_product=early transcribed membrane protein 10.2 | location=Pf3D7_10_v3:1335222-1336289(+) | protein_length=355 | sequence_SO=chromosome | SO=protein_coding | is_pseudo=false	0	0	0	0	0.00014162	0.00029441	0.00052511	0.00032038	19.409	47.3217	0	X	X	X	2	2	6	X	X	X	2	4	14	355	38926
PF3D7_0703500			PF3D7_0703500	1	erythrocyte membrane-associated antigen | transcript_product=erythrocyte membrane-associated antigen | location=Pf3D7_07_v3:135606-142505(+) | protein_length=2299 | sequence_SO=chromosome | SO=protein_coding | is_pseudo=false	0	0	0	0	0.00075444	3.41e-05	0.00016796	0.000318833	18.743	22.7355	0	X	X	X	25	2	11	X	X	X	69	3	29	2299	264915
PF3D7_0619400			PF3D7_0619400	1	cell division cycle protein 48 homologue, putative | transcript_product=cell division cycle protein 48 homologue, putative | location=Pf3D7_06_v3:815622-818247(-) | protein_length=828 | sequence_SO=chromosome | SO=protein_coding | is_pseudo=false	0	0	0	0	0.00063753	0.00022089	9.649e-05	0.000318303	19.215	33.4953	0	X	X	X	9	3	4	X	X	X	21	7	6	828	92387
PF3D7_1344700			PF3D7_1344700	1	conserved Plasmodium protein, unknown function | transcript_product=conserved Plasmodium protein, unknown function | location=Pf3D7_13_v3:1791032-1794766(-) | protein_length=1244 | sequence_SO=chromosome | SO=protein_coding | is_pseudo=false	0	0	0	0	0.00044454	0.00018903	0.0003104	0.000314657	19.478	64.7461	0	X	X	X	7	5	8	X	X	X	22	9	29	1244	150357
PF3D7_1326300			PF3D7_1326300	1	RNA-binding protein, putative | transcript_product=RNA-binding protein, putative | location=Pf3D7_13_v3:1092394-1094187(-) | protein_length=527 | sequence_SO=chromosome | SO=protein_coding | is_pseudo=false	0	0	0	0	0.00066777	9.916e-05	0.00017686	0.000314597	19.146	31.0235	0	X	X	X	5	1	3	X	X	X	14	2	7	527	62883
PF3D7_1205500			PF3D7_1205500	1	zinc finger protein, putative | transcript_product=zinc finger protein, putative | location=Pf3D7_12_v3:242811-248168(+) | protein_length=1785 | sequence_SO=chromosome | SO=protein_coding | is_pseudo=false	0	0	0	0	0.0006337	0.00013174	0.00012681	0.000297417	19.152	34.8111	0	X	X	X	17	2	7	X	X	X	45	9	17	1785	204851
PF3D7_1232100			PF3D7_1232100	1	60 kDa chaperonin | transcript_product=60 kDa chaperonin | location=Pf3D7_12_v3:1328311-1331371(-) | protein_length=718 | sequence_SO=chromosome | SO=protein_coding | is_pseudo=false	0	0	0	0	0.00045513	0.00018195	0.00022254	0.00028654	19.33	52.1923	0	X	X	X	8	4	7	X	X	X	13	5	12	718	81484
PF3D7_1248900			PF3D7_1248900	1	26S protease regulatory subunit 8, putative | transcript_product=26S protease regulatory subunit 8, putative | location=Pf3D7_12_v3:2002723-2004030(-) | protein_length=435 | sequence_SO=chromosome | SO=protein_coding | is_pseudo=false	0	0	0	0	0.0004045	0.00024026	0.00021427	0.000286343	19.41	77.7361	0	X	X	X	3	2	2	X	X	X	7	4	7	435	49545
PF3D7_0423500			PF3D7_0423500	1	glideosome associated protein with multiple membrane spans 2 | transcript_product=glideosome associated protein with multiple membrane spans 2 | location=Pf3D7_04_v3:1058997-1060551(+) | protein_length=372 | sequence_SO=chromosome | SO=protein_coding | is_pseudo=false	0	0	0	0	0.00013514	0.00056191	0.00014317	0.000280073	19.159	40.5189	0	X	X	X	1	1	1	X	X	X	2	8	4	372	42618
PF3D7_0102800			PF3D7_0102800	1	seipin domain-containing protein, putative | transcript_product=seipin domain-containing protein, putative | location=Pf3D7_01_v3:126318-128141(-) | protein_length=607 | sequence_SO=chromosome | SO=protein_coding | is_pseudo=false	0	0	0	0	0.00020706	0.00034436	0.00028517	0.000278863	19.426	82.3398	0	X	X	X	2	4	1	X	X	X	5	8	13	607	74843
PF3D7_0927200			PF3D7_0927200	1	zinc finger protein, putative | transcript_product=zinc finger protein, putative | location=Pf3D7_09_v3:1107143-1112656(+) | protein_length=1627 | sequence_SO=chromosome | SO=protein_coding | is_pseudo=false	0	0	0	0	0.00047895	0.00033725	1.637e-05	0.000277523	18.558	18.4635	0	X	X	X	12	6	1	X	X	X	31	21	2	1627	189700
PF3D7_0105800			PF3D7_0105800	1	cyclin-dependent kinases regulatory subunit, putative | transcript_product=cyclin-dependent kinases regulatory subunit, putative | location=Pf3D7_01_v3:249231-252010(-) | protein_length=832 | sequence_SO=chromosome | SO=protein_coding | is_pseudo=false	0	0	0	0	0.00066468	9.421e-05	4.801e-05	0.000268967	18.701	23.6919	0	X	X	X	11	1	1	X	X	X	22	3	3	832	99310
PF3D7_0528200			PF3D7_0528200	1	eukaryotic translation initiation factor 3 subunit E, putative | transcript_product=eukaryotic translation initiation factor 3 subunit E, putative | location=Pf3D7_05_v3:1163408-1165072(-) | protein_length=517 | sequence_SO=chromosome | SO=protein_coding | is_pseudo=false	0	0	0	0	0.00038897	0.00015162	0.00025755	0.000266047	19.302	59.1857	0	X	X	X	2	2	4	X	X	X	8	3	10	517	61419
PF3D7_1462300			PF3D7_1462300	1	GTP-binding protein, putative | transcript_product=GTP-binding protein, putative | location=Pf3D7_14_v3:2524921-2528994(-) | protein_length=1357 | sequence_SO=chromosome | SO=protein_coding | is_pseudo=false	0	0	0	0	0.00027786	0.00011553	0.00038268	0.00025869	19.22	48.1274	0	X	X	X	8	3	12	X	X	X	15	6	39	1357	161218
PF3D7_1212900			PF3D7_1212900	1	bromodomain protein 2, putative | transcript_product=bromodomain protein 2, putative | location=Pf3D7_12_v3:568569-571835(-) | protein_length=1088 | sequence_SO=chromosome | SO=protein_coding | is_pseudo=false	0	0	0	0	0.00050828	4.803e-05	0.00020805	0.000254787	18.83	27.2701	0	X	X	X	8	1	7	X	X	X	22	2	17	1088	125450
PF3D7_0523000			PF3D7_0523000	1	multidrug resistance protein 1 | transcript_product=multidrug resistance protein 1 | location=Pf3D7_05_v3:957890-962149(+) | protein_length=1419 | sequence_SO=chromosome | SO=protein_coding | is_pseudo=false	0	0	0	0	0.00033658	0.00022096	0.00019705	0.00025153	19.302	85.7747	0	X	X	X	9	6	5	X	X	X	19	12	21	1419	162252
PF3D7_1234800			PF3D7_1234800	1	splicing factor 3B subunit 3, putative | transcript_product=splicing factor 3B subunit 3, putative | location=Pf3D7_12_v3:1452606-1457227(+) | protein_length=1329 | sequence_SO=chromosome | SO=protein_coding | is_pseudo=false	0	0	0	0	0.00022697	0.0001966	0.00032061	0.00024806	19.307	87.4779	0	X	X	X	7	5	6	X	X	X	12	10	32	1329	151811
PF3D7_0726500			PF3D7_0726500	1	ubiquitin carboxyl-terminal hydrolase, putative | transcript_product=ubiquitin carboxyl-terminal hydrolase, putative | location=Pf3D7_07_v3:1126556-1136577(-) | protein_length=3183 | sequence_SO=chromosome | SO=protein_coding | is_pseudo=false	0	0	0	0	0.0005765	7.388e-05	4.183e-05	0.000230737	18.385	20.5002	0	X	X	X	29	6	6	X	X	X	73	9	10	3183	373171
PF3D7_0720700			PF3D7_0720700	1	phosphoinositide-binding protein, putative | transcript_product=phosphoinositide-binding protein, putative | location=Pf3D7_07_v3:891683-899051(+) | protein_length=2166 | sequence_SO=chromosome | SO=protein_coding | is_pseudo=false	0	0	0	0	0.00060347	4.825e-05	3.688e-05	0.000229533	18.309	21.6005	0	X	X	X	23	2	1	X	X	X	52	4	6	2166	258425
PF3D7_0405600			PF3D7_0405600	1	TMEM33 domain-containing protein, putative | transcript_product=TMEM33 domain-containing protein, putative | location=Pf3D7_04_v3:303329-305343(+) | protein_length=315 | sequence_SO=chromosome | SO=protein_coding | is_pseudo=false	0	0	0	0	0.0001596	0.00033179	0.00016908	0.000220157	19.112	47.878	0	X	X	X	2	3	2	X	X	X	2	4	4	315	37813
PF3D7_1206200			PF3D7_1206200	1	eukaryotic translation initiation factor 3 subunit C, putative | transcript_product=eukaryotic translation initiation factor 3 subunit C, putative | location=Pf3D7_12_v3:275744-279336(-) | protein_length=984 | sequence_SO=chromosome | SO=protein_coding | is_pseudo=false	0	0	0	0	0.00020437	5.311e-05	0.00039242	0.000216633	18.807	34.4476	0	X	X	X	5	2	11	X	X	X	8	2	29	984	116014
PF3D7_1105300			PF3D7_1105300	1	conserved Plasmodium protein, unknown function | transcript_product=conserved Plasmodium protein, unknown function | location=Pf3D7_11_v3:231847-234238(-) | protein_length=730 | sequence_SO=chromosome | SO=protein_coding | is_pseudo=false	0	0	0	0	0.00013774	0.00028634	0.00021888	0.00021432	19.097	58.3976	0	X	X	X	2	4	4	X	X	X	4	8	12	730	86955
PF3D7_0812100			PF3D7_0812100	1	proteasome activator complex subunit 4, putative | transcript_product=proteasome activator complex subunit 4, putative | location=Pf3D7_08_v3:604923-612878(+) | protein_length=2651 | sequence_SO=chromosome | SO=protein_coding | is_pseudo=false	0	0	0	0	0.00031291	0.00018727	0.00014064	0.000213607	19.116	46.8347	0	X	X	X	17	9	8	X	X	X	33	19	28	2651	314493
PF3D7_1464900			PF3D7_1464900	1	ATP-dependent zinc metalloprotease FTSH, putative | transcript_product=ATP-dependent zinc metalloprotease FTSH, putative | location=Pf3D7_14_v3:2630558-2632678(-) | protein_length=706 | sequence_SO=chromosome | SO=protein_coding | is_pseudo=false	0	0	0	0	0.00042726	0.00014804	5.658e-05	0.000210627	18.784	34.272	0	X	X	X	5	2	2	X	X	X	12	4	3	706	79815
PF3D7_1466400			PF3D7_1466400	1	AP2 domain transcription factor AP2-EXP | transcript_product=AP2 domain transcription factor AP2-EXP | location=Pf3D7_14_v3:2714844-2717285(-) | protein_length=813 | sequence_SO=chromosome | SO=protein_coding | is_pseudo=false	0	0	0	0	0.00034011	0.00012855	0.0001474	0.000205353	18.992	55.8049	0	X	X	X	6	1	5	X	X	X	11	4	9	813	92093
PF3D7_0513200			PF3D7_0513200	1	conserved Plasmodium protein, unknown function | transcript_product=conserved Plasmodium protein, unknown function | location=Pf3D7_05_v3:559513-568384(+) | protein_length=2763 | sequence_SO=chromosome | SO=protein_coding | is_pseudo=false	0	0	0	0	0.0003912	8.511e-05	8.674e-05	0.000187683	18.652	34.0957	0	X	X	X	19	4	9	X	X	X	43	9	18	2763	332134
PF3D7_0612900			PF3D7_0612900	1	nucleolar GTP-binding protein 1, putative | transcript_product=nucleolar GTP-binding protein 1, putative | location=Pf3D7_06_v3:531126-533186(+) | protein_length=686 | sequence_SO=chromosome | SO=protein_coding | is_pseudo=false	0	0	0	0	0.00029314	0.00015235	0.00011646	0.000187317	18.93	60.6953	0	X	X	X	4	2	3	X	X	X	8	4	6	686	79534
PF3D7_0526500			PF3D7_0526500	1	conserved Plasmodium protein, unknown function | transcript_product=conserved Plasmodium protein, unknown function | location=Pf3D7_05_v3:1090930-1095084(+) | protein_length=1384 | sequence_SO=chromosome | SO=protein_coding | is_pseudo=false	0	0	0	0	0.00023611	0.00028319	2.886e-05	0.00018272	18.567	27.8369	0	X	X	X	7	1	2	X	X	X	13	15	3	1384	165382
PF3D7_1023900			PF3D7_1023900	1	chromodomain-helicase-DNA-binding protein 1 homolog, putative | transcript_product=chromodomain-helicase-DNA-binding protein 1 homolog, putative | location=Pf3D7_10_v3:997475-1007461(-) | protein_length=3328 | sequence_SO=chromosome | SO=protein_coding | is_pseudo=false	0	0	0	0	0.00038521	4.711e-05	0.00011203	0.00018145	18.58	26.5837	0	X	X	X	18	2	14	X	X	X	51	6	28	3328	381256
PF3D7_1238300			PF3D7_1238300	1	pre-mRNA-splicing factor CWC22, putative | transcript_product=pre-mRNA-splicing factor CWC22, putative | location=Pf3D7_12_v3:1589169-1592072(+) | protein_length=967 | sequence_SO=chromosome | SO=protein_coding | is_pseudo=false	0	0	0	0	0.00038992	5.404e-05	9.639e-05	0.000180117	18.62	37.185	0	X	X	X	5	1	2	X	X	X	15	2	7	967	112855
PF3D7_1115300			PF3D7_1115300;PF3D7_1115700	2	300.1 | gene=PF3D7_1115300 | organism=Plasmodium_falciparum_3D7 | gene_product=cysteine proteinase falcipain 2b | transcript_product=cysteine proteinase falcipain 2b | location=Pf3D7_11_v3:581250-582698(-) | protein_length=482 | sequence_SO=chromosome | SO=protein_coding | is_pseudo=false ;PF3D7_111	0	0	0	0	0.00020861	0.00010842	0.000221	0.000179343	18.936	64.1153	0	X	X	X	3	1	1	X	X	X	4	2	8	482	55803
PF3D7_1314300			PF3D7_1314300	1	MACRO domain-containing protein, putative | transcript_product=MACRO domain-containing protein, putative | location=Pf3D7_13_v3:619131-620525(-) | protein_length=464 | sequence_SO=chromosome | SO=protein_coding | is_pseudo=false	0	0	0	0	0.00032505	0.00011262	8.609e-05	0.000174587	18.772	45.3427	0	X	X	X	4	1	2	X	X	X	6	2	3	464	54504
PF3D7_1330800			PF3D7_1330800	1	RNA-binding protein, putative | transcript_product=RNA-binding protein, putative | location=Pf3D7_13_v3:1294615-1296966(+) | protein_length=596 | sequence_SO=chromosome | SO=protein_coding | is_pseudo=false	0	0	0	0	0.00021088	8.768e-05	0.00022341	0.00017399	18.863	52.8843	0	X	X	X	2	1	4	X	X	X	5	2	10	596	68010
PF3D7_0514900			PF3D7_0514900	1	conserved Plasmodium protein, unknown function | transcript_product=conserved Plasmodium protein, unknown function | location=Pf3D7_05_v3:618629-619945(+) | protein_length=438 | sequence_SO=chromosome | SO=protein_coding | is_pseudo=false	0	0	0	0	0.00022956	0.00017896	9.12e-05	0.000166573	18.819	61.4541	0	X	X	X	1	1	1	X	X	X	4	3	3	438	51900
PF3D7_0711000			PF3D7_0711000	1	AAA family ATPase, CDC48 subfamily | transcript_product=AAA family ATPase, CDC48 subfamily | location=Pf3D7_07_v3:487281-490970(-) | protein_length=1229 | sequence_SO=chromosome | SO=protein_coding | is_pseudo=false	0	0	0	0	0.00024544	4.252e-05	0.00020585	0.000164603	18.639	36.3165	0	X	X	X	6	1	8	X	X	X	12	2	19	1229	142079
PF3D7_0310500			PF3D7_0310500	1	ATP-dependent RNA helicase DHX57, putative | transcript_product=ATP-dependent RNA helicase DHX57, putative | location=Pf3D7_03_v3:452297-459106(-) | protein_length=2269 | sequence_SO=chromosome | SO=protein_coding | is_pseudo=false	0	0	0	0	0.00037667	4.606e-05	7.042e-05	0.000164383	18.357	26.8634	0	X	X	X	13	1	6	X	X	X	34	4	12	2269	267234
PF3D7_1008100			PF3D7_1008100	1	zinc finger protein, putative | transcript_product=zinc finger protein, putative | location=Pf3D7_10_v3:331246-342807(+) | protein_length=3853 | sequence_SO=chromosome | SO=protein_coding | is_pseudo=false	0	0	0	0	0.00039796	3.391e-05	5.529e-05	0.000162387	17.932	13.5436	0	X	X	X	30	3	11	X	X	X	61	5	16	3853	453008
PF3D7_0311800			PF3D7_0311800	1	ATP synthase F0 subunit d-like protein, putative | transcript_product=ATP synthase F0 subunit d-like protein, putative | location=Pf3D7_03_v3:506655-508846(+) | protein_length=609 | sequence_SO=chromosome | SO=protein_coding | is_pseudo=false	0	0	0	0	0.00024765	0.00012871	0.00010932	0.000161893	18.811	61.3185	0	X	X	X	3	3	3	X	X	X	6	3	5	609	73524
PF3D7_1105600			PF3D7_1105600	1	translocon component PTEX88 | transcript_product=translocon component PTEX88 | location=Pf3D7_11_v3:241184-243517(-) | protein_length=777 | sequence_SO=chromosome | SO=protein_coding | is_pseudo=false	0	0	0	0	0.00025881	0.00010088	0.00010282	0.00015417	18.706	53.2183	0	X	X	X	4	2	3	X	X	X	8	3	6	777	90787
PF3D7_1228600			PF3D7_1228600	1	merozoite surface protein 9 | transcript_product=merozoite surface protein 9 | location=Pf3D7_12_v3:1160729-1162960(-) | protein_length=743 | sequence_SO=chromosome | SO=protein_coding | is_pseudo=false	0	0	0	0	0.00016916	7.033e-05	0.00021505	0.000151513	18.71	50.2547	0	X	X	X	3	1	4	X	X	X	5	2	12	743	86623
PF3D7_1334500			PF3D7_1334500	1	MSP7-like protein | transcript_product=MSP7-like protein | location=Pf3D7_13_v3:1405731-1407512(-) | protein_length=593 | sequence_SO=chromosome | SO=protein_coding | is_pseudo=false	0	0	0	0	0.00029673	8.812e-05	6.736e-05	0.000150737	18.513	39.8841	0	X	X	X	2	2	2	X	X	X	7	2	3	593	70661
PF3D7_0318100			PF3D7_0318100	1	stomatin-like protein, putative | transcript_product=stomatin-like protein, putative | location=Pf3D7_03_v3:743929-745053(+) | protein_length=374 | sequence_SO=chromosome | SO=protein_coding | is_pseudo=false	0	0	0	0	0.00013442	0.00020959	0.00010681	0.000150273	18.759	67.8902	0	X	X	X	1	1	1	X	X	X	2	3	3	374	43084
PF3D7_1107300			PF3D7_1107300	1	polyadenylate-binding protein-interacting protein 1, putative | transcript_product=polyadenylate-binding protein-interacting protein 1, putative | location=Pf3D7_11_v3:301283-311287(-) | protein_length=3334 | sequence_SO=chromosome | SO=protein_coding | is_pseudo=false	0	0	0	0	0.00035436	3.135e-05	5.991e-05	0.00014854	18.143	24.8637	0	X	X	X	16	2	5	X	X	X	47	4	15	3334	381873
PF3D7_0414000			PF3D7_0414000	1	structural maintenance of chromosomes protein 3, putative | transcript_product=structural maintenance of chromosomes protein 3, putative | location=Pf3D7_04_v3:626891-633126(-) | protein_length=1193 | sequence_SO=chromosome | SO=protein_coding | is_pseudo=false	0	0	0	0	0.00023177	8.761e-05	0.00012277	0.000147383	18.732	55.852	0	X	X	X	5	2	5	X	X	X	11	4	11	1193	141225
PF3D7_0629800			PF3D7_0629800	1	cullin-like protein, putative | transcript_product=cullin-like protein, putative | location=Pf3D7_06_v3:1243580-1247219(-) | protein_length=1129 | sequence_SO=chromosome | SO=protein_coding | is_pseudo=false	0	0	0	0	0.00028944	0.00011572	2.359e-05	0.000142917	18.315	23.0391	0	X	X	X	5	4	1	X	X	X	13	5	2	1129	136343
PF3D7_0628100			PF3D7_0628100	1	HECT-domain (ubiquitin-transferase), putative | transcript_product=HECT-domain (ubiquitin-transferase), putative | location=Pf3D7_06_v3:1122801-1153664(-) | protein_length=10287 | sequence_SO=chromosome | SO=protein_coding | is_pseudo=false	0	0	0	0	0.00040319	1.778e-05	6.47e-06	0.00014248	16.899	13.7952	0	X	X	X	63	5	3	X	X	X	165	7	5	10287	1206047
PF3D7_0803500			PF3D7_0803500	1	AAA family ATPase, putative | transcript_product=AAA family ATPase, putative | location=Pf3D7_08_v3:217888-222291(+) | protein_length=1467 | sequence_SO=chromosome | SO=protein_coding | is_pseudo=false	0	0	0	0	0.00022275	0.00012468	6.354e-05	0.00013699	18.57	51.588	0	X	X	X	5	3	4	X	X	X	13	7	7	1467	175575
PF3D7_0302500			PF3D7_0302500	1	cytoadherence linked asexual protein 3.1 | transcript_product=cytoadherence linked asexual protein 3.1 | location=Pf3D7_03_v3:135418-140660(+) | protein_length=1417 | sequence_SO=chromosome | SO=protein_coding | is_pseudo=false	0	0	0	0	0.0001774	7.376e-05	0.00015975	0.00013697	18.633	53.8647	0	X	X	X	5	2	4	X	X	X	10	4	17	1417	167241
PF3D7_1416100			PF3D7_1416100	1	protein SEY1, putative | transcript_product=protein SEY1, putative | location=Pf3D7_14_v3:645641-648454(-) | protein_length=937 | sequence_SO=chromosome | SO=protein_coding | is_pseudo=false	0	0	0	0	0.00026827	5.577e-05	8.526e-05	0.000136433	18.387	33.1335	0	X	X	X	5	1	5	X	X	X	10	2	6	937	110609
PF3D7_1248700			PF3D7_1248700	1	conserved Plasmodium protein, unknown function | transcript_product=conserved Plasmodium protein, unknown function | location=Pf3D7_12_v3:1994775-2000744(+) | protein_length=1989 | sequence_SO=chromosome | SO=protein_coding | is_pseudo=false	0	0	0	0	0.00012638	2.627e-05	0.00024769	0.000133447	18.242	24.3982	0	X	X	X	6	1	16	X	X	X	10	2	37	1989	231317
PF3D7_1440500			PF3D7_1440500	1	allantoicase, putative | transcript_product=allantoicase, putative | location=Pf3D7_14_v3:1654047-1655708(+) | protein_length=553 | sequence_SO=chromosome | SO=protein_coding | is_pseudo=false	0	0	0	0	0.00018182	0.00014175	7.223e-05	0.000131933	18.607	60.1832	0	X	X	X	1	2	1	X	X	X	4	3	3	553	64799
PF3D7_0624600			PF3D7_0624600	1	SNF2 helicase, putative | transcript_product=SNF2 helicase, putative | location=Pf3D7_06_v3:999524-1007683(+) | protein_length=2719 | sequence_SO=chromosome | SO=protein_coding | is_pseudo=false	0	0	0	0	0.0001849	3.844e-05	0.0001714	0.00013158	18.395	34.0255	0	X	X	X	7	3	10	X	X	X	20	4	35	2719	315620
PF3D7_0317200			PF3D7_0317200	1	cdc2-related protein kinase 4 | transcript_product=cdc2-related protein kinase 4 | location=Pf3D7_03_v3:690154-694815(-) | protein_length=1553 | sequence_SO=chromosome | SO=protein_coding | is_pseudo=false	0	0	0	0	0.00029135	6.73e-05	3.43e-05	0.000130983	18.179	27.864	0	X	X	X	8	1	1	X	X	X	18	4	4	1553	182218
PF3D7_1329100			PF3D7_1329100	1	myosin F, putative | transcript_product=myosin F, putative | location=Pf3D7_13_v3:1227372-1234418(-) | protein_length=2160 | sequence_SO=chromosome | SO=protein_coding | is_pseudo=false	0	0	0	0	0.00030257	4.839e-05	3.699e-05	0.000129317	18.074	26.3588	0	X	X	X	14	3	4	X	X	X	26	4	6	2160	250288
PF3D7_1116700			PF3D7_1116700	1	dipeptidyl aminopeptidase 1 | transcript_product=dipeptidyl aminopeptidase 1 | location=Pf3D7_11_v3:630779-632881(-) | protein_length=700 | sequence_SO=chromosome | SO=protein_coding | is_pseudo=false	0	0	0	0	0.00021546	0.00011198	5.707e-05	0.00012817	18.454	42.347	0	X	X	X	3	2	2	X	X	X	6	3	3	700	80412
PF3D7_1455700			PF3D7_1455700	1	conserved Plasmodium protein, unknown function | transcript_product=conserved Plasmodium protein, unknown function | location=Pf3D7_14_v3:2278701-2282162(-) | protein_length=1077 | sequence_SO=chromosome | SO=protein_coding | is_pseudo=false	0	0	0	0	0.0002334	9.704e-05	4.945e-05	0.00012663	18.368	37.4505	0	X	X	X	4	2	3	X	X	X	10	4	4	1077	126119
PF3D7_1303400			PF3D7_1303400	1	LisH domain-containing protein, putative | transcript_product=LisH domain-containing protein, putative | location=Pf3D7_13_v3:165013-168081(-) | protein_length=1022 | sequence_SO=chromosome | SO=protein_coding | is_pseudo=false	0	0	0	0	0.00027055	5.113e-05	5.211e-05	0.000124597	18.264	32.5043	0	X	X	X	5	1	2	X	X	X	11	2	4	1022	118622
PF3D7_1447900			PF3D7_1447900	1	multidrug resistance protein 2 | transcript_product=multidrug resistance protein 2 | location=Pf3D7_14_v3:1954601-1957675(-) | protein_length=1024 | sequence_SO=chromosome | SO=protein_coding | is_pseudo=false	0	0	0	0	0.00019638	0.00010206	5.201e-05	0.000116817	18.392	38.6259	0	X	X	X	3	2	1	X	X	X	8	4	4	1024	119012
PF3D7_0417300			PF3D7_0417300	1	LETM1-like protein, putative | transcript_product=LETM1-like protein, putative | location=Pf3D7_04_v3:750860-753712(-) | protein_length=802 | sequence_SO=chromosome | SO=protein_coding | is_pseudo=false	0	0	0	0	0.00025074	6.516e-05	3.321e-05	0.00011637	18.183	31.7964	0	X	X	X	4	1	2	X	X	X	8	2	2	802	95486
PF3D7_1119600			PF3D7_1119600	1	ATP-dependent zinc metalloprotease FTSH, putative | transcript_product=ATP-dependent zinc metalloprotease FTSH, putative | location=Pf3D7_11_v3:738513-741671(-) | protein_length=1052 | sequence_SO=chromosome | SO=protein_coding | is_pseudo=false	0	0	0	0	9.558e-05	0.00014902	8.86e-05	0.000111067	18.492	76.889	0	X	X	X	2	1	2	X	X	X	4	6	7	1052	120690
PF3D7_1228800			PF3D7_1228800	1	WD repeat-containing protein, putative | transcript_product=WD repeat-containing protein, putative | location=Pf3D7_12_v3:1169557-1179186(-) | protein_length=3209 | sequence_SO=chromosome | SO=protein_coding | is_pseudo=false	0	0	0	0	0.00015667	4.071e-05	0.00012033	0.000105903	18.269	38.4042	0	X	X	X	11	3	12	X	X	X	20	5	29	3209	378912
PF3D7_1443400			PF3D7_1443400	1	WD repeat-containing protein | transcript_product=WD repeat-containing protein | location=Pf3D7_14_v3:1776958-1779606(-) | protein_length=819 | sequence_SO=chromosome | SO=protein_coding | is_pseudo=false	0	0	0	0	9.208e-05	6.381e-05	0.00014632	0.000100737	18.351	67.2835	0	X	X	X	2	1	1	X	X	X	3	2	9	819	95825
PF3D7_1138800			PF3D7_1138800	1	WD repeat-containing protein, putative | transcript_product=WD repeat-containing protein, putative | location=Pf3D7_11_v3:1533252-1539856(-) | protein_length=1920 | sequence_SO=chromosome | SO=protein_coding | is_pseudo=false	0	0	0	0	0.0001702	6.804e-05	6.242e-05	0.00010022	18.289	48.9512	0	X	X	X	6	2	4	X	X	X	13	5	9	1920	222076
PF3D7_1352400			PF3D7_1352400	1	conserved Plasmodium protein, unknown function | transcript_product=conserved Plasmodium protein, unknown function | location=Pf3D7_13_v3:2087393-2092177(+) | protein_length=1594 | sequence_SO=chromosome | SO=protein_coding | is_pseudo=false	0	0	0	0	0.00011039	3.278e-05	0.00015036	9.78433e-05	18.146	36.7218	0	X	X	X	4	2	7	X	X	X	7	2	18	1594	190290
PF3D7_1223400			PF3D7_1223400	1	phospholipid-transporting ATPase, putative | transcript_product=phospholipid-transporting ATPase, putative | location=Pf3D7_12_v3:941125-946745(+) | protein_length=1618 | sequence_SO=chromosome | SO=protein_coding | is_pseudo=false	0	0	0	0	0.00018643	8.074e-05	2.469e-05	9.72867e-05	18.026	29.2764	0	X	X	X	6	3	1	X	X	X	12	5	3	1618	190445
PF3D7_1333600			PF3D7_1333600	1	U3 small nucleolar RNA-associated protein 4, putative | transcript_product=U3 small nucleolar RNA-associated protein 4, putative | location=Pf3D7_13_v3:1373390-1377397(-) | protein_length=1335 | sequence_SO=chromosome | SO=protein_coding | is_pseudo=false	0	0	0	0	0.00011298	0.000137	3.99e-05	9.66267e-05	18.224	41.9939	0	X	X	X	3	3	2	X	X	X	6	7	4	1335	159337
PF3D7_1433400			PF3D7_1433400	1	zinc finger protein, putative | transcript_product=zinc finger protein, putative | location=Pf3D7_14_v3:1312304-1329577(-) | protein_length=5757 | sequence_SO=chromosome | SO=protein_coding | is_pseudo=false	0	0	0	0	0.00024888	2.269e-05	1.156e-05	9.43767e-05	17.394	15.9111	0	X	X	X	29	1	3	X	X	X	57	5	5	5757	682471
PF3D7_1464500			PF3D7_1464500	1	conserved Plasmodium membrane protein, unknown function | transcript_product=conserved Plasmodium membrane protein, unknown function | location=Pf3D7_14_v3:2607292-2617621(+) | protein_length=3251 | sequence_SO=chromosome | SO=protein_coding | is_pseudo=false	0	0	0	0	0.00010052	7.233e-05	8.601e-05	8.62867e-05	18.251	87.3397	0	X	X	X	8	4	7	X	X	X	13	9	21	3251	388821
PF3D7_1308400			PF3D7_1308400	1	conserved Plasmodium protein, unknown function | transcript_product=conserved Plasmodium protein, unknown function | location=Pf3D7_13_v3:373487-392072(-) | protein_length=6147 | sequence_SO=chromosome | SO=protein_coding | is_pseudo=false	0	0	0	0	6.952e-05	6.376e-05	0.0001213	8.486e-05	18.185	64.886	0	X	X	X	11	6	14	X	X	X	17	15	56	6147	737723
PF3D7_0703200			PF3D7_0703200	1	conserved Plasmodium protein, unknown function | transcript_product=conserved Plasmodium protein, unknown function | location=Pf3D7_07_v3:122513-127135(-) | protein_length=1540 | sequence_SO=chromosome | SO=protein_coding | is_pseudo=false	0	0	0	0	9.794e-05	8.483e-05	6.052e-05	8.10967e-05	18.161	77.5408	0	X	X	X	3	3	4	X	X	X	6	5	7	1540	182541
PF3D7_1230200			PF3D7_1230200	1	vacuolar transporter chaperone, putative, pseudogene | transcript_product=vacuolar transporter chaperone, putative, pseudogene | location=Pf3D7_12_v3:1245535-1249170(+) | protein_length=1115 | sequence_SO=chromosome | SO=protein_coding | is_pseudo=true	0	0	0	0	9.018e-05	4.687e-05	8.359e-05	7.35467e-05	18.042	69.0484	0	X	X	X	2	1	4	X	X	X	4	2	7	1115	134075
PF3D7_0212500			PF3D7_0212500	1	conserved Plasmodium protein, unknown function | transcript_product=conserved Plasmodium protein, unknown function | location=Pf3D7_02_v3:509525-521746(+) | protein_length=3990 | sequence_SO=chromosome | SO=protein_coding | is_pseudo=false	0	0	0	0	0.0001134	3.274e-05	7.342e-05	7.31867e-05	17.958	47.9373	0	X	X	X	9	2	9	X	X	X	18	5	22	3990	477857
PF3D7_1208900			PF3D7_1208900	1	protein phosphatase PPM11, putative | transcript_product=protein phosphatase PPM11, putative | location=Pf3D7_12_v3:415404-419732(+) | protein_length=1442 | sequence_SO=chromosome | SO=protein_coding | is_pseudo=false	0	0	0	0	0.00015689	3.624e-05	1.847e-05	7.05333e-05	17.631	29.0199	0	X	X	X	5	1	1	X	X	X	9	2	2	1442	166863
PF3D7_0317700			PF3D7_0317700	1	CPSF (cleavage and polyadenylation specific factor), subunit A, putative | transcript_product=CPSF (cleavage and polyadenylation specific factor), subunit A, putative | location=Pf3D7_03_v3:728259-738076(+) | protein_length=2870 | sequence_SO=chromosome | SO=protein_coding | is_pseudo=false	0	0	0	0	0.00011386	6.373e-05	3.248e-05	7.00233e-05	17.875	43.3032	0	X	X	X	7	4	3	X	X	X	13	7	7	2870	338533
PF3D7_1406600			PF3D7_1406600	1	ATP-dependent Clp protease regulatory subunit ClpC | transcript_product=ATP-dependent Clp protease regulatory subunit ClpC | location=Pf3D7_14_v3:239747-243772(+) | protein_length=1341 | sequence_SO=chromosome | SO=protein_coding | is_pseudo=false	0	0	0	0	0.00014996	3.897e-05	1.986e-05	6.95967e-05	17.623	31.117	0	X	X	X	3	2	1	X	X	X	8	2	2	1341	156022
PF3D7_1222400			PF3D7_1222400	1	AP2 domain transcription factor | transcript_product=AP2 domain transcription factor | location=Pf3D7_12_v3:890581-898257(+) | protein_length=2558 | sequence_SO=chromosome | SO=protein_coding | is_pseudo=false	0	0	0	0	8.844e-05	4.086e-05	7.287e-05	6.739e-05	17.95	59.0599	0	X	X	X	6	2	8	X	X	X	9	4	14	2558	301911
PF3D7_1239200			PF3D7_1239200	1	AP2 domain transcription factor, putative | transcript_product=AP2 domain transcription factor, putative | location=Pf3D7_12_v3:1634695-1642428(+) | protein_length=2577 | sequence_SO=chromosome | SO=protein_coding | is_pseudo=false	0	0	0	0	0.00013656	3.042e-05	3.1e-05	6.59933e-05	17.705	33.0633	0	X	X	X	8	2	4	X	X	X	14	3	6	2577	299381
PF3D7_1124100			PF3D7_1124100	1	BEACH domain-containing protein, putative | transcript_product=BEACH domain-containing protein, putative | location=Pf3D7_11_v3:951382-956343(-) | protein_length=1653 | sequence_SO=chromosome | SO=protein_coding | is_pseudo=false	0	0	0	0	0.00012165	3.161e-05	4.028e-05	6.45133e-05	17.727	36.5284	0	X	X	X	4	1	2	X	X	X	8	2	5	1653	195835
PF3D7_1353300			PF3D7_1353300	1	conserved Plasmodium protein, unknown function | transcript_product=conserved Plasmodium protein, unknown function | location=Pf3D7_13_v3:2132068-2138583(-) | protein_length=2068 | sequence_SO=chromosome | SO=protein_coding | is_pseudo=false	0	0	0	0	7.293e-05	7.581e-05	2.575e-05	5.81633e-05	17.706	46.9849	0	X	X	X	3	3	3	X	X	X	6	6	4	2068	248259
PF3D7_1464600			PF3D7_1464600	1	serine/threonine protein phosphatase UIS2, putative | transcript_product=serine/threonine protein phosphatase UIS2, putative | location=Pf3D7_14_v3:2619679-2624187(+) | protein_length=1442 | sequence_SO=chromosome | SO=protein_coding | is_pseudo=false	0	0	0	0	3.486e-05	3.624e-05	0.00010157	5.75567e-05	17.687	40.7073	0	X	X	X	1	1	3	X	X	X	2	2	11	1442	170479
PF3D7_0729100			PF3D7_0729100	1	conserved Plasmodium protein, unknown function | transcript_product=conserved Plasmodium protein, unknown function | location=Pf3D7_07_v3:1238446-1246188(+) | protein_length=2580 | sequence_SO=chromosome | SO=protein_coding | is_pseudo=false	0	0	0	0	0.00010717	3.038e-05	3.097e-05	5.61733e-05	17.561	31.4356	0	X	X	X	5	2	4	X	X	X	11	3	6	2580	304520
PF3D7_0824800			PF3D7_0824800	1	conserved Plasmodium membrane protein, unknown function | transcript_product=conserved Plasmodium membrane protein, unknown function | location=Pf3D7_08_v3:1075800-1079630(+) | protein_length=1276 | sequence_SO=chromosome | SO=protein_coding | is_pseudo=false	0	0	0	0	5.91e-05	4.095e-05	6.261e-05	5.422e-05	17.776	74.7347	0	X	X	X	1	1	1	X	X	X	3	2	6	1276	154868
PF3D7_0724700			PF3D7_0724700	1	conserved Plasmodium protein, unknown function | transcript_product=conserved Plasmodium protein, unknown function | location=Pf3D7_07_v3:1034969-1046109(-) | protein_length=3489 | sequence_SO=chromosome | SO=protein_coding | is_pseudo=false	0	0	0	0	7.205e-05	2.247e-05	6.488e-05	5.31333e-05	17.595	42.1983	0	X	X	X	5	2	4	X	X	X	10	3	17	3489	420677
PF3D7_1205800			PF3D7_1205800	1	high mobility group protein B3, putative | transcript_product=high mobility group protein B3, putative | location=Pf3D7_12_v3:256367-263731(+) | protein_length=2284 | sequence_SO=chromosome | SO=protein_coding | is_pseudo=false	0	0	0	0	9.905e-05	2.288e-05	3.498e-05	5.23033e-05	17.486	39.6387	0	X	X	X	5	1	4	X	X	X	9	2	6	2284	267019
PF3D7_0212100			PF3D7_0212100	1	conserved Plasmodium protein, unknown function | transcript_product=conserved Plasmodium protein, unknown function | location=Pf3D7_02_v3:483436-488970(+) | protein_length=1844 | sequence_SO=chromosome | SO=protein_coding | is_pseudo=false	0	0	0	0	5.453e-05	2.834e-05	6.499e-05	4.92867e-05	17.621	55.0257	0	X	X	X	2	1	3	X	X	X	4	2	9	1844	214679
PF3D7_0703000			PF3D7_0703000	1	conserved Plasmodium protein, unknown function | transcript_product=conserved Plasmodium protein, unknown function | location=Pf3D7_07_v3:115239-120770(+) | protein_length=1843 | sequence_SO=chromosome | SO=protein_coding | is_pseudo=false	0	0	0	0	6.82e-05	4.253e-05	2.167e-05	4.41333e-05	17.463	43.7255	0	X	X	X	3	1	1	X	X	X	5	3	3	1843	220455
PF3D7_1241200			PF3D7_1241200	1	conserved Plasmodium protein, unknown function | transcript_product=conserved Plasmodium protein, unknown function | location=Pf3D7_12_v3:1748873-1756237(-) | protein_length=2309 | sequence_SO=chromosome | SO=protein_coding | is_pseudo=false	0	0	0	0	4.355e-05	2.263e-05	5.767e-05	4.12833e-05	17.457	54.3542	0	X	X	X	2	1	4	X	X	X	4	2	10	2309	276530
PF3D7_1451200			PF3D7_1451200	1	conserved Plasmodium protein, unknown function | transcript_product=conserved Plasmodium protein, unknown function | location=Pf3D7_14_v3:2094340-2099736(-) | protein_length=1504 | sequence_SO=chromosome | SO=protein_coding | is_pseudo=false	0	0	0	0	6.685e-05	3.475e-05	1.771e-05	3.977e-05	17.294	39.6974	0	X	X	X	2	1	1	X	X	X	4	2	2	1504	176230
PF3D7_0703900			PF3D7_0703900	1	conserved Plasmodium membrane protein, unknown function | transcript_product=conserved Plasmodium membrane protein, unknown function | location=Pf3D7_07_v3:153320-166396(-) | protein_length=4358 | sequence_SO=chromosome | SO=protein_coding | is_pseudo=false	0	0	0	0	9.806e-05	1.199e-05	6.11e-06	3.872e-05	16.608	17.94	0	X	X	X	8	1	1	X	X	X	17	2	2	4358	529371
PF3D7_0321800			PF3D7_0321800	1	WD repeat-containing protein, putative | transcript_product=WD repeat-containing protein, putative | location=Pf3D7_03_v3:912916-921036(+) | protein_length=2706 | sequence_SO=chromosome | SO=protein_coding | is_pseudo=false	0	0	0	0	6.503e-05	3.862e-05	9.84e-06	3.783e-05	17.12	32.4441	0	X	X	X	3	2	1	X	X	X	7	4	2	2706	322245
PF3D7_1134600			PF3D7_1134600	1	zinc finger protein, putative | transcript_product=zinc finger protein, putative | location=Pf3D7_11_v3:1350621-1355789(-) | protein_length=1722 | sequence_SO=chromosome | SO=protein_coding | is_pseudo=false	0	0	0	0	5.839e-05	3.035e-05	1.546e-05	3.47333e-05	17.188	43.3704	0	X	X	X	3	1	1	X	X	X	4	2	2	1722	203986
PF3D7_1229100			PF3D7_1229100	1	multidrug resistance-associated protein 2 | transcript_product=multidrug resistance-associated protein 2 | location=Pf3D7_12_v3:1192888-1199214(-) | protein_length=2108 | sequence_SO=chromosome | SO=protein_coding | is_pseudo=false	0	0	0	0	4.77e-05	2.479e-05	2.527e-05	3.25867e-05	17.237	57.8959	0	X	X	X	3	1	2	X	X	X	4	2	4	2108	248301
PF3D7_1303800			PF3D7_1303800	1	conserved Plasmodium protein, unknown function | transcript_product=conserved Plasmodium protein, unknown function | location=Pf3D7_13_v3:184845-212660(-) | protein_length=9271 | sequence_SO=chromosome | SO=protein_coding | is_pseudo=false	0	0	0	0	5.423e-05	1.127e-05	1.723e-05	2.75767e-05	16.869	31.432	0	X	X	X	12	3	5	X	X	X	20	4	12	9271	1111833
PF3D7_1211200			PF3D7_1211200	1	conserved Plasmodium protein, unknown function | transcript_product=conserved Plasmodium protein, unknown function | location=Pf3D7_12_v3:491893-497388(-) | protein_length=1831 | sequence_SO=chromosome | SO=protein_coding | is_pseudo=false	0	0	0	0	2.746e-05	2.854e-05	1.454e-05	2.35133e-05	16.911	54.9169	0	X	X	X	2	1	1	X	X	X	2	2	2	1831	219647
PF3D7_1346400			PF3D7_1346400	1	VPS13 domain-containing protein, putative | transcript_product=VPS13 domain-containing protein, putative | location=Pf3D7_13_v3:1852898-1870864(+) | protein_length=5988 | sequence_SO=chromosome | SO=protein_coding | is_pseudo=false	0	0	0	0	4.198e-05	8.73e-06	4.45e-06	1.83867e-05	16.23	28.594	0	X	X	X	7	1	1	X	X	X	10	2	2	5988	697066
PF3D7_0629700			PF3D7_0629700	1	SET domain protein, putative | transcript_product=SET domain protein, putative | location=Pf3D7_06_v3:1221941-1242922(+) | protein_length=6753 | sequence_SO=chromosome | SO=protein_coding | is_pseudo=false	0	0	0	0	2.233e-05	7.74e-06	1.577e-05	1.528e-05	16.413	46.0346	0	X	X	X	5	1	7	X	X	X	6	2	8	6753	796066
PF3D7_1142600			PF3D7_1142600	1	60S ribosomal protein L35ae, putative | transcript_product=60S ribosomal protein L35ae, putative | location=Pf3D7_11_v3:1708066-1708679(-) | protein_length=140 | sequence_SO=chromosome | SO=protein_coding | is_pseudo=false	0	0	0.0009187	0.000306233	0.00197505	0.00615888	0.0138859	0.00733994	13.366	5.2981	0.068986	X	X	1	5	5	6	X	X	2	11	33	146	140	16265
PF3D7_1007700			PF3D7_1007700	1	AP2 domain transcription factor AP2-I | transcript_product=AP2 domain transcription factor AP2-I | location=Pf3D7_10_v3:301126-305919(-) | protein_length=1597 | sequence_SO=chromosome | SO=protein_coding | is_pseudo=false	0	0	8.054e-05	2.68467e-05	0.00576088	0.00119436	0.00167587	0.00287704	14.611	4.8772	0.128326	X	X	1	58	13	30	X	X	2	366	73	201	1597	182665
PF3D7_1136500			PF3D7_1136500	1	casein kinase 1 | transcript_product=casein kinase 1 | location=Pf3D7_11_v3:1433141-1435170(-) | protein_length=323 | sequence_SO=chromosome | SO=protein_coding | is_pseudo=false	0	0	0.0003982	0.000132733	0.00178994	0.0012134	0.00147435	0.00149256	13.958	4.7888	0.14494	X	X	1	6	6	8	X	X	2	23	15	35.7647	323	37631
PF3D7_1218300			PF3D7_1218300	1	AP-2 complex subunit mu, putative | transcript_product=AP-2 complex subunit mu, putative | location=Pf3D7_12_v3:717955-719820(+) | protein_length=621 | sequence_SO=chromosome | SO=protein_coding | is_pseudo=false	0	0	0	0	0.00028335	0	0.00019297	0.000158773	11.514	4.5934	0.187696	X	X	X	4	X	3	X	X	X	7	X	9	621	72901
PF3D7_1460300			PF3D7_1460300	1	60S ribosomal protein L29, putative | transcript_product=60S ribosomal protein L29, putative | location=Pf3D7_14_v3:2459214-2459964(-) | protein_length=67 | sequence_SO=chromosome | SO=protein_coding | is_pseudo=false	0	0	0	0	0.00150071	0	0.00556458	0.0023551	12.89	4.5915	0.188155	X	X	X	2	X	2	X	X	X	4	X	28	67	8014
PF3D7_1016300			PF3D7_1016300	1	GBP130 protein | transcript_product=GBP130 protein | location=Pf3D7_10_v3:650898-653567(-) | protein_length=824 | sequence_SO=chromosome | SO=protein_coding | is_pseudo=false	0	0	0	0	0.00030506	0	0.00033934	0.0002148	11.422	4.5796	0.191049	X	X	X	3	X	5	X	X	X	10	X	21	824	95844
PF3D7_1021900			PF3D7_1021900	1	PHAX domain-containing protein, putative | transcript_product=PHAX domain-containing protein, putative | location=Pf3D7_10_v3:905473-912345(-) | protein_length=2290 | sequence_SO=chromosome | SO=protein_coding | is_pseudo=false	0	0	0	0	0.00055982	0	0.00033143	0.000297083	12.018	4.5108	0.208452	X	X	X	23	X	19	X	X	X	51	X	57	2290	267385
PF3D7_0318200			PF3D7_0318200	1	DNA-directed RNA polymerase II subunit RPB1 | transcript_product=DNA-directed RNA polymerase II subunit RPB1 | location=Pf3D7_03_v3:748465-755838(+) | protein_length=2457 | sequence_SO=chromosome | SO=protein_coding | is_pseudo=false	0	0	0	0	0.00125838	0	0.0006449	0.000634427	12.239	4.4697	0.219406	X	X	X	38	X	34	X	X	X	123	X	119	2457	278676
PF3D7_0307500			PF3D7_0307500	1	spindle and kinetochore-associated protein 2, putative | transcript_product=spindle and kinetochore-associated protein 2, putative | location=Pf3D7_03_v3:322933-324836(-) | protein_length=389 | sequence_SO=chromosome | SO=protein_coding | is_pseudo=false	0	0	0	0	0.00109853	0.00020151	0	0.000433347	11.781	4.4091	0.236337	X	X	X	7	1	X	X	X	X	17	3	X	389	46329
PF3D7_0217800			PF3D7_0217800	1	40S ribosomal protein S26 | transcript_product=40S ribosomal protein S26 | location=Pf3D7_02_v3:734272-734595(+) | protein_length=107 | sequence_SO=chromosome | SO=protein_coding | is_pseudo=false	0	0	0	0	0.0009397	0	0.00062221	0.000520637	11.811	4.4084	0.236539	X	X	X	2	X	3	X	X	X	4	X	5	107	12509
PF3D7_1114200			PF3D7_1114200	1	GTPase-activating protein, putative | transcript_product=GTPase-activating protein, putative | location=Pf3D7_11_v3:542330-544765(-) | protein_length=373 | sequence_SO=chromosome | SO=protein_coding | is_pseudo=false	0	0	0	0	0.00013478	0.00021015	0	0.000114977	11.357	4.3968	0.239889	X	X	X	1	2	X	X	X	X	2	3	X	373	44608
PF3D7_1317800			PF3D7_1317800	1	40S ribosomal protein S19 | transcript_product=40S ribosomal protein S19 | location=Pf3D7_13_v3:740527-741454(+) | protein_length=145 | sequence_SO=chromosome | SO=protein_coding | is_pseudo=false	0	0	0.00088702	0.000295673	0.00225366	0.00126138	0.00202024	0.00184509	13.036	4.3871	0.242718	X	X	2	3	2	4	X	X	2	13	7	22	145	16764
PF3D7_1115800			PF3D7_1115800	1	conserved Plasmodium protein, unknown function | transcript_product=conserved Plasmodium protein, unknown function | location=Pf3D7_11_v3:596289-597203(-) | protein_length=304 | sequence_SO=chromosome | SO=protein_coding | is_pseudo=false	0	0	0	0	0.00024806	0	8.76e-05	0.000111887	11.539	4.3506	0.253582	X	X	X	3	X	1	X	X	X	3	X	2	304	33881
PF3D7_1252100			PF3D7_1252100	1	rhoptry neck protein 3 | transcript_product=rhoptry neck protein 3 | location=Pf3D7_12_v3:2114628-2122487(-) | protein_length=2215 | sequence_SO=chromosome | SO=protein_coding | is_pseudo=false	0	0	0.00066777	0.00022259	0.00123699	0.00024772	0.00034265	0.00060912	11.689	4.3364	0.257904	X	X	1	36	11	25	X	X	23	109	21	57	2215	263153
PF3D7_0730500			PF3D7_0730500	1	conserved Plasmodium protein, unknown function | transcript_product=conserved Plasmodium protein, unknown function | location=Pf3D7_07_v3:1305894-1314215(-) | protein_length=2773 | sequence_SO=chromosome | SO=protein_coding | is_pseudo=false	0	0	0	0	5.439e-05	0	1.441e-05	2.29333e-05	10.316	4.3352	0.258272	X	X	X	4	X	2	X	X	X	6	X	3	2773	329465
PF3D7_1006200			PF3D7_1006200	1	DNA/RNA-binding protein Alba 3 | transcript_product=DNA/RNA-binding protein Alba 3 | location=Pf3D7_10_v3:262150-262997(-) | protein_length=107 | sequence_SO=chromosome | SO=protein_coding | is_pseudo=false	0	0	0	0	0.0028191	0	0.0118219	0.00488035	12.963	4.3318	0.259315	X	X	X	5	X	11	X	X	X	12	X	95	107	11977
PF3D7_1105000			PF3D7_1105000	1	histone H4 | transcript_product=histone H4 | location=Pf3D7_11_v3:221818-222129(-) | protein_length=103 | sequence_SO=chromosome | SO=protein_coding | is_pseudo=false	0	0	0	0	0	0.0020294	0.00168057	0.00123666	12.863	4.3215	0.262496	X	X	X	X	1	3	X	X	X	X	8	13	103	11456
PF3D7_0412000			PF3D7_0412000	1	LITAF-like zinc finger protein, putative | transcript_product=LITAF-like zinc finger protein, putative | location=Pf3D7_04_v3:536774-539110(+) | protein_length=778 | sequence_SO=chromosome | SO=protein_coding | is_pseudo=false	0	0	0.00016532	5.51067e-05	0.00045234	0.00013434	8.557e-05	0.000224083	12.33	4.3038	0.268027	X	X	1	7	2	3	X	X	2	14	4	5	778	92196
PF3D7_1437000			PF3D7_1437000	1	N-acetyltransferase, GNAT family, putative | transcript_product=N-acetyltransferase, GNAT family, putative | location=Pf3D7_14_v3:1502648-1504861(+) | protein_length=544 | sequence_SO=chromosome | SO=protein_coding | is_pseudo=false	0	0	0	0	9.242e-05	0	9.791e-05	6.34433e-05	11.114	4.2966	0.270302	X	X	X	1	X	2	X	X	X	2	X	4	544	64188
PF3D7_0415900			PF3D7_0415900	1	60S ribosomal protein L15, putative | transcript_product=60S ribosomal protein L15, putative | location=Pf3D7_04_v3:697918-698768(-) | protein_length=205 | sequence_SO=chromosome | SO=protein_coding | is_pseudo=false	0.0008627	0	0	0.000287567	0.00416905	0.00216676	0.00188362	0.00273981	13.462	4.2637	0.28087	1	X	X	9	4	7	2	X	X	34	17	29	205	24134
PF3D7_1003500			PF3D7_1003500	1	40S ribosomal protein S20e, putative | transcript_product=40S ribosomal protein S20e, putative | location=Pf3D7_10_v3:160316-160962(-) | protein_length=118 | sequence_SO=chromosome | SO=protein_coding | is_pseudo=false	0	0	0	0	0.0008521	0	0.00045136	0.000434487	11.98	4.2575	0.282894	X	X	X	2	X	2	X	X	X	4	X	4	118	13513
PF3D7_1444300			PF3D7_1444300	1	1-acyl-sn-glycerol-3-phosphate acyltransferase, putative | transcript_product=1-acyl-sn-glycerol-3-phosphate acyltransferase, putative | location=Pf3D7_14_v3:1828579-1829962(+) | protein_length=292 | sequence_SO=chromosome | SO=protein_coding | is_pseudo=false	0	0	0	0	0	0.00017896	0.0003648	0.000181253	10.875	4.2454	0.286875	X	X	X	X	1	5	X	X	X	X	2	8	292	33747
PF3D7_1473700			PF3D7_1473700	1	nucleoporin NUP116/NSP116, putative | transcript_product=nucleoporin NUP116/NSP116, putative | location=Pf3D7_14_v3:2998594-3002355(-) | protein_length=1253 | sequence_SO=chromosome | SO=protein_coding | is_pseudo=false	0	0	0.00015397	5.13233e-05	0.00072221	0.00027109	0.00014877	0.00038069	11.845	4.2345	0.290495	X	X	2	13	7	6	X	X	3	36	13	14	1253	142209
PF3D7_0517700			PF3D7_0517700	1	eukaryotic translation initiation factor 3 subunit B, putative | transcript_product=eukaryotic translation initiation factor 3 subunit B, putative | location=Pf3D7_05_v3:743179-745329(+) | protein_length=716 | sequence_SO=chromosome | SO=protein_coding | is_pseudo=false	0	0	0	0	0.00021064	0	0.00037193	0.00019419	11.648	4.2311	0.291631	X	X	X	4	X	8	X	X	X	6	X	20	716	84057
PF3D7_1108700			PF3D7_1108700	1	heat shock protein J2 | transcript_product=heat shock protein J2 | location=Pf3D7_11_v3:373238-374860(-) | protein_length=540 | sequence_SO=chromosome | SO=protein_coding | is_pseudo=false	0	0	0.00023818	7.93933e-05	0.0005586	0.00087095	0.00078905	0.000739533	12.583	4.2183	0.295934	X	X	1	6	8	9	X	X	2	12	18	32	540	62377
PF3D7_0921600			PF3D7_0921600	1	tetratricopeptide repeat protein, putative | transcript_product=tetratricopeptide repeat protein, putative | location=Pf3D7_09_v3:878004-883117(+) | protein_length=1650 | sequence_SO=chromosome | SO=protein_coding | is_pseudo=false	0	0	0	0	0.00013711	0	2.421e-05	5.37733e-05	10.952	4.2072	0.299703	X	X	X	3	X	2	X	X	X	9	X	3	1650	198030
PF3D7_1209300			PF3D7_1209300	1	telomere repeat-binding zinc finger protein | transcript_product=telomere repeat-binding zinc finger protein | location=Pf3D7_12_v3:428495-432880(-) | protein_length=1461 | sequence_SO=chromosome | SO=protein_coding | is_pseudo=false	0	0	0	0	0.00012044	3.577e-05	0	5.207e-05	10.688	4.1869	0.306682	X	X	X	4	1	X	X	X	X	7	2	X	1461	170852
PF3D7_0929200			PF3D7_0929200	1	RNA-binding protein, putative | transcript_product=RNA-binding protein, putative | location=Pf3D7_09_v3:1167842-1169577(+) | protein_length=289 | sequence_SO=chromosome | SO=protein_coding | is_pseudo=false	0	0	0.00066757	0.000222523	0.00617551	0.00126574	0.0109194	0.00612023	13.226	4.186	0.306994	X	X	2	13	2	18	X	X	3	71	14	237	289	33598
PF3D7_0704100			PF3D7_0704100	1	conserved Plasmodium membrane protein, unknown function | transcript_product=conserved Plasmodium membrane protein, unknown function | location=Pf3D7_07_v3:180036-190715(+) | protein_length=3559 | sequence_SO=chromosome | SO=protein_coding | is_pseudo=false	0	0	0	0	4.238e-05	0	7.48e-06	1.662e-05	10.108	4.1802	0.30901	X	X	X	4	X	1	X	X	X	6	X	2	3559	425267
PF3D7_1323500			PF3D7_1323500	1	plasmepsin V | transcript_product=plasmepsin V | location=Pf3D7_13_v3:975403-977175(+) | protein_length=590 | sequence_SO=chromosome | SO=protein_coding | is_pseudo=false	0	0	0	0	0.00042605	0	9.027e-05	0.000172107	11.78	4.1792	0.309359	X	X	X	4	X	1	X	X	X	10	X	4	590	68481
PF3D7_0623100			PF3D7_0623100	1	nuclear polyadenylated RNA-binding protein NAB2, putative | transcript_product=nuclear polyadenylated RNA-binding protein NAB2, putative | location=Pf3D7_06_v3:939660-943720(-) | protein_length=786 | sequence_SO=chromosome | SO=protein_coding | is_pseudo=false	0	0	0	0	0.00131121	0	0.00042351	0.00057824	11.463	4.1545	0.318055	X	X	X	6	X	5	X	X	X	41	X	25	786	91145
PF3D7_0307700			PF3D7_0307700	1	conserved Plasmodium protein, unknown function | transcript_product=conserved Plasmodium protein, unknown function | location=Pf3D7_03_v3:328787-335269(-) | protein_length=1826 | sequence_SO=chromosome | SO=protein_coding | is_pseudo=false	0	0	0	0	0.00041298	0	0.00016042	0.000191133	11.696	4.1508	0.319373	X	X	X	16	X	3	X	X	X	30	X	22	1826	216257
PF3D7_0716800			PF3D7_0716800	1	eukaryotic translation initiation factor 3 subunit I, putative | transcript_product=eukaryotic translation initiation factor 3 subunit I, putative | location=Pf3D7_07_v3:732070-733496(-) | protein_length=327 | sequence_SO=chromosome | SO=protein_coding | is_pseudo=false	0	0	0	0	0.00038436	0	0.00289108	0.00109181	12.384	4.1357	0.324787	X	X	X	3	X	10	X	X	X	5	X	71	327	37284
PF3D7_1230800			PF3D7_1230800	1	pre-mRNA-splicing regulator, putative | transcript_product=pre-mRNA-splicing regulator, putative | location=Pf3D7_12_v3:1263661-1265593(+) | protein_length=584 | sequence_SO=chromosome | SO=protein_coding | is_pseudo=false	0	0	0	0	0.00047347	0	0.0001596	0.000211023	11.449	4.135	0.32504	X	X	X	6	X	3	X	X	X	11	X	7	584	71308
PF3D7_0607400			PF3D7_0607400	1	G-protein associated signal transduction protein, putative | transcript_product=G-protein associated signal transduction protein, putative | location=Pf3D7_06_v3:306384-309961(-) | protein_length=633 | sequence_SO=chromosome | SO=protein_coding | is_pseudo=false	0	0	0	0	0.00019855	0.00012383	0	0.00010746	11.728	4.1182	0.331142	X	X	X	2	1	X	X	X	X	5	3	X	633	76180
PF3D7_1213700			PF3D7_1213700	1	DNA-directed RNA polymerases I, II, and III subunit RPABC3, putative | transcript_product=DNA-directed RNA polymerases I, II, and III subunit RPABC3, putative | location=Pf3D7_12_v3:588128-588982(-) | protein_length=145 | sequence_SO=chromosome | SO=protein_coding | is_pseudo=false	0	0	0	0	0.00121351	0	0.00064281	0.000618773	12.037	4.1079	0.334921	X	X	X	4	X	1	X	X	X	7	X	7	145	16898
PF3D7_1330600			PF3D7_1330600	1	elongation factor Tu, putative | transcript_product=elongation factor Tu, putative | location=Pf3D7_13_v3:1287891-1289408(-) | protein_length=505 | sequence_SO=chromosome | SO=protein_coding | is_pseudo=false	0	0	0	0	0.00049776	0	0.00010547	0.000201077	10.463	4.1054	0.335843	X	X	X	4	X	3	X	X	X	10	X	4	505	57632
PF3D7_1231600			PF3D7_1231600	1	pre-mRNA-splicing factor ATP-dependent RNA helicase PRP2, putative | transcript_product=pre-mRNA-splicing factor ATP-dependent RNA helicase PRP2, putative | location=Pf3D7_12_v3:1301098-1304604(-) | protein_length=1168 | sequence_SO=chromosome | SO=protein_coding | is_pseudo=false	0	0	0	0	0.00021521	0	6.84e-05	9.45367e-05	11.288	4.0877	0.342419	X	X	X	2	X	3	X	X	X	10	X	6	1168	137196
PF3D7_1316900			PF3D7_1316900	1	conserved protein, unknown function | transcript_product=conserved protein, unknown function | location=Pf3D7_13_v3:701047-703923(-) | protein_length=958 | sequence_SO=chromosome | SO=protein_coding | is_pseudo=false	0	0	0	0	5.248e-05	0	2.78e-05	2.676e-05	10.96	4.0768	0.346512	X	X	X	1	X	1	X	X	X	2	X	2	958	114274
PF3D7_1461600			PF3D7_1461600	1	splicing factor 3B subunit 2, putative | transcript_product=splicing factor 3B subunit 2, putative | location=Pf3D7_14_v3:2498047-2500384(-) | protein_length=677 | sequence_SO=chromosome | SO=protein_coding | is_pseudo=false	0	0	0	0	0.00018565	0	5.9e-05	8.155e-05	10.82	4.071	0.348703	X	X	X	2	X	3	X	X	X	5	X	3	677	79339
PF3D7_1454000			PF3D7_1454000	1	RNA-binding protein, putative | transcript_product=RNA-binding protein, putative | location=Pf3D7_14_v3:2219080-2220615(+) | protein_length=511 | sequence_SO=chromosome | SO=protein_coding | is_pseudo=false	0	0	0	0	9.838e-05	0	5.211e-05	5.01633e-05	11.078	4.0666	0.350371	X	X	X	1	X	1	X	X	X	2	X	2	511	59423
PF3D7_0727800			PF3D7_0727800	1	cation transporting ATPase, putative | transcript_product=cation transporting ATPase, putative | location=Pf3D7_07_v3:1175944-1181700(+) | protein_length=1918 | sequence_SO=chromosome | SO=protein_coding | is_pseudo=false	0	0	0	0	0.00010485	0	0.0001319	7.89167e-05	11.201	4.0633	0.351627	X	X	X	4	X	7	X	X	X	8	X	19	1918	225075
PF3D7_1439300			PF3D7_1439300	1	Sad1/UNC domain-containing protein, putative | transcript_product=Sad1/UNC domain-containing protein, putative | location=Pf3D7_14_v3:1594505-1600061(+) | protein_length=1803 | sequence_SO=chromosome | SO=protein_coding | is_pseudo=false	0	0	0	0	4.183e-05	0	4.431e-05	2.87133e-05	10.701	4.0472	0.357792	X	X	X	2	X	3	X	X	X	3	X	6	1803	220746
PF3D7_0316500			PF3D7_0316500	1	kinetochore protein NUF2, putative | transcript_product=kinetochore protein NUF2, putative | location=Pf3D7_03_v3:667006-668391(+) | protein_length=461 | sequence_SO=chromosome | SO=protein_coding | is_pseudo=false	0	0	0	0	0.00054527	0	0.00028883	0.000278033	11.821	4.0204	0.368216	X	X	X	4	X	4	X	X	X	10	X	10	461	54677
PF3D7_0110500			PF3D7_0110500	1	bromodomain protein, putative | transcript_product=bromodomain protein, putative | location=Pf3D7_01_v3:396591-403606(+) | protein_length=2285 | sequence_SO=chromosome | SO=protein_coding | is_pseudo=false	0	0	0	0	4.4e-05	2.287e-05	0	2.229e-05	10.14	4.0089	0.37275	X	X	X	3	1	X	X	X	X	4	2	X	2285	268207
PF3D7_1107200			PF3D7_1107200	1	conserved protein, unknown function | transcript_product=conserved protein, unknown function | location=Pf3D7_11_v3:297823-300734(+) | protein_length=713 | sequence_SO=chromosome | SO=protein_coding | is_pseudo=false	0	0	0	0	7.051e-05	0	5.602e-05	4.21767e-05	10.489	3.9857	0.382009	X	X	X	2	X	2	X	X	X	2	X	3	713	84212
PF3D7_0218500			PF3D7_0218500	1	small nuclear ribonucleoprotein Sm D2, putative | transcript_product=small nuclear ribonucleoprotein Sm D2, putative | location=Pf3D7_02_v3:752966-753439(+) | protein_length=101 | sequence_SO=chromosome | SO=protein_coding | is_pseudo=false	0	0	0	0	0.00199104	0	0.00342769	0.00180624	12.803	3.9798	0.384388	X	X	X	2	X	3	X	X	X	8	X	26	101	11714
PF3D7_1224300			PF3D7_1224300	1	polyadenylate-binding protein 1, putative | transcript_product=polyadenylate-binding protein 1, putative | location=Pf3D7_12_v3:988628-991255(+) | protein_length=875 | sequence_SO=chromosome | SO=protein_coding | is_pseudo=false	0	0	0.00036748	0.000122493	0.00270043	0.00095556	0.00585871	0.00317157	13.677	3.9787	0.384832	X	X	2	27	13	39	X	X	5	94	32	385	875	97230
PF3D7_0511800			PF3D7_0511800	1	inositol-3-phosphate synthase | transcript_product=inositol-3-phosphate synthase | location=Pf3D7_05_v3:520720-522693(-) | protein_length=604 | sequence_SO=chromosome | SO=protein_coding | is_pseudo=false	0	0	0	0	0.00029132	0	4.409e-05	0.000111803	10.587	3.9652	0.390315	X	X	X	3	X	1	X	X	X	7	X	2	604	69112
PF3D7_0814300			PF3D7_0814300	1	AAA family ATPase, putative | transcript_product=AAA family ATPase, putative | location=Pf3D7_08_v3:690541-694143(-) | protein_length=1200 | sequence_SO=chromosome | SO=protein_coding | is_pseudo=false	0	0	0	0	0.00236706	0	0.00039946	0.000922173	11.377	3.9613	0.391908	X	X	X	33	X	14	X	X	X	113	X	36	1200	139668
PF3D7_0719300			PF3D7_0719300	1	actin-related protein, putative | transcript_product=actin-related protein, putative | location=Pf3D7_07_v3:844495-847593(+) | protein_length=1032 | sequence_SO=chromosome | SO=protein_coding | is_pseudo=false	0	0	0	0	0.00036536	0	9.032e-05	0.000151893	11.65	3.9561	0.394039	X	X	X	6	X	4	X	X	X	15	X	7	1032	121129
PF3D7_1110500			PF3D7_1110500	1	vacuolar protein sorting-associated protein 35, putative | transcript_product=vacuolar protein sorting-associated protein 35, putative | location=Pf3D7_11_v3:422057-425418(+) | protein_length=1050 | sequence_SO=chromosome | SO=protein_coding | is_pseudo=false	0	0	0	0	0.00126882	0	2.536e-05	0.000431393	11.469	3.9543	0.394779	X	X	X	6	X	1	X	X	X	53	X	2	1050	123467
PF3D7_1234100			PF3D7_1234100	1	bromodomain protein, putative | transcript_product=bromodomain protein, putative | location=Pf3D7_12_v3:1414414-1426104(+) | protein_length=3896 | sequence_SO=chromosome | SO=protein_coding | is_pseudo=false	0	0	0	0	1.936e-05	0	1.367e-05	1.101e-05	9.934	3.9542	0.39482	X	X	X	2	X	2	X	X	X	3	X	4	3896	466019
PF3D7_0604500			PF3D7_0604500	1	conserved Plasmodium protein, unknown function | transcript_product=conserved Plasmodium protein, unknown function | location=Pf3D7_06_v3:189012-198078(+) | protein_length=2874 | sequence_SO=chromosome | SO=protein_coding | is_pseudo=false	0	0	0	0	0.00018367	1.818e-05	0	6.72833e-05	10.762	3.9453	0.398489	X	X	X	9	1	X	X	X	X	21	2	X	2874	334410
PF3D7_1025000			PF3D7_1025000	1	EF-hand calcium-binding domain-containing protein, putative | transcript_product=EF-hand calcium-binding domain-containing protein, putative | location=Pf3D7_10_v3:1045608-1049760(-) | protein_length=980 | sequence_SO=chromosome | SO=protein_coding | is_pseudo=false	0	0	0	0	0.00017955	0	5.435e-05	7.79667e-05	11.306	3.9447	0.398737	X	X	X	4	X	2	X	X	X	7	X	4	980	116347
PF3D7_0422500			PF3D7_0422500	1	pre-mRNA-splicing helicase BRR2, putative | transcript_product=pre-mRNA-splicing helicase BRR2, putative | location=Pf3D7_04_v3:1029329-1037953(+) | protein_length=2874 | sequence_SO=chromosome | SO=protein_coding | is_pseudo=false	0	0	0	0	0.00055976	0	0.00018532	0.00024836	11.616	3.9306	0.404597	X	X	X	15	X	13	X	X	X	64	X	40	2874	337908
PF3D7_0610400			PF3D7_0610400	1	histone H3 | transcript_product=histone H3 | location=Pf3D7_06_v3:444747-445157(+) | protein_length=136 | sequence_SO=chromosome | SO=protein_coding | is_pseudo=false	0	0	0.00094572	0.00031524	0.00243976	0.0017291	0.00460159	0.00292348	12.841	3.9296	0.405015	X	X	1	4	3	3	X	X	2	13.2	9	47	136	15446
PF3D7_1461400			PF3D7_1461400	1	MORN repeat protein, putative | transcript_product=MORN repeat protein, putative | location=Pf3D7_14_v3:2493400-2494762(-) | protein_length=322 | sequence_SO=chromosome | SO=protein_coding | is_pseudo=false	0	0	0	0	0.00054646	0	0.00012406	0.000223507	11.09	3.9222	0.408114	X	X	X	1	X	1	X	X	X	7	X	3	322	36960
PF3D7_1145400			PF3D7_1145400	1	dynamin-like protein | transcript_product=dynamin-like protein | location=Pf3D7_11_v3:1800544-1803550(-) | protein_length=837 | sequence_SO=chromosome | SO=protein_coding | is_pseudo=false	0	0	0.0002305	7.68333e-05	0.00096103	9.365e-05	0.0001909	0.000415193	12.108	3.9191	0.409417	X	X	2	18	2	7	X	X	3	32	3	12	837	96374
PF3D7_1116800			PF3D7_1116800	1	heat shock protein 101 | transcript_product=heat shock protein 101 | location=Pf3D7_11_v3:636094-639511(-) | protein_length=906 | sequence_SO=chromosome | SO=protein_coding | is_pseudo=false	0	0	0	0	0.00052715	0	0.00067605	0.000401067	11.16	3.916	0.410723	X	X	X	5	X	9	X	X	X	19	X	46	906	102874
PF3D7_1220100			PF3D7_1220100	1	pre-mRNA-processing factor 17, putative | transcript_product=pre-mRNA-processing factor 17, putative | location=Pf3D7_12_v3:802544-804400(+) | protein_length=618 | sequence_SO=chromosome | SO=protein_coding | is_pseudo=false	0	0	0	0	0.00040675	0	0.000237	0.000214583	11.705	3.9078	0.41419	X	X	X	6	X	4	X	X	X	10	X	11	618	72536
PF3D7_1460700			PF3D7_1460700	1	60S ribosomal protein L27 | transcript_product=60S ribosomal protein L27 | location=Pf3D7_14_v3:2475501-2476473(-) | protein_length=146 | sequence_SO=chromosome | SO=protein_coding | is_pseudo=false	0	0	0	0	0.00189388	0	0.0001824	0.000692093	11.769	3.9046	0.415547	X	X	X	4	X	1	X	X	X	11	X	2	146	16745
PF3D7_0917000			PF3D7_0917000	1	merozoite organizing protein | transcript_product=merozoite organizing protein | location=Pf3D7_09_v3:706592-712072(-) | protein_length=1826 | sequence_SO=chromosome | SO=protein_coding | is_pseudo=false	0	0	0	0	0.00022026	0	2.188e-05	8.07133e-05	10.669	3.888	0.422636	X	X	X	8	X	2	X	X	X	16	X	3	1826	215349
PF3D7_1323400			PF3D7_1323400	1	60S ribosomal protein L23 | transcript_product=60S ribosomal protein L23 | location=Pf3D7_13_v3:971847-973036(-) | protein_length=190 | sequence_SO=chromosome | SO=protein_coding | is_pseudo=false	0	0	0	0	0.0007938	0	0.00056064	0.00045148	11.634	3.8757	0.427937	X	X	X	3	X	4	X	X	X	6	X	8	190	22093
PF3D7_1203700			PF3D7_1203700	1	nucleosome assembly protein | transcript_product=nucleosome assembly protein | location=Pf3D7_12_v3:187146-188842(-) | protein_length=347 | sequence_SO=chromosome | SO=protein_coding | is_pseudo=false	0.00050966	0	0	0.000169887	0.00318739	0.00112948	0.00053721	0.00161803	12.719	3.8753	0.42811	1	X	X	9	6	3	2	X	X	44	15	14	347	40488
PF3D7_1350200			PF3D7_1350200	1	small nuclear ribonucleoprotein E, putative | transcript_product=small nuclear ribonucleoprotein E, putative | location=Pf3D7_13_v3:2009477-2010281(-) | protein_length=93 | sequence_SO=chromosome | SO=protein_coding | is_pseudo=false	0	0	0	0	0.0100007	0	0.0005727	0.00352447	12.136	3.8646	0.432757	X	X	X	3	X	2	X	X	X	37	X	4	93	10927
PF3D7_1408000			PF3D7_1408000	1	plasmepsin II | transcript_product=plasmepsin II | location=Pf3D7_14_v3:293471-294832(+) | protein_length=453 | sequence_SO=chromosome | SO=protein_coding | is_pseudo=false	0	0	0.0011357	0.000378567	0.00133176	0.00063447	0.00017636	0.000714197	11.59	3.8643	0.432887	X	X	3	5	2	2	X	X	8	24	11	6	453	51481
PF3D7_1125100			PF3D7_1125100	1	ATP synthase F0 subunit b-like protein, putative | transcript_product=ATP synthase F0 subunit b-like protein, putative | location=Pf3D7_11_v3:986630-988120(+) | protein_length=496 | sequence_SO=chromosome | SO=protein_coding | is_pseudo=false	0	0	0	0	0.00010136	0	0.00013423	7.853e-05	10.942	3.8489	0.439631	X	X	X	2	X	3	X	X	X	2	X	5	496	59251
PF3D7_0910800			PF3D7_0910800	1	cytosolic Fe-S cluster assembly factor NBP35, putative | transcript_product=cytosolic Fe-S cluster assembly factor NBP35, putative | location=Pf3D7_09_v3:494163-495506(+) | protein_length=447 | sequence_SO=chromosome | SO=protein_coding | is_pseudo=false	0	0	0	0	0.00033741	0	5.958e-05	0.00013233	11.772	3.8469	0.440511	X	X	X	2	X	1	X	X	X	6	X	2	447	51002
PF3D7_0807300			PF3D7_0807300	1	ras-related protein Rab-18 | transcript_product=ras-related protein Rab-18 | location=Pf3D7_08_v3:381564-382847(+) | protein_length=201 | sequence_SO=chromosome | SO=protein_coding | is_pseudo=false	0	0	0	0	0.00087542	0	0.00033123	0.000402217	11.656	3.836	0.445329	X	X	X	2	X	3	X	X	X	7	X	5	201	23163
PF3D7_1111100			PF3D7_1111100	1	replication factor C subunit 5, putative | transcript_product=replication factor C subunit 5, putative | location=Pf3D7_11_v3:437171-438220(-) | protein_length=349 | sequence_SO=chromosome | SO=protein_coding | is_pseudo=false	0	0	0	0	0.0005762	0	0.00011446	0.00023022	11.941	3.8308	0.447639	X	X	X	2	X	1	X	X	X	8	X	3	349	40347
PF3D7_1410700			PF3D7_1410700	1	conserved protein, unknown function | transcript_product=conserved protein, unknown function | location=Pf3D7_14_v3:429690-430861(-) | protein_length=334 | sequence_SO=chromosome | SO=protein_coding | is_pseudo=false	0	0	0	0	0.00030104	0	7.973e-05	0.000126923	11.439	3.8294	0.448262	X	X	X	2	X	1	X	X	X	4	X	2	334	39832
PF3D7_0724100			PF3D7_0724100	1	conserved Plasmodium protein, unknown function | transcript_product=conserved Plasmodium protein, unknown function | location=Pf3D7_07_v3:1013295-1016449(-) | protein_length=1003 | sequence_SO=chromosome | SO=protein_coding | is_pseudo=false	0	0	0	0	0.00012531	0	0.00011948	8.15967e-05	11.602	3.8207	0.452146	X	X	X	4	X	3	X	X	X	5	X	9	1003	124126
PF3D7_1121300			PF3D7_1121300	1	tyrosine kinase-like protein | transcript_product=tyrosine kinase-like protein | location=Pf3D7_11_v3:801945-807081(-) | protein_length=1675 | sequence_SO=chromosome | SO=protein_coding | is_pseudo=false	0	0	0	0	0.00013506	0	2.385e-05	5.297e-05	10.903	3.8067	0.45844	X	X	X	5	X	1	X	X	X	9	X	3	1675	200425
PF3D7_0919900			PF3D7_0919900	1	regulator of chromosome condensation-PP1-interacting protein | transcript_product=regulator of chromosome condensation-PP1-interacting protein | location=Pf3D7_09_v3:809659-819804(-) | protein_length=3381 | sequence_SO=chromosome | SO=protein_coding | is_pseudo=false	0	0	0	0	4.461e-05	0	7.88e-06	1.74967e-05	10.201	3.8065	0.45853	X	X	X	2	X	1	X	X	X	6	X	2	3381	396154
PF3D7_1212000			PF3D7_1212000	1	glutathione peroxidase-like thioredoxin peroxidase | transcript_product=glutathione peroxidase-like thioredoxin peroxidase | location=Pf3D7_12_v3:534912-535915(-) | protein_length=205 | sequence_SO=chromosome | SO=protein_coding | is_pseudo=false	0	0	0	0	0.00024524	0	0.00097429	0.00040651	10.928	3.8028	0.460202	X	X	X	1	X	5	X	X	X	2	X	15	205	23953
PF3D7_0218700			PF3D7_0218700	1	pre-mRNA-processing protein 45, putative | transcript_product=pre-mRNA-processing protein 45, putative | location=Pf3D7_02_v3:763491-765191(-) | protein_length=482 | sequence_SO=chromosome | SO=protein_coding | is_pseudo=false	0	0	0	0	0.00031291	0	0.00118787	0.00050026	12.509	3.7995	0.461697	X	X	X	3	X	6	X	X	X	6	X	43	482	57526
PF3D7_0527500			PF3D7_0527500	1	Hsc70-interacting protein | transcript_product=Hsc70-interacting protein | location=Pf3D7_05_v3:1143618-1145359(+) | protein_length=458 | sequence_SO=chromosome | SO=protein_coding | is_pseudo=false	0	0	0	0	0.0003293	0	0.00020351	0.000177603	11.067	3.7986	0.462105	X	X	X	3	X	3	X	X	X	6	X	7	458	51125
PF3D7_0904900			PF3D7_0904900	1	copper-transporting ATPase | transcript_product=copper-transporting ATPase | location=Pf3D7_09_v3:224875-232831(-) | protein_length=2568 | sequence_SO=chromosome | SO=protein_coding | is_pseudo=false	0	0	0	0	0.00020556	0	1.037e-05	7.19767e-05	10.243	3.7899	0.466061	X	X	X	9	X	1	X	X	X	21	X	2	2568	299389
PF3D7_1148000			PF3D7_1148000	1	serine/threonine protein kinase, putative | transcript_product=serine/threonine protein kinase, putative | location=Pf3D7_11_v3:1909210-1913499(-) | protein_length=1429 | sequence_SO=chromosome | SO=protein_coding | is_pseudo=false	0	0	0	0	0.0003694	7.314e-05	0	0.000147513	11.133	3.783	0.469214	X	X	X	10	1	X	X	X	X	21	4	X	1429	170704
PF3D7_0801000			PF3D7_0801000	1	Plasmodium exported protein (PHISTc), unknown function | transcript_product=Plasmodium exported protein (PHISTc), unknown function | location=Pf3D7_08_v3:84568-88422(-) | protein_length=1219 | sequence_SO=chromosome | SO=protein_coding | is_pseudo=false	0.00014508	0	0	4.836e-05	0.00051552	8.574e-05	0.00050246	0.000367907	11.864	3.7808	0.470221	1	X	X	10	3	11	2	X	X	25	4	46	1219	147069
PF3D7_0402000			PF3D7_0402000	1	Plasmodium exported protein (PHISTa), unknown function | transcript_product=Plasmodium exported protein (PHISTa), unknown function | location=Pf3D7_04_v3:114601-116058(-) | protein_length=428 | sequence_SO=chromosome | SO=protein_coding | is_pseudo=false	0	0	0	0	0.00035239	0	0.00124442	0.00053227	13.064	3.778	0.471506	X	X	X	2	X	8	X	X	X	6	X	40	428	49743
PF3D7_0106100			PF3D7_0106100	1	V-type proton ATPase subunit C, putative | transcript_product=V-type proton ATPase subunit C, putative | location=Pf3D7_01_v3:260658-261809(-) | protein_length=383 | sequence_SO=chromosome | SO=protein_coding | is_pseudo=false	0	0	0	0	0.00052505	0	0.00031289	0.000279313	11.284	3.7769	0.472011	X	X	X	3	X	1	X	X	X	8	X	9	383	45260
PF3D7_1459400			PF3D7_1459400	1	conserved protein, unknown function | transcript_product=conserved protein, unknown function | location=Pf3D7_14_v3:2433361-2434383(-) | protein_length=340 | sequence_SO=chromosome | SO=protein_coding | is_pseudo=false	0	0	0.00056743	0.000189143	0.00125685	0.00161382	0.00231059	0.00172709	11.992	3.7764	0.472241	X	X	2	8	6	9	X	X	3	17	21	59	340	40069
PF3D7_0614500			PF3D7_0614500	1	60S ribosomal protein L19 | transcript_product=60S ribosomal protein L19 | location=Pf3D7_06_v3:606142-607259(-) | protein_length=182 | sequence_SO=chromosome | SO=protein_coding | is_pseudo=false	0	0	0	0	0.00110492	0	0.00087793	0.00066095	11.647	3.7744	0.47316	X	X	X	2	X	5	X	X	X	8	X	12	182	21580
PF3D7_0519200			PF3D7_0519200	1	V-type proton ATPase 16 kDa proteolipid subunit | transcript_product=V-type proton ATPase 16 kDa proteolipid subunit | location=Pf3D7_05_v3:791719-792936(-) | protein_length=165 | sequence_SO=chromosome | SO=protein_coding | is_pseudo=false	0	0	0.00155901	0.00051967	0.0016758	0.00031671	0.00080698	0.000933163	12.644	3.7493	0.484791	X	X	1	1	2	1	X	X	4	11	2	10	165	17065
PF3D7_0509100			PF3D7_0509100	1	structural maintenance of chromosomes protein 4, putative | transcript_product=structural maintenance of chromosomes protein 4, putative | location=Pf3D7_05_v3:381077-386203(+) | protein_length=1708 | sequence_SO=chromosome | SO=protein_coding | is_pseudo=false	0	0	0	0	0.00011774	0	1.559e-05	4.44433e-05	10.549	3.7481	0.485351	X	X	X	3	X	1	X	X	X	8	X	2	1708	201666
PF3D7_1421100			PF3D7_1421100	1	conserved Plasmodium protein, unknown function | transcript_product=conserved Plasmodium protein, unknown function | location=Pf3D7_14_v3:871000-874761(+) | protein_length=1253 | sequence_SO=chromosome | SO=protein_coding | is_pseudo=false	0	0	0	0	0	0.00079241	7.439e-05	0.000288933	11.332	3.7472	0.485772	X	X	X	X	1	1	X	X	X	X	38	7	1253	150713
PF3D7_1104200			PF3D7_1104200	1	chromatin remodeling protein | transcript_product=chromatin remodeling protein | location=Pf3D7_11_v3:182383-187223(-) | protein_length=1426 | sequence_SO=chromosome | SO=protein_coding | is_pseudo=false	0	0	0	0	0.00017628	0	0.00019609	0.000124123	11.35	3.7454	0.486613	X	X	X	6	X	9	X	X	X	10	X	21	1426	167440
PF3D7_0819500			PF3D7_0819500	1	conserved protein, unknown function | transcript_product=conserved protein, unknown function | location=Pf3D7_08_v3:881590-884390(+) | protein_length=386 | sequence_SO=chromosome | SO=protein_coding | is_pseudo=false	0	0	0	0	0.00019536	0.00013538	0	0.000110247	10.867	3.7439	0.487315	X	X	X	2	1	X	X	X	X	3	2	X	386	45683
PF3D7_1136800			PF3D7_1136800	1	DnaJ protein, putative | transcript_product=DnaJ protein, putative | location=Pf3D7_11_v3:1449690-1451450(-) | protein_length=369 | sequence_SO=chromosome | SO=protein_coding | is_pseudo=false	0	0	0.00034856	0.000116187	0.00054497	0.00014162	0.00057735	0.000421313	12.788	3.7425	0.487971	X	X	1	4	1	5	X	X	2	8	2	16	369	44528
PF3D7_1338700			PF3D7_1338700	1	conserved protein, unknown function | transcript_product=conserved protein, unknown function | location=Pf3D7_13_v3:1561255-1563123(-) | protein_length=622 | sequence_SO=chromosome | SO=protein_coding | is_pseudo=false	0	0	0	0	0.00016165	0	8.563e-05	8.24267e-05	10.631	3.7418	0.488299	X	X	X	1	X	2	X	X	X	4	X	4	622	73207
PF3D7_0308900			PF3D7_0308900	1	splicing factor 3B subunit 1, putative | transcript_product=splicing factor 3B subunit 1, putative | location=Pf3D7_03_v3:379130-383290(-) | protein_length=1386 | sequence_SO=chromosome | SO=protein_coding | is_pseudo=false	0	0	0	0	3.627e-05	0	2.882e-05	2.16967e-05	10.352	3.7382	0.489988	X	X	X	1	X	2	X	X	X	2	X	3	1386	160045
PF3D7_0109200			PF3D7_0109200	1	cleavage and polyadenylation specificity factor subunit 5, putative | transcript_product=cleavage and polyadenylation specificity factor subunit 5, putative | location=Pf3D7_01_v3:369480-370178(-) | protein_length=232 | sequence_SO=chromosome | SO=protein_coding | is_pseudo=false	0	0	0	0	0.00065009	0	0.00040175	0.000350613	12.207	3.7346	0.491681	X	X	X	3	X	5	X	X	X	6	X	7	232	27319
PF3D7_0710200			PF3D7_0710200	1	conserved Plasmodium protein, unknown function | transcript_product=conserved Plasmodium protein, unknown function | location=Pf3D7_07_v3:463105-471837(+) | protein_length=2910 | sequence_SO=chromosome | SO=protein_coding | is_pseudo=false	0	0	8.84e-05	2.94667e-05	0.00022459	5.387e-05	8.236e-05	0.000120273	10.969	3.7322	0.49281	X	X	2	13	3	8	X	X	4	26	6	18	2910	350702
PF3D7_1304900			PF3D7_1304900	1	DNA-directed RNA polymerase II subunit RPB11, putative | transcript_product=DNA-directed RNA polymerase II subunit RPB11, putative | location=Pf3D7_13_v3:245199-246175(+) | protein_length=126 | sequence_SO=chromosome | SO=protein_coding | is_pseudo=false	0	0	0	0	0.0009975	0	0.00031703	0.000438177	11.954	3.73	0.493847	X	X	X	3	X	1	X	X	X	5	X	3	126	14125
PF3D7_0611800			PF3D7_0611800	1	conserved Plasmodium protein, unknown function | transcript_product=conserved Plasmodium protein, unknown function | location=Pf3D7_06_v3:490858-501140(-) | protein_length=3248 | sequence_SO=chromosome | SO=protein_coding | is_pseudo=false	0	0	0	0	7.739e-05	7.24e-05	0	4.993e-05	10.618	3.7284	0.494603	X	X	X	4	6	X	X	X	X	10	9	X	3248	374892
PF3D7_0106800			PF3D7_0106800	1	ras-related protein Rab-5C | transcript_product=ras-related protein Rab-5C | location=Pf3D7_01_v3:286951-288918(+) | protein_length=214 | sequence_SO=chromosome | SO=protein_coding | is_pseudo=false	0	0	0	0	0.00058731	0	0.00018666	0.00025799	11.982	3.722	0.497631	X	X	X	2	X	2	X	X	X	5	X	3	214	24301
PF3D7_1025300			PF3D7_1025300	1	conserved protein, unknown function | transcript_product=conserved protein, unknown function | location=Pf3D7_10_v3:1057890-1060658(-) | protein_length=922 | sequence_SO=chromosome | SO=protein_coding | is_pseudo=false	0	0	0	0	0.00068159	0	5.777e-05	0.000246453	10.853	3.7218	0.497725	X	X	X	12	X	3	X	X	X	25	X	4	922	109072
PF3D7_1422800			PF3D7_1422800	1	actin-related protein, putative | transcript_product=actin-related protein, putative | location=Pf3D7_14_v3:918429-919997(-) | protein_length=522 | sequence_SO=chromosome | SO=protein_coding | is_pseudo=false	0	0	0	0	0.00062602	0	7.652e-05	0.00023418	11.527	3.7141	0.501382	X	X	X	5	X	2	X	X	X	13	X	3	522	60658
PF3D7_0405700			PF3D7_0405700	1	lysine decarboxylase, putative | transcript_product=lysine decarboxylase, putative | location=Pf3D7_04_v3:305746-312993(-) | protein_length=2415 | sequence_SO=chromosome | SO=protein_coding | is_pseudo=false	0	0	0	0	3.123e-05	0	1.654e-05	1.59233e-05	10.33	3.7137	0.501573	X	X	X	2	X	1	X	X	X	3	X	3	2415	280731
PF3D7_1108600			PF3D7_1108600	1	endoplasmic reticulum-resident calcium binding protein | transcript_product=endoplasmic reticulum-resident calcium binding protein | location=Pf3D7_11_v3:369675-370706(-) | protein_length=343 | sequence_SO=chromosome | SO=protein_coding | is_pseudo=false	0	0	0.00037498	0.000124993	0.00043971	0.00083794	0.00046584	0.000581163	11.484	3.7134	0.501716	X	X	1	3	6	4	X	X	2	6	11	12	343	39374
PF3D7_0531200			PF3D7_0531200	1	ribosomal protein S16, mitochondrial, putative | transcript_product=ribosomal protein S16, mitochondrial, putative | location=Pf3D7_05_v3:1279958-1280599(-) | protein_length=213 | sequence_SO=chromosome | SO=protein_coding | is_pseudo=false	0	0	0	0	0.00047206	0	0.00012503	0.00019903	10.994	3.7091	0.503765	X	X	X	1	X	1	X	X	X	4	X	2	213	25902
PF3D7_0719400			PF3D7_0719400	1	conserved Plasmodium protein, unknown function | transcript_product=conserved Plasmodium protein, unknown function | location=Pf3D7_07_v3:848398-853593(-) | protein_length=1731 | sequence_SO=chromosome | SO=protein_coding | is_pseudo=false	0	0	0	0	5.809e-05	0	4.615e-05	3.47467e-05	9.912	3.7022	0.507064	X	X	X	2	X	3	X	X	X	4	X	6	1731	205976
PF3D7_1119000			PF3D7_1119000	1	acyl-CoA-binding protein, putative | transcript_product=acyl-CoA-binding protein, putative | location=Pf3D7_11_v3:718650-719765(-) | protein_length=371 | sequence_SO=chromosome | SO=protein_coding | is_pseudo=false	0	0	0	0	0.00020326	0	0.00021534	0.000139533	11.11	3.6991	0.508551	X	X	X	2	X	5	X	X	X	3	X	6	371	42992
PF3D7_0923000			PF3D7_0923000	1	DNA-directed RNA polymerase II subunit RPB3, putative | transcript_product=DNA-directed RNA polymerase II subunit RPB3, putative | location=Pf3D7_09_v3:939580-940587(-) | protein_length=335 | sequence_SO=chromosome | SO=protein_coding | is_pseudo=false	0	0	0	0	0.00217603	0	0.00103342	0.00106982	11.395	3.6924	0.511771	X	X	X	8	X	7	X	X	X	29	X	26	335	38346
PF3D7_1458600			PF3D7_1458600	1	zinc finger protein, putative | transcript_product=zinc finger protein, putative | location=Pf3D7_14_v3:2406668-2410159(+) | protein_length=1163 | sequence_SO=chromosome | SO=protein_coding | is_pseudo=false	0	0	0	0	0.00010807	0	2.29e-05	4.36567e-05	10.173	3.6901	0.512879	X	X	X	3	X	1	X	X	X	5	X	2	1163	139589
PF3D7_1317600			PF3D7_1317600	1	conserved Plasmodium protein, unknown function | transcript_product=conserved Plasmodium protein, unknown function | location=Pf3D7_13_v3:735538-738068(+) | protein_length=620 | sequence_SO=chromosome | SO=protein_coding | is_pseudo=false	0	0	0	0	0.00012163	0	8.59e-05	6.91767e-05	10.225	3.6839	0.515873	X	X	X	1	X	2	X	X	X	3	X	4	620	73866
PF3D7_1317400			PF3D7_1317400	1	zinc finger protein, putative | transcript_product=zinc finger protein, putative | location=Pf3D7_13_v3:733245-733862(+) | protein_length=205 | sequence_SO=chromosome | SO=protein_coding | is_pseudo=false	0	0	0	0	0.00036786	0	0.00025981	0.000209223	11.247	3.6834	0.516115	X	X	X	1	X	2	X	X	X	3	X	4	205	23193
PF3D7_1412500			PF3D7_1412500	1	actin II | transcript_product=actin II | location=Pf3D7_14_v3:507360-508868(+) | protein_length=376 | sequence_SO=chromosome | SO=protein_coding | is_pseudo=false	0	0	0	0	0.0013237	0	0.00136704	0.000896913	12.827	3.6799	0.517811	1	X	1	10	X	9	0	X	0	19.8	X	38.6029	376	42606
PF3D7_1422700			PF3D7_1422700	1	conserved Plasmodium protein, unknown function | transcript_product=conserved Plasmodium protein, unknown function | location=Pf3D7_14_v3:913819-917391(+) | protein_length=1190 | sequence_SO=chromosome | SO=protein_coding | is_pseudo=false	0	0	0	0	0.00025348	0	2.238e-05	9.19533e-05	11.066	3.6764	0.519509	X	X	X	4	X	1	X	X	X	12	X	2	1190	140517
PF3D7_0709300			PF3D7_0709300	1	Cg2 protein | transcript_product=Cg2 protein | location=Pf3D7_07_v3:413560-421749(-) | protein_length=2729 | sequence_SO=chromosome | SO=protein_coding | is_pseudo=false	0	0	0	0	0.00018422	0	9.76e-06	6.466e-05	10.951	3.6727	0.521308	X	X	X	9	X	1	X	X	X	20	X	2	2729	325491
PF3D7_0210000			PF3D7_0210000	1	secretory complex protein 61 gamma subunit | transcript_product=secretory complex protein 61 gamma subunit | location=Pf3D7_02_v3:409983-410228(+) | protein_length=81 | sequence_SO=chromosome | SO=protein_coding | is_pseudo=false	0	0	0	0	0.00248266	0	0.00147947	0.00132071	11.449	3.6438	0.535475	X	X	X	1	X	1	X	X	X	8	X	9	81	9286
PF3D7_0422400			PF3D7_0422400	1	40S ribosomal protein S19 | transcript_product=40S ribosomal protein S19 | location=Pf3D7_04_v3:1026648-1027399(+) | protein_length=170 | sequence_SO=chromosome | SO=protein_coding | is_pseudo=false	0	0	0.00151315	0.000504383	0.00236583	0.00169067	0.00328965	0.00244872	13.197	3.6427	0.536019	X	X	2	4	2	6	X	X	4	16	11	42	170	19722
PF3D7_1364800			PF3D7_1364800	1	DNA-directed RNA polymerases I, II, and III subunit RPABC1, putative | transcript_product=DNA-directed RNA polymerases I, II, and III subunit RPABC1, putative | location=Pf3D7_13_v3:2603463-2604972(-) | protein_length=205 | sequence_SO=chromosome | SO=protein_coding | is_pseudo=false	0	0	0	0	0.00073572	0	0.00246819	0.00106797	12.786	3.6408	0.536958	X	X	X	3	X	4	X	X	X	6	X	38	205	24154
PF3D7_1002100			PF3D7_1002100	1	EMP1-trafficking protein | transcript_product=EMP1-trafficking protein | location=Pf3D7_10_v3:106653-108662(-) | protein_length=631 | sequence_SO=chromosome | SO=protein_coding | is_pseudo=false	0	0	0	0	7.967e-05	0	4.22e-05	4.06233e-05	10.783	3.6386	0.538047	X	X	X	1	X	1	X	X	X	2	X	2	631	69851
PF3D7_1006700			PF3D7_1006700	1	conserved Plasmodium protein, unknown function | transcript_product=conserved Plasmodium protein, unknown function | location=Pf3D7_10_v3:274091-275426(+) | protein_length=383 | sequence_SO=chromosome | SO=protein_coding | is_pseudo=false	0	0	0	0	0.0001969	0	6.953e-05	8.881e-05	10.747	3.6374	0.538642	X	X	X	1	X	1	X	X	X	3	X	2	383	45624
PF3D7_0610900			PF3D7_0610900	1	transcription elongation factor SPT5, putative | transcript_product=transcription elongation factor SPT5, putative | location=Pf3D7_06_v3:456747-460589(-) | protein_length=1280 | sequence_SO=chromosome | SO=protein_coding | is_pseudo=false	0	0	0	0	0.00013747	0	5.201e-05	6.316e-05	10.867	3.6325	0.541073	X	X	X	4	X	2	X	X	X	7	X	5	1280	149366
PF3D7_1311900			PF3D7_1311900	1	V-type proton ATPase catalytic subunit A | transcript_product=V-type proton ATPase catalytic subunit A | location=Pf3D7_13_v3:507900-509735(+) | protein_length=611 | sequence_SO=chromosome | SO=protein_coding | is_pseudo=false	0	0	0	0	8.228e-05	0	6.538e-05	4.922e-05	10.179	3.6244	0.545104	X	X	X	1	X	2	X	X	X	2	X	3	611	68576
PF3D7_0423600			PF3D7_0423600	1	conserved Plasmodium protein, unknown function | transcript_product=conserved Plasmodium protein, unknown function | location=Pf3D7_04_v3:1061790-1066628(-) | protein_length=1612 | sequence_SO=chromosome | SO=protein_coding | is_pseudo=false	0	0	0	0	0.00017153	0	0.00014042	0.000103983	10.658	3.6238	0.545403	X	X	X	5	X	7	X	X	X	11	X	17	1612	190946
PF3D7_0505700			PF3D7_0505700	1	conserved Plasmodium membrane protein, unknown function | transcript_product=conserved Plasmodium membrane protein, unknown function | location=Pf3D7_05_v3:247801-250575(-) | protein_length=924 | sequence_SO=chromosome | SO=protein_coding | is_pseudo=false	0.0003828	0	0	0.0001276	0.00021764	8.483e-05	0.00017293	0.000158467	10.236	3.6215	0.546551	1	X	X	4	1	4	4	X	X	8	3	12	924	112700
PF3D7_1018200			PF3D7_1018200	1	serine/threonine protein phosphatase 8, putative | transcript_product=serine/threonine protein phosphatase 8, putative | location=Pf3D7_10_v3:721734-728331(-) | protein_length=2166 | sequence_SO=chromosome | SO=protein_coding | is_pseudo=false	0	0	0	0	4.642e-05	2.413e-05	0	2.35167e-05	10.197	3.621	0.546801	X	X	X	2	1	X	X	X	X	4	2	X	2166	254107
PF3D7_1362700			PF3D7_1362700	1	conserved Plasmodium protein, unknown function | transcript_product=conserved Plasmodium protein, unknown function | location=Pf3D7_13_v3:2510355-2516474(+) | protein_length=2039 | sequence_SO=chromosome | SO=protein_coding | is_pseudo=false	0	0	6.308e-05	2.10267e-05	4.931e-05	0.00011533	2.612e-05	6.35867e-05	10.94	3.6119	0.551358	X	X	1	2	5	1	X	X	2	4	9	4	2039	242241
PF3D7_0528800			PF3D7_0528800	1	nucleolar preribosomal GTPase, putative | transcript_product=nucleolar preribosomal GTPase, putative | location=Pf3D7_05_v3:1180425-1182038(-) | protein_length=537 | sequence_SO=chromosome | SO=protein_coding | is_pseudo=false	0	0	0	0	0.00023405	0	9.918e-05	0.000111077	11.073	3.6076	0.553518	X	X	X	1	X	2	X	X	X	5	X	4	537	63934
PF3D7_0105700			PF3D7_0105700	1	asparagine-rich antigen Pfa35-2 | transcript_product=asparagine-rich antigen Pfa35-2 | location=Pf3D7_01_v3:238666-247857(+) | protein_length=3063 | sequence_SO=chromosome | SO=protein_coding | is_pseudo=false	0	0	0	0	1.641e-05	1.706e-05	0	1.11567e-05	9.954	3.6058	0.554423	X	X	X	2	1	X	X	X	X	2	2	X	3063	364073
PF3D7_0316700			PF3D7_0316700	1	protein YOP1, putative | transcript_product=protein YOP1, putative | location=Pf3D7_03_v3:674458-675636(+) | protein_length=221 | sequence_SO=chromosome | SO=protein_coding | is_pseudo=false	0	0	0	0	0.00056871	0	0.00018075	0.00024982	11.128	3.6016	0.556539	X	X	X	1	X	1	X	X	X	5	X	3	221	26041
PF3D7_1366900			PF3D7_1366900	1	conserved protein, unknown function | transcript_product=conserved protein, unknown function | location=Pf3D7_13_v3:2675590-2677966(+) | protein_length=685 | sequence_SO=chromosome | SO=protein_coding | is_pseudo=false	0	0	0	0	0.00062384	0	0.00013607	0.000253303	11.121	3.5984	0.558154	X	X	X	9	X	4	X	X	X	17	X	7	685	78574
PF3D7_1428900			PF3D7_1428900	1	conserved Plasmodium protein, unknown function | transcript_product=conserved Plasmodium protein, unknown function | location=Pf3D7_14_v3:1134854-1139191(-) | protein_length=1445 | sequence_SO=chromosome | SO=protein_coding | is_pseudo=false	0	0	0	0	0.00033052	3.616e-05	0	0.000122227	10.376	3.5984	0.558154	X	X	X	7	2	X	X	X	X	19	2	X	1445	172149
PF3D7_0301700			PF3D7_0301700	1	Plasmodium exported protein, unknown function | transcript_product=Plasmodium exported protein, unknown function | location=Pf3D7_03_v3:96568-97907(-) | protein_length=317 | sequence_SO=chromosome | SO=protein_coding | is_pseudo=false	0	0	0	0	0.00015859	0	8.401e-05	8.08667e-05	11.487	3.5967	0.559014	X	X	X	1	X	1	X	X	X	2	X	2	317	37389
PF3D7_1118200			PF3D7_1118200	1	heat shock protein 90, putative | transcript_product=heat shock protein 90, putative | location=Pf3D7_11_v3:688766-691558(-) | protein_length=930 | sequence_SO=chromosome | SO=protein_coding | is_pseudo=false	0.00066558	0	0	0.00022186	0.00045949	0.00011238	0.00027203	0.0002813	11.227	3.594	0.56038	3	X	X	6	2	9	7	X	X	17	4	19	930	108465
PF3D7_0830400			PF3D7_0830400	1	CRA domain-containing protein, putative | transcript_product=CRA domain-containing protein, putative | location=Pf3D7_08_v3:1294022-1294722(+) | protein_length=137 | sequence_SO=chromosome | SO=protein_coding | is_pseudo=false	0	0	0	0	0.00036696	0.00076288	0	0.000376613	10.982	3.5938	0.560481	X	X	X	1	1	X	X	X	X	2	4	X	137	15902
PF3D7_1419900			PF3D7_1419900	1	cleavage and polyadenylation specificity factor subunit 4, putative | transcript_product=cleavage and polyadenylation specificity factor subunit 4, putative | location=Pf3D7_14_v3:825612-827330(-) | protein_length=572 | sequence_SO=chromosome | SO=protein_coding | is_pseudo=false	0	0	0	0	0.00021973	0	9.311e-05	0.00010428	10.761	3.5887	0.563066	X	X	X	3	X	2	X	X	X	5	X	4	572	67167
PF3D7_1340300			PF3D7_1340300	1	nucleolar complex protein 2, putative | transcript_product=nucleolar complex protein 2, putative | location=Pf3D7_13_v3:1607323-1610190(+) | protein_length=955 | sequence_SO=chromosome | SO=protein_coding | is_pseudo=false	0	0	0	0	5.264e-05	5.472e-05	0	3.57867e-05	9.771	3.5871	0.563878	X	X	X	1	1	X	X	X	X	2	2	X	955	114349
PF3D7_0821400			PF3D7_0821400	1	conserved Plasmodium protein, unknown function | transcript_product=conserved Plasmodium protein, unknown function | location=Pf3D7_08_v3:965822-966657(+) | protein_length=124 | sequence_SO=chromosome | SO=protein_coding | is_pseudo=false	0	0	0	0	0.00081087	0	0.0017181	0.00084299	13.027	3.5867	0.564081	X	X	X	3	X	2	X	X	X	4	X	16	124	14060
PF3D7_1249800			PF3D7_1249800	1	THO complex subunit 2, putative | transcript_product=THO complex subunit 2, putative | location=Pf3D7_12_v3:2030004-2039852(-) | protein_length=2932 | sequence_SO=chromosome | SO=protein_coding | is_pseudo=false	0	0	0	0	0.00024863	0	0.00010899	0.000119207	10.813	3.5867	0.564081	X	X	X	8	X	11	X	X	X	29	X	24	2932	348677
PF3D7_1355300			PF3D7_1355300	1	histone-lysine N-methyltransferase, putative | transcript_product=histone-lysine N-methyltransferase, putative | location=Pf3D7_13_v3:2195449-2196978(+) | protein_length=509 | sequence_SO=chromosome | SO=protein_coding | is_pseudo=false	0	0	0	0	0.00029631	0	5.232e-05	0.00011621	10.753	3.5861	0.564386	X	X	X	2	X	1	X	X	X	6	X	2	509	60023
PF3D7_1414100			PF3D7_1414100	1	zinc finger protein, putative | transcript_product=zinc finger protein, putative | location=Pf3D7_14_v3:560093-562324(+) | protein_length=743 | sequence_SO=chromosome | SO=protein_coding | is_pseudo=false	0	0	0	0	0.00060897	0	0.00014337	0.00025078	11.15	3.5842	0.565352	X	X	X	9	X	2	X	X	X	18	X	8	743	85740
PF3D7_0302800			PF3D7_0302800	1	conserved Plasmodium protein, unknown function | transcript_product=conserved Plasmodium protein, unknown function | location=Pf3D7_03_v3:148046-149305(-) | protein_length=419 | sequence_SO=chromosome | SO=protein_coding | is_pseudo=false	0	0	0	0	0.00077991	0	9.534e-05	0.00029175	10.456	3.5828	0.566064	X	X	X	4	X	1	X	X	X	13	X	3	419	48080
PF3D7_1205300			PF3D7_1205300	1	conserved Plasmodium protein, unknown function | transcript_product=conserved Plasmodium protein, unknown function | location=Pf3D7_12_v3:230463-231407(+) | protein_length=314 | sequence_SO=chromosome | SO=protein_coding | is_pseudo=false	0	0	0	0	0	0.00058248	0.00025443	0.00027897	10.891	3.5791	0.567948	X	X	X	X	2	2	X	X	X	X	7	6	314	38243
PF3D7_1109900			PF3D7_1109900	1	60S ribosomal protein L36 | transcript_product=60S ribosomal protein L36 | location=Pf3D7_11_v3:397124-397775(+) | protein_length=112 | sequence_SO=chromosome | SO=protein_coding | is_pseudo=false	0	0	0	0	0.00134662	0	0.00320993	0.00151885	11.581	3.5769	0.569071	X	X	X	1	X	3	X	X	X	6	X	27	112	12787
PF3D7_0310300			PF3D7_0310300	1	phosphoglycerate mutase, putative | transcript_product=phosphoglycerate mutase, putative | location=Pf3D7_03_v3:442720-446457(+) | protein_length=1165 | sequence_SO=chromosome | SO=protein_coding | is_pseudo=false	0	0	0	0	0.00019419	0	2.286e-05	7.235e-05	10.104	3.5766	0.569224	X	X	X	4	X	1	X	X	X	9	X	2	1165	138307
PF3D7_0506500			PF3D7_0506500	1	conserved Plasmodium protein, unknown function | transcript_product=conserved Plasmodium protein, unknown function | location=Pf3D7_05_v3:265595-278345(+) | protein_length=3980 | sequence_SO=chromosome | SO=protein_coding | is_pseudo=false	0	0	0	0	1.263e-05	1.313e-05	0	8.58667e-06	10.747	3.5762	0.569428	X	X	X	1	1	X	X	X	X	2	2	X	3980	469876
PF3D7_1451500			PF3D7_1451500	1	pre-mRNA-splicing factor CWF18, putative | transcript_product=pre-mRNA-splicing factor CWF18, putative | location=Pf3D7_14_v3:2113561-2114004(-) | protein_length=147 | sequence_SO=chromosome | SO=protein_coding | is_pseudo=false	0	0	0	0	0.000855	0	0.00108696	0.00064732	11.82	3.5746	0.570245	X	X	X	3	X	4	X	X	X	5	X	12	147	17257
PF3D7_0702400			PF3D7_0702400	1	small exported membrane protein 1 | transcript_product=small exported membrane protein 1 | location=Pf3D7_07_v3:101694-102285(+) | protein_length=123 | sequence_SO=chromosome | SO=protein_coding | is_pseudo=false	0.00287566	0	0	0.000958553	0.00040873	0.00063728	0.00855207	0.00319936	12.794	3.5684	0.573417	2	X	X	1	2	5	4	X	X	2	3	79	123	14195
PF3D7_1225600			PF3D7_1225600	1	conserved Plasmodium protein, unknown function | transcript_product=conserved Plasmodium protein, unknown function | location=Pf3D7_12_v3:1035261-1038155(-) | protein_length=781 | sequence_SO=chromosome | SO=protein_coding | is_pseudo=false	0	0	0	0	0.00048278	0	8.524e-05	0.00018934	11.15	3.5673	0.573981	X	X	X	5	X	3	X	X	X	15	X	5	781	93047
PF3D7_1103100			PF3D7_1103100	1	60S acidic ribosomal protein P1, putative | transcript_product=60S acidic ribosomal protein P1, putative | location=Pf3D7_11_v3:140048-140801(-) | protein_length=118 | sequence_SO=chromosome | SO=protein_coding | is_pseudo=false	0	0	0	0	0.0008521	0	0.00112841	0.00066017	11.365	3.5559	0.57984	X	X	X	1	X	4	X	X	X	4	X	10	118	13014
PF3D7_0529400			PF3D7_0529400;PF3D7_0529400.2-p1	2	400.1 | gene=PF3D7_0529400 | organism=Plasmodium_falciparum_3D7 | gene_product=conserved Plasmodium protein, unknown function | transcript_product=conserved Plasmodium protein, unknown function | location=Pf3D7_05_v3:1199165-1205187(+) | protein_length=1582 | sequence_SO=chromosome | SO=protein_codi	0	0	0	0	0.00017478	0	2.525e-05	6.66767e-05	10.031	3.5547	0.580459	X	X	X	7	X	2	X	X	X	11	X	3	1582	185372
PF3D7_1315600			PF3D7_1315600	1	CDP-diacylglycerol--inositol 3-phosphatidyltransferase | transcript_product=CDP-diacylglycerol--inositol 3-phosphatidyltransferase | location=Pf3D7_13_v3:655207-657259(-) | protein_length=209 | sequence_SO=chromosome | SO=protein_coding | is_pseudo=false	0	0	0	0	0.00060136	0.00025003	0	0.000283797	10.629	3.5546	0.58051	X	X	X	2	1	X	X	X	X	5	2	X	209	23925
PF3D7_1311800			PF3D7_1311800	1	M1-family alanyl aminopeptidase | transcript_product=M1-family alanyl aminopeptidase | location=Pf3D7_13_v3:501790-505047(+) | protein_length=1085 | sequence_SO=chromosome | SO=protein_coding | is_pseudo=false	0.00057049	0	0	0.000190163	0.0006487	9.633e-05	0.00017181	0.000305613	11.181	3.5495	0.583143	2	X	X	14	1	6	7	X	X	28	4	14	1085	126062
PF3D7_1019700			PF3D7_1019700	1	conserved Plasmodium protein, unknown function | transcript_product=conserved Plasmodium protein, unknown function | location=Pf3D7_10_v3:800278-803502(-) | protein_length=1074 | sequence_SO=chromosome | SO=protein_coding | is_pseudo=false	0	0	0	0	0.00023405	0	2.48e-05	8.62833e-05	11.556	3.548	0.583919	X	X	X	4	X	1	X	X	X	10	X	2	1074	128214
PF3D7_1230400			PF3D7_1230400	1	ATP-dependent protease subunit ClpQ | transcript_product=ATP-dependent protease subunit ClpQ | location=Pf3D7_12_v3:1251914-1253067(-) | protein_length=207 | sequence_SO=chromosome | SO=protein_coding | is_pseudo=false	0.00085436	0	0	0.000284787	0.00133578	0.0010098	0.00064325	0.000996277	11.847	3.5416	0.587233	1	X	X	4	2	2	2	X	X	11	8	10	207	22871
PF3D7_1337300			PF3D7_1337300	1	exoribonuclease, putative | transcript_product=exoribonuclease, putative | location=Pf3D7_13_v3:1503015-1506022(+) | protein_length=903 | sequence_SO=chromosome | SO=protein_coding | is_pseudo=false	0	0	0	0	0.00011135	0	2.949e-05	4.69467e-05	9.806	3.5378	0.589205	X	X	X	2	X	1	X	X	X	4	X	2	903	106776
PF3D7_0804500			PF3D7_0804500	1	conserved Plasmodium membrane protein, unknown function | transcript_product=conserved Plasmodium membrane protein, unknown function | location=Pf3D7_08_v3:250083-268437(+) | protein_length=6034 | sequence_SO=chromosome | SO=protein_coding | is_pseudo=false	0	0	0	0	6.665e-05	0	4.41e-06	2.36867e-05	9.7	3.5356	0.590349	X	X	X	7	X	1	X	X	X	16	X	2	6034	720980
PF3D7_0918200			PF3D7_0918200	1	50S ribosomal protein L3, apicoplast, putative | transcript_product=50S ribosomal protein L3, apicoplast, putative | location=Pf3D7_09_v3:748678-750262(-) | protein_length=317 | sequence_SO=chromosome | SO=protein_coding | is_pseudo=false	0	0	0	0	0.00071367	0	0.00021002	0.000307897	11.62	3.5353	0.590505	X	X	X	3	X	1	X	X	X	9	X	5	317	36275
PF3D7_0614400			PF3D7_0614400	1	pre-mRNA-splicing factor CWF7, putative | transcript_product=pre-mRNA-splicing factor CWF7, putative | location=Pf3D7_06_v3:604573-605340(+) | protein_length=255 | sequence_SO=chromosome | SO=protein_coding | is_pseudo=false	0	0	0	0	0.00019715	0	0.00114877	0.00044864	12.238	3.5349	0.590713	X	X	X	1	X	6	X	X	X	2	X	22	255	30850
PF3D7_1225700			PF3D7_1225700	1	VAC14 domain-containing protein, putative | transcript_product=VAC14 domain-containing protein, putative | location=Pf3D7_12_v3:1039410-1043915(-) | protein_length=1501 | sequence_SO=chromosome | SO=protein_coding | is_pseudo=false	0	0	0	0	8.373e-05	3.481e-05	0	3.95133e-05	10.186	3.5338	0.591286	X	X	X	3	1	X	X	X	X	5	2	X	1501	178073
PF3D7_1233600			PF3D7_1233600	1	asparagine and aspartate rich protein 1 | transcript_product=asparagine and aspartate rich protein 1 | location=Pf3D7_12_v3:1385707-1402218(+) | protein_length=5439 | sequence_SO=chromosome | SO=protein_coding | is_pseudo=false	0	0	0	0	2.773e-05	9.61e-06	0	1.24467e-05	9.794	3.5278	0.594413	X	X	X	4	1	X	X	X	X	6	2	X	5439	646349
PF3D7_1415400			PF3D7_1415400	1	conserved Plasmodium protein, unknown function | transcript_product=conserved Plasmodium protein, unknown function | location=Pf3D7_14_v3:618897-623321(+) | protein_length=1474 | sequence_SO=chromosome | SO=protein_coding | is_pseudo=false	0	0	0	0	5.116e-05	3.545e-05	0	2.887e-05	10.885	3.526	0.595353	X	X	X	1	1	X	X	X	X	3	2	X	1474	178501
PF3D7_0809900			PF3D7_0809900	1	JmjC domain-containing protein, putative | transcript_product=JmjC domain-containing protein, putative | location=Pf3D7_08_v3:508224-512428(-) | protein_length=1259 | sequence_SO=chromosome | SO=protein_coding | is_pseudo=false	0	0	0	0	0	6.226e-05	6.346e-05	4.19067e-05	10.094	3.5232	0.596816	X	X	X	X	2	2	X	X	X	X	3	6	1259	149450
PF3D7_0206800			PF3D7_0206800	1	merozoite surface protein 2 | transcript_product=merozoite surface protein 2 | location=Pf3D7_02_v3:273689-274507(-) | protein_length=272 | sequence_SO=chromosome | SO=protein_coding | is_pseudo=false	0	0	0	0	0.00027725	0	0.00078325	0.0003535	11.942	3.523	0.596921	X	X	X	2	X	5	X	X	X	3	X	16	272	27957
PF3D7_1211600			PF3D7_1211600	1	lysine-specific histone demethylase 1, putative | transcript_product=lysine-specific histone demethylase 1, putative | location=Pf3D7_12_v3:510323-519437(+) | protein_length=2961 | sequence_SO=chromosome | SO=protein_coding | is_pseudo=false	0	0	0	0	1.698e-05	0	1.349e-05	1.01567e-05	10.446	3.5225	0.597183	X	X	X	1	X	1	X	X	X	2	X	3	2961	350587
PF3D7_1002900			PF3D7_1002900	1	conserved Plasmodium protein, unknown function | transcript_product=conserved Plasmodium protein, unknown function | location=Pf3D7_10_v3:138765-139853(+) | protein_length=127 | sequence_SO=chromosome | SO=protein_coding | is_pseudo=false	0	0	0	0	0.00059379	0	0.00041938	0.000337723	11.839	3.5183	0.599381	X	X	X	2	X	3	X	X	X	3	X	4	127	14517
PF3D7_1424400			PF3D7_1424400	1	60S ribosomal protein L7-3, putative | transcript_product=60S ribosomal protein L7-3, putative | location=Pf3D7_14_v3:977908-979166(+) | protein_length=283 | sequence_SO=chromosome | SO=protein_coding | is_pseudo=false	0	0	0.00045448	0.000151493	0.00213175	0.00027698	0.00343468	0.0019478	12.179	3.5157	0.600744	X	X	1	8	2	14	X	X	2	24	3	73	283	32681
PF3D7_1437900			PF3D7_1437900	1	HSP40, subfamily A | transcript_product=HSP40, subfamily A | location=Pf3D7_14_v3:1533329-1534947(+) | protein_length=424 | sequence_SO=chromosome | SO=protein_coding | is_pseudo=false	0	0	0	0	0.00035571	0	0.00012562	0.000160443	11.069	3.5149	0.601164	X	X	X	3	X	2	X	X	X	6	X	4	424	48469
PF3D7_0711500			PF3D7_0711500	1	regulator of chromosome condensation, putative | transcript_product=regulator of chromosome condensation, putative | location=Pf3D7_07_v3:505245-507311(+) | protein_length=688 | sequence_SO=chromosome | SO=protein_coding | is_pseudo=false	0	0	0	0	0.00010961	0	0.0002516	0.000120403	11.263	3.5122	0.602582	X	X	X	3	X	7	X	X	X	3	X	13	688	78897
PF3D7_1454400			PF3D7_1454400	1	aminopeptidase P | transcript_product=aminopeptidase P | location=Pf3D7_14_v3:2234143-2236476(+) | protein_length=777 | sequence_SO=chromosome | SO=protein_coding | is_pseudo=false	0	0	0.00115872	0.00038624	0.00035586	6.726e-05	3.427e-05	0.000152463	9.757	3.5121	0.602635	X	X	4	2	1	1	X	X	14	11	2	2	777	90130
PF3D7_1002400			PF3D7_1002400;PF3D7_1002400.2-p1	2	400.1 | gene=PF3D7_1002400 | organism=Plasmodium_falciparum_3D7 | gene_product=transformer-2 protein homolog beta, putative | transcript_product=transformer-2 protein homolog beta, putative | location=Pf3D7_10_v3:121115-123291(+) | protein_length=248 | sequence_SO=chromosome | SO=protein_coding | is	0	0	0.00051862	0.000172873	0.00030408	0.00052679	0.00150333	0.000778067	11.306	3.5076	0.605002	X	X	1	1	2	7	X	X	2	3	5	28	248	30051
PF3D7_1103600			PF3D7_1103600	1	actin-like protein, putative | transcript_product=actin-like protein, putative | location=Pf3D7_11_v3:156614-158113(+) | protein_length=499 | sequence_SO=chromosome | SO=protein_coding | is_pseudo=false	0	0	0	0	0.00070524	0	0.00058705	0.000430763	11.034	3.5035	0.607163	X	X	X	7	X	5	X	X	X	14	X	22	499	57970
PF3D7_1437600			PF3D7_1437600	1	conserved protein, unknown function | transcript_product=conserved protein, unknown function | location=Pf3D7_14_v3:1523286-1525046(+) | protein_length=586 | sequence_SO=chromosome | SO=protein_coding | is_pseudo=false	0	0	0	0	0.00038606	0	4.544e-05	0.000143833	11.145	3.4928	0.612819	X	X	X	4	X	1	X	X	X	9	X	2	586	70336
PF3D7_0622200			PF3D7_0622200	1	radical SAM protein, putative | transcript_product=radical SAM protein, putative | location=Pf3D7_06_v3:903740-906322(-) | protein_length=860 | sequence_SO=chromosome | SO=protein_coding | is_pseudo=false	0	0	0	0	0.00014614	0	4.645e-05	6.41967e-05	10.842	3.488	0.615365	X	X	X	2	X	1	X	X	X	5	X	3	860	99459
PF3D7_1344900			PF3D7_1344900	1	conserved Plasmodium protein, unknown function | transcript_product=conserved Plasmodium protein, unknown function | location=Pf3D7_13_v3:1801271-1805737(+) | protein_length=1488 | sequence_SO=chromosome | SO=protein_coding | is_pseudo=false	0	0	0	0	0.00045611	0	3.579e-05	0.000163967	10.926	3.486	0.616427	X	X	X	10	X	3	X	X	X	27	X	4	1488	175996
PF3D7_0904700			PF3D7_0904700	1	bacterial histone-like protein | transcript_product=bacterial histone-like protein | location=Pf3D7_09_v3:218675-219462(-) | protein_length=189 | sequence_SO=chromosome | SO=protein_coding | is_pseudo=false	0	0	0	0	0.000665	0	0.00049316	0.000386053	11.412	3.4848	0.617065	X	X	X	3	X	4	X	X	X	5	X	7	189	22515
PF3D7_0628200			PF3D7_0628200	1	eukaryotic translation initiation factor 2-alpha kinase | transcript_product=eukaryotic translation initiation factor 2-alpha kinase | location=Pf3D7_06_v3:1159862-1169080(+) | protein_length=3072 | sequence_SO=chromosome | SO=protein_coding | is_pseudo=false	0	0	0	0	4.091e-05	0	2.601e-05	2.23067e-05	10.416	3.4829	0.618076	X	X	X	3	X	5	X	X	X	5	X	6	3072	364333
PF3D7_0416400			PF3D7_0416400	1	histone acetyltransferase, putative | transcript_product=histone acetyltransferase, putative | location=Pf3D7_04_v3:718202-722654(+) | protein_length=1259 | sequence_SO=chromosome | SO=protein_coding | is_pseudo=false	0	0	0	0	0.00017969	0	2.115e-05	6.69467e-05	10.445	3.4805	0.619353	X	X	X	5	X	1	X	X	X	9	X	2	1259	146725
PF3D7_0108300			PF3D7_0108300	1	conserved Plasmodium protein, unknown function | transcript_product=conserved Plasmodium protein, unknown function | location=Pf3D7_01_v3:337168-343833(+) | protein_length=2221 | sequence_SO=chromosome | SO=protein_coding | is_pseudo=false	0	0	0	0	9.054e-05	0	1.199e-05	3.41767e-05	10.457	3.4793	0.619992	X	X	X	5	X	1	X	X	X	8	X	2	2221	254993
PF3D7_0617100			PF3D7_0617100	1	AP-2 complex subunit alpha, putative | transcript_product=AP-2 complex subunit alpha, putative | location=Pf3D7_06_v3:710059-714576(+) | protein_length=1236 | sequence_SO=chromosome | SO=protein_coding | is_pseudo=false	0	0	0	0	6.101e-05	4.228e-05	0	3.443e-05	10.532	3.4751	0.622231	X	X	X	2	1	X	X	X	X	3	2	X	1236	145364
PF3D7_1004500			PF3D7_1004500	1	conserved Plasmodium protein, unknown function | transcript_product=conserved Plasmodium protein, unknown function | location=Pf3D7_10_v3:213986-214594(-) | protein_length=202 | sequence_SO=chromosome | SO=protein_coding | is_pseudo=false	0	0	0	0	0.00049776	0.00038805	0	0.00029527	11.249	3.4748	0.622392	X	X	X	2	2	X	X	X	X	4	3	X	202	24260
PF3D7_1366300			PF3D7_1366300	1	conserved Plasmodium protein, unknown function | transcript_product=conserved Plasmodium protein, unknown function | location=Pf3D7_13_v3:2638955-2652697(-) | protein_length=4136 | sequence_SO=chromosome | SO=protein_coding | is_pseudo=false	0	0	0	0	0.00018233	0	6.44e-06	6.29233e-05	9.518	3.4728	0.623459	X	X	X	17	X	2	X	X	X	30	X	2	4136	494688
PF3D7_1134700			PF3D7_1134700	1	DNA-directed RNA polymerase I subunit RPA2, putative | transcript_product=DNA-directed RNA polymerase I subunit RPA2, putative | location=Pf3D7_11_v3:1359364-1364113(-) | protein_length=1517 | sequence_SO=chromosome | SO=protein_coding | is_pseudo=false	0	0	0	0	6.628e-05	3.445e-05	0	3.35767e-05	9.826	3.471	0.624422	X	X	X	2	1	X	X	X	X	4	2	X	1517	175531
PF3D7_0310400			PF3D7_0310400	1	parasite-infected erythrocyte surface protein | transcript_product=parasite-infected erythrocyte surface protein | location=Pf3D7_03_v3:447500-451384(+) | protein_length=1294 | sequence_SO=chromosome | SO=protein_coding | is_pseudo=false	0	0	0	0	3.885e-05	0	2.058e-05	1.981e-05	9.627	3.4696	0.625171	X	X	X	1	X	1	X	X	X	2	X	2	1294	154088
PF3D7_1446500			PF3D7_1446500	1	nucleoporin NUP313, putative | transcript_product=nucleoporin NUP313, putative | location=Pf3D7_14_v3:1907197-1916202(+) | protein_length=3001 | sequence_SO=chromosome | SO=protein_coding | is_pseudo=false	0	0	0	0	0.00015077	0	3.993e-05	6.35667e-05	10.982	3.4675	0.626295	X	X	X	9	X	4	X	X	X	18	X	9	3001	346921
PF3D7_0808100			PF3D7_0808100	1	AP-3 complex subunit delta, putative | transcript_product=AP-3 complex subunit delta, putative | location=Pf3D7_08_v3:409936-415168(+) | protein_length=1609 | sequence_SO=chromosome | SO=protein_coding | is_pseudo=false	0	0	0	0	4.687e-05	3.248e-05	0	2.645e-05	10.396	3.4613	0.629619	X	X	X	2	1	X	X	X	X	3	2	X	1609	193079
PF3D7_0409600			PF3D7_0409600	1	replication protein A1, large subunit | transcript_product=replication protein A1, large subunit | location=Pf3D7_04_v3:452134-455571(-) | protein_length=1145 | sequence_SO=chromosome | SO=protein_coding | is_pseudo=false	0	0	0	0	0.00010977	0	2.326e-05	4.43433e-05	10.137	3.4532	0.633973	X	X	X	3	X	1	X	X	X	5	X	2	1145	134202
PF3D7_0822300			PF3D7_0822300	1	small nuclear ribonucleoprotein G, putative | transcript_product=small nuclear ribonucleoprotein G, putative | location=Pf3D7_08_v3:988281-988763(-) | protein_length=83 | sequence_SO=chromosome | SO=protein_coding | is_pseudo=false	0	0	0	0	0.00211998	0	0.00481274	0.00231091	12.147	3.4485	0.636507	X	X	X	4	X	5	X	X	X	7	X	30	83	9512
PF3D7_0807000			PF3D7_0807000	1	YEATS domain-containing protein, putative | transcript_product=YEATS domain-containing protein, putative | location=Pf3D7_08_v3:370784-372623(+) | protein_length=222 | sequence_SO=chromosome | SO=protein_coding | is_pseudo=false	0	0	0	0	0.00067938	0	0.00023991	0.00030643	11.353	3.4417	0.640181	X	X	X	2	X	2	X	X	X	6	X	4	222	26082
PF3D7_0513600			PF3D7_0513600	1	deoxyribodipyrimidine photo-lyase, putative | transcript_product=deoxyribodipyrimidine photo-lyase, putative | location=Pf3D7_05_v3:574941-578505(-) | protein_length=1113 | sequence_SO=chromosome | SO=protein_coding | is_pseudo=false	0	0	0	0	0.00058721	0	5.982e-05	0.000215677	11.404	3.4392	0.641534	X	X	X	9	X	2	X	X	X	26	X	5	1113	129199
PF3D7_1306900			PF3D7_1306900	1	U1 small nuclear ribonucleoprotein A, putative | transcript_product=U1 small nuclear ribonucleoprotein A, putative | location=Pf3D7_13_v3:323472-325032(+) | protein_length=449 | sequence_SO=chromosome | SO=protein_coding | is_pseudo=false	0	0	0	0	0.00050386	0	0.00011862	0.000207493	11.522	3.4389	0.641697	X	X	X	1	X	2	X	X	X	9	X	4	449	51939
PF3D7_1038000			PF3D7_1038000;PF3D7_1038000.2-p1	2	000.1 | gene=PF3D7_1038000 | organism=Plasmodium_falciparum_3D7 | gene_product=antigen UB05 | transcript_product=antigen UB05 | location=Pf3D7_10_v3:1505835-1506896(+) | protein_length=119 | sequence_SO=chromosome | SO=protein_coding | is_pseudo=false ;PF3D7_1038000.2-p1:| transcript=PF3D7_1038000.2	0	0	0.00378288	0.00126096	0.00042247	0.00241525	0.00246164	0.00176645	12.307	3.4363	0.643105	X	X	1	1	2	2	X	X	7	2	11	22	119	13712
PF3D7_0317300			PF3D7_0317300	1	conserved Plasmodium protein, unknown function | transcript_product=conserved Plasmodium protein, unknown function | location=Pf3D7_03_v3:699544-709728(-) | protein_length=3394 | sequence_SO=chromosome | SO=protein_coding | is_pseudo=false	0	0	0	0	0.00062213	0	8.631e-05	0.000236147	11.03	3.4355	0.643539	X	X	X	34	X	11	X	X	X	84	X	22	3394	402951
PF3D7_1458800			PF3D7_1458800	1	DNA-directed RNA polymerase III subunit RPC5, putative | transcript_product=DNA-directed RNA polymerase III subunit RPC5, putative | location=Pf3D7_14_v3:2414870-2417467(-) | protein_length=865 | sequence_SO=chromosome | SO=protein_coding | is_pseudo=false	0	0	0	0	0.0002906	0	3.079e-05	0.00010713	10.68	3.4287	0.647231	X	X	X	4	X	1	X	X	X	10	X	2	865	103366
PF3D7_0727900			PF3D7_0727900	1	conserved Plasmodium protein, unknown function | transcript_product=conserved Plasmodium protein, unknown function | location=Pf3D7_07_v3:1184401-1190172(+) | protein_length=1923 | sequence_SO=chromosome | SO=protein_coding | is_pseudo=false	0	0	0	0	9.15e-05	2.717e-05	0	3.95567e-05	10.809	3.4204	0.651752	X	X	X	5	1	X	X	X	X	7	2	X	1923	230434
PF3D7_0722500			PF3D7_0722500	1	pre-mRNA-splicing factor CWC15, putative | transcript_product=pre-mRNA-splicing factor CWC15, putative | location=Pf3D7_07_v3:956920-958017(-) | protein_length=291 | sequence_SO=chromosome | SO=protein_coding | is_pseudo=false	0	0	0	0	0.00017276	0	0.00022878	0.000133847	11.029	3.4188	0.652625	X	X	X	1	X	3	X	X	X	2	X	5	291	34150
PF3D7_0820000			PF3D7_0820000	1	Snf2-related CBP activator, putative | transcript_product=Snf2-related CBP activator, putative | location=Pf3D7_08_v3:900742-907714(-) | protein_length=2082 | sequence_SO=chromosome | SO=protein_coding | is_pseudo=false	0	0	0	0	0.00026562	0	0.00010233	0.00012265	10.858	3.4087	0.658146	X	X	X	11	X	7	X	X	X	22	X	16	2082	246747
PF3D7_0815800			PF3D7_0815800	1	vacuolar protein sorting-associated protein 9, putative | transcript_product=vacuolar protein sorting-associated protein 9, putative | location=Pf3D7_08_v3:735680-741181(-) | protein_length=1833 | sequence_SO=chromosome | SO=protein_coding | is_pseudo=false	0	0	0	0	0.00013714	0	2.179e-05	5.29767e-05	10.614	3.4078	0.65864	X	X	X	4	X	1	X	X	X	10	X	3	1833	214691
PF3D7_0503300			PF3D7_0503300	1	serine/arginine-rich splicing factor 12 | transcript_product=serine/arginine-rich splicing factor 12 | location=Pf3D7_05_v3:135004-135930(-) | protein_length=308 | sequence_SO=chromosome | SO=protein_coding | is_pseudo=false	0	0	0	0	0.00016323	0	0.00017293	0.000112053	11.053	3.406	0.659627	X	X	X	1	X	2	X	X	X	2	X	4	308	37699
PF3D7_1443000			PF3D7_1443000	1	serine/threonine protein kinase | transcript_product=serine/threonine protein kinase | location=Pf3D7_14_v3:1764316-1768122(-) | protein_length=1268 | sequence_SO=chromosome | SO=protein_coding | is_pseudo=false	0	0	0	0	0.00079296	0	4.2e-05	0.00027832	11.099	3.4033	0.661109	X	X	X	5	X	1	X	X	X	40	X	4	1268	150095
PF3D7_0806800			PF3D7_0806800	1	V-type proton ATPase subunit a, putative | transcript_product=V-type proton ATPase subunit a, putative | location=Pf3D7_08_v3:363260-366421(-) | protein_length=1053 | sequence_SO=chromosome | SO=protein_coding | is_pseudo=false	0	0	0.00012214	4.07133e-05	0.00019097	0.00042183	0.00010116	0.000237987	11.064	3.395	0.665672	X	X	1	3	2	2	X	X	2	8	17	8	1053	122999
PF3D7_0709100			PF3D7_0709100	1	Cg1 protein | transcript_product=Cg1 protein | location=Pf3D7_07_v3:408215-411961(+) | protein_length=1248 | sequence_SO=chromosome | SO=protein_coding | is_pseudo=false	0	0	0	0	0.00010071	0	6.402e-05	5.491e-05	11.464	3.3949	0.665727	X	X	X	3	X	4	X	X	X	5	X	6	1248	146629
PF3D7_0929000			PF3D7_0929000	1	transcription initiation factor TFIID subunit 7, putative | transcript_product=transcription initiation factor TFIID subunit 7, putative | location=Pf3D7_09_v3:1161080-1162539(+) | protein_length=397 | sequence_SO=chromosome | SO=protein_coding | is_pseudo=false	0	0	0	0	0.00025327	0	6.708e-05	0.000106783	9.966	3.3911	0.66782	X	X	X	3	X	1	X	X	X	4	X	2	397	46799
PF3D7_0905900			PF3D7_0905900	1	coatomer subunit beta, putative | transcript_product=coatomer subunit beta, putative | location=Pf3D7_09_v3:293585-296617(-) | protein_length=1010 | sequence_SO=chromosome | SO=protein_coding | is_pseudo=false	0	0	0	0	0.00024888	0	3.955e-05	9.61433e-05	11.299	3.389	0.668978	X	X	X	5	X	2	X	X	X	10	X	3	1010	118245
PF3D7_0814200			PF3D7_0814200	1	DNA/RNA-binding protein Alba 1 | transcript_product=DNA/RNA-binding protein Alba 1 | location=Pf3D7_08_v3:687340-688086(+) | protein_length=248 | sequence_SO=chromosome | SO=protein_coding | is_pseudo=false	0	0	0.00103724	0.000345747	0.00314212	0.00200179	0.00386572	0.00300321	12.607	3.3882	0.66942	X	X	1	8	7	12	X	X	4	31	19	72	248	27259
PF3D7_1319300			PF3D7_1319300	1	tRNA (guanine(26)-N(2))-dimethyltransferase, putative | transcript_product=tRNA (guanine(26)-N(2))-dimethyltransferase, putative | location=Pf3D7_13_v3:795939-798353(-) | protein_length=804 | sequence_SO=chromosome | SO=protein_coding | is_pseudo=false	0	0	0	0	0.00040644	0	3.312e-05	0.00014652	11.162	3.3829	0.672349	X	X	X	4	X	1	X	X	X	13	X	2	804	94817
PF3D7_1019400			PF3D7_1019400	1	60S ribosomal protein L30e, putative | transcript_product=60S ribosomal protein L30e, putative | location=Pf3D7_10_v3:786503-787008(+) | protein_length=108 | sequence_SO=chromosome | SO=protein_coding | is_pseudo=false	0	0	0	0	0.00279299	0	0.00036987	0.00105429	11.549	3.3745	0.677002	X	X	X	4	X	2	X	X	X	12	X	3	108	11775
PF3D7_0416900			PF3D7_0416900	1	conserved Plasmodium protein, unknown function | transcript_product=conserved Plasmodium protein, unknown function | location=Pf3D7_04_v3:732452-739872(-) | protein_length=2422 | sequence_SO=chromosome | SO=protein_coding | is_pseudo=false	0	0	0	0	6.227e-05	2.158e-05	0	2.795e-05	10.227	3.373	0.677834	X	X	X	4	1	X	X	X	X	6	2	X	2422	289698
PF3D7_1110900			PF3D7_1110900	1	ES2 protein, putative | transcript_product=ES2 protein, putative | location=Pf3D7_11_v3:431906-433645(-) | protein_length=579 | sequence_SO=chromosome | SO=protein_coding | is_pseudo=false	0	0	0	0	0.00021707	0	0.00022997	0.000149013	11.365	3.3699	0.679555	X	X	X	2	X	2	X	X	X	5	X	10	579	69018
PF3D7_0903500			PF3D7_0903500	1	nucleoporin NUP138, putative | transcript_product=nucleoporin NUP138, putative | location=Pf3D7_09_v3:162769-166923(+) | protein_length=1384 | sequence_SO=chromosome | SO=protein_coding | is_pseudo=false	0	0	0	0	0.00012714	0	0.00010583	7.76567e-05	10.379	3.3643	0.682669	X	X	X	4	X	5	X	X	X	7	X	11	1384	155151
PF3D7_1126500			PF3D7_1126500	1	WD repeat-containing protein, putative | transcript_product=WD repeat-containing protein, putative | location=Pf3D7_11_v3:1033062-1037168(+) | protein_length=1368 | sequence_SO=chromosome | SO=protein_coding | is_pseudo=false	0	0	0	0	0.00049612	0	1.947e-05	0.000171863	10.203	3.3639	0.682892	X	X	X	9	X	1	X	X	X	27	X	2	1368	163535
PF3D7_0910400			PF3D7_0910400	1	selenide water dikinase, putative | transcript_product=selenide water dikinase, putative | location=Pf3D7_09_v3:477777-481358(-) | protein_length=1193 | sequence_SO=chromosome | SO=protein_coding | is_pseudo=false	0	0	0	0	0.00067425	0	0.00013393	0.000269393	10.499	3.3625	0.683671	X	X	X	15	X	4	X	X	X	32	X	12	1193	140317
PF3D7_0625400			PF3D7_0625400	1	conserved Plasmodium protein, unknown function | transcript_product=conserved Plasmodium protein, unknown function | location=Pf3D7_06_v3:1032536-1033774(-) | protein_length=412 | sequence_SO=chromosome | SO=protein_coding | is_pseudo=false	0	0	0	0	0.00018304	0	6.464e-05	8.256e-05	11.03	3.3618	0.684061	X	X	X	2	X	1	X	X	X	3	X	2	412	48544
PF3D7_0508800			PF3D7_0508800	1	single-stranded DNA-binding protein | transcript_product=single-stranded DNA-binding protein | location=Pf3D7_05_v3:363588-364442(-) | protein_length=284 | sequence_SO=chromosome | SO=protein_coding | is_pseudo=false	0	0	0	0	0.00070808	0	0.00037508	0.000361053	10.805	3.3602	0.684953	X	X	X	4	X	6	X	X	X	8	X	8	284	33860
PF3D7_1307800			PF3D7_1307800	1	FHA domain-containing protein, putative | transcript_product=FHA domain-containing protein, putative | location=Pf3D7_13_v3:348743-350788(-) | protein_length=561 | sequence_SO=chromosome | SO=protein_coding | is_pseudo=false	0	0	0	0	0.00031365	0	4.747e-05	0.000120373	10.113	3.3557	0.687464	X	X	X	3	X	1	X	X	X	7	X	2	561	68284
PF3D7_1309100			PF3D7_1309100	1	60S ribosomal protein L24, putative | transcript_product=60S ribosomal protein L24, putative | location=Pf3D7_13_v3:418820-420121(+) | protein_length=162 | sequence_SO=chromosome | SO=protein_coding | is_pseudo=false	0	0	0	0	0.00155166	0	0.00180824	0.00111997	12.046	3.3481	0.691712	X	X	X	4	X	4	X	X	X	10	X	22	162	19245
PF3D7_0912400			PF3D7_0912400	1	alkaline phosphatase, putative | transcript_product=alkaline phosphatase, putative | location=Pf3D7_09_v3:551426-553167(-) | protein_length=446 | sequence_SO=chromosome | SO=protein_coding | is_pseudo=false	0	0	0	0	0.00022544	0	8.956e-05	0.000105	10.09	3.3412	0.695579	X	X	X	3	X	2	X	X	X	4	X	3	446	52705
PF3D7_0422700			PF3D7_0422700	1	eukaryotic initiation factor 4A-III, putative | transcript_product=eukaryotic initiation factor 4A-III, putative | location=Pf3D7_04_v3:1040470-1041642(+) | protein_length=390 | sequence_SO=chromosome | SO=protein_coding | is_pseudo=false	0	0	0.00032979	0.00010993	0.00070899	0.00026799	0.00085354	0.000610173	11.922	3.341	0.695691	X	X	1	4	2	4	X	X	2	11	4	25	390	44800
PF3D7_0520000			PF3D7_0520000	1	40S ribosomal protein S9, putative | transcript_product=40S ribosomal protein S9, putative | location=Pf3D7_05_v3:828953-829883(+) | protein_length=189 | sequence_SO=chromosome | SO=protein_coding | is_pseudo=false	0	0	0	0	0.000931	0	0.00056361	0.000498203	12.174	3.3377	0.697544	X	X	X	3	X	4	X	X	X	7	X	8	189	22123
PF3D7_1405800			PF3D7_1405800	1	ribosome biogenesis protein BOP1, putative | transcript_product=ribosome biogenesis protein BOP1, putative | location=Pf3D7_14_v3:200493-204143(-) | protein_length=966 | sequence_SO=chromosome | SO=protein_coding | is_pseudo=false	0	0	0	0	0.00010409	0	2.757e-05	4.38867e-05	10.255	3.3369	0.697994	X	X	X	3	X	1	X	X	X	4	X	2	966	114239
PF3D7_1409600			PF3D7_1409600	1	conserved Plasmodium protein, unknown function | transcript_product=conserved Plasmodium protein, unknown function | location=Pf3D7_14_v3:374800-377106(+) | protein_length=768 | sequence_SO=chromosome | SO=protein_coding | is_pseudo=false	0	0	0	0	9.819e-05	0	0.00010403	6.74067e-05	10.431	3.3196	0.707741	X	X	X	2	X	4	X	X	X	3	X	6	768	92748
PF3D7_0501100			PF3D7_0501100	1	heat shock protein 40, type II | transcript_product=heat shock protein 40, type II | location=Pf3D7_05_v3:58037-59726(-) | protein_length=402 | sequence_SO=chromosome | SO=protein_coding | is_pseudo=false	0	0	0.00031995	0.00010665	0.0006253	0.00766958	0.00122553	0.00317347	13.797	3.3043	0.716406	X	X	2	6	16	9	X	X	2	10	118	37	402	46367
PF3D7_1309700			PF3D7_1309700	1	vacuolar protein sorting-associated protein 18, putative | transcript_product=vacuolar protein sorting-associated protein 18, putative | location=Pf3D7_13_v3:440265-445283(+) | protein_length=1672 | sequence_SO=chromosome | SO=protein_coding | is_pseudo=false	0	0	0	0	0.00031572	0	3.982e-05	0.000118513	10.334	3.3015	0.717996	X	X	X	9	X	3	X	X	X	21	X	5	1672	198334
PF3D7_0512600			PF3D7_0512600	1	ras-related protein Rab-1B | transcript_product=ras-related protein Rab-1B | location=Pf3D7_05_v3:544540-545993(+) | protein_length=200 | sequence_SO=chromosome | SO=protein_coding | is_pseudo=false	0.00088426	0	0	0.000294753	0.00025137	0.00078386	0.00146468	0.000833303	12.318	3.3014	0.718053	1	X	X	1	1	1	2	X	X	2	6	22	200	22886
PF3D7_1124300			PF3D7_1124300	1	conserved protein, unknown function | transcript_product=conserved protein, unknown function | location=Pf3D7_11_v3:962156-963958(+) | protein_length=525 | sequence_SO=chromosome | SO=protein_coding | is_pseudo=false	0	0	0	0	0.00043092	0	0.00027899	0.000236637	11.637	3.3011	0.718223	X	X	X	7	X	4	X	X	X	9	X	11	525	62334
PF3D7_0501900			PF3D7_0501900	1	conserved protein, unknown function | transcript_product=conserved protein, unknown function | location=Pf3D7_05_v3:95161-96633(-) | protein_length=381 | sequence_SO=chromosome | SO=protein_coding | is_pseudo=false	0	0	0	0	0.0002639	0	6.99e-05	0.000111267	9.959	3.2916	0.723631	X	X	X	2	X	1	X	X	X	4	X	2	381	45465
PF3D7_0531400			PF3D7_0531400	1	conserved Plasmodium protein, unknown function | transcript_product=conserved Plasmodium protein, unknown function | location=Pf3D7_05_v3:1282591-1286106(-) | protein_length=1171 | sequence_SO=chromosome | SO=protein_coding | is_pseudo=false	0	0	0	0	0.00010733	0	2.274e-05	4.33567e-05	10.073	3.2898	0.724657	X	X	X	2	X	1	X	X	X	5	X	2	1171	142141
PF3D7_0517000			PF3D7_0517000	1	60S ribosomal protein L12, putative | transcript_product=60S ribosomal protein L12, putative | location=Pf3D7_05_v3:715765-716675(-) | protein_length=165 | sequence_SO=chromosome | SO=protein_coding | is_pseudo=false	0	0	0	0	0.00030469	0	0.00048419	0.00026296	11.27	3.2825	0.728823	X	X	X	1	X	3	X	X	X	2	X	6	165	18112
PF3D7_1317100			PF3D7_1317100	1	DNA replication licensing factor MCM4 | transcript_product=DNA replication licensing factor MCM4 | location=Pf3D7_13_v3:711944-714961(+) | protein_length=1005 | sequence_SO=chromosome | SO=protein_coding | is_pseudo=false	0	0	0	0	0.00025012	0	2.65e-05	9.22067e-05	11.095	3.2787	0.730997	X	X	X	7	X	1	X	X	X	10	X	2	1005	115217
PF3D7_1346100			PF3D7_1346100	1	protein transport protein SEC61 subunit alpha | transcript_product=protein transport protein SEC61 subunit alpha | location=Pf3D7_13_v3:1843376-1844897(+) | protein_length=472 | sequence_SO=chromosome | SO=protein_coding | is_pseudo=false	0	0	0.00081749	0.000272497	0.00058582	0.00011071	0.00022568	0.000307403	10.587	3.2731	0.734204	X	X	1	2	1	1	X	X	6	11	2	8	472	52224
PF3D7_0730900			PF3D7_0730900	1	EMP1-trafficking protein | transcript_product=EMP1-trafficking protein | location=Pf3D7_07_v3:1325375-1331813(+) | protein_length=2110 | sequence_SO=chromosome | SO=protein_coding | is_pseudo=false	0	0	6.096e-05	2.032e-05	0.00019061	0.00054486	0.00030922	0.00034823	11.773	3.2729	0.734318	X	X	1	8	14	24	X	X	2	16	44	49	2110	244194
PF3D7_1014100			PF3D7_1014100	1	merozoite surface protein MSA180, putative | transcript_product=merozoite surface protein MSA180, putative | location=Pf3D7_10_v3:555160-559527(+) | protein_length=1455 | sequence_SO=chromosome | SO=protein_coding | is_pseudo=false	0	0	0	0	0.00193494	0	0.00018303	0.00070599	10.97	3.2589	0.742357	X	X	X	29	X	6	X	X	X	112	X	20	1455	173276
PF3D7_1325400			PF3D7_1325400	1	conserved Plasmodium protein, unknown function | transcript_product=conserved Plasmodium protein, unknown function | location=Pf3D7_13_v3:1052751-1063310(+) | protein_length=3519 | sequence_SO=chromosome | SO=protein_coding | is_pseudo=false	0	0	0	0	1.429e-05	0	7.57e-06	7.28667e-06	9.56	3.2582	0.74276	X	X	X	1	X	1	X	X	X	2	X	2	3519	419085
PF3D7_0312800			PF3D7_0312800	1	60S ribosomal protein L26, putative | transcript_product=60S ribosomal protein L26, putative | location=Pf3D7_03_v3:534239-535238(+) | protein_length=126 | sequence_SO=chromosome | SO=protein_coding | is_pseudo=false	0	0	0	0	0.000798	0	0.00095109	0.00058303	12.141	3.2574	0.743221	X	X	X	2	X	4	X	X	X	4	X	9	126	14813
PF3D7_1447800			PF3D7_1447800	1	calponin homology domain-containing protein, putative | transcript_product=calponin homology domain-containing protein, putative | location=Pf3D7_14_v3:1947246-1953206(+) | protein_length=1986 | sequence_SO=chromosome | SO=protein_coding | is_pseudo=false	0	0	0	0	0.00024048	0	9.386e-05	0.000111447	10.033	3.244	0.750949	X	X	X	10	X	5	X	X	X	19	X	14	1986	238050
PF3D7_1125500			PF3D7_1125500	1	small nuclear ribonucleoprotein Sm D1, putative | transcript_product=small nuclear ribonucleoprotein Sm D1, putative | location=Pf3D7_11_v3:1001182-1001562(-) | protein_length=126 | sequence_SO=chromosome | SO=protein_coding | is_pseudo=false	0	0	0	0	0.000798	0	0.00169083	0.00082961	11.216	3.2357	0.75575	X	X	X	1	X	5	X	X	X	4	X	16	126	14337
PF3D7_0420000			PF3D7_0420000	1	zinc finger protein, putative | transcript_product=zinc finger protein, putative | location=Pf3D7_04_v3:894612-904724(-) | protein_length=3370 | sequence_SO=chromosome | SO=protein_coding | is_pseudo=false	0	0	0	0	2.984e-05	0	7.9e-06	1.258e-05	9.901	3.2352	0.756039	X	X	X	2	X	1	X	X	X	4	X	2	3370	401148
PF3D7_0821700			PF3D7_0821700	1	60S ribosomal protein L22, putative | transcript_product=60S ribosomal protein L22, putative | location=Pf3D7_08_v3:973586-974267(+) | protein_length=139 | sequence_SO=chromosome | SO=protein_coding | is_pseudo=false	0	0	0	0	0.00108505	0	0.00076635	0.000617133	10.836	3.2337	0.756908	X	X	X	3	X	1	X	X	X	6	X	8	139	16382
PF3D7_0111400			PF3D7_0111400	1	conserved Plasmodium protein, unknown function | transcript_product=conserved Plasmodium protein, unknown function | location=Pf3D7_01_v3:436408-438564(+) | protein_length=718 | sequence_SO=chromosome | SO=protein_coding | is_pseudo=false	0	0	0	0	0.00066518	0	3.709e-05	0.00023409	11.159	3.2327	0.757488	X	X	X	10	X	1	X	X	X	19	X	2	718	85036
PF3D7_0111800			PF3D7_0111800	1	eukaryotic translation initiation factor 4E, putative | transcript_product=eukaryotic translation initiation factor 4E, putative | location=Pf3D7_01_v3:446026-448849(+) | protein_length=620 | sequence_SO=chromosome | SO=protein_coding | is_pseudo=false	0	0	0	0	0.00044598	0	0.00040805	0.000284677	11.935	3.2258	0.761491	X	X	X	4	X	3	X	X	X	11	X	19	620	73031
PF3D7_0812500			PF3D7_0812500	1	RNA-binding protein, putative | transcript_product=RNA-binding protein, putative | location=Pf3D7_08_v3:626069-628945(-) | protein_length=958 | sequence_SO=chromosome | SO=protein_coding | is_pseudo=false	0	0	0	0	7.872e-05	0	5.56e-05	4.47733e-05	9.628	3.2253	0.761781	X	X	X	2	X	2	X	X	X	3	X	4	958	117080
PF3D7_1467600			PF3D7_1467600	1	conserved Plasmodium protein, unknown function | transcript_product=conserved Plasmodium protein, unknown function | location=Pf3D7_14_v3:2757665-2764150(-) | protein_length=2104 | sequence_SO=chromosome | SO=protein_coding | is_pseudo=false	0	0	0	0	0.00062126	0	2.531e-05	0.000215523	10.22	3.215	0.767769	X	X	X	11	X	2	X	X	X	52	X	4	2104	236927
PF3D7_0924200			PF3D7_0924200	1	heptatricopeptide repeat-containing protein, putative | transcript_product=heptatricopeptide repeat-containing protein, putative | location=Pf3D7_09_v3:981152-984334(+) | protein_length=1060 | sequence_SO=chromosome | SO=protein_coding | is_pseudo=false	0	0	0	0	0.000332	0	2.512e-05	0.00011904	10.542	3.2078	0.771965	X	X	X	6	X	1	X	X	X	14	X	2	1060	127558
PF3D7_0212400			PF3D7_0212400	1	conserved Plasmodium membrane protein, unknown function | transcript_product=conserved Plasmodium membrane protein, unknown function | location=Pf3D7_02_v3:495166-507854(-) | protein_length=4091 | sequence_SO=chromosome | SO=protein_coding | is_pseudo=false	0	0	0	0	6.144e-05	0	1.302e-05	2.482e-05	10.104	3.2054	0.773366	X	X	X	6	X	2	X	X	X	10	X	4	4091	494215
PF3D7_0314400			PF3D7_0314400	1	serine/threonine protein phosphatase 6, putative | transcript_product=serine/threonine protein phosphatase 6, putative | location=Pf3D7_03_v3:579539-580465(-) | protein_length=308 | sequence_SO=chromosome | SO=protein_coding | is_pseudo=false	0	0	0	0	0.00032645	0	8.646e-05	0.000137637	11.087	3.1941	0.779969	X	X	X	3	X	2	X	X	X	4	X	2	308	35765
PF3D7_0110600			PF3D7_0110600	1	phosphatidylinositol-4-phosphate 5-kinase | transcript_product=phosphatidylinositol-4-phosphate 5-kinase | location=Pf3D7_01_v3:405739-412169(+) | protein_length=1710 | sequence_SO=chromosome | SO=protein_coding | is_pseudo=false	0	0	0	0	5.88e-05	3.056e-05	0	2.97867e-05	9.752	3.1894	0.782721	X	X	X	2	1	X	X	X	X	4	2	X	1710	200045
PF3D7_1112100			PF3D7_1112100	1	conserved Plasmodium protein, unknown function | transcript_product=conserved Plasmodium protein, unknown function | location=Pf3D7_11_v3:462290-469672(+) | protein_length=2460 | sequence_SO=chromosome | SO=protein_coding | is_pseudo=false	0	0	0	0	4.087e-05	0	1.083e-05	1.72333e-05	9.283	3.189	0.782956	X	X	X	2	X	1	X	X	X	4	X	2	2460	296625
PF3D7_1314000			PF3D7_1314000	1	conserved protein, unknown function | transcript_product=conserved protein, unknown function | location=Pf3D7_13_v3:602983-606600(+) | protein_length=1205 | sequence_SO=chromosome | SO=protein_coding | is_pseudo=false	0	0	0	0	4.172e-05	0	2.21e-05	2.12733e-05	9.996	3.1811	0.787589	X	X	X	1	X	1	X	X	X	2	X	2	1205	143592
PF3D7_0813900			PF3D7_0813900	1	40S ribosomal protein S16, putative | transcript_product=40S ribosomal protein S16, putative | location=Pf3D7_08_v3:677989-678725(-) | protein_length=144 | sequence_SO=chromosome | SO=protein_coding | is_pseudo=false	0	0	0	0	0.00052369	0	0.0005548	0.000359497	11.371	3.1807	0.787824	X	X	X	1	X	3	X	X	X	3	X	6	144	16285
PF3D7_0215500			PF3D7_0215500	1	conserved Plasmodium protein, unknown function | transcript_product=conserved Plasmodium protein, unknown function | location=Pf3D7_02_v3:640400-642694(+) | protein_length=764 | sequence_SO=chromosome | SO=protein_coding | is_pseudo=false	0	0	0	0	0.00108576	0	5.229e-05	0.00037935	9.969	3.1766	0.790231	X	X	X	8	X	1	X	X	X	33	X	3	764	89327
PF3D7_1341300			PF3D7_1341300	1	60S ribosomal protein L18-2, putative | transcript_product=60S ribosomal protein L18-2, putative | location=Pf3D7_13_v3:1636556-1637833(+) | protein_length=187 | sequence_SO=chromosome | SO=protein_coding | is_pseudo=false	0	0	0	0	0.00282286	0	0.00192252	0.00158179	11.749	3.1725	0.792642	X	X	X	6	X	7	X	X	X	21	X	27	187	21454
PF3D7_1239000			PF3D7_1239000	1	HD superfamily phosphohydrolase protein, putative | transcript_product=HD superfamily phosphohydrolase protein, putative | location=Pf3D7_12_v3:1621237-1623705(-) | protein_length=822 | sequence_SO=chromosome | SO=protein_coding | is_pseudo=false	0	0	0	0	0.00051986	0	4.86e-05	0.000189487	9.707	3.1622	0.798708	X	X	X	6	X	2	X	X	X	17	X	3	822	96005
PF3D7_0520700			PF3D7_0520700	1	CDC73 domain-containing protein, putative | transcript_product=CDC73 domain-containing protein, putative | location=Pf3D7_05_v3:845843-848767(-) | protein_length=974 | sequence_SO=chromosome | SO=protein_coding | is_pseudo=false	0	0	0	0	0.00012904	0	6.835e-05	6.57967e-05	10.369	3.1568	0.801892	X	X	X	3	X	2	X	X	X	5	X	5	974	117999
PF3D7_0911200			PF3D7_0911200	1	conserved Plasmodium protein, unknown function | transcript_product=conserved Plasmodium protein, unknown function | location=Pf3D7_09_v3:509934-510527(+) | protein_length=197 | sequence_SO=chromosome | SO=protein_coding | is_pseudo=false	0	0	0	0	0.00229678	0	0.00013518	0.000810653	11.347	3.1555	0.80266	X	X	X	3	X	1	X	X	X	18	X	2	197	23361
PF3D7_0926100			PF3D7_0926100	1	protein kinase, putative | transcript_product=protein kinase, putative | location=Pf3D7_09_v3:1048280-1057816(-) | protein_length=3178 | sequence_SO=chromosome | SO=protein_coding | is_pseudo=false	0	0	0	0	3.955e-05	3.289e-05	0	2.41467e-05	10.283	3.1533	0.803958	X	X	X	3	2	X	X	X	X	5	4	X	3178	366962
PF3D7_1147300			PF3D7_1147300	1	conserved Plasmodium protein, unknown function | transcript_product=conserved Plasmodium protein, unknown function | location=Pf3D7_11_v3:1883775-1887860(+) | protein_length=1361 | sequence_SO=chromosome | SO=protein_coding | is_pseudo=false	0	0	0	0	0.00016623	0	0.00022502	0.000130417	11.687	3.1486	0.806737	X	X	X	4	X	9	X	X	X	9	X	23	1361	158897
PF3D7_1033700			PF3D7_1033700	1	bromodomain protein 1 | transcript_product=bromodomain protein 1 | location=Pf3D7_10_v3:1348433-1350280(+) | protein_length=488 | sequence_SO=chromosome | SO=protein_coding | is_pseudo=false	0	0	0	0	0.00077265	0	0.00032742	0.00036669	11.168	3.1458	0.808393	X	X	X	6	X	5	X	X	X	15	X	12	488	55938
PF3D7_0322900			PF3D7_0322900	1	40S ribosomal protein S3A, putative | transcript_product=40S ribosomal protein S3A, putative | location=Pf3D7_03_v3:965553-966502(-) | protein_length=262 | sequence_SO=chromosome | SO=protein_coding | is_pseudo=false	0	0	0.00049091	0.000163637	0.0013432	0.00229373	0.00193122	0.00185605	13.221	3.145	0.808866	X	X	1	6	4	7	X	X	2	14	23	38	262	30047
PF3D7_0801900			PF3D7_0801900	1	lysine-specific histone demethylase, putative | transcript_product=lysine-specific histone demethylase, putative | location=Pf3D7_08_v3:128849-142837(+) | protein_length=4662 | sequence_SO=chromosome | SO=protein_coding | is_pseudo=false	0	0	0	0	2.157e-05	1.121e-05	0	1.09267e-05	9.79	3.1446	0.809103	X	X	X	3	1	X	X	X	X	4	2	X	4662	551974
PF3D7_1227800			PF3D7_1227800	1	elongator complex protein 3, putative | transcript_product=elongator complex protein 3, putative | location=Pf3D7_12_v3:1134370-1137648(-) | protein_length=1092 | sequence_SO=chromosome | SO=protein_coding | is_pseudo=false	0	0	0	0	6.906e-05	0	6.097e-05	4.33433e-05	9.917	3.1422	0.810524	X	X	X	2	X	3	X	X	X	3	X	5	1092	129197
PF3D7_1119300			PF3D7_1119300	1	splicing factor U2AF small subunit, putative | transcript_product=splicing factor U2AF small subunit, putative | location=Pf3D7_11_v3:724855-725739(-) | protein_length=294 | sequence_SO=chromosome | SO=protein_coding | is_pseudo=false	0	0	0	0	0.001197	0	0.00018116	0.000459387	10.707	3.1403	0.811649	X	X	X	6	X	1	X	X	X	14	X	4	294	35309
PF3D7_1107800			PF3D7_1107800	1	AP2 domain transcription factor, putative | transcript_product=AP2 domain transcription factor, putative | location=Pf3D7_11_v3:329867-335601(-) | protein_length=1828 | sequence_SO=chromosome | SO=protein_coding | is_pseudo=false	0	0	0	0	0.00028877	0	1.457e-05	0.000101113	10.336	3.1355	0.814492	X	X	X	8	X	1	X	X	X	21	X	2	1828	206874
PF3D7_0810600			PF3D7_0810600	1	ATP-dependent RNA helicase DBP1, putative | transcript_product=ATP-dependent RNA helicase DBP1, putative | location=Pf3D7_08_v3:541971-544796(+) | protein_length=941 | sequence_SO=chromosome | SO=protein_coding | is_pseudo=false	0	0	0	0	0.00018699	0	9.905e-05	9.53467e-05	10.581	3.1338	0.8155	X	X	X	3	X	1	X	X	X	7	X	7	941	108635
PF3D7_0723400			PF3D7_0723400	1	conserved Plasmodium protein, unknown function | transcript_product=conserved Plasmodium protein, unknown function | location=Pf3D7_07_v3:978920-983188(-) | protein_length=1422 | sequence_SO=chromosome | SO=protein_coding | is_pseudo=false	0	0	0	0	7.071e-05	0	2.809e-05	3.29333e-05	9.935	3.1322	0.816449	X	X	X	2	X	2	X	X	X	4	X	3	1422	167924
PF3D7_0603400			PF3D7_0603400	1	trophozoite exported protein 1 | transcript_product=trophozoite exported protein 1 | location=Pf3D7_06_v3:133150-136461(-) | protein_length=1103 | sequence_SO=chromosome | SO=protein_coding | is_pseudo=false	0	0	0	0	0.00034184	0	3.622e-05	0.00012602	10.329	3.1305	0.817458	X	X	X	5	X	1	X	X	X	15	X	3	1103	132470
PF3D7_0823300			PF3D7_0823300	1	histone acetyltransferase GCN5 | transcript_product=histone acetyltransferase GCN5 | location=Pf3D7_08_v3:1028752-1033514(+) | protein_length=1465 | sequence_SO=chromosome | SO=protein_coding | is_pseudo=false	0	0	0	0	0.00066917	0	0.00013633	0.0002685	11.136	3.1302	0.817636	X	X	X	15	X	6	X	X	X	39	X	15	1465	170917
PF3D7_1130700			PF3D7_1130700	1	structural maintenance of chromosomes protein 1, putative | transcript_product=structural maintenance of chromosomes protein 1, putative | location=Pf3D7_11_v3:1180160-1185616(-) | protein_length=1818 | sequence_SO=chromosome | SO=protein_coding | is_pseudo=false	0	0	0	0	5.531e-05	0	1.465e-05	2.332e-05	9.965	3.1297	0.817933	X	X	X	3	X	1	X	X	X	4	X	2	1818	214675
PF3D7_1406200			PF3D7_1406200	1	transcription elongation factor SPT6, putative | transcript_product=transcription elongation factor SPT6, putative | location=Pf3D7_14_v3:217845-226307(+) | protein_length=2820 | sequence_SO=chromosome | SO=protein_coding | is_pseudo=false	0	0	0	0	0.00016936	0	3.305e-05	6.747e-05	10.38	3.1229	0.821972	X	X	X	9	X	2	X	X	X	19	X	7	2820	338381
PF3D7_0813400			PF3D7_0813400	1	conserved protein, unknown function | transcript_product=conserved protein, unknown function | location=Pf3D7_08_v3:658493-662095(-) | protein_length=659 | sequence_SO=chromosome | SO=protein_coding | is_pseudo=false	0	0	0	0	0.00015258	0	6.062e-05	7.10667e-05	10.708	3.1174	0.825243	X	X	X	3	X	1	X	X	X	4	X	3	659	76857
PF3D7_0320100			PF3D7_0320100	1	protein transport protein SEC22 | transcript_product=protein transport protein SEC22 | location=Pf3D7_03_v3:840362-841758(+) | protein_length=221 | sequence_SO=chromosome | SO=protein_coding | is_pseudo=false	0	0	0	0	0.00068245	0	0.00018075	0.000287733	11.269	3.1128	0.82798	X	X	X	4	X	2	X	X	X	6	X	3	221	25934
PF3D7_1306200			PF3D7_1306200	1	conserved protein, unknown function | transcript_product=conserved protein, unknown function | location=Pf3D7_13_v3:289564-291000(-) | protein_length=478 | sequence_SO=chromosome | SO=protein_coding | is_pseudo=false	0	0	0	0	0.00026294	0	5.571e-05	0.000106217	11.232	3.1096	0.829886	X	X	X	2	X	1	X	X	X	5	X	2	478	56811
PF3D7_0516200			PF3D7_0516200	1	40S ribosomal protein S11 | transcript_product=40S ribosomal protein S11 | location=Pf3D7_05_v3:675809-676614(-) | protein_length=151 | sequence_SO=chromosome | SO=protein_coding | is_pseudo=false	0	0	0	0	0.00116529	0	0.00114635	0.000770547	11.405	3.1047	0.832808	X	X	X	3	X	4	X	X	X	7	X	13	151	16077
PF3D7_0612100			PF3D7_0612100	1	eukaryotic translation initiation factor 3 subunit L, putative | transcript_product=eukaryotic translation initiation factor 3 subunit L, putative | location=Pf3D7_06_v3:509160-511130(-) | protein_length=656 | sequence_SO=chromosome | SO=protein_coding | is_pseudo=false	0	0	0	0	0.00022991	0	0.00024357	0.000157827	10.43	3.096	0.838001	X	X	X	3	X	3	X	X	X	6	X	12	656	78129
PF3D7_0604000			PF3D7_0604000	1	conserved Plasmodium protein, unknown function | transcript_product=conserved Plasmodium protein, unknown function | location=Pf3D7_06_v3:163828-169860(-) | protein_length=2010 | sequence_SO=chromosome | SO=protein_coding | is_pseudo=false	0	0	0	0	0.0002126	2.6e-05	0	7.95333e-05	11.062	3.0932	0.839673	X	X	X	7	1	X	X	X	X	17	2	X	2010	239911
PF3D7_0105200			PF3D7_0105200	1	heptatricopeptide repeat and RAP domain-containing protein, putative | transcript_product=heptatricopeptide repeat and RAP domain-containing protein, putative | location=Pf3D7_01_v3:222254-223960(-) | protein_length=568 | sequence_SO=chromosome | SO=protein_coding | is_pseudo=false	0	0	0	0	0.00199148	0	0.0001641	0.000718527	11.854	3.0824	0.846133	X	X	X	10	X	3	X	X	X	45	X	7	568	67157
PF3D7_1236100			PF3D7_1236100	1	clustered-asparagine-rich protein | transcript_product=clustered-asparagine-rich protein | location=Pf3D7_12_v3:1506932-1508269(-) | protein_length=445 | sequence_SO=chromosome | SO=protein_coding | is_pseudo=false	0	0	0	0	0.00112975	0	0.00029922	0.000476323	12.518	3.0773	0.849188	X	X	X	7	X	4	X	X	X	20	X	10	445	51533
PF3D7_0720400			PF3D7_0720400	1	apoptosis-inducing factor, putative | transcript_product=apoptosis-inducing factor, putative | location=Pf3D7_07_v3:882936-884988(+) | protein_length=642 | sequence_SO=chromosome | SO=protein_coding | is_pseudo=false	0.00027547	0	0	9.18233e-05	0.00015662	8.14e-05	8.296e-05	0.000106993	9.954	3.0769	0.849428	1	X	X	2	1	1	2	X	X	4	2	4	642	72722
PF3D7_0518100			PF3D7_0518100	1	RAP protein, putative | transcript_product=RAP protein, putative | location=Pf3D7_05_v3:753298-757544(+) | protein_length=1379 | sequence_SO=chromosome | SO=protein_coding | is_pseudo=false	0	0	0	0	3.646e-05	0	1.931e-05	1.859e-05	9.614	3.0688	0.854284	X	X	X	2	X	2	X	X	X	2	X	2	1379	162819
PF3D7_1432100			PF3D7_1432100	1	voltage-dependent anion-selective channel protein, putative | transcript_product=voltage-dependent anion-selective channel protein, putative | location=Pf3D7_14_v3:1260908-1262826(+) | protein_length=289 | sequence_SO=chromosome | SO=protein_coding | is_pseudo=false	0.00061195	0	0	0.000203983	0.00017396	0.00018082	0.00046074	0.00027184	10.468	3.0584	0.86053	1	X	X	1	1	2	2	X	X	2	2	10	289	33267
PF3D7_1110200			PF3D7_1110200	1	pre-mRNA-processing factor 6, putative | transcript_product=pre-mRNA-processing factor 6, putative | location=Pf3D7_11_v3:405495-409717(+) | protein_length=1329 | sequence_SO=chromosome | SO=protein_coding | is_pseudo=false	0	0	0	0	9.457e-05	0	6.011e-05	5.156e-05	10.602	3.0579	0.860831	X	X	X	2	X	1	X	X	X	5	X	6	1329	152149
PF3D7_1235900			PF3D7_1235900	1	pre-mRNA-splicing factor SYF1, putative | transcript_product=pre-mRNA-splicing factor SYF1, putative | location=Pf3D7_12_v3:1497687-1501411(-) | protein_length=1031 | sequence_SO=chromosome | SO=protein_coding | is_pseudo=false	0	0	0	0	0.00060953	0	0.00020664	0.000272057	10.992	3.055	0.862574	X	X	X	11	X	6	X	X	X	25	X	16	1031	125427
PF3D7_1452000			PF3D7_1452000	1	rhoptry neck protein 2 | transcript_product=rhoptry neck protein 2 | location=Pf3D7_14_v3:2134298-2140867(+) | protein_length=2189 | sequence_SO=chromosome | SO=protein_coding | is_pseudo=false	0	0	0	0	0.00025263	0	0.00010341	0.00011868	10.229	3.0545	0.862875	X	X	X	9	X	4	X	X	X	22	X	17	2189	249485
PF3D7_0413500			PF3D7_0413500	1	phosphoglucomutase-2 | transcript_product=phosphoglucomutase-2 | location=Pf3D7_04_v3:615356-616243(+) | protein_length=295 | sequence_SO=chromosome | SO=protein_coding | is_pseudo=false	0	0	0	0	0.00017042	0	0.00013541	0.000101943	11.272	3.0536	0.863416	X	X	X	1	X	1	X	X	X	2	X	3	295	35232
PF3D7_1239600			PF3D7_1239600	1	hydroxyethylthiazole kinase | transcript_product=hydroxyethylthiazole kinase | location=Pf3D7_12_v3:1652936-1653844(-) | protein_length=302 | sequence_SO=chromosome | SO=protein_coding | is_pseudo=false	0.00058561	0	0	0.000195203	0.00049941	0.00034607	8.818e-05	0.00031122	10.166	3.0522	0.864258	1	X	X	3	1	1	2	X	X	6	4	2	302	33882
PF3D7_1448300			PF3D7_1448300	1	conserved protein, unknown function | transcript_product=conserved protein, unknown function | location=Pf3D7_14_v3:1972498-1977423(-) | protein_length=1641 | sequence_SO=chromosome | SO=protein_coding | is_pseudo=false	0	0	0	0	0.0001685	0	1.623e-05	6.15767e-05	9.937	3.0508	0.8651	X	X	X	6	X	1	X	X	X	11	X	2	1641	191026
PF3D7_0606700			PF3D7_0606700	1	coatomer alpha subunit, putative | transcript_product=coatomer alpha subunit, putative | location=Pf3D7_06_v3:282049-287017(+) | protein_length=1512 | sequence_SO=chromosome | SO=protein_coding | is_pseudo=false	0	0	0	0	0.0004655	0	0.00011448	0.000193327	11.011	3.0477	0.866965	X	X	X	15	X	5	X	X	X	28	X	13	1512	176945
PF3D7_0803000			PF3D7_0803000	1	peptidyl-prolyl cis-trans isomerase | transcript_product=peptidyl-prolyl cis-trans isomerase | location=Pf3D7_08_v3:196581-198614(+) | protein_length=677 | sequence_SO=chromosome | SO=protein_coding | is_pseudo=false	0	0	0	0	0.00048269	0	0.00015734	0.000213343	11.403	3.0463	0.867807	X	X	X	5	X	4	X	X	X	13	X	8	677	80923
PF3D7_1445600			PF3D7_1445600	1	RNA-binding protein, putative | transcript_product=RNA-binding protein, putative | location=Pf3D7_14_v3:1871778-1874381(+) | protein_length=596 | sequence_SO=chromosome | SO=protein_coding | is_pseudo=false	0	0	0	0	0.00050611	0	0.00013405	0.000213387	11.084	3.046	0.867988	X	X	X	4	X	3	X	X	X	12	X	6	596	69349
PF3D7_1405900			PF3D7_1405900	1	RNA-binding protein, putative | transcript_product=RNA-binding protein, putative | location=Pf3D7_14_v3:205559-209003(+) | protein_length=1109 | sequence_SO=chromosome | SO=protein_coding | is_pseudo=false	0	0	0	0	9.067e-05	0	4.803e-05	4.62333e-05	10.18	3.0307	0.87721	X	X	X	2	X	1	X	X	X	4	X	4	1109	130818
PF3D7_1113800			PF3D7_1113800	1	conserved Plasmodium membrane protein, unknown function | transcript_product=conserved Plasmodium membrane protein, unknown function | location=Pf3D7_11_v3:531177-533285(-) | protein_length=702 | sequence_SO=chromosome | SO=protein_coding | is_pseudo=false	0	0	0	0	0.00021485	0	0.00011381	0.000109553	10.33	3.0272	0.879322	X	X	X	3	X	3	X	X	X	6	X	6	702	85752
PF3D7_1345800			PF3D7_1345800	1	conserved Plasmodium protein, unknown function | transcript_product=conserved Plasmodium protein, unknown function | location=Pf3D7_13_v3:1831842-1834991(+) | protein_length=994 | sequence_SO=chromosome | SO=protein_coding | is_pseudo=false	0	0	0	0	0.00017702	0	6.698e-05	8.13333e-05	10.001	3.0154	0.886451	X	X	X	5	X	2	X	X	X	7	X	5	994	118920
PF3D7_0527000			PF3D7_0527000	1	DNA replication licensing factor MCM3, putative | transcript_product=DNA replication licensing factor MCM3, putative | location=Pf3D7_05_v3:1125099-1128146(-) | protein_length=962 | sequence_SO=chromosome | SO=protein_coding | is_pseudo=false	0	0	0	0	0.00020904	0	2.768e-05	7.89067e-05	10.944	3.0107	0.889293	X	X	X	5	X	1	X	X	X	8	X	2	962	109798
PF3D7_0605800			PF3D7_0605800	1	DNA repair protein RAD50, putative | transcript_product=DNA repair protein RAD50, putative | location=Pf3D7_06_v3:237811-244521(-) | protein_length=2236 | sequence_SO=chromosome | SO=protein_coding | is_pseudo=false	0	0	0	0	0.00016863	0	1.191e-05	6.018e-05	10.311	3.0107	0.889293	X	X	X	8	X	1	X	X	X	15	X	2	2236	267955
PF3D7_0910200			PF3D7_0910200	1	conserved Plasmodium protein, unknown function | transcript_product=conserved Plasmodium protein, unknown function | location=Pf3D7_09_v3:464559-473768(+) | protein_length=3069 | sequence_SO=chromosome | SO=protein_coding | is_pseudo=false	0	0	0	0	5.733e-05	4.257e-05	0	3.33e-05	9.763	3.004	0.893345	X	X	X	4	2	X	X	X	X	7	5	X	3069	368347
PF3D7_0933000			PF3D7_0933000	1	CSTF domain-containing protein, putative | transcript_product=CSTF domain-containing protein, putative | location=Pf3D7_09_v3:1311440-1313725(+) | protein_length=761 | sequence_SO=chromosome | SO=protein_coding | is_pseudo=false	0	0	0	0	0.00033031	0	0.00010498	0.000145097	11.149	3.003	0.893951	X	X	X	3	X	3	X	X	X	10	X	6	761	88927
PF3D7_0417800			PF3D7_0417800	1	cdc2-related protein kinase 1 | transcript_product=cdc2-related protein kinase 1 | location=Pf3D7_04_v3:787243-789342(-) | protein_length=699 | sequence_SO=chromosome | SO=protein_coding | is_pseudo=false	0	0	0	0	0.00014385	0	0.00019049	0.000111447	10.476	2.9984	0.896737	X	X	X	2	X	2	X	X	X	4	X	10	699	83504
PF3D7_0218000			PF3D7_0218000	1	replication factor C subunit 2, putative | transcript_product=replication factor C subunit 2, putative | location=Pf3D7_02_v3:738860-739852(+) | protein_length=330 | sequence_SO=chromosome | SO=protein_coding | is_pseudo=false	0	0	0	0	0.00053321	0	8.07e-05	0.000204637	11.295	2.9978	0.897101	X	X	X	2	X	1	X	X	X	7	X	2	330	37923
PF3D7_0524000			PF3D7_0524000	1	karyopherin beta | transcript_product=karyopherin beta | location=Pf3D7_05_v3:998753-1002124(+) | protein_length=1123 | sequence_SO=chromosome | SO=protein_coding | is_pseudo=false	0	0	0	0	0.00098488	0	9.485e-05	0.00035991	11.11	2.986	0.904252	X	X	X	10	X	2	X	X	X	44	X	8	1123	127353
PF3D7_1471100			PF3D7_1471100	1	exported protein 2 | transcript_product=exported protein 2 | location=Pf3D7_14_v3:2905163-2906565(-) | protein_length=287 | sequence_SO=chromosome | SO=protein_coding | is_pseudo=false	0	0	0.00134444	0.000448147	0.00052551	0.00182081	0.00078871	0.00104501	10.659	2.9756	0.910563	X	X	1	2	1	3	X	X	6	6	20	17	287	33412
PF3D7_0315100			PF3D7_0315100	1	eukaryotic translation initiation factor 4E | transcript_product=eukaryotic translation initiation factor 4E | location=Pf3D7_03_v3:612739-613422(-) | protein_length=227 | sequence_SO=chromosome | SO=protein_coding | is_pseudo=false	0	0	0	0	0.0015503	0	0.00023463	0.000594977	11.19	2.9683	0.914996	X	X	X	7	X	3	X	X	X	14	X	4	227	26948
PF3D7_0715200			PF3D7_0715200	1	conserved Plasmodium protein, unknown function | transcript_product=conserved Plasmodium protein, unknown function | location=Pf3D7_07_v3:676061-682681(-) | protein_length=2206 | sequence_SO=chromosome | SO=protein_coding | is_pseudo=false	0	0	0	0	7.976e-05	4.738e-05	0	4.238e-05	9.688	2.9669	0.915847	X	X	X	3	2	X	X	X	X	7	4	X	2206	258401
PF3D7_1031300			PF3D7_1031300	1	conserved Plasmodium protein, unknown function | transcript_product=conserved Plasmodium protein, unknown function | location=Pf3D7_10_v3:1260310-1263069(+) | protein_length=919 | sequence_SO=chromosome | SO=protein_coding | is_pseudo=false	0	0	0	0	0.00038293	5.686e-05	0	0.000146597	10.211	2.9495	0.926426	X	X	X	3	1	X	X	X	X	14	2	X	919	109277
PF3D7_0905400			PF3D7_0905400	1	high molecular weight rhoptry protein 3 | transcript_product=high molecular weight rhoptry protein 3 | location=Pf3D7_09_v3:270740-274789(-) | protein_length=897 | sequence_SO=chromosome | SO=protein_coding | is_pseudo=false	0.00039432	0	0	0.00013144	0.00114896	0.00061171	0.00069768	0.00081945	11.171	2.9454	0.92892	2	X	X	15	9	18	4	X	X	41	21	47	897	104856
PF3D7_0822000			PF3D7_0822000	1	ribosomal protein L4, mitochondrial, putative | transcript_product=ribosomal protein L4, mitochondrial, putative | location=Pf3D7_08_v3:978798-980634(+) | protein_length=568 | sequence_SO=chromosome | SO=protein_coding | is_pseudo=false	0	0	0	0	0.00017702	0	7.033e-05	8.245e-05	9.974	2.9453	0.928981	X	X	X	2	X	1	X	X	X	4	X	3	568	67894
PF3D7_1024800			PF3D7_1024800	1	exported protein 3 | transcript_product=exported protein 3 | location=Pf3D7_10_v3:1034685-1039079(+) | protein_length=1464 | sequence_SO=chromosome | SO=protein_coding | is_pseudo=false	0	0	0	0	3.434e-05	0.00010708	0	4.714e-05	10.435	2.9438	0.929894	X	X	X	1	5	X	X	X	X	2	6	X	1464	171115
PF3D7_0505400			PF3D7_0505400	1	conserved protein, unknown function | transcript_product=conserved protein, unknown function | location=Pf3D7_05_v3:236143-238365(-) | protein_length=740 | sequence_SO=chromosome | SO=protein_coding | is_pseudo=false	0	0	0	0	0.00010191	0	3.599e-05	4.59667e-05	9.949	2.9395	0.932511	X	X	X	2	X	1	X	X	X	3	X	2	740	89896
PF3D7_1432800			PF3D7_1432800	1	HP12 protein homolog, putative | transcript_product=HP12 protein homolog, putative | location=Pf3D7_14_v3:1292885-1295086(-) | protein_length=733 | sequence_SO=chromosome | SO=protein_coding | is_pseudo=false	0	0	0	0	0.00041152	0	0.00019982	0.00020378	9.449	2.9256	0.940978	X	X	X	7	X	5	X	X	X	12	X	11	733	85708
PF3D7_1445900			PF3D7_1445900	1	ATP-dependent RNA helicase DDX5, putative | transcript_product=ATP-dependent RNA helicase DDX5, putative | location=Pf3D7_14_v3:1885443-1888323(+) | protein_length=527 | sequence_SO=chromosome | SO=protein_coding | is_pseudo=false	0	0	0	0	0.00095396	0	0.00068219	0.000545383	11.114	2.9244	0.941709	X	X	X	9	X	11	X	X	X	20	X	27	527	60036
PF3D7_0606500			PF3D7_0606500	1	polypyrimidine tract-binding protein, putative | transcript_product=polypyrimidine tract-binding protein, putative | location=Pf3D7_06_v3:265839-268399(-) | protein_length=663 | sequence_SO=chromosome | SO=protein_coding | is_pseudo=false	0	0	0	0	0.00030331	0	0.00040167	0.000234993	11.355	2.9225	0.942867	X	X	X	3	X	5	X	X	X	8	X	20	663	77219
PF3D7_0718100			PF3D7_0718100	1	exported serine/threonine protein kinase | transcript_product=exported serine/threonine protein kinase | location=Pf3D7_07_v3:796514-804739(-) | protein_length=2695 | sequence_SO=chromosome | SO=protein_coding | is_pseudo=false	0	0	0	0	6.529e-05	1.939e-05	0	2.82267e-05	10.255	2.919	0.944999	X	X	X	3	1	X	X	X	X	7	2	X	2695	317692
PF3D7_1358800			PF3D7_1358800	1	40S ribosomal protein S15 | transcript_product=40S ribosomal protein S15 | location=Pf3D7_13_v3:2331074-2331529(+) | protein_length=151 | sequence_SO=chromosome | SO=protein_coding | is_pseudo=false	0	0	0	0	0.00066588	0	0.00731898	0.00266162	11.724	2.9179	0.94567	X	X	X	2	X	3	X	X	X	4	X	83	151	17250
PF3D7_1423800			PF3D7_1423800	1	vacuolar protein sorting-associated protein 3, putative | transcript_product=vacuolar protein sorting-associated protein 3, putative | location=Pf3D7_14_v3:967563-972311(+) | protein_length=1468 | sequence_SO=chromosome | SO=protein_coding | is_pseudo=false	0	0	0	0	0.00027397	3.56e-05	0	0.00010319	11.223	2.9148	0.947561	X	X	X	6	1	X	X	X	X	16	2	X	1468	176735
PF3D7_1005500			PF3D7_1005500	1	regulator of nonsense transcripts 1, putative | transcript_product=regulator of nonsense transcripts 1, putative | location=Pf3D7_10_v3:237506-242245(-) | protein_length=1579 | sequence_SO=chromosome | SO=protein_coding | is_pseudo=false	0	0	0	0	3.184e-05	3.31e-05	0	2.16467e-05	9.715	2.9102	0.950366	X	X	X	2	1	X	X	X	X	2	2	X	1579	183964
PF3D7_0817700			PF3D7_0817700	1	rhoptry neck protein 5 | transcript_product=rhoptry neck protein 5 | location=Pf3D7_08_v3:805797-813465(-) | protein_length=1156 | sequence_SO=chromosome | SO=protein_coding | is_pseudo=false	0	0	0	0	0.00032617	0	8.063e-05	0.0001356	10.562	2.91	0.950488	X	X	X	5	X	2	X	X	X	15	X	7	1156	133689
PF3D7_0918300			PF3D7_0918300	1	eukaryotic translation initiation factor 3 subunit F, putative | transcript_product=eukaryotic translation initiation factor 3 subunit F, putative | location=Pf3D7_09_v3:751358-752422(-) | protein_length=320 | sequence_SO=chromosome | SO=protein_coding | is_pseudo=false	0	0	0	0	0.00047132	0	0.00054093	0.000337417	10.655	2.8989	0.957258	X	X	X	3	X	6	X	X	X	6	X	13	320	36820
PF3D7_1145100			PF3D7_1145100	1	coatomer subunit gamma, putative | transcript_product=coatomer subunit gamma, putative | location=Pf3D7_11_v3:1783357-1786563(-) | protein_length=1068 | sequence_SO=chromosome | SO=protein_coding | is_pseudo=false	0	0	0	0	7.061e-05	0	2.493e-05	3.18467e-05	10.463	2.8848	0.965864	X	X	X	2	X	1	X	X	X	3	X	2	1068	124369
PF3D7_0315800			PF3D7_0315800	1	zinc finger protein, putative | transcript_product=zinc finger protein, putative | location=Pf3D7_03_v3:641482-642579(-) | protein_length=365 | sequence_SO=chromosome | SO=protein_coding | is_pseudo=false	0	0	0	0	0.00027547	0	0.00014592	0.000140463	11.553	2.8847	0.965925	X	X	X	2	X	2	X	X	X	4	X	4	365	41983
PF3D7_0409000			PF3D7_0409000	1	conserved Plasmodium protein, unknown function | transcript_product=conserved Plasmodium protein, unknown function | location=Pf3D7_04_v3:427664-435367(-) | protein_length=2567 | sequence_SO=chromosome | SO=protein_coding | is_pseudo=false	0	0	0	0	5.875e-05	2.036e-05	0	2.637e-05	9.694	2.8846	0.965986	X	X	X	3	1	X	X	X	X	6	2	X	2567	312502
PF3D7_1309500			PF3D7_1309500	1	H/ACA ribonucleoprotein complex subunit 1, putative | transcript_product=H/ACA ribonucleoprotein complex subunit 1, putative | location=Pf3D7_13_v3:436676-437305(-) | protein_length=209 | sequence_SO=chromosome | SO=protein_coding | is_pseudo=false	0	0	0	0	0.00048109	0	0.00012742	0.000202837	10.723	2.864	0.978563	X	X	X	3	X	1	X	X	X	4	X	2	209	24981
PF3D7_0917600			PF3D7_0917600	1	pre-mRNA-splicing factor ATP-dependent RNA helicase PRP43, putative | transcript_product=pre-mRNA-splicing factor ATP-dependent RNA helicase PRP43, putative | location=Pf3D7_09_v3:729674-732136(-) | protein_length=820 | sequence_SO=chromosome | SO=protein_coding | is_pseudo=false	0	0	0	0	0.00047161	0	0.00017862	0.000216743	11.296	2.8506	0.986745	X	X	X	7	X	5	X	X	X	15.3846	X	11	820	94145
PF3D7_1320900			PF3D7_1320900	1	RNA-binding protein, putative | transcript_product=RNA-binding protein, putative | location=Pf3D7_13_v3:857147-857944(-) | protein_length=125 | sequence_SO=chromosome | SO=protein_coding | is_pseudo=false	0	0	0	0	0.00180986	0	0.00053261	0.000780823	11.771	2.8502	0.986989	X	X	X	4	X	3	X	X	X	9	X	5	125	14567
PF3D7_1329500			PF3D7_1329500	1	conserved protein, unknown function | transcript_product=conserved protein, unknown function | location=Pf3D7_13_v3:1252059-1257973(+) | protein_length=1844 | sequence_SO=chromosome | SO=protein_coding | is_pseudo=false	0	0	0	0	8.179e-05	0	1.444e-05	3.20767e-05	10.026	2.8433	0.991203	X	X	X	2	X	1	X	X	X	6	X	2	1844	218437
PF3D7_1456800			PF3D7_1456800	1	V-type H(+)-translocating pyrophosphatase, putative | transcript_product=V-type H(+)-translocating pyrophosphatase, putative | location=Pf3D7_14_v3:2329933-2332086(-) | protein_length=717 | sequence_SO=chromosome | SO=protein_coding | is_pseudo=false	0	0	0.00053815	0.000179383	0.00038564	7.288e-05	0.00014857	0.000202363	10.029	2.8414	0.992363	X	X	2	3	1	4	X	X	6	11	2	8	717	76417
PF3D7_1322200			PF3D7_1322200	1	conserved Plasmodium protein, unknown function | transcript_product=conserved Plasmodium protein, unknown function | location=Pf3D7_13_v3:931314-943825(+) | protein_length=3438 | sequence_SO=chromosome | SO=protein_coding | is_pseudo=false	0	0	0	0	0.0001243	0	1.162e-05	4.53067e-05	10.099	2.8399	0.993279	X	X	X	10	X	2	X	X	X	17	X	3	3438	402420
PF3D7_0617900			PF3D7_0617900	1	histone H3 variant | transcript_product=histone H3 variant | location=Pf3D7_06_v3:754395-754805(+) | protein_length=136 | sequence_SO=chromosome | SO=protein_coding | is_pseudo=false	0	0	0	0	0.00121988	0	0.00225184	0.00115724	11.664	2.5761	1	X	X	X	2	1	2	X	X	X	6.6	0	23	136	15441
PF3D7_1126900			PF3D7_1126900	1	small nuclear ribonucleoprotein F, putative | transcript_product=small nuclear ribonucleoprotein F, putative | location=Pf3D7_11_v3:1053642-1054333(-) | protein_length=86 | sequence_SO=chromosome | SO=protein_coding | is_pseudo=false	0	0	0	0	0.00146145	0	0.00030966	0.00059037	11.525	2.7082	1	X	X	X	2	X	1	X	X	X	5	X	2	86	9890
PF3D7_1353100			PF3D7_1353100	1	Plasmodium exported protein, unknown function | transcript_product=Plasmodium exported protein, unknown function | location=Pf3D7_13_v3:2124272-2125270(-) | protein_length=285 | sequence_SO=chromosome | SO=protein_coding | is_pseudo=false	0	0	0	0	0	0.00036672	0.0004672	0.000277973	11.24	2.7746	1	X	X	X	X	3	3	X	X	X	X	4	10	285	32784
PF3D7_0605100			PF3D7_0605100	1	RNA-binding protein, putative | transcript_product=RNA-binding protein, putative | location=Pf3D7_06_v3:217240-219507(+) | protein_length=755 | sequence_SO=chromosome | SO=protein_coding | is_pseudo=false	0	0	0	0	0.00076576	0	0.00024691	0.000337557	11.194	2.8173	1	X	X	X	11	X	8	X	X	X	23	X	14	755	85631
PF3D7_0405000			PF3D7_0405000	1	ATP-dependent RNA helicase DDX51, putative | transcript_product=ATP-dependent RNA helicase DDX51, putative | location=Pf3D7_04_v3:268960-271134(-) | protein_length=567 | sequence_SO=chromosome | SO=protein_coding | is_pseudo=false	0	0	0	0	0.00017733	0	0.00030529	0.000160873	11.139	2.798	1	X	X	X	2	X	1	X	X	X	4	X	13	567	67689
PF3D7_0303500			PF3D7_0303500	1	spindle pole body protein, putative | transcript_product=spindle pole body protein, putative | location=Pf3D7_03_v3:182731-189411(+) | protein_length=2226 | sequence_SO=chromosome | SO=protein_coding | is_pseudo=false	0	0	0	0	0.00072272	0	5.982e-05	0.000260847	10.994	2.7654	1	X	X	X	28	X	3	X	X	X	64	X	10	2226	267976
PF3D7_1367600			PF3D7_1367600	1	ribosome biogenesis protein MRT4, putative | transcript_product=ribosome biogenesis protein MRT4, putative | location=Pf3D7_13_v3:2693921-2694859(-) | protein_length=222 | sequence_SO=chromosome | SO=protein_coding | is_pseudo=false	0	0	0	0	0.00045292	0	0.00011996	0.00019096	10.965	2.699	1	X	X	X	2	X	1	X	X	X	4	X	2	222	25828
PF3D7_1142100			PF3D7_1142100	1	conserved Plasmodium protein, unknown function | transcript_product=conserved Plasmodium protein, unknown function | location=Pf3D7_11_v3:1681868-1690084(-) | protein_length=2738 | sequence_SO=chromosome | SO=protein_coding | is_pseudo=false	0	0	0	0	0.00292866	0	0.00017507	0.00103458	10.958	2.5712	1	X	X	X	91	X	8	X	X	X	319	X	36	2738	324826
PF3D7_1212700			PF3D7_1212700	1	eukaryotic translation initiation factor 3 subunit A, putative | transcript_product=eukaryotic translation initiation factor 3 subunit A, putative | location=Pf3D7_12_v3:558047-562180(-) | protein_length=1377 | sequence_SO=chromosome | SO=protein_coding | is_pseudo=false	0	0	0.00014011	4.67033e-05	0.00054765	0.00017078	0.00111202	0.00061015	10.929	2.701	1	X	X	1	9	5	17	X	X	3	30	9	115	1377	166061
PF3D7_1421200			PF3D7_1421200	1	40S ribosomal protein S25 | transcript_product=40S ribosomal protein S25 | location=Pf3D7_14_v3:875687-876385(-) | protein_length=105 | sequence_SO=chromosome | SO=protein_coding | is_pseudo=false	0	0	0	0	0.001197	0	0.00570654	0.00230118	10.922	2.717	1	X	X	X	3	X	3	X	X	X	5	X	45	105	11664
PF3D7_1345700			PF3D7_1345700	1	isocitrate dehydrogenase [NADP], mitochondrial | transcript_product=isocitrate dehydrogenase [NADP], mitochondrial | location=Pf3D7_13_v3:1828283-1829689(-) | protein_length=468 | sequence_SO=chromosome | SO=protein_coding | is_pseudo=false	0	0	0.00041224	0.000137413	0.00161134	0.00011166	0.00039832	0.000707107	10.846	2.8146	1	X	X	1	12	1	8	X	X	3	30	2	14	468	53594
PF3D7_1137300			PF3D7_1137300	1	CLPTM1 domain-containing protein, putative | transcript_product=CLPTM1 domain-containing protein, putative | location=Pf3D7_11_v3:1466197-1468266(-) | protein_length=689 | sequence_SO=chromosome | SO=protein_coding | is_pseudo=false	0	0	0	0	0.00032835	0	7.73e-05	0.000135217	10.803	2.6755	1	X	X	X	4	X	1	X	X	X	9	X	4	689	81607
PF3D7_0309800			PF3D7_0309800	1	YTH domain-containing protein, putative | transcript_product=YTH domain-containing protein, putative | location=Pf3D7_03_v3:412089-413762(+) | protein_length=280 | sequence_SO=chromosome | SO=protein_coding | is_pseudo=false	0	0	0	0	0.0007182	0	0.00033288	0.00035036	10.782	2.7995	1	X	X	X	4	X	4	X	X	X	8	X	7	280	33089
PF3D7_0510500			PF3D7_0510500	1	topoisomerase I | transcript_product=topoisomerase I | location=Pf3D7_05_v3:445983-448502(-) | protein_length=839 | sequence_SO=chromosome | SO=protein_coding | is_pseudo=false	0	0	0	0	0.00011984	0	3.174e-05	5.05267e-05	10.683	2.7043	1	X	X	X	2	X	1	X	X	X	4	X	2	839	98109
PF3D7_0110400			PF3D7_0110400	1	DNA-directed RNA polymerase II subunit RPB9, putative | transcript_product=DNA-directed RNA polymerase II subunit RPB9, putative | location=Pf3D7_01_v3:393875-394835(-) | protein_length=249 | sequence_SO=chromosome | SO=protein_coding | is_pseudo=false	0	0	0	0	0.00111047	0	0.00053475	0.000548407	10.619	2.7085	1	X	X	X	5	X	4	X	X	X	11	X	10	249	29688
PF3D7_1118500			PF3D7_1118500	1	nucleolar protein 56, putative | transcript_product=nucleolar protein 56, putative | location=Pf3D7_11_v3:703175-704959(+) | protein_length=594 | sequence_SO=chromosome | SO=protein_coding | is_pseudo=false	0	0	0	0	0.00050782	0	0.0001345	0.000214107	10.475	2.6338	1	X	X	X	6	X	2	X	X	X	12	X	6	594	69390
PF3D7_0532400			PF3D7_0532400	1	lysine-rich membrane-associated PHISTb protein | transcript_product=lysine-rich membrane-associated PHISTb protein | location=Pf3D7_05_v3:1312471-1314154(+) | protein_length=528 | sequence_SO=chromosome | SO=protein_coding | is_pseudo=false	0	0	0	0	0.00019043	0	0.00022696	0.00013913	10.394	2.7645	1	X	X	X	2	X	4	X	X	X	4	X	9	528	61086
PF3D7_1329600			PF3D7_1329600	1	conserved Plasmodium protein, unknown function | transcript_product=conserved Plasmodium protein, unknown function | location=Pf3D7_13_v3:1258956-1259861(-) | protein_length=301 | sequence_SO=chromosome | SO=protein_coding | is_pseudo=false	0	0	0	0	0.00066809	0	0.00026542	0.00031117	10.392	2.7506	1	X	X	X	2	X	3	X	X	X	8	X	6	301	35019
PF3D7_1340600			PF3D7_1340600	1	RNA lariat debranching enzyme, putative | transcript_product=RNA lariat debranching enzyme, putative | location=Pf3D7_13_v3:1618001-1619728(-) | protein_length=575 | sequence_SO=chromosome | SO=protein_coding | is_pseudo=false	0	0	0	0	0.00179237	0	0.00023157	0.000674647	10.288	2.6076	1	X	X	X	11	X	3	X	X	X	41	X	10	575	67555
PF3D7_1464000			PF3D7_1464000	1	YL1 nuclear protein, putative | transcript_product=YL1 nuclear protein, putative | location=Pf3D7_14_v3:2592002-2594119(-) | protein_length=705 | sequence_SO=chromosome | SO=protein_coding | is_pseudo=false	0	0	0	0	0.00024959	0	5.666e-05	0.000102083	10.266	2.4261	1	X	X	X	2	X	1	X	X	X	7	X	3	705	84613
PF3D7_1211900			PF3D7_1211900	1	non-SERCA-type Ca2+ -transporting P-ATPase | transcript_product=non-SERCA-type Ca2+ -transporting P-ATPase | location=Pf3D7_12_v3:529005-532799(-) | protein_length=1264 | sequence_SO=chromosome | SO=protein_coding | is_pseudo=false	0	0	0.00010175	3.39167e-05	0.00011932	4.134e-05	5.267e-05	7.111e-05	10.183	2.7525	1	X	X	1	3	1	2	X	X	2	6	2	5	1264	140262
PF3D7_1238600			PF3D7_1238600	1	sphingomyelin phosphodiesterase | transcript_product=sphingomyelin phosphodiesterase | location=Pf3D7_12_v3:1601515-1602696(-) | protein_length=393 | sequence_SO=chromosome | SO=protein_coding | is_pseudo=false	0	0	0	0	0.00044773	0.00019945	0	0.000215727	10.161	2.3043	1	X	X	X	4	1	X	X	X	X	7	3	X	393	46013
PF3D7_0317500			PF3D7_0317500	1	kinesin-5 | transcript_product=kinesin-5 | location=Pf3D7_03_v3:716523-721831(-) | protein_length=1619 | sequence_SO=chromosome | SO=protein_coding | is_pseudo=false	0	0	0	0	0.00051237	0	3.29e-05	0.000181757	10.126	2.3518	1	X	X	X	11	X	3	X	X	X	33	X	4	1619	191785
PF3D7_1237100			PF3D7_1237100	1	conserved Plasmodium protein, unknown function | transcript_product=conserved Plasmodium protein, unknown function | location=Pf3D7_12_v3:1540766-1549144(-) | protein_length=2792 | sequence_SO=chromosome | SO=protein_coding | is_pseudo=false	0	0	0	0	0.00013505	0	1.431e-05	4.97867e-05	10.091	2.7525	1	X	X	X	9	X	2	X	X	X	15	X	3	2792	334188
PF3D7_1349600			PF3D7_1349600	1	conserved Plasmodium protein, unknown function | transcript_product=conserved Plasmodium protein, unknown function | location=Pf3D7_13_v3:1997023-1998282(+) | protein_length=307 | sequence_SO=chromosome | SO=protein_coding | is_pseudo=false	0	0	0	0	0.00065503	0	8.674e-05	0.000247257	10.091	2.4122	1	X	X	X	4	X	1	X	X	X	8	X	2	307	35987
PF3D7_0104200			PF3D7_0104200	1	StAR-related lipid transfer protein | transcript_product=StAR-related lipid transfer protein | location=Pf3D7_01_v3:182822-184222(-) | protein_length=466 | sequence_SO=chromosome | SO=protein_coding | is_pseudo=false	0	0	0.000276	9.2e-05	0.00010788	0.00011214	5.715e-05	9.239e-05	9.906	2.6801	1	X	X	1	1	1	1	X	X	2	2	2	2	466	53626
PF3D7_1237700			PF3D7_1237700	1	conserved protein, unknown function | transcript_product=conserved protein, unknown function | location=Pf3D7_12_v3:1572371-1573557(+) | protein_length=210 | sequence_SO=chromosome | SO=protein_coding | is_pseudo=false	0	0	0	0	0	0.00037327	0.00019022	0.00018783	9.865	2.3895	1	X	X	X	X	2	1	X	X	X	X	3	3	210	23659
PF3D7_1434500			PF3D7_1434500	1	dynein-related AAA-type ATPase, putative | transcript_product=dynein-related AAA-type ATPase, putative | location=Pf3D7_14_v3:1378348-1402665(-) | protein_length=8105 | sequence_SO=chromosome | SO=protein_coding | is_pseudo=false	0	0	0	0	0.00011785	6.448e-05	0	6.07767e-05	9.856	2.655	1	X	X	X	18	8	X	X	X	X	38	20	X	8105	971050
PF3D7_1450700			PF3D7_1450700	1	conserved Plasmodium protein, unknown function | transcript_product=conserved Plasmodium protein, unknown function | location=Pf3D7_14_v3:2078488-2080350(+) | protein_length=620 | sequence_SO=chromosome | SO=protein_coding | is_pseudo=false	0	0	0	0	0.00012163	0	6.443e-05	6.202e-05	9.834	2.7215	1	X	X	X	2	X	1	X	X	X	3	X	3	620	72758
PF3D7_0609000			PF3D7_0609000	1	nucleoporin NUP637, putative | transcript_product=nucleoporin NUP637, putative | location=Pf3D7_06_v3:370261-388494(+) | protein_length=6077 | sequence_SO=chromosome | SO=protein_coding | is_pseudo=false	0	0	0	0	0.00010755	0	3.725e-05	4.82667e-05	9.796	2.7082	1	X	X	X	12	X	7	X	X	X	26	X	17	6077	720533
PF3D7_1328300			PF3D7_1328300	1	conserved protein, unknown function | transcript_product=conserved protein, unknown function | location=Pf3D7_13_v3:1196229-1197509(-) | protein_length=332 | sequence_SO=chromosome | SO=protein_coding | is_pseudo=false	0	0	0	0	0.00015143	0	8.021e-05	7.72133e-05	9.756	2.6034	1	X	X	X	1	X	1	X	X	X	2	X	2	332	38776
PF3D7_0103300			PF3D7_0103300	1	conserved protein, unknown function | transcript_product=conserved protein, unknown function | location=Pf3D7_01_v3:143640-146396(-) | protein_length=918 | sequence_SO=chromosome | SO=protein_coding | is_pseudo=false	0	0	0	0	0.00062979	0	0.00047865	0.00036948	9.728	2.4447	1	X	X	X	10	X	7	X	X	X	23	X	33	918	108378
PF3D7_0826100			PF3D7_0826100	1	HECT-like E3 ubiquitin ligase, putative | transcript_product=HECT-like E3 ubiquitin ligase, putative | location=Pf3D7_08_v3:1113369-1139144(-) | protein_length=8591 | sequence_SO=chromosome | SO=protein_coding | is_pseudo=false	0	0	0	0	3.511e-05	2.737e-05	0	2.08267e-05	9.662	2.7635	1	X	X	X	8	4	X	X	X	X	12	9	X	8591	1005178
PF3D7_1133800			PF3D7_1133800	1	RNA (uracil-5-)methyltransferase, putative | transcript_product=RNA (uracil-5-)methyltransferase, putative | location=Pf3D7_11_v3:1309024-1311793(+) | protein_length=857 | sequence_SO=chromosome | SO=protein_coding | is_pseudo=false	0	0	0	0	0.00011733	0	3.107e-05	4.94667e-05	9.575	2.6718	1	X	X	X	2	X	1	X	X	X	4	X	2	857	101560
PF3D7_1442400			PF3D7_1442400	1	conserved Plasmodium protein, unknown function | transcript_product=conserved Plasmodium protein, unknown function | location=Pf3D7_14_v3:1717171-1723512(+) | protein_length=2113 | sequence_SO=chromosome | SO=protein_coding | is_pseudo=false	0	0	0	0	4.759e-05	2.473e-05	0	2.41067e-05	9.562	2.7296	1	X	X	X	3	1	X	X	X	X	4	2	X	2113	249603
PF3D7_1438000			PF3D7_1438000	1	eukaryotic translation initiation factor eIF2A, putative | transcript_product=eukaryotic translation initiation factor eIF2A, putative | location=Pf3D7_14_v3:1536484-1538469(-) | protein_length=661 | sequence_SO=chromosome | SO=protein_coding | is_pseudo=false	0	0	0	0	0.00011409	0	4.029e-05	5.146e-05	9.556	2.7026	1	X	X	X	2	X	1	X	X	X	3	X	2	661	76833
PF3D7_1360800			PF3D7_1360800	1	falcilysin | transcript_product=falcilysin | location=Pf3D7_13_v3:2435343-2438924(+) | protein_length=1193 | sequence_SO=chromosome | SO=protein_coding | is_pseudo=false	0.00037061	0	0	0.000123537	0.00010535	4.38e-05	3.348e-05	6.08767e-05	9.553	2.6526	1	1	X	X	3	1	2	5	X	X	5	2	3	1193	138862
PF3D7_1021800			PF3D7_1021800	1	schizont egress antigen-1 | transcript_product=schizont egress antigen-1 | location=Pf3D7_10_v3:896865-903608(-) | protein_length=2074 | sequence_SO=chromosome | SO=protein_coding | is_pseudo=false	0	0	0	0	6.06e-05	0	1.284e-05	2.448e-05	9.517	2.5656	1	X	X	X	3	X	1	X	X	X	5	X	2	2074	244901
PF3D7_1116000			PF3D7_1116000	1	rhoptry neck protein 4 | transcript_product=rhoptry neck protein 4 | location=Pf3D7_11_v3:602983-606918(-) | protein_length=1201 | sequence_SO=chromosome | SO=protein_coding | is_pseudo=false	0	0	0	0	0.00014651	0	4.435e-05	6.362e-05	9.468	2.6522	1	X	X	X	2	X	2	X	X	X	7	X	4	1201	135577
PF3D7_0516800			PF3D7_0516800	1	AP2 domain transcription factor AP2-O2, putative | transcript_product=AP2 domain transcription factor AP2-O2, putative | location=Pf3D7_05_v3:700120-707256(-) | protein_length=2378 | sequence_SO=chromosome | SO=protein_coding | is_pseudo=false	0	0	0	0	0.00012685	0	1.12e-05	4.60167e-05	9.359	2.6126	1	X	X	X	9	X	1	X	X	X	12	X	2	2378	276424
PF3D7_0208300			PF3D7_0208300	1	conserved Plasmodium protein, unknown function | transcript_product=conserved Plasmodium protein, unknown function | location=Pf3D7_02_v3:337558-342966(+) | protein_length=1802 | sequence_SO=chromosome | SO=protein_coding | is_pseudo=false	0	0	0	0	4.185e-05	0	1.478e-05	1.88767e-05	9.277	2.6861	1	X	X	X	2	X	1	X	X	X	3	X	2	1802	216824
PF3D7_1408700			PF3D7_1408700	1	conserved protein, unknown function | transcript_product=conserved protein, unknown function | location=Pf3D7_14_v3:324754-346468(-) | protein_length=7182 | sequence_SO=chromosome | SO=protein_coding | is_pseudo=false	0	0	0	0	0.000105	0	5.56e-06	3.68533e-05	9.22	2.7595	1	X	X	X	16	X	3	X	X	X	30	X	3	7182	851911
PF3D7_1237200			PF3D7_1237200	1	conserved Plasmodium protein, unknown function | transcript_product=conserved Plasmodium protein, unknown function | location=Pf3D7_12_v3:1550324-1556071(+) | protein_length=1915 | sequence_SO=chromosome | SO=protein_coding | is_pseudo=false	0	0	0	0	3.938e-05	2.729e-05	0	2.22233e-05	9.209	2.6857	1	X	X	X	2	1	X	X	X	X	3	2	X	1915	230847
PF3D7_0527900			PF3D7_0527900	1	ATP-dependent RNA helicase DDX41, putative | transcript_product=ATP-dependent RNA helicase DDX41, putative | location=Pf3D7_05_v3:1153676-1155673(+) | protein_length=665 | sequence_SO=chromosome | SO=protein_coding | is_pseudo=false	0	0	0	0	0.000189	7.858e-05	0	8.91933e-05	9.157	2.0832	1	X	X	X	3	1	X	X	X	X	5	2	X	665	76205
PF3D7_0727100			PF3D7_0727100	1	conserved protein, unknown function | transcript_product=conserved protein, unknown function | location=Pf3D7_07_v3:1152155-1155355(-) | protein_length=1066 | sequence_SO=chromosome | SO=protein_coding | is_pseudo=false	0	0	0	0	4.716e-05	0	4.996e-05	3.23733e-05	9.138	2.5304	1	X	X	X	2	X	2	X	X	X	2	X	4	1066	127071
PF3D7_1322100			PF3D7_1322100	1	histone-lysine N-methyltransferase SET2 | transcript_product=histone-lysine N-methyltransferase SET2 | location=Pf3D7_13_v3:920971-929449(+) | protein_length=2548 | sequence_SO=chromosome | SO=protein_coding | is_pseudo=false	0	0	0	0	3.946e-05	2.051e-05	0	1.999e-05	8.945	2.6161	1	X	X	X	2	1	X	X	X	X	4	2	X	2548	300714
PF3D7_1123500			PF3D7_1123500	1	golgi protein 2 | transcript_product=golgi protein 2 | location=Pf3D7_11_v3:929354-933364(-) | protein_length=1336 | sequence_SO=chromosome | SO=protein_coding | is_pseudo=false	0	0	0	0	9.408e-05	0	1.993e-05	3.80033e-05	8.791	2.3612	1	X	X	X	2	X	1	X	X	X	5	X	2	1336	153698
PF3D7_1008000			PF3D7_1008000	1	histone deacetylase 2 | transcript_product=histone deacetylase 2 | location=Pf3D7_10_v3:321011-328150(+) | protein_length=2379 | sequence_SO=chromosome | SO=protein_coding | is_pseudo=false	0	0	0	0	6.34e-05	0	1.119e-05	2.48633e-05	8.768	2.7121	1	X	X	X	3	X	1	X	X	X	6	X	2	2379	282227
PF3D7_1206600			PF3D7_1206600	1	DNA-directed RNA polymerase III subunit RPC2, putative | transcript_product=DNA-directed RNA polymerase III subunit RPC2, putative | location=Pf3D7_12_v3:294997-299349(-) | protein_length=1450 | sequence_SO=chromosome | SO=protein_coding | is_pseudo=false	0	0	0	0	0.00086679	5.406e-05	0	0.00030695	8.661	2.1795	1	X	X	X	14	2	X	X	X	X	50	3	X	1450	167292
PF3D7_0702500			PF3D7_0702500	1	Plasmodium exported protein, unknown function | transcript_product=Plasmodium exported protein, unknown function | location=Pf3D7_07_v3:104957-105989(-) | protein_length=253 | sequence_SO=chromosome | SO=protein_coding | is_pseudo=false	0.00419414	0	0.00050837	0.0015675	0.0231498	0.0141487	0.0840492	0.0404492	7.967	2.2691	1	5	X	1	13	11	17	12	X	2	233	137	1597	253	27673
PF3D7_0818200			PF3D7_0818200	1	14-3-3 protein | transcript_product=14-3-3 protein | location=Pf3D7_08_v3:830006-831454(+) | protein_length=262 | sequence_SO=chromosome | SO=protein_coding | is_pseudo=false	0.00371256	0	0.00196363	0.00189206	0.0110334	0.00378964	0.00487887	0.0065673	7.835	2.4432	1	3	X	4	14	11	11	11	X	8	115	38	96	262	30193
PF3D7_0501200			PF3D7_0501200	1	parasite-infected erythrocyte surface protein | transcript_product=parasite-infected erythrocyte surface protein | location=Pf3D7_05_v3:64065-65489(+) | protein_length=408 | sequence_SO=chromosome | SO=protein_coding | is_pseudo=false	0.00043346	0	0.00141858	0.000617347	0.00073932	0.00320203	0.00127278	0.00173804	7.82	2.4907	1	1	X	3	5	7	5	2	X	9	12	50	39	408	48721
PF3D7_0108700			PF3D7_0108700	1	secreted ookinete protein, putative | transcript_product=secreted ookinete protein, putative | location=Pf3D7_01_v3:352314-356211(-) | protein_length=1152 | sequence_SO=chromosome | SO=protein_coding | is_pseudo=false	0.0003838	0	0.00072571	0.000369837	0.00399311	0.00192789	0.00247349	0.00279816	7.657	2.7251	1	1	X	1	43	20	32	5	X	13	183	85	214	1152	135625
PF3D7_1325100			PF3D7_1325100	1	phosphoribosylpyrophosphate synthetase | transcript_product=phosphoribosylpyrophosphate synthetase | location=Pf3D7_13_v3:1044552-1045865(-) | protein_length=437 | sequence_SO=chromosome | SO=protein_coding | is_pseudo=false	0.00060705	0	0.00058864	0.000398563	0.0050619	0.00233184	0.00380871	0.00373415	7.526	2.3171	1	2	X	2	17	11	23	3	X	4	88	39	125	437	49383
PF3D7_1447000			PF3D7_1447000	1	40S ribosomal protein S5 | transcript_product=40S ribosomal protein S5 | location=Pf3D7_14_v3:1929931-1931379(+) | protein_length=272 | sequence_SO=chromosome | SO=protein_coding | is_pseudo=false	0.00065019	0	0.00047286	0.00037435	0.00286487	0.00547548	0.00293719	0.00375918	7.507	2.4224	1	1	X	1	13	7	12	2	X	2	31	57	60	272	29958
PF3D7_0406200			PF3D7_0406200	1	sexual stage-specific protein precursor | transcript_product=sexual stage-specific protein precursor | location=Pf3D7_04_v3:329216-329689(+) | protein_length=157 | sequence_SO=chromosome | SO=protein_coding | is_pseudo=false	0.00112645	0	0.00286728	0.00133124	0.00048032	0.00649054	0.00101773	0.00266286	7.337	2.1397	1	1	X	3	1	7	5	2	X	7	3	39	12	157	16626
PF3D7_0309600			PF3D7_0309600	1	60S acidic ribosomal protein P2 | transcript_product=60S acidic ribosomal protein P2 | location=Pf3D7_03_v3:407980-408318(+) | protein_length=112 | sequence_SO=chromosome | SO=protein_coding | is_pseudo=false	0.00552666	0	0.00229675	0.0026078	0.00246881	0.0051324	0.00297215	0.00352445	7.272	2.1724	1	2	X	1	2	2	3	7	X	4	11	22	25	112	11948
PF3D7_0831700			PF3D7_0831700	1	heat shock protein 70 | transcript_product=heat shock protein 70 | location=Pf3D7_08_v3:1365467-1367506(-) | protein_length=679 | sequence_SO=chromosome | SO=protein_coding | is_pseudo=false	0.00026046	0	0.00018942	0.00014996	0.00057171	0.00091158	0.00048956	0.000657617	7.261	2.443	1	1	X	1	9	10	15	2	X	2	15.443	23.6892	24.9649	679	75053
PF3D7_1352500			PF3D7_1352500	1	thioredoxin-related protein, putative | transcript_product=thioredoxin-related protein, putative | location=Pf3D7_13_v3:2093365-2094337(-) | protein_length=208 | sequence_SO=chromosome | SO=protein_coding | is_pseudo=false	0.00085025	0	0.00216425	0.00100483	0.00495488	0.00113056	0.00198448	0.00268997	7.251	2.1157	1	1	X	3	6	5	7	2	X	7	41	9	31	208	23988
PF3D7_1466900			PF3D7_1466900	1	conserved Plasmodium protein, unknown function | transcript_product=conserved Plasmodium protein, unknown function | location=Pf3D7_14_v3:2736908-2741325(+) | protein_length=1416 | sequence_SO=chromosome | SO=protein_coding | is_pseudo=false	0.00043714	0.00034339	0	0.000260177	0.00186397	0.00212202	0.00105318	0.00167972	7.202	2.0087	1	3	4	X	33	27	28	7	7	X	105	115	112	1416	169342
PF3D7_0721600			PF3D7_0721600	1	40S ribosomal protein S5, putative | transcript_product=40S ribosomal protein S5, putative | location=Pf3D7_07_v3:931459-932164(-) | protein_length=195 | sequence_SO=chromosome | SO=protein_coding | is_pseudo=false	0.00090694	0	0.00065958	0.000522173	0.0016758	0.00428777	0.00334588	0.00310315	7.186	2.4516	1	1	X	1	7	3	6	2	X	2	13	32	49	195	21863
PF3D7_1323100			PF3D7_1323100	1	60S ribosomal protein L6, putative | transcript_product=60S ribosomal protein L6, putative | location=Pf3D7_13_v3:965486-966280(-) | protein_length=190 | sequence_SO=chromosome | SO=protein_coding | is_pseudo=false	0	0	0.00067694	0.000225647	0.00330749	0	0.00238273	0.00189674	7.185	1.9477	1	X	X	1	3	X	5	X	X	2	25	X	34	190	21601
PF3D7_0919000			PF3D7_0919000	1	nucleosome assembly protein | transcript_product=nucleosome assembly protein | location=Pf3D7_09_v3:781368-782675(-) | protein_length=269 | sequence_SO=chromosome | SO=protein_coding | is_pseudo=false	0.00164361	0	0.00191254	0.00118538	0.00467229	0.00203978	0.00351443	0.00340883	7.143	2.3007	1	2	X	2	12	6	10	5	X	8	50	21	71	269	31826
PF3D7_0106300			PF3D7_0106300	1	calcium-transporting ATPase | transcript_product=calcium-transporting ATPase | location=Pf3D7_01_v3:265208-269173(-) | protein_length=1228 | sequence_SO=chromosome | SO=protein_coding | is_pseudo=false	0.00064808	0	0.00031421	0.000320763	0.0014943	0.00029788	0.00050962	0.000767267	7.141	1.7886	1	5	X	2	15	6	13	9	X	6	73	14	47	1228	139414
PF3D7_1408600			PF3D7_1408600	1	40S ribosomal protein S8e, putative | transcript_product=40S ribosomal protein S8e, putative | location=Pf3D7_14_v3:323317-324172(+) | protein_length=218 | sequence_SO=chromosome | SO=protein_coding | is_pseudo=false	0.00081125	0	0.00058999	0.00046708	0.00126838	0.00095885	0.00598575	0.00273766	7.132	2.074	1	1	X	1	4	4	10	2	X	2	11	8	98	218	25051
PF3D7_1143200			PF3D7_1143200	1	DnaJ protein, putative | transcript_product=DnaJ protein, putative | location=Pf3D7_11_v3:1729793-1730899(+) | protein_length=321 | sequence_SO=chromosome | SO=protein_coding | is_pseudo=false	0	0	0	0	0	0	0.00053925	0.00017975	7.06	2.2921	1	X	X	X	X	X	2	X	X	X	X	X	13	321	39362
PF3D7_1467800			PF3D7_1467800	1	conserved Plasmodium protein, unknown function | transcript_product=conserved Plasmodium protein, unknown function | location=Pf3D7_14_v3:2767400-2767935(+) | protein_length=90 | sequence_SO=chromosome | SO=protein_coding | is_pseudo=false	0	0.00154363	0.00214363	0.00122909	0.0011172	0.00348381	0.00177537	0.00212546	7.03	2.2434	1	X	1	2	2	1	1	X	2	3	4	12	12	90	10683
PF3D7_1129000			PF3D7_1129000	1	spermidine synthase | transcript_product=spermidine synthase | location=Pf3D7_11_v3:1121930-1123377(+) | protein_length=321 | sequence_SO=chromosome | SO=protein_coding | is_pseudo=false	0.00082642	0	0.0010017	0.000609373	0.0009397	0.00203494	0.00228143	0.00175202	7.02	2.1546	1	2	X	3	5	2	7	3	X	5	12	25	55	321	36596
PF3D7_0814000			PF3D7_0814000	1	60S ribosomal protein L13-2, putative | transcript_product=60S ribosomal protein L13-2, putative | location=Pf3D7_08_v3:680957-681809(+) | protein_length=215 | sequence_SO=chromosome | SO=protein_coding | is_pseudo=false	0.00082257	0	0.00059822	0.000473597	0.00093533	0.00109375	0.00637893	0.00280267	6.866	1.958	1	1	X	1	4	2	10	2	X	2	8	9	103	215	25441
PF3D7_0823800			PF3D7_0823800	1	DnaJ protein, putative | transcript_product=DnaJ protein, putative | location=Pf3D7_08_v3:1043813-1045780(+) | protein_length=655 | sequence_SO=chromosome | SO=protein_coding | is_pseudo=false	0.00054001	0	0.00078545	0.00044182	0.00053728	0.00059836	0.00178892	0.000974853	6.823	2.0579	1	1	X	1	5	5	17	4	X	8	14	15	88	655	76682
PF3D7_1465200			PF3D7_1465200	1	mediator of RNA polymerase II transcription subunit 4, putative | transcript_product=mediator of RNA polymerase II transcription subunit 4, putative | location=Pf3D7_14_v3:2640872-2642002(-) | protein_length=376 | sequence_SO=chromosome | SO=protein_coding | is_pseudo=false	0	0	0	0	0.00040112	0	0	0.000133707	6.727	1.7397	1	X	X	X	3	X	X	X	X	X	6	X	X	376	44677
PF3D7_0827900			PF3D7_0827900	1	protein disulfide isomerase | transcript_product=protein disulfide isomerase | location=Pf3D7_08_v3:1206788-1208394(-) | protein_length=483 | sequence_SO=chromosome | SO=protein_coding | is_pseudo=false	0.0111677	0	0.00745612	0.00620795	0.00307056	0.00248844	0.00151623	0.00235841	6.69	2.0668	1	13	X	13	14	12	15	61	X	56	59	46	55	483	55514
PF3D7_1434800			PF3D7_1434800	1	mitochondrial acidic protein MAM33, putative | transcript_product=mitochondrial acidic protein MAM33, putative | location=Pf3D7_14_v3:1410139-1410897(+) | protein_length=252 | sequence_SO=chromosome | SO=protein_coding | is_pseudo=false	0.0010527	0	0.00051039	0.00052103	0.00069825	0.00072579	0.00036987	0.00059797	6.689	1.6359	1	2	X	1	2	3	3	3	X	2	7	7	7	252	28872
PF3D7_1202900			PF3D7_1202900	1	high mobility group protein B1 | transcript_product=high mobility group protein B1 | location=Pf3D7_12_v3:162429-162722(-) | protein_length=97 | sequence_SO=chromosome | SO=protein_coding | is_pseudo=false	0	0	0	0	0	0	0.00082362	0.00027454	6.651	2.2584	1	X	X	X	X	X	3	X	X	X	X	X	6	97	11331
PF3D7_1117700			PF3D7_1117700	1	GTP-binding nuclear protein RAN/TC4 | transcript_product=GTP-binding nuclear protein RAN/TC4 | location=Pf3D7_11_v3:670711-671515(-) | protein_length=214 | sequence_SO=chromosome | SO=protein_coding | is_pseudo=false	0.00082642	0	0.00150255	0.000776323	0.00117462	0.00024419	0.00404435	0.00182105	6.603	1.8839	1	1	X	2	3	1	9	2	X	5	10	2	65	214	24875
PF3D7_1358700			PF3D7_1358700	1	YOP1-like protein, putative | transcript_product=YOP1-like protein, putative | location=Pf3D7_13_v3:2326394-2326855(-) | protein_length=153 | sequence_SO=chromosome | SO=protein_coding | is_pseudo=false	0	0	0	0	0.00065717	0	0	0.000219057	6.599	2.2037	1	X	X	X	2	X	X	X	X	X	4	X	X	153	18422
PF3D7_1214900			PF3D7_1214900	1	conserved protein, unknown function | transcript_product=conserved protein, unknown function | location=Pf3D7_12_v3:618764-620111(+) | protein_length=245 | sequence_SO=chromosome | SO=protein_coding | is_pseudo=false	0	0	0	0	0.001026	0	0	0.000342	6.562	1.6321	1	X	X	X	1	X	X	X	X	X	10	X	X	245	27379
PF3D7_1211700			PF3D7_1211700	1	DNA replication licensing factor MCM5, putative | transcript_product=DNA replication licensing factor MCM5, putative | location=Pf3D7_12_v3:521687-524470(+) | protein_length=758 | sequence_SO=chromosome | SO=protein_coding | is_pseudo=false	0	0	0	0	0.00036478	0	0	0.000121593	6.559	1.9606	1	X	X	X	3	X	X	X	X	X	11	X	X	758	85859
PF3D7_0629200			PF3D7_0629200	1	DnaJ protein, putative | transcript_product=DnaJ protein, putative | location=Pf3D7_06_v3:1199853-1200995(-) | protein_length=380 | sequence_SO=chromosome | SO=protein_coding | is_pseudo=false	0.00139621	0	0.00033847	0.000578227	0.001323	0.00089387	0.00269809	0.00163832	6.557	2.0121	1	4	X	1	6	4	11	6	X	2	20	13	77	380	44669
PF3D7_1105800			PF3D7_1105800	1	conserved Apicomplexan protein, unknown function | transcript_product=conserved Apicomplexan protein, unknown function | location=Pf3D7_11_v3:250918-252872(+) | protein_length=266 | sequence_SO=chromosome | SO=protein_coding | is_pseudo=false	0.00166215	0	0.00072529	0.000795813	0.0012285	0.00019646	0.00085097	0.000758643	6.474	2.0526	1	2	X	2	5	2	7	5	X	3	13	2	17	266	30661
PF3D7_1451800			PF3D7_1451800	1	sortilin | transcript_product=sortilin | location=Pf3D7_14_v3:2123461-2126599(+) | protein_length=895 | sequence_SO=chromosome | SO=protein_coding | is_pseudo=false	0.0003952	0	0.00028741	0.000227537	0.00089875	0.00052549	0.00055046	0.000658233	6.461	2.1696	1	2	X	2	12	8	15	4	X	4	32	18	37	895	102270
PF3D7_1366600			PF3D7_1366600	1	signal recognition particle receptor subunit alpha, putative | transcript_product=signal recognition particle receptor subunit alpha, putative | location=Pf3D7_13_v3:2663422-2665152(-) | protein_length=576 | sequence_SO=chromosome | SO=protein_coding | is_pseudo=false	0.00046055	0	0	0.000153517	0.00113465	0	0.0001387	0.00042445	6.393	1.6097	1	1	X	X	7	X	1	3	X	X	26	X	6	576	65789
PF3D7_1241700			PF3D7_1241700	1	replication factor C subunit 4, putative | transcript_product=replication factor C subunit 4, putative | location=Pf3D7_12_v3:1778154-1779411(+) | protein_length=336 | sequence_SO=chromosome | SO=protein_coding | is_pseudo=false	0	0	0	0	0.00104737	0	0	0.000349123	6.349	2.0704	1	X	X	X	5	X	X	X	X	X	14	X	X	336	37638
PF3D7_1324100			PF3D7_1324100	1	conserved Plasmodium membrane protein, unknown function | transcript_product=conserved Plasmodium membrane protein, unknown function | location=Pf3D7_13_v3:997721-999262(+) | protein_length=513 | sequence_SO=chromosome | SO=protein_coding | is_pseudo=false	0	0	0	0	0.000147	0	0	4.9e-05	6.34	1.7654	1	X	X	X	1	X	X	X	X	X	3	X	X	513	61551
PF3D7_0219400			PF3D7_0219400;PF3D7_0219400.2-p1	2	400.1 | gene=PF3D7_0219400 | organism=Plasmodium_falciparum_3D7 | gene_product=ribosome associated membrane protein RAMP4, putative, unspecified product | transcript_product=ribosome associated membrane protein RAMP4, putative | location=Pf3D7_02_v3:774815-776036(+) | protein_length=101 | sequence_S	0	0	0	0	0	0.00336309	0	0.00112103	6.339	1.904	1	X	X	X	X	1	X	X	X	X	X	13	X	101	11576
PF3D7_0821600			PF3D7_0821600	1	polyribonucleotide 5'-hydroxyl-kinase Clp1, putative | transcript_product=polyribonucleotide 5'-hydroxyl-kinase Clp1, putative | location=Pf3D7_08_v3:969690-971714(+) | protein_length=674 | sequence_SO=chromosome | SO=protein_coding | is_pseudo=false	0	0	0	0	0.00029836	0	0	9.94533e-05	6.333	1.9988	1	X	X	X	3	X	X	X	X	X	8	X	X	674	79061
PF3D7_0603700			PF3D7_0603700	1	phenylalanine--tRNA ligase | transcript_product=phenylalanine--tRNA ligase | location=Pf3D7_06_v3:151055-152386(+) | protein_length=443 | sequence_SO=chromosome | SO=protein_coding | is_pseudo=false	0	0	0	0	0.00017023	0	0	5.67433e-05	6.329	2.0822	1	X	X	X	2	X	X	X	X	X	3	X	X	443	53336
PF3D7_0714000			PF3D7_0714000	1	histone H2B variant | transcript_product=histone H2B variant | location=Pf3D7_07_v3:643101-643472(-) | protein_length=123 | sequence_SO=chromosome | SO=protein_coding | is_pseudo=false	0	0	0	0	0	0	0.00021651	7.217e-05	6.322	1.9959	1	X	X	X	X	X	2	X	X	X	X	X	2	123	13763
PF3D7_1406700			PF3D7_1406700	1	vacuolar protein sorting-associated protein 29 | transcript_product=vacuolar protein sorting-associated protein 29 | location=Pf3D7_14_v3:244908-245492(+) | protein_length=194 | sequence_SO=chromosome | SO=protein_coding | is_pseudo=false	0	0	0	0	0.00259144	0	0	0.000863813	6.308	1.6636	1	X	X	X	6	X	X	X	X	X	20	X	X	194	21774
PF3D7_0406100			PF3D7_0406100	1	V-type proton ATPase subunit B | transcript_product=V-type proton ATPase subunit B | location=Pf3D7_04_v3:323267-325225(-) | protein_length=494 | sequence_SO=chromosome | SO=protein_coding | is_pseudo=false	0.000358	0	0	0.000119333	0.00040708	0	0.00021563	0.00020757	6.284	1.5488	1	1	X	X	3	X	1	2	X	X	8	X	8	494	55789
PF3D7_1369500			PF3D7_1369500	1	conserved protein, unknown function | transcript_product=conserved protein, unknown function | location=Pf3D7_13_v3:2769916-2773480(+) | protein_length=1106 | sequence_SO=chromosome | SO=protein_coding | is_pseudo=false	0	0	0	0	0	0	0.0002769	9.23e-05	6.268	1.9614	1	X	X	X	X	X	7	X	X	X	X	X	23	1106	131374
PF3D7_0708100			PF3D7_0708100	1	DNA-directed RNA polymerases I, II, and III subunit RPABC5, putative | transcript_product=DNA-directed RNA polymerases I, II, and III subunit RPABC5, putative | location=Pf3D7_07_v3:372897-373106(-) | protein_length=69 | sequence_SO=chromosome | SO=protein_coding | is_pseudo=false	0	0	0	0	0.00182152	0	0	0.000607173	6.259	2.1538	1	X	X	X	4	X	X	X	X	X	5	X	X	69	8241
PF3D7_0519700			PF3D7_0519700	1	FoP domain-containing protein, putative | transcript_product=FoP domain-containing protein, putative | location=Pf3D7_05_v3:817066-819139(+) | protein_length=192 | sequence_SO=chromosome | SO=protein_coding | is_pseudo=false	0	0	0	0	0	0	0.00020805	6.935e-05	6.209	1.887	1	X	X	X	X	X	2	X	X	X	X	X	3	192	22734
PF3D7_0701600			PF3D7_0701600	1	Pfmc-2TM Maurer's cleft two transmembrane protein | transcript_product=Pfmc-2TM Maurer's cleft two transmembrane protein | location=Pf3D7_07_v3:71049-71860(+) | protein_length=235 | sequence_SO=chromosome | SO=protein_coding | is_pseudo=false	0.00012543	0	0	4.181e-05	8.022e-05	0	0.00106638	0.0003822	6.197	1.7835	1	2	X	X	1	X	8	0.333333	X	X	0.75	X	18.8204	235	27557
PF3D7_1230700			PF3D7_1230700	1	protein transport protein SEC13 | transcript_product=protein transport protein SEC13 | location=Pf3D7_12_v3:1259620-1262088(+) | protein_length=822 | sequence_SO=chromosome | SO=protein_coding | is_pseudo=false	0	0	0	0	0.00027522	0	0	9.174e-05	6.165	1.9131	1	X	X	X	3	X	X	X	X	X	9	X	X	822	90749
PF3D7_0517300			PF3D7_0517300	1	serine/arginine-rich splicing factor 1 | transcript_product=serine/arginine-rich splicing factor 1 | location=Pf3D7_05_v3:724681-725751(-) | protein_length=298 | sequence_SO=chromosome | SO=protein_coding | is_pseudo=false	0.00059347	0	0.0004316	0.00034169	0.00033741	0.00017536	0.00277029	0.00109435	6.151	2.0687	1	1	X	1	1	1	5	2	X	2	4	2	62	298	34561
PF3D7_0832200			PF3D7_0832200;PF3D7_0832200.2-p1	2	200.1 | gene=PF3D7_0832200 | organism=Plasmodium_falciparum_3D7 | gene_product=Plasmodium exported protein (PHISTa-like), unknown function | transcript_product=Plasmodium exported protein (PHISTa-like), unknown function | location=Pf3D7_08_v3:1392168-1393135(+) | protein_length=286 | sequence_SO=chr	0	0	0	0	0	0.00018272	0	6.09067e-05	6.136	1.7455	1	X	X	X	X	2	X	X	X	X	X	2	X	286	33544
PF3D7_1037300			PF3D7_1037300	1	ADP/ATP transporter on adenylate translocase | transcript_product=ADP/ATP transporter on adenylate translocase | location=Pf3D7_10_v3:1477940-1478845(-) | protein_length=301 | sequence_SO=chromosome | SO=protein_coding | is_pseudo=false	0	0	0	0	0.00033405	0	0	0.00011135	6.124	1.7832	1	X	X	X	2	X	X	X	X	X	4	X	X	301	33726
PF3D7_1432900			PF3D7_1432900	1	SF-assemblin, putative | transcript_product=SF-assemblin, putative | location=Pf3D7_14_v3:1296173-1297211(-) | protein_length=269 | sequence_SO=chromosome | SO=protein_coding | is_pseudo=false	0	0	0	0	0.00046723	0	0	0.000155743	6.088	1.8489	1	X	X	X	2	X	X	X	X	X	5	X	X	269	31248
PF3D7_0317400			PF3D7_0317400	1	DNA replication complex GINS protein, putative | transcript_product=DNA replication complex GINS protein, putative | location=Pf3D7_03_v3:712253-714082(-) | protein_length=518 | sequence_SO=chromosome | SO=protein_coding | is_pseudo=false	0	0	0	0	0.0005338	0	0	0.000177933	6.086	1.9639	1	X	X	X	1	X	X	X	X	X	11	X	X	518	61493
PF3D7_1135100			PF3D7_1135100	1	protein phosphatase PPM8, putative | transcript_product=protein phosphatase PPM8, putative | location=Pf3D7_11_v3:1374592-1376661(-) | protein_length=689 | sequence_SO=chromosome | SO=protein_coding | is_pseudo=false	0	0	0	0	0.00054725	0	0	0.000182417	6.08	2.0658	1	X	X	X	5	X	X	X	X	X	15	X	X	689	79932
PF3D7_1250300			PF3D7_1250300	1	vacuolar protein sorting-associated protein 26, putative | transcript_product=vacuolar protein sorting-associated protein 26, putative | location=Pf3D7_12_v3:2064987-2066040(+) | protein_length=297 | sequence_SO=chromosome | SO=protein_coding | is_pseudo=false	0	0	0	0	0.00042318	0	0	0.00014106	6.076	1.6839	1	X	X	X	3	X	X	X	X	X	5	X	X	297	34509
PF3D7_1370300			PF3D7_1370300	1	membrane associated histidine-rich protein 1 | transcript_product=membrane associated histidine-rich protein 1 | location=Pf3D7_13_v3:2787972-2788913(+) | protein_length=249 | sequence_SO=chromosome | SO=protein_coding | is_pseudo=false	0.00106538	0	0.00129135	0.000785577	0.00050476	0.0006296	0.00299459	0.00137632	6.073	1.7556	1	2	X	3	2	2	3	3	X	5	5	6	56	249	28949
PF3D7_0623500			PF3D7_0623500	1	superoxide dismutase [Fe] | transcript_product=superoxide dismutase [Fe] | location=Pf3D7_06_v3:952906-954848(-) | protein_length=266 | sequence_SO=chromosome | SO=protein_coding | is_pseudo=false	0	0	0	0	0.0002835	0	0	9.45e-05	6.069	1.8702	1	X	X	X	1	X	X	X	X	X	3	X	X	266	31293
PF3D7_1035700			PF3D7_1035700	1	duffy binding-like merozoite surface protein | transcript_product=duffy binding-like merozoite surface protein | location=Pf3D7_10_v3:1413200-1415293(+) | protein_length=697 | sequence_SO=chromosome | SO=protein_coding | is_pseudo=false	0.0003806	0	0.0002768	0.000219133	0.00036064	0.00011246	0.00034387	0.000272323	6.067	1.9133	1	2	X	3	7	2	3	3	X	3	10	3	18	697	80248
PF3D7_1306400			PF3D7_1306400	1	26S protease regulatory subunit 10B, putative | transcript_product=26S protease regulatory subunit 10B, putative | location=Pf3D7_13_v3:297178-298359(-) | protein_length=393 | sequence_SO=chromosome | SO=protein_coding | is_pseudo=false	0	0	0	0	0.00025585	0	0	8.52833e-05	6.055	2.0615	1	X	X	X	2	X	X	X	X	X	4	X	X	393	44677
PF3D7_1101700			PF3D7_1101700	1	Pfmc-2TM Maurer's cleft two transmembrane protein | transcript_product=Pfmc-2TM Maurer's cleft two transmembrane protein | location=Pf3D7_11_v3:85629-86418(+) | protein_length=231 | sequence_SO=chromosome | SO=protein_coding | is_pseudo=false	0.0001276	0	0	4.25333e-05	8.161e-05	0	0.00057185	0.00021782	6.052	1.9808	1	2	X	X	1	X	6	0.333333	X	X	0.75	X	9.92083	231	27194
PF3D7_0513800			PF3D7_0513800	1	ras-related protein Rab-1A | transcript_product=ras-related protein Rab-1A | location=Pf3D7_05_v3:585357-585980(-) | protein_length=207 | sequence_SO=chromosome | SO=protein_coding | is_pseudo=false	0	0	0	0	0.00109291	0	0	0.000364303	6.022	1.777	1	X	X	X	1	X	X	X	X	X	9	X	X	207	23859
PF3D7_0423000			PF3D7_0423000	1	conserved Plasmodium protein, unknown function | transcript_product=conserved Plasmodium protein, unknown function | location=Pf3D7_04_v3:1047696-1048478(+) | protein_length=260 | sequence_SO=chromosome | SO=protein_coding | is_pseudo=false	0	0	0	0	0.00038672	0	0	0.000128907	6.018	1.5349	1	X	X	X	2	X	X	X	X	X	4	X	X	260	31011
PF3D7_1104700			PF3D7_1104700;PF3D7_1104700.2-p1	2	700.1 | gene=PF3D7_1104700 | organism=Plasmodium_falciparum_3D7 | gene_product=DNA-directed RNA polymerase III subunit RPC8, putative | transcript_product=DNA-directed RNA polymerase III subunit RPC8, putative | location=Pf3D7_11_v3:204593-205794(-) | protein_length=186 | sequence_SO=chromosome | SO	0	0	0	0	0.00054058	0	0	0.000180193	6.018	1.6792	1	X	X	X	2	X	X	X	X	X	4	X	X	186	21926
PF3D7_0913700			PF3D7_0913700	1	conserved Plasmodium protein, unknown function | transcript_product=conserved Plasmodium protein, unknown function | location=Pf3D7_09_v3:589263-591242(+) | protein_length=659 | sequence_SO=chromosome | SO=protein_coding | is_pseudo=false	0	0	0	0	0.00015258	0	0	5.086e-05	6.008	1.8178	1	X	X	X	1	X	X	X	X	X	4	X	X	659	78627
PF3D7_0828300			PF3D7_0828300	1	conserved protein, unknown function | transcript_product=conserved protein, unknown function | location=Pf3D7_08_v3:1221025-1222683(-) | protein_length=552 | sequence_SO=chromosome | SO=protein_coding | is_pseudo=false	0	0	0	0	0.00027323	0	0	9.10767e-05	6.003	2.1059	1	X	X	X	3	X	X	X	X	X	6	X	X	552	65320
PF3D7_1213600			PF3D7_1213600	1	dynein light chain 1, putative | transcript_product=dynein light chain 1, putative | location=Pf3D7_12_v3:586809-587090(+) | protein_length=93 | sequence_SO=chromosome | SO=protein_coding | is_pseudo=false	0	0	0	0	0.00202717	0	0	0.000675723	5.988	1.9422	1	X	X	X	2	X	X	X	X	X	7.5	X	X	93	10764
PF3D7_0935000			PF3D7_0935000	1	U2 small nuclear ribonucleoprotein B'', putative | transcript_product=U2 small nuclear ribonucleoprotein B'', putative | location=Pf3D7_09_v3:1366569-1367150(-) | protein_length=193 | sequence_SO=chromosome | SO=protein_coding | is_pseudo=false	0	0	0	0	0	0	0.0007589	0.000252967	5.985	2.1038	1	X	X	X	X	X	5	X	X	X	X	X	11	193	22295
PF3D7_1346500			PF3D7_1346500	1	conserved Plasmodium protein, unknown function | transcript_product=conserved Plasmodium protein, unknown function | location=Pf3D7_13_v3:1871922-1873709(+) | protein_length=595 | sequence_SO=chromosome | SO=protein_coding | is_pseudo=false	0	0	0	0	0	0	0.00042519	0.00014173	5.975	1.5146	1	X	X	X	X	X	3	X	X	X	X	X	19	595	70623
PF3D7_0708800			PF3D7_0708800	1	heat shock protein 110 | transcript_product=heat shock protein 110 | location=Pf3D7_07_v3:395711-398332(+) | protein_length=873 | sequence_SO=chromosome | SO=protein_coding | is_pseudo=false	0	0	0	0	0.00054708	0	0	0.00018236	5.973	2.211	1	X	X	X	3	X	X	X	X	X	19	X	X	873	99964
PF3D7_1124900			PF3D7_1124900	1	60S ribosomal protein L35, putative | transcript_product=60S ribosomal protein L35, putative | location=Pf3D7_11_v3:981945-983086(+) | protein_length=124 | sequence_SO=chromosome | SO=protein_coding | is_pseudo=false	0	0	0	0	0	0	0.00107381	0.000357937	5.957	1.5424	1	X	X	X	X	X	4	X	X	X	X	X	10	124	14748
PF3D7_0817900			PF3D7_0817900	1	high mobility group protein B2 | transcript_product=high mobility group protein B2 | location=Pf3D7_08_v3:816803-817102(-) | protein_length=99 | sequence_SO=chromosome | SO=protein_coding | is_pseudo=false	0	0	0	0	0	0	0.00107598	0.00035866	5.954	1.6839	1	X	X	X	X	X	3	X	X	X	X	X	8	99	11535
PF3D7_1316800			PF3D7_1316800	1	protein transport protein SEC20, putative | transcript_product=protein transport protein SEC20, putative | location=Pf3D7_13_v3:698218-699922(-) | protein_length=290 | sequence_SO=chromosome | SO=protein_coding | is_pseudo=false	0	0	0	0	0.00026004	0	0	8.668e-05	5.946	2.5143	1	X	X	X	3	X	X	X	X	X	3	X	X	290	34492
PF3D7_1429800			PF3D7_1429800	1	coatomer subunit beta, putative | transcript_product=coatomer subunit beta, putative | location=Pf3D7_14_v3:1170829-1175293(+) | protein_length=1370 | sequence_SO=chromosome | SO=protein_coding | is_pseudo=false	0	0	0	0	0.00018348	0	0	6.116e-05	5.943	1.6552	1	X	X	X	5	X	X	X	X	X	10	X	X	1370	159972
PF3D7_0722200			PF3D7_0722200	1	rhoptry-associated leucine zipper-like protein 1 | transcript_product=rhoptry-associated leucine zipper-like protein 1 | location=Pf3D7_07_v3:946363-948612(+) | protein_length=749 | sequence_SO=chromosome | SO=protein_coding | is_pseudo=false	0.00023612	0	0.00197478	0.000736967	0.00124174	0.00024419	0.00033777	0.0006079	5.932	1.8275	1	1	X	3	11	4	7	2	X	23	37	7	19	749	87879
PF3D7_0923900			PF3D7_0923900	1	polyadenylate-binding protein 2, putative | transcript_product=polyadenylate-binding protein 2, putative | location=Pf3D7_09_v3:966795-968069(-) | protein_length=202 | sequence_SO=chromosome | SO=protein_coding | is_pseudo=false	0	0	0	0	0	0	0.00210935	0.000703117	5.927	1.9931	1	X	X	X	X	X	6	X	X	X	X	X	32	202	22979
PF3D7_0933500			PF3D7_0933500	1	gamma-tubulin complex component, putative | transcript_product=gamma-tubulin complex component, putative | location=Pf3D7_09_v3:1325248-1329786(-) | protein_length=1512 | sequence_SO=chromosome | SO=protein_coding | is_pseudo=false	0	0	0	0	0.000399	0	0	0.000133	5.918	2.0886	1	X	X	X	12	X	X	X	X	X	24	X	X	1512	180492
PF3D7_0629400			PF3D7_0629400	1	polyadenylate-binding protein 3, putative | transcript_product=polyadenylate-binding protein 3, putative | location=Pf3D7_06_v3:1210420-1212762(+) | protein_length=780 | sequence_SO=chromosome | SO=protein_coding | is_pseudo=false	0	0	0	0	0.00025781	0	0	8.59367e-05	5.903	1.5826	1	X	X	X	3	X	X	X	X	X	8	X	X	780	90783
PF3D7_0812400			PF3D7_0812400	1	karyopherin alpha | transcript_product=karyopherin alpha | location=Pf3D7_08_v3:621805-623442(-) | protein_length=545 | sequence_SO=chromosome | SO=protein_coding | is_pseudo=false	0	0	0.000236	7.86667e-05	0.00078409	0	4.886e-05	0.00027765	5.902	1.9007	1	X	X	1	6	X	1	X	X	2	17	X	2	545	61159
PF3D7_1246500			PF3D7_1246500	1	methyltransferase, putative | transcript_product=methyltransferase, putative | location=Pf3D7_12_v3:1933761-1935467(-) | protein_length=568 | sequence_SO=chromosome | SO=protein_coding | is_pseudo=false	0	0	0	0	0.00013277	0	0	4.42567e-05	5.895	2.06	1	X	X	X	2	X	X	X	X	X	3	X	X	568	66974
PF3D7_0519600			PF3D7_0519600	1	zinc finger protein, putative | transcript_product=zinc finger protein, putative | location=Pf3D7_05_v3:812648-814915(+) | protein_length=755 | sequence_SO=chromosome | SO=protein_coding | is_pseudo=false	0	0	0	0	0.00019976	0	0	6.65867e-05	5.894	1.8494	1	X	X	X	3	X	X	X	X	X	6	X	X	755	90653
PF3D7_1125400			PF3D7_1125400	1	mitochondrial import inner membrane translocase subunit TIM44, putative | transcript_product=mitochondrial import inner membrane translocase subunit TIM44, putative | location=Pf3D7_11_v3:997923-999547(-) | protein_length=470 | sequence_SO=chromosome | SO=protein_coding | is_pseudo=false	0	0	0	0	0.00016045	0	0	5.34833e-05	5.876	2.3514	1	X	X	X	2	X	X	X	X	X	3	X	X	470	55810
PF3D7_0619900			PF3D7_0619900	1	splicing factor 3A subunit 2, putative | transcript_product=splicing factor 3A subunit 2, putative | location=Pf3D7_06_v3:840523-841224(+) | protein_length=233 | sequence_SO=chromosome | SO=protein_coding | is_pseudo=false	0	0	0	0	0	0	0.00062862	0.00020954	5.86	2.2006	1	X	X	X	X	X	2	X	X	X	X	X	11	233	27675
PF3D7_0113200			PF3D7_0113200	1	Plasmodium exported protein, unknown function | transcript_product=Plasmodium exported protein, unknown function | location=Pf3D7_01_v3:500959-502868(-) | protein_length=592 | sequence_SO=chromosome | SO=protein_coding | is_pseudo=false	0	0	0	0	8.492e-05	0	0	2.83067e-05	5.857	1.7475	1	X	X	X	1	X	X	X	X	X	2	X	X	592	70111
PF3D7_1115400			PF3D7_1115400	1	cysteine proteinase falcipain 3 | transcript_product=cysteine proteinase falcipain 3 | location=Pf3D7_11_v3:584328-585806(-) | protein_length=492 | sequence_SO=chromosome | SO=protein_coding | is_pseudo=false	0	0	0	0	0.00030655	0	0	0.000102183	5.857	1.7732	1	X	X	X	3	X	X	X	X	X	6	X	X	492	56666
PF3D7_1222300			PF3D7_1222300	1	endoplasmin, putative | transcript_product=endoplasmin, putative | location=Pf3D7_12_v3:883567-886032(-) | protein_length=821 | sequence_SO=chromosome | SO=protein_coding | is_pseudo=false	0.00312347	0	0.00360318	0.00224222	0.00125532	0.00219595	0.00171914	0.00172347	5.845	1.855	1	11	X	12	16	24	34	29	X	46	41	69	106	821	95018
PF3D7_0423700			PF3D7_0423700	1	early transcribed membrane protein 4 | transcript_product=early transcribed membrane protein 4 | location=Pf3D7_04_v3:1071435-1071845(-) | protein_length=136 | sequence_SO=chromosome | SO=protein_coding | is_pseudo=false	0	0	0	0	0	0	0.00097906	0.000326353	5.831	1.8777	1	X	X	X	X	X	2	X	X	X	X	X	10	136	14891
PF3D7_0303100			PF3D7_0303100	1	conserved Plasmodium protein, unknown function | transcript_product=conserved Plasmodium protein, unknown function | location=Pf3D7_03_v3:162778-167103(-) | protein_length=1441 | sequence_SO=chromosome | SO=protein_coding | is_pseudo=false	0	0	0	0	0.00019189	0	0	6.39633e-05	5.826	1.9819	1	X	X	X	6	X	X	X	X	X	11	X	X	1441	170175
PF3D7_0723800			PF3D7_0723800	1	conserved Plasmodium protein, unknown function | transcript_product=conserved Plasmodium protein, unknown function | location=Pf3D7_07_v3:993232-1000233(+) | protein_length=2190 | sequence_SO=chromosome | SO=protein_coding | is_pseudo=false	0	0	0	0	0.00013774	0	0	4.59133e-05	5.807	2.0357	1	X	X	X	5	X	X	X	X	X	12	X	X	2190	260765
PF3D7_1367100			PF3D7_1367100	1	U1 small nuclear ribonucleoprotein 70 kDa homolog, putative | transcript_product=U1 small nuclear ribonucleoprotein 70 kDa homolog, putative | location=Pf3D7_13_v3:2681321-2682592(+) | protein_length=423 | sequence_SO=chromosome | SO=protein_coding | is_pseudo=false	0	0	0	0	0	0	0.00103878	0.00034626	5.805	1.7286	1	X	X	X	X	X	7	X	X	X	X	X	33	423	51835
PF3D7_0320800			PF3D7_0320800	1	ATP-dependent RNA helicase DDX6 | transcript_product=ATP-dependent RNA helicase DDX6 | location=Pf3D7_03_v3:870817-872342(+) | protein_length=433 | sequence_SO=chromosome | SO=protein_coding | is_pseudo=false	0	0	0	0	0.00034832	0	0	0.000116107	5.804	1.6952	1	X	X	X	2	X	X	X	X	X	6	X	X	433	49413
PF3D7_0912000			PF3D7_0912000	1	conserved Plasmodium protein, unknown function | transcript_product=conserved Plasmodium protein, unknown function | location=Pf3D7_09_v3:541033-545739(-) | protein_length=1568 | sequence_SO=chromosome | SO=protein_coding | is_pseudo=false	0	0	0	0	0.00011222	0	0	3.74067e-05	5.773	2.2229	1	X	X	X	4	X	X	X	X	X	7	X	X	1568	188685
PF3D7_0721000			PF3D7_0721000	1	conserved Plasmodium membrane protein, unknown function | transcript_product=conserved Plasmodium membrane protein, unknown function | location=Pf3D7_07_v3:904143-914671(+) | protein_length=3459 | sequence_SO=chromosome | SO=protein_coding | is_pseudo=false	0	0	0	0	7.267e-05	0	0	2.42233e-05	5.757	1.9391	1	X	X	X	5	X	X	X	X	X	10	X	X	3459	420423
PF3D7_0319400			PF3D7_0319400	1	kinesin-8, putative | transcript_product=kinesin-8, putative | location=Pf3D7_03_v3:810081-814172(+) | protein_length=1363 | sequence_SO=chromosome | SO=protein_coding | is_pseudo=false	0	0	0	0	7.377e-05	0	0	2.459e-05	5.748	2.1241	1	X	X	X	2	X	X	X	X	X	4	X	X	1363	157396
PF3D7_1021400			PF3D7_1021400	1	endomembrane protein 70, putative | transcript_product=endomembrane protein 70, putative | location=Pf3D7_10_v3:863907-866742(+) | protein_length=619 | sequence_SO=chromosome | SO=protein_coding | is_pseudo=false	0	0	0	0	0.00036548	0	0	0.000121827	5.748	1.8043	1	X	X	X	5	X	X	X	X	X	9	X	X	619	72534
PF3D7_1469200			PF3D7_1469200	1	shewanella-like protein phosphatase 1, putative | transcript_product=shewanella-like protein phosphatase 1, putative | location=Pf3D7_14_v3:2838913-2839989(-) | protein_length=358 | sequence_SO=chromosome | SO=protein_coding | is_pseudo=false	0	0	0	0	0	0.00021895	0	7.29833e-05	5.747	1.9226	1	X	X	X	X	2	X	X	X	X	X	3	X	358	42326
PF3D7_0520200			PF3D7_0520200	1	mediator of RNA polymerase II transcription subunit 17, putative | transcript_product=mediator of RNA polymerase II transcription subunit 17, putative | location=Pf3D7_05_v3:835314-837407(-) | protein_length=697 | sequence_SO=chromosome | SO=protein_coding | is_pseudo=false	0	0	0	0	0.00014426	0	0	4.80867e-05	5.737	2.3426	1	X	X	X	2	X	X	X	X	X	4	X	X	697	82395
PF3D7_0822600			PF3D7_0822600	1	protein transport protein SEC23 | transcript_product=protein transport protein SEC23 | location=Pf3D7_08_v3:997055-999529(+) | protein_length=759 | sequence_SO=chromosome | SO=protein_coding | is_pseudo=false	0	0	0	0	9.936e-05	0	0	3.312e-05	5.732	1.6658	1	X	X	X	2	X	X	X	X	X	3	X	X	759	86169
PF3D7_0529800			PF3D7_0529800	1	conserved Plasmodium protein, unknown function | transcript_product=conserved Plasmodium protein, unknown function | location=Pf3D7_05_v3:1213533-1219376(+) | protein_length=1906 | sequence_SO=chromosome | SO=protein_coding | is_pseudo=false	0	0	0	0	7.913e-05	0	0	2.63767e-05	5.73	1.9534	1	X	X	X	3	X	X	X	X	X	6	X	X	1906	225528
PF3D7_1405100			PF3D7_1405100	1	GTPase-activating protein, putative | transcript_product=GTPase-activating protein, putative | location=Pf3D7_14_v3:175503-179705(-) | protein_length=1157 | sequence_SO=chromosome | SO=protein_coding | is_pseudo=false	0	0	0	0	6.518e-05	0	0	2.17267e-05	5.73	1.5387	1	X	X	X	2	X	X	X	X	X	3	X	X	1157	139479
PF3D7_1407800			PF3D7_1407800	1	plasmepsin IV | transcript_product=plasmepsin IV | location=Pf3D7_14_v3:283086-284435(+) | protein_length=449 | sequence_SO=chromosome | SO=protein_coding | is_pseudo=false	0.00236329	0	0.00200518	0.00145616	0.00251929	0.00139663	0.00074138	0.00155243	5.729	1.6498	1	4	X	5	9	8	6	12	X	14	45	24	25	449	51046
PF3D7_1146800			PF3D7_1146800	1	conserved Plasmodium protein, unknown function | transcript_product=conserved Plasmodium protein, unknown function | location=Pf3D7_11_v3:1843645-1853372(-) | protein_length=3188 | sequence_SO=chromosome | SO=protein_coding | is_pseudo=false	0	0	0	0	0	4.098e-05	0	1.366e-05	5.72	1.9552	1	X	X	X	X	2	X	X	X	X	X	5	X	3188	375412
PF3D7_0409500			PF3D7_0409500	1	NAD(P)-binding protein, putative | transcript_product=NAD(P)-binding protein, putative | location=Pf3D7_04_v3:449189-450633(-) | protein_length=398 | sequence_SO=chromosome | SO=protein_coding | is_pseudo=false	0	0	0	0	0	0	6.691e-05	2.23033e-05	5.707	2.0086	1	X	X	X	X	X	2	X	X	X	X	X	2	398	46790
PF3D7_0504000			PF3D7_0504000	1	cation transporting P-ATPase | transcript_product=cation transporting P-ATPase | location=Pf3D7_05_v3:157625-164968(+) | protein_length=2393 | sequence_SO=chromosome | SO=protein_coding | is_pseudo=false	0	0	0	0	3.151e-05	0	0	1.05033e-05	5.707	2.107	1	X	X	X	2	X	X	X	X	X	3	X	X	2393	283037
PF3D7_1422400			PF3D7_1422400	1	conserved Plasmodium protein, unknown function | transcript_product=conserved Plasmodium protein, unknown function | location=Pf3D7_14_v3:900386-905278(+) | protein_length=1630 | sequence_SO=chromosome | SO=protein_coding | is_pseudo=false	0	0	0	0	7.711e-05	0	0	2.57033e-05	5.706	1.8207	1	X	X	X	3	X	X	X	X	X	5	X	X	1630	195366
PF3D7_1402700			PF3D7_1402700	1	U2 snRNP-associated SURP motif-containing protein, putative | transcript_product=U2 snRNP-associated SURP motif-containing protein, putative | location=Pf3D7_14_v3:94980-98404(-) | protein_length=653 | sequence_SO=chromosome | SO=protein_coding | is_pseudo=false	0	0	0	0	0.00034645	0	0	0.000115483	5.698	1.4904	1	X	X	X	4	X	X	X	X	X	9	X	X	653	77776
PF3D7_1447700			PF3D7_1447700	1	conserved protein, unknown function | transcript_product=conserved protein, unknown function | location=Pf3D7_14_v3:1943936-1944964(-) | protein_length=342 | sequence_SO=chromosome | SO=protein_coding | is_pseudo=false	0	0	0	0	0	0	0.00015573	5.191e-05	5.688	2.0189	1	X	X	X	X	X	2	X	X	X	X	X	4	342	40695
PF3D7_1248200			PF3D7_1248200	1	pre-mRNA-splicing factor RBM22, putative | transcript_product=pre-mRNA-splicing factor RBM22, putative | location=Pf3D7_12_v3:1977865-1978938(+) | protein_length=357 | sequence_SO=chromosome | SO=protein_coding | is_pseudo=false	0	0	0	0	0	0	0.00033568	0.000111893	5.684	1.7266	1	X	X	X	X	X	3	X	X	X	X	X	9	357	41968
PF3D7_0705300			PF3D7_0705300	1	origin recognition complex subunit 2 | transcript_product=origin recognition complex subunit 2 | location=Pf3D7_07_v3:261977-264454(+) | protein_length=825 | sequence_SO=chromosome | SO=protein_coding | is_pseudo=false	0	0	0	0	0.00015235	0	0	5.07833e-05	5.673	1.7972	1	X	X	X	3	X	X	X	X	X	5	X	X	825	98010
PF3D7_0916400			PF3D7_0916400	1	conserved Plasmodium protein, unknown function | transcript_product=conserved Plasmodium protein, unknown function | location=Pf3D7_09_v3:683562-691121(+) | protein_length=2519 | sequence_SO=chromosome | SO=protein_coding | is_pseudo=false	0	0	0	0	0.00012973	0	0	4.32433e-05	5.658	2.0269	1	X	X	X	8	X	X	X	X	X	13	X	X	2519	305333
PF3D7_1314200			PF3D7_1314200	1	telomerase reverse transcriptase | transcript_product=telomerase reverse transcriptase | location=Pf3D7_13_v3:611332-618888(+) | protein_length=2518 | sequence_SO=chromosome | SO=protein_coding | is_pseudo=false	0	0	0	0	0	0	5.817e-05	1.939e-05	5.653	1.7544	1	X	X	X	X	X	5	X	X	X	X	X	11	2518	304138
PF3D7_0913000			PF3D7_0913000	1	conserved protein, unknown function | transcript_product=conserved protein, unknown function | location=Pf3D7_09_v3:569124-570374(-) | protein_length=147 | sequence_SO=chromosome | SO=protein_coding | is_pseudo=false	0	0	0	0	0.000684	0	0	0.000228	5.649	1.6368	1	X	X	X	1	X	X	X	X	X	4	X	X	147	17359
PF3D7_1342400			PF3D7_1342400	1	casein kinase II beta chain | transcript_product=casein kinase II beta chain | location=Pf3D7_13_v3:1666832-1668153(-) | protein_length=385 | sequence_SO=chromosome | SO=protein_coding | is_pseudo=false	0	0	0	0	0.00039174	0	0	0.00013058	5.646	1.5737	1	X	X	X	3	X	X	X	X	X	6	X	X	385	45285
PF3D7_0808400			PF3D7_0808400	1	coatomer subunit epsilon, putative | transcript_product=coatomer subunit epsilon, putative | location=Pf3D7_08_v3:423527-424536(+) | protein_length=278 | sequence_SO=chromosome | SO=protein_coding | is_pseudo=false	0	0	0	0	0.0004521	0	0	0.0001507	5.629	1.5873	1	X	X	X	2	X	X	X	X	X	5	X	X	278	33093
PF3D7_1456100			PF3D7_1456100	1	serine hydroxymethyltransferase | transcript_product=serine hydroxymethyltransferase | location=Pf3D7_14_v3:2301456-2302844(-) | protein_length=462 | sequence_SO=chromosome | SO=protein_coding | is_pseudo=false	0	0	0	0	0.00043527	0	0	0.00014509	5.622	1.6267	1	X	X	X	3	X	X	X	X	X	8	X	X	462	55240
PF3D7_0731300			PF3D7_0731300	1	Plasmodium exported protein (PHISTb), unknown function | transcript_product=Plasmodium exported protein (PHISTb), unknown function | location=Pf3D7_07_v3:1350032-1351149(+) | protein_length=317 | sequence_SO=chromosome | SO=protein_coding | is_pseudo=false	0	0	0	0	0	0	0.00025202	8.40067e-05	5.62	1.6264	1	X	X	X	X	X	2	X	X	X	X	X	6	317	37723
PF3D7_0408500			PF3D7_0408500	1	flap endonuclease 1 | transcript_product=flap endonuclease 1 | location=Pf3D7_04_v3:408679-410697(-) | protein_length=672 | sequence_SO=chromosome | SO=protein_coding | is_pseudo=false	0	0	0	0	0.00071072	0	0	0.000236907	5.613	1.8002	1	X	X	X	9	X	X	X	X	X	19	X	X	672	76681
PF3D7_0824400			PF3D7_0824400	1	nucleoside transporter 2 | transcript_product=nucleoside transporter 2 | location=Pf3D7_08_v3:1062304-1064061(-) | protein_length=585 | sequence_SO=chromosome | SO=protein_coding | is_pseudo=false	0	0	0	0	0	0	0.00015933	5.311e-05	5.585	1.5977	1	X	X	X	X	X	2	X	X	X	X	X	7	585	67642
PF3D7_1251800			PF3D7_1251800	1	conserved Plasmodium protein, unknown function | transcript_product=conserved Plasmodium protein, unknown function | location=Pf3D7_12_v3:2108960-2110927(-) | protein_length=655 | sequence_SO=chromosome | SO=protein_coding | is_pseudo=false	0	0	0	0	0	0	4.066e-05	1.35533e-05	5.584	1.8842	1	X	X	X	X	X	2	X	X	X	X	X	2	655	76461
PF3D7_0105500			PF3D7_0105500	1	conserved protein, unknown function | transcript_product=conserved protein, unknown function | location=Pf3D7_01_v3:228485-229519(-) | protein_length=344 | sequence_SO=chromosome | SO=protein_coding | is_pseudo=false	0	0	0	0	0.00021922	0	0	7.30733e-05	5.583	1.5273	1	X	X	X	2	X	X	X	X	X	3	X	X	344	41605
PF3D7_0320900			PF3D7_0320900	1	histone H2A.Z | transcript_product=histone H2A.Z | location=Pf3D7_03_v3:875213-876295(+) | protein_length=158 | sequence_SO=chromosome | SO=protein_coding | is_pseudo=false	0.00223865	0	0.00162808	0.00128891	0.0008485	0.00107491	0.00075846	0.000893957	5.581	1.5668	1	2	X	2	2	1	3	4	X	4	5.33333	6.5	9	158	16453
PF3D7_0924400			PF3D7_0924400	1	conserved Plasmodium protein, unknown function | transcript_product=conserved Plasmodium protein, unknown function | location=Pf3D7_09_v3:988977-992915(+) | protein_length=1245 | sequence_SO=chromosome | SO=protein_coding | is_pseudo=false	0	0	0	0	8.076e-05	0	0	2.692e-05	5.58	2.0467	1	X	X	X	2	X	X	X	X	X	4	X	X	1245	144680
PF3D7_1022000			PF3D7_1022000	1	RNA-binding protein, putative | transcript_product=RNA-binding protein, putative | location=Pf3D7_10_v3:919772-924213(+) | protein_length=1426 | sequence_SO=chromosome | SO=protein_coding | is_pseudo=false	0	0	0	0	5.288e-05	0	0	1.76267e-05	5.579	2.1	1	X	X	X	2	X	X	X	X	X	3	X	X	1426	167242
PF3D7_1130400			PF3D7_1130400	1	26S protease regulatory subunit 6A, putative | transcript_product=26S protease regulatory subunit 6A, putative | location=Pf3D7_11_v3:1168879-1170198(+) | protein_length=439 | sequence_SO=chromosome | SO=protein_coding | is_pseudo=false	0	0	0	0	0.00011452	0	0	3.81733e-05	5.565	2.0893	1	X	X	X	2	X	X	X	X	X	2	X	X	439	49541
PF3D7_1220900			PF3D7_1220900	1	heterochromatin protein 1 | transcript_product=heterochromatin protein 1 | location=Pf3D7_12_v3:831252-832052(-) | protein_length=266 | sequence_SO=chromosome | SO=protein_coding | is_pseudo=false	0	0	0	0	0	0	0.00100115	0.000333717	5.562	1.9678	1	X	X	X	X	X	4	X	X	X	X	X	20	266	31018
PF3D7_0827500			PF3D7_0827500	1	ribosomal protein L21, apicoplast, putative | transcript_product=ribosomal protein L21, apicoplast, putative | location=Pf3D7_08_v3:1186175-1187125(+) | protein_length=316 | sequence_SO=chromosome | SO=protein_coding | is_pseudo=false	0	0	0	0	0.00031819	0	0	0.000106063	5.561	1.4434	1	X	X	X	2	X	X	X	X	X	4	X	X	316	38510
PF3D7_1020900			PF3D7_1020900	1	ADP-ribosylation factor | transcript_product=ADP-ribosylation factor | location=Pf3D7_10_v3:845086-846192(-) | protein_length=181 | sequence_SO=chromosome | SO=protein_coding | is_pseudo=false	0	0	0	0	0.00027776	0	0	9.25867e-05	5.556	1.7686	1	X	X	X	1	X	X	X	X	X	2	X	X	181	20912
PF3D7_0315600			PF3D7_0315600	1	zinc finger protein, putative | transcript_product=zinc finger protein, putative | location=Pf3D7_03_v3:635586-637462(+) | protein_length=485 | sequence_SO=chromosome | SO=protein_coding | is_pseudo=false	0	0	0	0	0.00020731	0	0	6.91033e-05	5.553	2.059	1	X	X	X	3	X	X	X	X	X	4	X	X	485	57072
PF3D7_0416800			PF3D7_0416800	1	small GTP-binding protein sar1 | transcript_product=small GTP-binding protein sar1 | location=Pf3D7_04_v3:729962-731223(+) | protein_length=192 | sequence_SO=chromosome | SO=protein_coding | is_pseudo=false	0	0	0	0	0.00039276	0	0	0.00013092	5.551	1.925	1	X	X	X	2	X	X	X	X	X	3	X	X	192	22020
PF3D7_1304000			PF3D7_1304000	1	condensin complex subunit 2, putative | transcript_product=condensin complex subunit 2, putative | location=Pf3D7_13_v3:216652-220029(-) | protein_length=1024 | sequence_SO=chromosome | SO=protein_coding | is_pseudo=false	0	0	0	0	0.00019638	0	0	6.546e-05	5.55	2.148	1	X	X	X	2	X	X	X	X	X	8	X	X	1024	119218
PF3D7_1430400			PF3D7_1430400	1	autophagy protein 5, putative | transcript_product=autophagy protein 5, putative | location=Pf3D7_14_v3:1201748-1204339(+) | protein_length=863 | sequence_SO=chromosome | SO=protein_coding | is_pseudo=false	0	0	0	0	0.0003204	0	0	0.0001068	5.537	1.5926	1	X	X	X	4	X	X	X	X	X	11	X	X	863	102230
PF3D7_0631400			PF3D7_0631400	1	Pfmc-2TM Maurer's cleft two transmembrane protein | transcript_product=Pfmc-2TM Maurer's cleft two transmembrane protein | location=Pf3D7_06_v3:1318327-1319116(-) | protein_length=231 | sequence_SO=chromosome | SO=protein_coding | is_pseudo=false	0.0001276	0	0	4.25333e-05	8.161e-05	0	0.00038124	0.000154283	5.535	1.3172	1	2	X	X	1	X	6	0.333333	X	X	0.75	X	6.61389	231	27183
PF3D7_0936000			PF3D7_0936000	1	ring-exported protein 2 | transcript_product=ring-exported protein 2 | location=Pf3D7_09_v3:1427642-1428022(-) | protein_length=94 | sequence_SO=chromosome | SO=protein_coding | is_pseudo=false	0	0	0	0	0	0	0.00070826	0.000236087	5.535	1.7321	1	X	X	X	X	X	3	X	X	X	X	X	5	94	10771
PF3D7_0811200			PF3D7_0811200	1	ER membrane protein complex subunit 1, putative | transcript_product=ER membrane protein complex subunit 1, putative | location=Pf3D7_08_v3:560744-564276(+) | protein_length=1133 | sequence_SO=chromosome | SO=protein_coding | is_pseudo=false	0	0	0	0	0.00022186	0	0	7.39533e-05	5.533	1.5845	1	X	X	X	3	X	X	X	X	X	10	X	X	1133	133758
PF3D7_1237500			PF3D7_1237500	1	conserved Plasmodium protein, unknown function | transcript_product=conserved Plasmodium protein, unknown function | location=Pf3D7_12_v3:1561534-1566579(-) | protein_length=1681 | sequence_SO=chromosome | SO=protein_coding | is_pseudo=false	0	0	0	0	2.991e-05	0	0	9.97e-06	5.53	2.1086	1	X	X	X	1	X	X	X	X	X	2	X	X	1681	192792
PF3D7_1474500			PF3D7_1474500	1	splicing factor 3A subunit 1, putative | transcript_product=splicing factor 3A subunit 1, putative | location=Pf3D7_14_v3:3055715-3057820(-) | protein_length=701 | sequence_SO=chromosome | SO=protein_coding | is_pseudo=false	0	0	0	0	0.00021515	0	0	7.17167e-05	5.519	1.7285	1	X	X	X	3	X	X	X	X	X	6	X	X	701	83749
PF3D7_1359600			PF3D7_1359600	1	conserved Plasmodium protein, unknown function | transcript_product=conserved Plasmodium protein, unknown function | location=Pf3D7_13_v3:2371882-2377959(+) | protein_length=2025 | sequence_SO=chromosome | SO=protein_coding | is_pseudo=false	0	0	0	0	0	0	2.63e-05	8.76667e-06	5.517	1.4678	1	X	X	X	X	X	3	X	X	X	X	X	4	2025	235138
PF3D7_1013600			PF3D7_1013600	1	conserved Plasmodium protein, unknown function | transcript_product=conserved Plasmodium protein, unknown function | location=Pf3D7_10_v3:533109-539825(+) | protein_length=2238 | sequence_SO=chromosome | SO=protein_coding | is_pseudo=false	0	0	0	0	0.00010109	0	0	3.36967e-05	5.51	1.6856	1	X	X	X	5	X	X	X	X	X	9	X	X	2238	269271
PF3D7_0320700			PF3D7_0320700	1	signal peptidase complex subunit 2 | transcript_product=signal peptidase complex subunit 2 | location=Pf3D7_03_v3:865014-866420(+) | protein_length=179 | sequence_SO=chromosome | SO=protein_coding | is_pseudo=false	0	0	0	0	0	0	0.00029755	9.91833e-05	5.505	1.9953	1	X	X	X	X	X	2	X	X	X	X	X	4	179	21012
PF3D7_0213700			PF3D7_0213700	1	conserved protein, unknown function | transcript_product=conserved protein, unknown function | location=Pf3D7_02_v3:557048-557696(+) | protein_length=154 | sequence_SO=chromosome | SO=protein_coding | is_pseudo=false	0	0	0	0	0.00097936	0	0	0.000326453	5.501	1.4271	1	X	X	X	1	X	X	X	X	X	6	X	X	154	17808
PF3D7_0807600			PF3D7_0807600	1	conserved Plasmodium protein, unknown function | transcript_product=conserved Plasmodium protein, unknown function | location=Pf3D7_08_v3:389596-394259(-) | protein_length=1334 | sequence_SO=chromosome | SO=protein_coding | is_pseudo=false	0	0	0	0	0	0	0.00021959	7.31967e-05	5.499	1.9534	1	X	X	X	X	X	3	X	X	X	X	X	22	1334	159032
PF3D7_1327400			PF3D7_1327400	1	conserved Plasmodium protein, unknown function | transcript_product=conserved Plasmodium protein, unknown function | location=Pf3D7_13_v3:1152603-1153511(-) | protein_length=302 | sequence_SO=chromosome | SO=protein_coding | is_pseudo=false	0	0	0	0	0.00066588	0	0	0.00022196	5.492	1.5056	1	X	X	X	4	X	X	X	X	X	8	X	X	302	36108
PF3D7_1328200			PF3D7_1328200	1	conserved Plasmodium protein, unknown function | transcript_product=conserved Plasmodium protein, unknown function | location=Pf3D7_13_v3:1186619-1195201(+) | protein_length=2668 | sequence_SO=chromosome | SO=protein_coding | is_pseudo=false	0	0	0	0	2.826e-05	0	0	9.42e-06	5.491	1.7577	1	X	X	X	2	X	X	X	X	X	3	X	X	2668	320137
PF3D7_0802300			PF3D7_0802300	1	periodic tryptophan protein 2, putative | transcript_product=periodic tryptophan protein 2, putative | location=Pf3D7_08_v3:167069-170434(-) | protein_length=1121 | sequence_SO=chromosome | SO=protein_coding | is_pseudo=false	0	0	0	0	6.727e-05	0	0	2.24233e-05	5.49	1.7886	1	X	X	X	3	X	X	X	X	X	3	X	X	1121	129051
PF3D7_1103700			PF3D7_1103700	1	casein kinase II beta chain | transcript_product=casein kinase II beta chain | location=Pf3D7_11_v3:160115-160852(+) | protein_length=245 | sequence_SO=chromosome | SO=protein_coding | is_pseudo=false	0	0	0	0	0.0017442	0	0	0.0005814	5.489	1.6044	1	X	X	X	2	X	X	X	X	X	17	X	X	245	28365
PF3D7_1228300			PF3D7_1228300	1	NIMA related kinase 1 | transcript_product=NIMA related kinase 1 | location=Pf3D7_12_v3:1148111-1151461(+) | protein_length=1057 | sequence_SO=chromosome | SO=protein_coding | is_pseudo=false	0	0	0	0	4.756e-05	0	0	1.58533e-05	5.489	1.7548	1	X	X	X	2	X	X	X	X	X	2	X	X	1057	124945
PF3D7_0418100			PF3D7_0418100	1	protein SOC1, putative | transcript_product=protein SOC1, putative | location=Pf3D7_04_v3:810995-814642(-) | protein_length=1215 | sequence_SO=chromosome | SO=protein_coding | is_pseudo=false	0	0	0	0	0.00049653	0	0	0.00016551	5.48	1.604	1	X	X	X	9	X	X	X	X	X	24	X	X	1215	144834
PF3D7_1121600			PF3D7_1121600	1	exported protein 1 | transcript_product=exported protein 1 | location=Pf3D7_11_v3:815386-816322(-) | protein_length=162 | sequence_SO=chromosome | SO=protein_coding | is_pseudo=false	0	0	0	0	0	0	0.00090412	0.000301373	5.48	1.5545	1	X	X	X	X	X	4	X	X	X	X	X	11	162	17296
PF3D7_1337200			PF3D7_1337200	1	1-deoxy-D-xylulose 5-phosphate synthase | transcript_product=1-deoxy-D-xylulose 5-phosphate synthase | location=Pf3D7_13_v3:1497877-1501494(+) | protein_length=1205 | sequence_SO=chromosome | SO=protein_coding | is_pseudo=false	0	0	0	0	0.00018774	0	0	6.258e-05	5.48	1.9263	1	X	X	X	4	X	X	X	X	X	9	X	X	1205	140230
PF3D7_0316900			PF3D7_0316900	1	E3 ubiquitin-protein ligase, putative | transcript_product=E3 ubiquitin-protein ligase, putative | location=Pf3D7_03_v3:679234-681277(-) | protein_length=600 | sequence_SO=chromosome | SO=protein_coding | is_pseudo=false	0	0	0	0	0.00029326	0	0	9.77533e-05	5.479	1.6322	1	X	X	X	2	X	X	X	X	X	7	X	X	600	71009
PF3D7_0715900			PF3D7_0715900	1	cation diffusion facilitator family protein, putative | transcript_product=cation diffusion facilitator family protein, putative | location=Pf3D7_07_v3:699239-700909(+) | protein_length=556 | sequence_SO=chromosome | SO=protein_coding | is_pseudo=false	0	0	0	0	0.00022605	0	0	7.535e-05	5.478	1.4203	1	X	X	X	2	X	X	X	X	X	5	X	X	556	62944
PF3D7_1126200			PF3D7_1126200	1	40S ribosomal protein S18, putative | transcript_product=40S ribosomal protein S18, putative | location=Pf3D7_11_v3:1023790-1024496(-) | protein_length=156 | sequence_SO=chromosome | SO=protein_coding | is_pseudo=false	0	0	0	0	0	0	0.00059748	0.00019916	5.467	1.8875	1	X	X	X	X	X	3	X	X	X	X	X	7	156	17891
PF3D7_1140800			PF3D7_1140800	1	conserved Plasmodium protein, unknown function | transcript_product=conserved Plasmodium protein, unknown function | location=Pf3D7_11_v3:1633920-1636331(+) | protein_length=803 | sequence_SO=chromosome | SO=protein_coding | is_pseudo=false	0	0	0	0	0.00021913	0	0	7.30433e-05	5.461	1.8254	1	X	X	X	4	X	X	X	X	X	7	X	X	803	95466
PF3D7_0707200			PF3D7_0707200	1	conserved Plasmodium protein, unknown function | transcript_product=conserved Plasmodium protein, unknown function | location=Pf3D7_07_v3:329936-336325(-) | protein_length=2129 | sequence_SO=chromosome | SO=protein_coding | is_pseudo=false	0	0	0	0	0.0001653	0	0	5.51e-05	5.452	1.8171	1	X	X	X	7	X	X	X	X	X	14	X	X	2129	256937
PF3D7_1007900			PF3D7_1007900	1	eukaryotic translation initiation factor 3 subunit D, putative | transcript_product=eukaryotic translation initiation factor 3 subunit D, putative | location=Pf3D7_10_v3:316649-318280(+) | protein_length=543 | sequence_SO=chromosome | SO=protein_coding | is_pseudo=false	0	0	0	0	0	0	0.00024522	8.174e-05	5.452	1.5297	1	X	X	X	X	X	4	X	X	X	X	X	10	543	63110
PF3D7_1032100			PF3D7_1032100	1	mRNA-decapping enzyme subunit 1, putative | transcript_product=mRNA-decapping enzyme subunit 1, putative | location=Pf3D7_10_v3:1293499-1297071(+) | protein_length=1190 | sequence_SO=chromosome | SO=protein_coding | is_pseudo=false	0	0	0	0	6.337e-05	0	0	2.11233e-05	5.451	1.5534	1	X	X	X	2	X	X	X	X	X	3	X	X	1190	137985
PF3D7_1239700			PF3D7_1239700	1	ATP-dependent zinc metalloprotease FTSH 1 | transcript_product=ATP-dependent zinc metalloprotease FTSH 1 | location=Pf3D7_12_v3:1655487-1658129(+) | protein_length=880 | sequence_SO=chromosome | SO=protein_coding | is_pseudo=false	0.00030145	0	0.00029231	0.00019792	0.00014282	8.907e-05	0.00037827	0.000203387	5.444	1.9142	1	2	X	1	2	1	6	3	X	4	5	3	25	880	100957
PF3D7_1008400			PF3D7_1008400	1	26S protease regulatory subunit 4, putative | transcript_product=26S protease regulatory subunit 4, putative | location=Pf3D7_10_v3:347206-348667(-) | protein_length=448 | sequence_SO=chromosome | SO=protein_coding | is_pseudo=false	0	0	0	0	0.00039276	0	0	0.00013092	5.443	1.7813	1	X	X	X	4	X	X	X	X	X	7	X	X	448	49839
PF3D7_0704400			PF3D7_0704400	1	phosphoinositide-binding protein, putative | transcript_product=phosphoinositide-binding protein, putative | location=Pf3D7_07_v3:204718-207750(+) | protein_length=1010 | sequence_SO=chromosome | SO=protein_coding | is_pseudo=false	0	0	0	0	0.00024888	0	0	8.296e-05	5.43	1.711	1	X	X	X	2	X	X	X	X	X	10	X	X	1010	118838
PF3D7_0933900			PF3D7_0933900	1	conserved Plasmodium protein, unknown function | transcript_product=conserved Plasmodium protein, unknown function | location=Pf3D7_09_v3:1338175-1339295(-) | protein_length=250 | sequence_SO=chromosome | SO=protein_coding | is_pseudo=false	0	0	0	0	0.00040219	0	0	0.000134063	5.43	1.5693	1	X	X	X	1	X	X	X	X	X	4	X	X	250	29456
PF3D7_0522200			PF3D7_0522200	1	transcription initiation factor TFIID subunit 10, putative | transcript_product=transcription initiation factor TFIID subunit 10, putative | location=Pf3D7_05_v3:901414-902173(+) | protein_length=116 | sequence_SO=chromosome | SO=protein_coding | is_pseudo=false	0	0	0	0	0	0	0.00034436	0.000114787	5.429	1.3807	1	X	X	X	X	X	2	X	X	X	X	X	3	116	13633
PF3D7_1223700			PF3D7_1223700	1	vacuolar iron transporter | transcript_product=vacuolar iron transporter | location=Pf3D7_12_v3:968980-970073(+) | protein_length=273 | sequence_SO=chromosome | SO=protein_coding | is_pseudo=false	0	0	0	0	0.00046038	0	0	0.00015346	5.429	1.5943	1	X	X	X	2	X	X	X	X	X	5	X	X	273	30984
PF3D7_1451300			PF3D7_1451300	1	E3 SUMO-protein ligase NSE2, putative | transcript_product=E3 SUMO-protein ligase NSE2, putative | location=Pf3D7_14_v3:2104947-2107047(+) | protein_length=229 | sequence_SO=chromosome | SO=protein_coding | is_pseudo=false	0	0	0	0	0.00043907	0	0	0.000146357	5.429	1.6248	1	X	X	X	1	X	X	X	X	X	4	X	X	229	27608
PF3D7_1426800			PF3D7_1426800	1	conserved Plasmodium protein, unknown function | transcript_product=conserved Plasmodium protein, unknown function | location=Pf3D7_14_v3:1043057-1049590(+) | protein_length=2082 | sequence_SO=chromosome | SO=protein_coding | is_pseudo=false	0	0	0	0	7.244e-05	0	0	2.41467e-05	5.428	1.851	1	X	X	X	4	X	X	X	X	X	6	X	X	2082	248502
PF3D7_1219100			PF3D7_1219100	1	clathrin heavy chain, putative | transcript_product=clathrin heavy chain, putative | location=Pf3D7_12_v3:757649-763642(+) | protein_length=1997 | sequence_SO=chromosome | SO=protein_coding | is_pseudo=false	0.00013284	0	0.00070846	0.000280433	0.00201398	7.85e-05	0.00010001	0.00073083	5.425	1.6848	1	2	X	6	52	3	7	3	X	22	160	6	15	1997	232949
PF3D7_1477500			PF3D7_1477500	1	Plasmodium exported protein (PHISTb), unknown function | transcript_product=Plasmodium exported protein (PHISTb), unknown function | location=Pf3D7_14_v3:3188888-3190548(+) | protein_length=500 | sequence_SO=chromosome | SO=protein_coding | is_pseudo=false	0	0	0	0	0	0	0.00013315	4.43833e-05	5.425	1.7085	1	X	X	X	X	X	3	X	X	X	X	X	5	500	60553
PF3D7_1145800			PF3D7_1145800	1	conserved Plasmodium protein, unknown function | transcript_product=conserved Plasmodium protein, unknown function | location=Pf3D7_11_v3:1814957-1817704(-) | protein_length=915 | sequence_SO=chromosome | SO=protein_coding | is_pseudo=false	0	0	0	0	0.00041208	0	0	0.00013736	5.424	1.8407	1	X	X	X	6	X	X	X	X	X	15	X	X	915	108956
PF3D7_0709000			PF3D7_0709000	1	chloroquine resistance transporter | transcript_product=chloroquine resistance transporter | location=Pf3D7_07_v3:403222-406317(+) | protein_length=424 | sequence_SO=chromosome | SO=protein_coding | is_pseudo=false	0	0	0	0	0	0.00012325	0	4.10833e-05	5.41	1.6082	1	X	X	X	X	1	X	X	X	X	X	2	X	424	48675
PF3D7_1316500			PF3D7_1316500	1	pre-mRNA-processing factor 40, putative | transcript_product=pre-mRNA-processing factor 40, putative | location=Pf3D7_13_v3:685951-688671(+) | protein_length=906 | sequence_SO=chromosome | SO=protein_coding | is_pseudo=false	0	0	0	0	0.00011098	0	0	3.69933e-05	5.408	1.8305	1	X	X	X	2	X	X	X	X	X	4	X	X	906	106123
PF3D7_0822100			PF3D7_0822100	1	mediator of RNA polymerase II transcription subunit 7, putative | transcript_product=mediator of RNA polymerase II transcription subunit 7, putative | location=Pf3D7_08_v3:981018-981722(-) | protein_length=234 | sequence_SO=chromosome | SO=protein_coding | is_pseudo=false	0	0	0	0	0.00064454	0	0	0.000214847	5.399	1.6188	1	X	X	X	3	X	X	X	X	X	6	X	X	234	28197
PF3D7_1135400			PF3D7_1135400	1	conserved Plasmodium protein, unknown function | transcript_product=conserved Plasmodium protein, unknown function | location=Pf3D7_11_v3:1384378-1385115(-) | protein_length=245 | sequence_SO=chromosome | SO=protein_coding | is_pseudo=false	0	0	0	0	0.0002052	0	0	6.84e-05	5.397	2.1253	1	X	X	X	1	X	X	X	X	X	2	X	X	245	28496
PF3D7_0919100			PF3D7_0919100	1	DnaJ protein, putative | transcript_product=DnaJ protein, putative | location=Pf3D7_09_v3:786156-788212(+) | protein_length=370 | sequence_SO=chromosome | SO=protein_coding | is_pseudo=false	0	0	0	0	0.00027175	0	0	9.05833e-05	5.39	2.0639	1	X	X	X	1	X	X	X	X	X	4	X	X	370	43260
PF3D7_1141300			PF3D7_1141300	1	conserved protein, unknown function | transcript_product=conserved protein, unknown function | location=Pf3D7_11_v3:1659070-1662359(-) | protein_length=1012 | sequence_SO=chromosome | SO=protein_coding | is_pseudo=false	0	0	0	0	0.00024839	0	0	8.27967e-05	5.39	1.5197	1	X	X	X	4	X	X	X	X	X	10	X	X	1012	120381
PF3D7_0705400			PF3D7_0705400	1	DNA replication licensing factor MCM7 | transcript_product=DNA replication licensing factor MCM7 | location=Pf3D7_07_v3:264973-267438(-) | protein_length=821 | sequence_SO=chromosome | SO=protein_coding | is_pseudo=false	0	0	0	0	0.00042864	0	0	0.00014288	5.386	1.7593	1	X	X	X	6	X	X	X	X	X	14	X	X	821	94237
PF3D7_1017200			PF3D7_1017200	1	enoyl-CoA hydratase-related protein, putative | transcript_product=enoyl-CoA hydratase-related protein, putative | location=Pf3D7_10_v3:692426-694218(+) | protein_length=530 | sequence_SO=chromosome | SO=protein_coding | is_pseudo=false	0	0	0	0	0.00018971	0	0	6.32367e-05	5.382	1.9814	1	X	X	X	2	X	X	X	X	X	4	X	X	530	62908
PF3D7_0217500			PF3D7_0217500	1	calcium-dependent protein kinase 1 | transcript_product=calcium-dependent protein kinase 1 | location=Pf3D7_02_v3:720437-722661(+) | protein_length=524 | sequence_SO=chromosome | SO=protein_coding | is_pseudo=false	0	0	0	0	0	9.973e-05	0	3.32433e-05	5.381	1.926	1	X	X	X	X	1	X	X	X	X	X	2	X	524	60800
PF3D7_0829000			PF3D7_0829000	1	conserved Plasmodium membrane protein, unknown function | transcript_product=conserved Plasmodium membrane protein, unknown function | location=Pf3D7_08_v3:1245211-1251078(+) | protein_length=1907 | sequence_SO=chromosome | SO=protein_coding | is_pseudo=false	0	0	0	0	0.00011863	0	0	3.95433e-05	5.377	1.8271	1	X	X	X	5	X	X	X	X	X	9	X	X	1907	228808
PF3D7_0510100			PF3D7_0510100	1	conserved protein, unknown function | transcript_product=conserved protein, unknown function | location=Pf3D7_05_v3:422746-430353(-) | protein_length=2535 | sequence_SO=chromosome | SO=protein_coding | is_pseudo=false	0	0	0	0	7.933e-05	0	0	2.64433e-05	5.372	1.7131	1	X	X	X	5	X	X	X	X	X	8	X	X	2535	297573
PF3D7_0928700			PF3D7_0928700	1	conserved Plasmodium protein, unknown function | transcript_product=conserved Plasmodium protein, unknown function | location=Pf3D7_09_v3:1150648-1155153(-) | protein_length=1501 | sequence_SO=chromosome | SO=protein_coding | is_pseudo=false	0	0	0	0	8.373e-05	0	0	2.791e-05	5.372	1.8209	1	X	X	X	3	X	X	X	X	X	5	X	X	1501	181362
PF3D7_1448800			PF3D7_1448800	1	Appr-1-p processing domain protein | transcript_product=Appr-1-p processing domain protein | location=Pf3D7_14_v3:2001083-2002106(-) | protein_length=272 | sequence_SO=chromosome | SO=protein_coding | is_pseudo=false	0	0	0	0	0.00036966	0	0	0.00012322	5.371	1.5797	1	X	X	X	2	X	X	X	X	X	4	X	X	272	31682
PF3D7_0630300			PF3D7_0630300	1	DNA polymerase epsilon catalytic subunit A, putative | transcript_product=DNA polymerase epsilon catalytic subunit A, putative | location=Pf3D7_06_v3:1260398-1269596(-) | protein_length=2907 | sequence_SO=chromosome | SO=protein_coding | is_pseudo=false	0	0	0	0	0.00033723	0	0	0.00011241	5.37	1.8085	1	X	X	X	17	X	X	X	X	X	39	X	X	2907	344607
PF3D7_1327800			PF3D7_1327800	1	ribose-phosphate pyrophosphokinase, putative | transcript_product=ribose-phosphate pyrophosphokinase, putative | location=Pf3D7_13_v3:1162620-1164302(+) | protein_length=560 | sequence_SO=chromosome | SO=protein_coding | is_pseudo=false	0.00031581	0	0	0.00010527	0.00067331	0	0.0003091	0.00032747	5.369	1.3688	1	1	X	X	6	X	5	2	X	X	15	X	13	560	64019
PF3D7_0628300			PF3D7_0628300	1	choline/ethanolaminephosphotransferase, putative | transcript_product=choline/ethanolaminephosphotransferase, putative | location=Pf3D7_06_v3:1170813-1173696(-) | protein_length=391 | sequence_SO=chromosome | SO=protein_coding | is_pseudo=false	0	0	0	0	0.00032144	0	0	0.000107147	5.368	1.8124	1	X	X	X	2	X	X	X	X	X	5	X	X	391	45082
PF3D7_1329000			PF3D7_1329000	1	DNA-directed RNA polymerase III subunit RPC1, putative | transcript_product=DNA-directed RNA polymerase III subunit RPC1, putative | location=Pf3D7_13_v3:1217917-1225535(-) | protein_length=2356 | sequence_SO=chromosome | SO=protein_coding | is_pseudo=false	0	0	0	0	0.00046945	0	0	0.000156483	5.362	1.4771	1	X	X	X	13	X	X	X	X	X	44	X	X	2356	274830
PF3D7_0419400			PF3D7_0419400	1	conserved Plasmodium protein, unknown function | transcript_product=conserved Plasmodium protein, unknown function | location=Pf3D7_04_v3:857998-865957(+) | protein_length=2472 | sequence_SO=chromosome | SO=protein_coding | is_pseudo=false	0	0	0	0	4.067e-05	0	0	1.35567e-05	5.358	1.7656	1	X	X	X	2	X	X	X	X	X	4	X	X	2472	296455
PF3D7_1322300			PF3D7_1322300	1	conserved Plasmodium protein, unknown function | transcript_product=conserved Plasmodium protein, unknown function | location=Pf3D7_13_v3:944275-949285(-) | protein_length=1499 | sequence_SO=chromosome | SO=protein_coding | is_pseudo=false	0	0	0	0	0.000218	0	0	7.26667e-05	5.355	1.8163	1	X	X	X	7	X	X	X	X	X	13	X	X	1499	178348
PF3D7_1143300			PF3D7_1143300	1	DNA-directed RNA polymerases I and III subunit RPAC1, putative | transcript_product=DNA-directed RNA polymerases I and III subunit RPAC1, putative | location=Pf3D7_11_v3:1731899-1732900(-) | protein_length=333 | sequence_SO=chromosome | SO=protein_coding | is_pseudo=false	0	0	0	0	0.00075486	0	0	0.00025162	5.352	1.913	1	X	X	X	5	X	X	X	X	X	10	X	X	333	38963
PF3D7_0215800			PF3D7_0215800	1	origin recognition complex subunit 5 | transcript_product=origin recognition complex subunit 5 | location=Pf3D7_02_v3:650663-653362(-) | protein_length=899 | sequence_SO=chromosome | SO=protein_coding | is_pseudo=false	0	0	0	0	0.00025165	0	0	8.38833e-05	5.347	1.4738	1	X	X	X	6	X	X	X	X	X	9	X	X	899	103992
PF3D7_1020700			PF3D7_1020700	1	N-acetyltransferase, GNAT family, putative | transcript_product=N-acetyltransferase, GNAT family, putative | location=Pf3D7_10_v3:835292-839700(+) | protein_length=1269 | sequence_SO=chromosome | SO=protein_coding | is_pseudo=false	0	0	0	0	7.923e-05	0	0	2.641e-05	5.343	1.8844	1	X	X	X	1	X	X	X	X	X	4	X	X	1269	149481
PF3D7_1402500			PF3D7_1402500	1	ribosomal protein S27a, putative | transcript_product=ribosomal protein S27a, putative | location=Pf3D7_14_v3:92264-93537(-) | protein_length=149 | sequence_SO=chromosome | SO=protein_coding | is_pseudo=false	0	0	0	0	0	0	0.00026809	8.93633e-05	5.342	1.7102	1	X	X	X	X	X	2	X	X	X	X	X	3	149	17400
PF3D7_1417800			PF3D7_1417800	1	DNA replication licensing factor MCM2 | transcript_product=DNA replication licensing factor MCM2 | location=Pf3D7_14_v3:753389-756440(+) | protein_length=971 | sequence_SO=chromosome | SO=protein_coding | is_pseudo=false	0	0	0	0	0.00044009	0	0	0.000146697	5.334	1.8666	1	X	X	X	6	X	X	X	X	X	17	X	X	971	111496
PF3D7_0935200			PF3D7_0935200	1	vacuolar protein sorting-associated protein 33, putative | transcript_product=vacuolar protein sorting-associated protein 33, putative | location=Pf3D7_09_v3:1368594-1372037(-) | protein_length=1147 | sequence_SO=chromosome | SO=protein_coding | is_pseudo=false	0	0	0	0	0.00010958	0	0	3.65267e-05	5.325	1.6575	1	X	X	X	3	X	X	X	X	X	5	X	X	1147	135978
PF3D7_0619600			PF3D7_0619600	1	conserved Plasmodium protein, unknown function | transcript_product=conserved Plasmodium protein, unknown function | location=Pf3D7_06_v3:825157-827772(+) | protein_length=871 | sequence_SO=chromosome | SO=protein_coding | is_pseudo=false	0	0	0	0	0.00011544	0	0	3.848e-05	5.324	1.7979	1	X	X	X	2	X	X	X	X	X	4	X	X	871	104627
PF3D7_0934700			PF3D7_0934700	1	UBX domain-containing protein, putative | transcript_product=UBX domain-containing protein, putative | location=Pf3D7_09_v3:1357411-1359262(+) | protein_length=531 | sequence_SO=chromosome | SO=protein_coding | is_pseudo=false	0	0	0	0	0.00014202	0	0	4.734e-05	5.323	2.2054	1	X	X	X	2	X	X	X	X	X	3	X	X	531	62570
PF3D7_0318300			PF3D7_0318300	1	conserved Plasmodium protein, unknown function | transcript_product=conserved Plasmodium protein, unknown function | location=Pf3D7_03_v3:756491-760292(-) | protein_length=1119 | sequence_SO=chromosome | SO=protein_coding | is_pseudo=false	0	0	0	0	0	0	2.38e-05	7.93333e-06	5.314	1.8334	1	X	X	X	X	X	1	X	X	X	X	X	2	1119	132983
PF3D7_0917500			PF3D7_0917500	1	conserved protein, unknown function | transcript_product=conserved protein, unknown function | location=Pf3D7_09_v3:726703-728748(+) | protein_length=681 | sequence_SO=chromosome | SO=protein_coding | is_pseudo=false	0	0	0	0	0.00014765	0	0	4.92167e-05	5.314	1.7059	1	X	X	X	3	X	X	X	X	X	4	X	X	681	79675
PF3D7_0501000			PF3D7_0501000	1	Plasmodium exported protein, unknown function | transcript_product=Plasmodium exported protein, unknown function | location=Pf3D7_05_v3:55841-56872(+) | protein_length=260 | sequence_SO=chromosome | SO=protein_coding | is_pseudo=false	0.00102031	0	0.00098937	0.000669893	0.00058008	0.00090445	0.00046091	0.00064848	5.304	1.3546	1	1	X	2	3	4	3	3	X	4	6	9	9	260	30716
PF3D7_0601200			PF3D7_0601200	1	Pfmc-2TM Maurer's cleft two transmembrane protein | transcript_product=Pfmc-2TM Maurer's cleft two transmembrane protein | location=Pf3D7_06_v3:47463-48261(+) | protein_length=234 | sequence_SO=chromosome | SO=protein_coding | is_pseudo=false	0.00012596	0	0	4.19867e-05	8.057e-05	0	0.00137412	0.000484897	5.298	1.5541	1	2	X	X	1	X	7	0.333333	X	X	0.75	X	24.1486	234	27302
PF3D7_1112200			PF3D7_1112200	1	ubiquinone biosynthesis protein COQ4, putative | transcript_product=ubiquinone biosynthesis protein COQ4, putative | location=Pf3D7_11_v3:470541-471608(+) | protein_length=355 | sequence_SO=chromosome | SO=protein_coding | is_pseudo=false	0	0	0	0	0	0	7.502e-05	2.50067e-05	5.291	1.6606	1	X	X	X	X	X	1	X	X	X	X	X	2	355	43053
PF3D7_1448500			PF3D7_1448500	1	conserved Plasmodium protein, unknown function | transcript_product=conserved Plasmodium protein, unknown function | location=Pf3D7_14_v3:1984189-1995574(-) | protein_length=3704 | sequence_SO=chromosome | SO=protein_coding | is_pseudo=false	0	0	0	0	3.393e-05	0	0	1.131e-05	5.291	1.8928	1	X	X	X	2	X	X	X	X	X	5	X	X	3704	443075
PF3D7_1237600			PF3D7_1237600	1	periodic tryptophan protein 1, putative | transcript_product=periodic tryptophan protein 1, putative | location=Pf3D7_12_v3:1568605-1570569(+) | protein_length=502 | sequence_SO=chromosome | SO=protein_coding | is_pseudo=false	0	0	0	0	0.00015022	0	0	5.00733e-05	5.272	1.8881	1	X	X	X	2	X	X	X	X	X	3	X	X	502	58798
PF3D7_0314200			PF3D7_0314200	1	conserved Plasmodium protein, unknown function | transcript_product=conserved Plasmodium protein, unknown function | location=Pf3D7_03_v3:572666-576823(-) | protein_length=1385 | sequence_SO=chromosome | SO=protein_coding | is_pseudo=false	0	0	0	0	9.075e-05	0	0	3.025e-05	5.269	1.9017	1	X	X	X	3	X	X	X	X	X	5	X	X	1385	167648
PF3D7_0418200			PF3D7_0418200	1	eukaryotic translation initiation factor 3 subunit M, putative | transcript_product=eukaryotic translation initiation factor 3 subunit M, putative | location=Pf3D7_04_v3:817400-818689(+) | protein_length=429 | sequence_SO=chromosome | SO=protein_coding | is_pseudo=false	0	0	0.00029981	9.99367e-05	0.00023438	0	0.00034142	0.000191933	5.263	1.3022	1	X	X	1	3	X	2	X	X	2	4	X	11	429	51030
PF3D7_1439800			PF3D7_1439800	1	vesicle-associated membrane protein, putative | transcript_product=vesicle-associated membrane protein, putative | location=Pf3D7_14_v3:1618819-1619794(+) | protein_length=241 | sequence_SO=chromosome | SO=protein_coding | is_pseudo=false	0	0	0	0	0	0	0.0007735	0.000257833	5.262	1.4367	1	X	X	X	X	X	5	X	X	X	X	X	14	241	27687
PF3D7_0511500			PF3D7_0511500	1	RNA pseudouridylate synthase, putative | transcript_product=RNA pseudouridylate synthase, putative | location=Pf3D7_05_v3:486602-516787(+) | protein_length=10061 | sequence_SO=chromosome | SO=protein_coding | is_pseudo=false	0	0	0	0	3.998e-05	0	0	1.33267e-05	5.239	1.5906	1	X	X	X	9	X	X	X	X	X	16	X	X	10061	1187631
PF3D7_1354200			PF3D7_1354200	1	phosphoinositide phosphatase SAC1 | transcript_product=phosphoinositide phosphatase SAC1 | location=Pf3D7_13_v3:2160318-2162729(-) | protein_length=803 | sequence_SO=chromosome | SO=protein_coding | is_pseudo=false	0	0	0	0	0.00018782	0	0	6.26067e-05	5.226	1.614	1	X	X	X	3	X	X	X	X	X	6	X	X	803	95045
PF3D7_0528100			PF3D7_0528100	1	AP-1 complex subunit beta, putative | transcript_product=AP-1 complex subunit beta, putative | location=Pf3D7_05_v3:1157840-1161553(-) | protein_length=929 | sequence_SO=chromosome | SO=protein_coding | is_pseudo=false	0	0	0	0	0.00027058	0	0	9.01933e-05	5.225	1.7493	1	X	X	X	7	X	X	X	X	X	10	X	X	929	106154
PF3D7_1103400			PF3D7_1103400	1	FeS cluster assembly protein SufD | transcript_product=FeS cluster assembly protein SufD | location=Pf3D7_11_v3:146427-150815(+) | protein_length=1462 | sequence_SO=chromosome | SO=protein_coding | is_pseudo=false	0	0	0	0	0.00020632	0	0	6.87733e-05	5.221	1.4452	1	X	X	X	5	X	X	X	X	X	12	X	X	1462	172390
PF3D7_0208100			PF3D7_0208100	1	conserved Plasmodium protein, unknown function | transcript_product=conserved Plasmodium protein, unknown function | location=Pf3D7_02_v3:327932-335203(+) | protein_length=1789 | sequence_SO=chromosome | SO=protein_coding | is_pseudo=false	0	0	0	0	2.81e-05	0	0	9.36667e-06	5.22	1.7504	1	X	X	X	1	X	X	X	X	X	2	X	X	1789	211886
PF3D7_1366400			PF3D7_1366400	1	rhoptry protein RHOP148 | transcript_product=rhoptry protein RHOP148 | location=Pf3D7_13_v3:2655277-2659065(-) | protein_length=1262 | sequence_SO=chromosome | SO=protein_coding | is_pseudo=false	0	0	0	0	7.967e-05	0	0	2.65567e-05	5.218	1.8205	1	X	X	X	3	X	X	X	X	X	4	X	X	1262	148754
PF3D7_1309800			PF3D7_1309800	1	conserved protein, unknown function | transcript_product=conserved protein, unknown function | location=Pf3D7_13_v3:445611-446658(-) | protein_length=305 | sequence_SO=chromosome | SO=protein_coding | is_pseudo=false	0	0	0	0	0.00032966	0	0	0.000109887	5.199	1.5112	1	X	X	X	3	X	X	X	X	X	4	X	X	305	37335
PF3D7_1011900			PF3D7_1011900	1	heme oxygenase | transcript_product=heme oxygenase | location=Pf3D7_10_v3:460335-461993(-) | protein_length=305 | sequence_SO=chromosome | SO=protein_coding | is_pseudo=false	0	0	0	0	0.00024725	0	0	8.24167e-05	5.184	1.3899	1	X	X	X	2	X	X	X	X	X	3	X	X	305	37012
PF3D7_1211800			PF3D7_1211800	1	polyubiquitin | transcript_product=polyubiquitin | location=Pf3D7_12_v3:526109-527780(+) | protein_length=381 | sequence_SO=chromosome | SO=protein_coding | is_pseudo=false	0.00208881	0.00027348	0	0.00078743	0.00032988	0.00082295	0.00017474	0.000442523	5.184	1.6439	1	4	2	3	3	3	3	9	1.5	0	5	12	5	381	42829
PF3D7_0204100			PF3D7_0204100	1	Sel1 repeat-containing protein, putative | transcript_product=Sel1 repeat-containing protein, putative | location=Pf3D7_02_v3:182228-189115(-) | protein_length=2295 | sequence_SO=chromosome | SO=protein_coding | is_pseudo=false	0	0	0	0	0.00014239	0	0	4.74633e-05	5.18	1.5645	1	X	X	X	5	X	X	X	X	X	13	X	X	2295	271488
PF3D7_1470600			PF3D7_1470600	1	RAP protein, putative | transcript_product=RAP protein, putative | location=Pf3D7_14_v3:2886888-2888659(-) | protein_length=533 | sequence_SO=chromosome | SO=protein_coding | is_pseudo=false	0	0	0	0	0	0	0.00024982	8.32733e-05	5.169	1.6491	1	X	X	X	X	X	4	X	X	X	X	X	10	533	64170
PF3D7_0723900			PF3D7_0723900	1	RNA-binding protein, putative | transcript_product=RNA-binding protein, putative | location=Pf3D7_07_v3:1000701-1004746(-) | protein_length=1222 | sequence_SO=chromosome | SO=protein_coding | is_pseudo=false	0	0	0	0	4.114e-05	0	0	1.37133e-05	5.164	1.3661	1	X	X	X	2	X	X	X	X	X	2	X	X	1222	144627
PF3D7_0219600			PF3D7_0219600	1	replication factor C subunit 1, putative | transcript_product=replication factor C subunit 1, putative | location=Pf3D7_02_v3:779418-782132(-) | protein_length=904 | sequence_SO=chromosome | SO=protein_coding | is_pseudo=false	0	0	0	0	0.00011123	0	0	3.70767e-05	5.163	1.6194	1	X	X	X	2	X	X	X	X	X	4	X	X	904	104185
PF3D7_1012100			PF3D7_1012100	1	conserved protein, unknown function | transcript_product=conserved protein, unknown function | location=Pf3D7_10_v3:468071-469536(-) | protein_length=387 | sequence_SO=chromosome | SO=protein_coding | is_pseudo=false	0	0	0	0	0.00032477	0	0	0.000108257	5.153	1.5151	1	X	X	X	4	X	X	X	X	X	5	X	X	387	47179
PF3D7_0927900			PF3D7_0927900	1	phosphatidylserine decarboxylase | transcript_product=phosphatidylserine decarboxylase | location=Pf3D7_09_v3:1131074-1132135(-) | protein_length=353 | sequence_SO=chromosome | SO=protein_coding | is_pseudo=false	0	0	0	0	0.00035605	0	0	0.000118683	5.148	1.4598	1	X	X	X	2	X	X	X	X	X	5	X	X	353	41548
PF3D7_1408100			PF3D7_1408100	1	plasmepsin III | transcript_product=plasmepsin III | location=Pf3D7_14_v3:297468-298823(+) | protein_length=451 | sequence_SO=chromosome | SO=protein_coding | is_pseudo=false	0.00196068	0	0.00042778	0.000796153	0.00033442	0.00011587	0.00026571	0.000238667	5.148	1.6638	1	4	X	1	5	1	4	10	X	3	6	2	9	451	51693
PF3D7_1440700			PF3D7_1440700	1	AP-3 complex subunit mu, putative | transcript_product=AP-3 complex subunit mu, putative | location=Pf3D7_14_v3:1660095-1662296(-) | protein_length=733 | sequence_SO=chromosome | SO=protein_coding | is_pseudo=false	0	0	0	0	0.00013717	0	0	4.57233e-05	5.146	1.7538	1	X	X	X	2	X	X	X	X	X	4	X	X	733	87166
PF3D7_0210200			PF3D7_0210200	1	conserved Plasmodium protein, unknown function | transcript_product=conserved Plasmodium protein, unknown function | location=Pf3D7_02_v3:413278-421137(-) | protein_length=2588 | sequence_SO=chromosome | SO=protein_coding | is_pseudo=false	0	0	0	0	5.828e-05	0	0	1.94267e-05	5.145	1.7179	1	X	X	X	4	X	X	X	X	X	6	X	X	2588	310026
PF3D7_1453000			PF3D7_1453000	1	conserved Plasmodium protein, unknown function | transcript_product=conserved Plasmodium protein, unknown function | location=Pf3D7_14_v3:2173027-2175822(-) | protein_length=931 | sequence_SO=chromosome | SO=protein_coding | is_pseudo=false	0	0	0	0	0.000135	0	0	4.5e-05	5.138	1.6188	1	X	X	X	2	X	X	X	X	X	5	X	X	931	110617
PF3D7_1361000			PF3D7_1361000	1	protein arginine N-methyltransferase 5, putative | transcript_product=protein arginine N-methyltransferase 5, putative | location=Pf3D7_13_v3:2445090-2447264(-) | protein_length=724 | sequence_SO=chromosome | SO=protein_coding | is_pseudo=false	0	0	0	0	0.00010416	0	0	3.472e-05	5.136	2.0881	1	X	X	X	2	X	X	X	X	X	3	X	X	724	85552
PF3D7_0602600			PF3D7_0602600	1	SAC3 domain-containing protein, putative | transcript_product=SAC3 domain-containing protein, putative | location=Pf3D7_06_v3:107037-111664(-) | protein_length=1297 | sequence_SO=chromosome | SO=protein_coding | is_pseudo=false	0	0	0	0	7.752e-05	0	0	2.584e-05	5.129	1.6834	1	X	X	X	2	X	X	X	X	X	4	X	X	1297	153718
PF3D7_1127800			PF3D7_1127800	1	TFIIS central domain-containing protein, putative | transcript_product=TFIIS central domain-containing protein, putative | location=Pf3D7_11_v3:1077288-1081550(-) | protein_length=1420 | sequence_SO=chromosome | SO=protein_coding | is_pseudo=false	0	0	0	0	0.00010621	0	0	3.54033e-05	5.123	1.6317	1	X	X	X	1	X	X	X	X	X	6	X	X	1420	168743
PF3D7_1328100			PF3D7_1328100	1	proteasome subunit beta type-7, putative | transcript_product=proteasome subunit beta type-7, putative | location=Pf3D7_13_v3:1184208-1185020(+) | protein_length=270 | sequence_SO=chromosome | SO=protein_coding | is_pseudo=false	0	0	0	0	0.0002793	0	0	9.31e-05	5.107	1.3367	1	X	X	X	1	X	X	X	X	X	3	X	X	270	29962
PF3D7_1415200			PF3D7_1415200	1	DNA-directed RNA polymerases I and III subunit RPAC2, putative | transcript_product=DNA-directed RNA polymerases I and III subunit RPAC2, putative | location=Pf3D7_14_v3:611865-612736(+) | protein_length=96 | sequence_SO=chromosome | SO=protein_coding | is_pseudo=false	0	0	0	0	0.00209474	0	0	0.000698247	5.104	1.3209	1	X	X	X	3	X	X	X	X	X	8	X	X	96	11005
PF3D7_0807500			PF3D7_0807500	1	proteasome subunit alpha type-6, putative | transcript_product=proteasome subunit alpha type-6, putative | location=Pf3D7_08_v3:387219-388364(+) | protein_length=260 | sequence_SO=chromosome | SO=protein_coding | is_pseudo=false	0	0	0	0	0	0.00030148	0	0.000100493	5.102	1.781	1	X	X	X	X	2	X	X	X	X	X	3	X	260	29500
PF3D7_0532100			PF3D7_0532100	1	early transcribed membrane protein 5 | transcript_product=early transcribed membrane protein 5 | location=Pf3D7_05_v3:1301224-1301769(+) | protein_length=181 | sequence_SO=chromosome | SO=protein_coding | is_pseudo=false	0	0	0	0	0	0	0.00029426	9.80867e-05	5.084	1.5669	1	X	X	X	X	X	2	X	X	X	X	X	4	181	19030
PF3D7_0801800			PF3D7_0801800	1	mannose-6-phosphate isomerase, putative | transcript_product=mannose-6-phosphate isomerase, putative | location=Pf3D7_08_v3:119032-122067(-) | protein_length=1011 | sequence_SO=chromosome | SO=protein_coding | is_pseudo=false	0	0	0	0	0.00017404	0	0	5.80133e-05	5.079	1.4966	1	X	X	X	3	X	X	X	X	X	7	X	X	1011	117662
PF3D7_1229300			PF3D7_1229300	1	conserved Plasmodium protein, unknown function | transcript_product=conserved Plasmodium protein, unknown function | location=Pf3D7_12_v3:1204991-1207963(+) | protein_length=990 | sequence_SO=chromosome | SO=protein_coding | is_pseudo=false	0	0	0	0	0.00010156	0	0	3.38533e-05	5.079	1.4858	1	X	X	X	3	X	X	X	X	X	4	X	X	990	117482
PF3D7_0724600			PF3D7_0724600	1	protein kinase, putative | transcript_product=protein kinase, putative | location=Pf3D7_07_v3:1026444-1033077(-) | protein_length=2041 | sequence_SO=chromosome | SO=protein_coding | is_pseudo=false	0	0	0	0	9.853e-05	0	0	3.28433e-05	5.071	1.7352	1	X	X	X	5	X	X	X	X	X	8	X	X	2041	243553
PF3D7_1463200			PF3D7_1463200	1	replication factor C subunit 3, putative | transcript_product=replication factor C subunit 3, putative | location=Pf3D7_14_v3:2570434-2571719(+) | protein_length=344 | sequence_SO=chromosome | SO=protein_coding | is_pseudo=false	0	0	0	0	0.00109609	0	0	0.000365363	5.069	1.3495	1	X	X	X	6	X	X	X	X	X	15	X	X	344	39232
PF3D7_0207500			PF3D7_0207500	1	serine repeat antigen 6 | transcript_product=serine repeat antigen 6 | location=Pf3D7_02_v3:298897-302564(-) | protein_length=1031 | sequence_SO=chromosome | SO=protein_coding | is_pseudo=false	0	0	0	0	0	0	2.583e-05	8.61e-06	5.063	1.5162	1	X	X	X	X	X	1	X	X	X	X	X	2	1031	118836
PF3D7_0820700			PF3D7_0820700	1	2-oxoglutarate dehydrogenase E1 component | transcript_product=2-oxoglutarate dehydrogenase E1 component | location=Pf3D7_08_v3:932321-935626(+) | protein_length=1038 | sequence_SO=chromosome | SO=protein_coding | is_pseudo=false	0	0	0.00037173	0.00012391	0.00012108	0	2.566e-05	4.89133e-05	5.063	1.3458	1	X	X	4	2	X	1	X	X	6	5	X	2	1038	121150
PF3D7_1238500			PF3D7_1238500	1	conserved Plasmodium protein, unknown function | transcript_product=conserved Plasmodium protein, unknown function | location=Pf3D7_12_v3:1594826-1600526(+) | protein_length=1812 | sequence_SO=chromosome | SO=protein_coding | is_pseudo=false	0	0	0	0	8.323e-05	0	0	2.77433e-05	5.062	1.4543	1	X	X	X	2	X	X	X	X	X	6	X	X	1812	212760
PF3D7_0501300			PF3D7_0501300	1	skeleton-binding protein 1 | transcript_product=skeleton-binding protein 1 | location=Pf3D7_05_v3:68930-70113(+) | protein_length=337 | sequence_SO=chromosome | SO=protein_coding | is_pseudo=false	0.00262393	0	0.00190828	0.00151074	0.00052213	0.00093039	0.00043462	0.000629047	5.059	1.401	1	2	X	1	2	3	4	10	X	10	7	12	11	337	36299
PF3D7_1355100			PF3D7_1355100	1	DNA replication licensing factor MCM6 | transcript_product=DNA replication licensing factor MCM6 | location=Pf3D7_13_v3:2187435-2190224(+) | protein_length=929 | sequence_SO=chromosome | SO=protein_coding | is_pseudo=false	0	0	0	0	0.00027058	0	0	9.01933e-05	5.059	1.5455	1	X	X	X	4	X	X	X	X	X	10	X	X	929	105674
PF3D7_1456500			PF3D7_1456500	1	conserved Plasmodium protein, unknown function | transcript_product=conserved Plasmodium protein, unknown function | location=Pf3D7_14_v3:2314380-2321555(+) | protein_length=2391 | sequence_SO=chromosome | SO=protein_coding | is_pseudo=false	0	0	0	0	2.103e-05	0	0	7.01e-06	5.053	1.6943	1	X	X	X	2	X	X	X	X	X	2	X	X	2391	283201
PF3D7_1359200			PF3D7_1359200	1	high mobility group protein B4, putative | transcript_product=high mobility group protein B4, putative | location=Pf3D7_13_v3:2350437-2352820(-) | protein_length=252 | sequence_SO=chromosome | SO=protein_coding | is_pseudo=false	0	0	0	0	0.00049875	0	0	0.00016625	5.052	1.3317	1	X	X	X	3	X	X	X	X	X	5	X	X	252	29916
PF3D7_1334100			PF3D7_1334100	1	conserved protein, unknown function | transcript_product=conserved protein, unknown function | location=Pf3D7_13_v3:1392614-1395565(-) | protein_length=983 | sequence_SO=chromosome | SO=protein_coding | is_pseudo=false	0	0	0	0	0.00010229	0	0	3.40967e-05	5.05	1.7463	1	X	X	X	2	X	X	X	X	X	4	X	X	983	117789
PF3D7_1107700			PF3D7_1107700	1	pescadillo homolog | transcript_product=pescadillo homolog | location=Pf3D7_11_v3:326881-328812(+) | protein_length=643 | sequence_SO=chromosome | SO=protein_coding | is_pseudo=false	0	0	0	0	0.00019547	0	0	6.51567e-05	5.034	1.2859	1	X	X	X	2	X	X	X	X	X	5	X	X	643	77180
PF3D7_1119900			PF3D7_1119900	1	protein transport protein SEC16, putative | transcript_product=protein transport protein SEC16, putative | location=Pf3D7_11_v3:749152-754401(+) | protein_length=1749 | sequence_SO=chromosome | SO=protein_coding | is_pseudo=false	0	0	0	0	0.00017247	0	0	5.749e-05	5.031	1.5223	1	X	X	X	8	X	X	X	X	X	12	X	X	1749	208588
PF3D7_1332000			PF3D7_1332000	1	syntaxin, Qa-SNARE family | transcript_product=syntaxin, Qa-SNARE family | location=Pf3D7_13_v3:1325913-1327532(-) | protein_length=281 | sequence_SO=chromosome | SO=protein_coding | is_pseudo=false	0	0	0	0	0.00053673	0	0	0.00017891	5.029	1.6952	1	X	X	X	4	X	X	X	X	X	6	X	X	281	32811
PF3D7_0419800			PF3D7_0419800	1	60S ribosomal protein L7ae/L30e, putative | transcript_product=60S ribosomal protein L7ae/L30e, putative | location=Pf3D7_04_v3:874811-875521(-) | protein_length=236 | sequence_SO=chromosome | SO=protein_coding | is_pseudo=false	0	0	0	0	0	0	0.00016926	5.642e-05	5.026	1.7784	1	X	X	X	X	X	2	X	X	X	X	X	3	236	27563
PF3D7_0708400			PF3D7_0708400	1	heat shock protein 90 | transcript_product=heat shock protein 90 | location=Pf3D7_07_v3:381592-384614(+) | protein_length=745 | sequence_SO=chromosome | SO=protein_coding | is_pseudo=false	0	0	0.00017264	5.75467e-05	6.748e-05	0	8.936e-05	5.228e-05	5.005	1.3855	1	X	X	1	1	X	3	X	X	2	2	X	5	745	86166
PF3D7_0721100			PF3D7_0721100	1	conserved protein, unknown function | transcript_product=conserved protein, unknown function | location=Pf3D7_07_v3:916434-917168(+) | protein_length=244 | sequence_SO=chromosome | SO=protein_coding | is_pseudo=false	0	0	0	0	0	0	0.00038199	0.00012733	4.993	1.2913	1	X	X	X	X	X	3	X	X	X	X	X	7	244	29250
PF3D7_1241900			PF3D7_1241900	1	tetratricopeptide repeat protein, putative | transcript_product=tetratricopeptide repeat protein, putative | location=Pf3D7_12_v3:1784380-1786410(+) | protein_length=676 | sequence_SO=chromosome | SO=protein_coding | is_pseudo=false	0	0	0	0	7.437e-05	0	0	2.479e-05	4.992	1.4116	1	X	X	X	2	X	X	X	X	X	2	X	X	676	79801
PF3D7_1468800			PF3D7_1468800	1	splicing factor U2AF large subunit, putative | transcript_product=splicing factor U2AF large subunit, putative | location=Pf3D7_14_v3:2827942-2830443(-) | protein_length=833 | sequence_SO=chromosome | SO=protein_coding | is_pseudo=false	0	0	0	0	6.035e-05	0	0	2.01167e-05	4.989	1.6593	1	X	X	X	2	X	X	X	X	X	2	X	X	833	97428
PF3D7_0111300			PF3D7_0111300	1	P-loop containing nucleoside triphosphate hydrolase, putative | transcript_product=P-loop containing nucleoside triphosphate hydrolase, putative | location=Pf3D7_01_v3:431539-435042(-) | protein_length=1167 | sequence_SO=chromosome | SO=protein_coding | is_pseudo=false	0	0	0	0	0.00036618	0	0	0.00012206	4.988	1.6014	1	X	X	X	9	X	X	X	X	X	17	X	X	1167	139213
PF3D7_1443900			PF3D7_1443900	1	heat shock protein 90, putative | transcript_product=heat shock protein 90, putative | location=Pf3D7_14_v3:1797288-1800071(+) | protein_length=927 | sequence_SO=chromosome | SO=protein_coding | is_pseudo=false	0	0	0.00090185	0.000300617	0	5.637e-05	0.00014364	6.667e-05	4.983	1.1692	1	X	X	4	X	2	5	X	X	13	X	2	10	927	106999
PF3D7_1353400			PF3D7_1353400	1	Ran-binding protein, putative | transcript_product=Ran-binding protein, putative | location=Pf3D7_13_v3:2139728-2143222(+) | protein_length=1164 | sequence_SO=chromosome | SO=protein_coding | is_pseudo=false	0	0	0	0	6.479e-05	0	0	2.15967e-05	4.981	1.7198	1	X	X	X	2	X	X	X	X	X	3	X	X	1164	140421
PF3D7_0102200			PF3D7_0102200	1	ring-infected erythrocyte surface antigen | transcript_product=ring-infected erythrocyte surface antigen | location=Pf3D7_01_v3:98819-102282(+) | protein_length=1085 | sequence_SO=chromosome | SO=protein_coding | is_pseudo=false	0	0	0	0	0	0	2.454e-05	8.18e-06	4.971	1.554	1	X	X	X	X	X	1	X	X	X	X	X	2	1085	126521
PF3D7_1403100			PF3D7_1403100	1	condensin complex subunit 1, putative | transcript_product=condensin complex subunit 1, putative | location=Pf3D7_14_v3:113144-119011(-) | protein_length=1955 | sequence_SO=chromosome | SO=protein_coding | is_pseudo=false	0	0	0	0	5.143e-05	0	0	1.71433e-05	4.969	1.7956	1	X	X	X	2	X	X	X	X	X	4	X	X	1955	229534
PF3D7_0505100			PF3D7_0505100	1	trafficking protein particle complex subunit 8, putative | transcript_product=trafficking protein particle complex subunit 8, putative | location=Pf3D7_05_v3:220839-229253(+) | protein_length=2754 | sequence_SO=chromosome | SO=protein_coding | is_pseudo=false	0	0	0	0	7.302e-05	0	0	2.434e-05	4.968	1.857	1	X	X	X	5	X	X	X	X	X	8	X	X	2754	328677
PF3D7_0704600			PF3D7_0704600	1	E3 ubiquitin-protein ligase | transcript_product=E3 ubiquitin-protein ligase | location=Pf3D7_07_v3:216024-229072(-) | protein_length=3893 | sequence_SO=chromosome | SO=protein_coding | is_pseudo=false	0	0	0	0	1.291e-05	0	0	4.30333e-06	4.962	1.6522	1	X	X	X	1	X	X	X	X	X	2	X	X	3893	460424
PF3D7_1234300			PF3D7_1234300	1	DNA polymerase epsilon subunit B, putative | transcript_product=DNA polymerase epsilon subunit B, putative | location=Pf3D7_12_v3:1433820-1435995(-) | protein_length=624 | sequence_SO=chromosome | SO=protein_coding | is_pseudo=false	0	0	0	0	8.057e-05	0	0	2.68567e-05	4.95	1.6227	1	X	X	X	2	X	X	X	X	X	2	X	X	624	73631
PF3D7_0815600			PF3D7_0815600	1	eukaryotic translation initiation factor 3 subunit G, putative | transcript_product=eukaryotic translation initiation factor 3 subunit G, putative | location=Pf3D7_08_v3:729917-732187(-) | protein_length=268 | sequence_SO=chromosome | SO=protein_coding | is_pseudo=false	0	0	0	0	0	0	0.00139115	0.000463717	4.935	1.2811	1	X	X	X	X	X	7	X	X	X	X	X	28	268	31251
PF3D7_1223900			PF3D7_1223900	1	50S ribosomal protein L24, putative | transcript_product=50S ribosomal protein L24, putative | location=Pf3D7_12_v3:972710-973393(-) | protein_length=227 | sequence_SO=chromosome | SO=protein_coding | is_pseudo=false	0	0	0	0	0.00044294	0	0	0.000147647	4.934	1.552	1	X	X	X	3	X	X	X	X	X	4	X	X	227	26791
PF3D7_1359000			PF3D7_1359000	1	conserved Plasmodium protein, unknown function | transcript_product=conserved Plasmodium protein, unknown function | location=Pf3D7_13_v3:2336005-2345850(-) | protein_length=3281 | sequence_SO=chromosome | SO=protein_coding | is_pseudo=false	0	0	0	0	4.597e-05	0	0	1.53233e-05	4.931	1.4002	1	X	X	X	4	X	X	X	X	X	6	X	X	3281	394592
PF3D7_0210100			PF3D7_0210100	1	60S ribosomal protein L37ae, putative | transcript_product=60S ribosomal protein L37ae, putative | location=Pf3D7_02_v3:412275-412859(+) | protein_length=96 | sequence_SO=chromosome | SO=protein_coding | is_pseudo=false	0	0	0	0	0	0	0.0011096	0.000369867	4.926	1.5327	1	X	X	X	X	X	4	X	X	X	X	X	8	96	10799
PF3D7_0407800			PF3D7_0407800	1	conserved Plasmodium protein, unknown function | transcript_product=conserved Plasmodium protein, unknown function | location=Pf3D7_04_v3:384924-390806(+) | protein_length=1960 | sequence_SO=chromosome | SO=protein_coding | is_pseudo=false	0	0	0	0	5.13e-05	0	0	1.71e-05	4.912	1.6357	1	X	X	X	3	X	X	X	X	X	4	X	X	1960	230123
PF3D7_1207000			PF3D7_1207000	1	conserved Plasmodium protein, unknown function | transcript_product=conserved Plasmodium protein, unknown function | location=Pf3D7_12_v3:313869-321908(-) | protein_length=2612 | sequence_SO=chromosome | SO=protein_coding | is_pseudo=false	0	0	0	0	7.699e-05	0	0	2.56633e-05	4.911	1.573	1	X	X	X	5	X	X	X	X	X	8	X	X	2612	311423
PF3D7_1103800			PF3D7_1103800	1	CCR4-NOT transcription complex subunit 1, putative | transcript_product=CCR4-NOT transcription complex subunit 1, putative | location=Pf3D7_11_v3:163985-174100(+) | protein_length=3371 | sequence_SO=chromosome | SO=protein_coding | is_pseudo=false	0	0	0	0	3.728e-05	0	0	1.24267e-05	4.907	1.5449	1	X	X	X	3	X	X	X	X	X	5	X	X	3371	391942
PF3D7_1301700			PF3D7_1301700	1	CX3CL1-binding protein 2 | transcript_product=CX3CL1-binding protein 2 | location=Pf3D7_13_v3:99548-100521(+) | protein_length=245 | sequence_SO=chromosome | SO=protein_coding | is_pseudo=false	0	0	0.00104994	0.00034998	0	0.00106647	0.00027174	0.00044607	4.902	1.1995	1	X	X	2	X	3	1	X	X	4	X	10	5	245	28255
PF3D7_1227700			PF3D7_1227700	1	conserved Plasmodium protein, unknown function | transcript_product=conserved Plasmodium protein, unknown function | location=Pf3D7_12_v3:1128939-1131686(-) | protein_length=771 | sequence_SO=chromosome | SO=protein_coding | is_pseudo=false	0	0	0	0	0.00013041	0	0	4.347e-05	4.899	1.4586	1	X	X	X	2	X	X	X	X	X	4	X	X	771	91292
PF3D7_1037100			PF3D7_1037100	1	pyruvate kinase 2 | transcript_product=pyruvate kinase 2 | location=Pf3D7_10_v3:1469990-1472227(-) | protein_length=745 | sequence_SO=chromosome | SO=protein_coding | is_pseudo=false	0	0	0	0	6.748e-05	0	0	2.24933e-05	4.897	1.6693	1	X	X	X	2	X	X	X	X	X	2	X	X	745	86685
PF3D7_1364100			PF3D7_1364100	1	6-cysteine protein | transcript_product=6-cysteine protein | location=Pf3D7_13_v3:2568556-2570946(+) | protein_length=796 | sequence_SO=chromosome | SO=protein_coding | is_pseudo=false	0	0	0	0	0	0	8.364e-05	2.788e-05	4.892	1.7146	1	X	X	X	X	X	4	X	X	X	X	X	5	796	92728
PF3D7_1104400			PF3D7_1104400	1	thioredoxin-like mero protein | transcript_product=thioredoxin-like mero protein | location=Pf3D7_11_v3:196767-198355(+) | protein_length=424 | sequence_SO=chromosome | SO=protein_coding | is_pseudo=false	0.00166842	0	0.00166839	0.00111227	0.00053357	0.00036974	0.00053387	0.00047906	4.879	1.5138	1	4	X	4	5	2	7	8	X	11	9	6	17	424	49266
PF3D7_1326600			PF3D7_1326600	1	conserved Plasmodium protein, unknown function | transcript_product=conserved Plasmodium protein, unknown function | location=Pf3D7_13_v3:1107875-1122540(+) | protein_length=4780 | sequence_SO=chromosome | SO=protein_coding | is_pseudo=false	0	0	0	0	3.155e-05	0	0	1.05167e-05	4.863	1.3587	1	X	X	X	3	X	X	X	X	X	6	X	X	4780	575473
PF3D7_1466100			PF3D7_1466100	1	protein phosphatase containing kelch-like domains | transcript_product=protein phosphatase containing kelch-like domains | location=Pf3D7_14_v3:2690504-2693326(+) | protein_length=889 | sequence_SO=chromosome | SO=protein_coding | is_pseudo=false	0	0	0	0	0.00042413	0	0	0.000141377	4.861	1.3146	1	X	X	X	6	X	X	X	X	X	15	X	X	889	100775
PF3D7_0104400			PF3D7_0104400	1	4-hydroxy-3-methylbut-2-enyl diphosphate reductase | transcript_product=4-hydroxy-3-methylbut-2-enyl diphosphate reductase | location=Pf3D7_01_v3:202536-204143(+) | protein_length=535 | sequence_SO=chromosome | SO=protein_coding | is_pseudo=false	0	0	0	0	0.00014095	0	0	4.69833e-05	4.819	1.3693	1	X	X	X	2	X	X	X	X	X	3	X	X	535	62471
PF3D7_1019000			PF3D7_1019000	1	eukaryotic translation initiation factor subunit eIF2A, putative | transcript_product=eukaryotic translation initiation factor subunit eIF2A, putative | location=Pf3D7_10_v3:757795-765158(+) | protein_length=2405 | sequence_SO=chromosome | SO=protein_coding | is_pseudo=false	0	0	0	0	3.136e-05	0	0	1.04533e-05	4.818	1.6261	1	X	X	X	1	X	X	X	X	X	3	X	X	2405	280754
PF3D7_0207600			PF3D7_0207600	1	serine repeat antigen 5 | transcript_product=serine repeat antigen 5 | location=Pf3D7_02_v3:303593-307027(-) | protein_length=997 | sequence_SO=chromosome | SO=protein_coding | is_pseudo=false	0.00035477	0	0.00038702	0.000247263	0.00012606	7.862e-05	8.013e-05	9.49367e-05	4.814	1.6903	1	2	X	4	3	2	3	4	X	6	5	3	6	997	111768
PF3D7_0716000			PF3D7_0716000	1	RNA-binding protein, putative | transcript_product=RNA-binding protein, putative | location=Pf3D7_07_v3:703207-706584(+) | protein_length=1125 | sequence_SO=chromosome | SO=protein_coding | is_pseudo=false	0	0	0	0	0.00011172	0	0	3.724e-05	4.813	1.6075	1	X	X	X	3	X	X	X	X	X	5	X	X	1125	132716
PF3D7_0731600			PF3D7_0731600	1	acyl-CoA synthetase | transcript_product=acyl-CoA synthetase | location=Pf3D7_07_v3:1368161-1370596(+) | protein_length=811 | sequence_SO=chromosome | SO=protein_coding | is_pseudo=false	0.00043614	0	0	0.00014538	0	9.665e-05	0.00041046	0.000169037	4.808	1.3869	1	2	X	X	X	1	6	4	X	X	X	3	25	811	93284
PF3D7_1139700			PF3D7_1139700	1	adrenodoxin reductase, putative | transcript_product=adrenodoxin reductase, putative | location=Pf3D7_11_v3:1582995-1584512(-) | protein_length=505 | sequence_SO=chromosome | SO=protein_coding | is_pseudo=false	0	0	0	0	0.00014933	0	0	4.97767e-05	4.797	1.5655	1	X	X	X	2	X	X	X	X	X	3	X	X	505	59986
PF3D7_1448400			PF3D7_1448400	1	ubiquitin-protein ligase, putative | transcript_product=ubiquitin-protein ligase, putative | location=Pf3D7_14_v3:1980319-1983107(-) | protein_length=851 | sequence_SO=chromosome | SO=protein_coding | is_pseudo=false	0	0	0	0	0.00011815	0	0	3.93833e-05	4.794	1.1764	1	X	X	X	1	X	X	X	X	X	4	X	X	851	100446
PF3D7_1363600			PF3D7_1363600	1	conserved Plasmodium protein, unknown function | transcript_product=conserved Plasmodium protein, unknown function | location=Pf3D7_13_v3:2551243-2551926(-) | protein_length=227 | sequence_SO=chromosome | SO=protein_coding | is_pseudo=false	0	0	0	0	0.00033221	0	0	0.000110737	4.776	1.4205	1	X	X	X	2	X	X	X	X	X	3	X	X	227	27357
PF3D7_0502000			PF3D7_0502000	1	vacuolar protein sorting-associated protein 11, putative | transcript_product=vacuolar protein sorting-associated protein 11, putative | location=Pf3D7_05_v3:97657-101895(+) | protein_length=1272 | sequence_SO=chromosome | SO=protein_coding | is_pseudo=false	0	0	0	0	0.00011857	0	0	3.95233e-05	4.773	1.4101	1	X	X	X	4	X	X	X	X	X	6	X	X	1272	151643
PF3D7_1435500			PF3D7_1435500	1	clathrin light chain, putative | transcript_product=clathrin light chain, putative | location=Pf3D7_14_v3:1436280-1437044(+) | protein_length=254 | sequence_SO=chromosome | SO=protein_coding | is_pseudo=false	0	0	0	0	0.00049482	0	0	0.00016494	4.771	1.4205	1	X	X	X	4	X	X	X	X	X	5	X	X	254	30480
PF3D7_0907400			PF3D7_0907400	1	ATP-dependent protease ATPase subunit ClpY | transcript_product=ATP-dependent protease ATPase subunit ClpY | location=Pf3D7_09_v3:351955-354723(-) | protein_length=922 | sequence_SO=chromosome | SO=protein_coding | is_pseudo=false	0.00019181	0	0	6.39367e-05	0.00021811	0	0.00014442	0.000120843	4.769	1.2975	1	1	X	X	3	X	3	2	X	X	8	X	10	922	106462
PF3D7_0616900			PF3D7_0616900	1	conserved Plasmodium protein, unknown function | transcript_product=conserved Plasmodium protein, unknown function | location=Pf3D7_06_v3:699252-703217(+) | protein_length=1321 | sequence_SO=chromosome | SO=protein_coding | is_pseudo=false	0	0	0	0	0.0001332	0	0	4.44e-05	4.757	1.4343	1	X	X	X	4	X	X	X	X	X	7	X	X	1321	158666
PF3D7_1009900			PF3D7_1009900	1	heptatricopeptide repeat-containing protein, putative | transcript_product=heptatricopeptide repeat-containing protein, putative | location=Pf3D7_10_v3:399207-401778(+) | protein_length=779 | sequence_SO=chromosome | SO=protein_coding | is_pseudo=false	0	0	0	0	9.68e-05	0	0	3.22667e-05	4.753	1.551	1	X	X	X	2	X	X	X	X	X	3	X	X	779	93471
PF3D7_0523400			PF3D7_0523400	1	DnaJ protein, putative | transcript_product=DnaJ protein, putative | location=Pf3D7_05_v3:973518-975876(+) | protein_length=533 | sequence_SO=chromosome | SO=protein_coding | is_pseudo=false	0	0	0	0	0	0	7.495e-05	2.49833e-05	4.744	1.3102	1	X	X	X	X	X	2	X	X	X	X	X	3	533	61903
PF3D7_0415500			PF3D7_0415500	1	nuclear cap-binding protein subunit 2, putative | transcript_product=nuclear cap-binding protein subunit 2, putative | location=Pf3D7_04_v3:688192-689053(+) | protein_length=234 | sequence_SO=chromosome | SO=protein_coding | is_pseudo=false	0	0	0	0	0	0	0.00142257	0.00047419	4.733	1.2008	1	X	X	X	X	X	11	X	X	X	X	X	25	234	28004
PF3D7_0803200			PF3D7_0803200	1	filament assembling protein, putative | transcript_product=filament assembling protein, putative | location=Pf3D7_08_v3:204241-206661(-) | protein_length=728 | sequence_SO=chromosome | SO=protein_coding | is_pseudo=false	0	0	0	0	0.00055246	0	0	0.000184153	4.725	1.4061	1	X	X	X	7	X	X	X	X	X	16	X	X	728	86743
PF3D7_1419000			PF3D7_1419000	1	conserved Plasmodium protein, unknown function | transcript_product=conserved Plasmodium protein, unknown function | location=Pf3D7_14_v3:786958-790458(-) | protein_length=1166 | sequence_SO=chromosome | SO=protein_coding | is_pseudo=false	0	0	0	0	0.00012935	0	0	4.31167e-05	4.721	1.7571	1	X	X	X	2	X	X	X	X	X	6	X	X	1166	136940
PF3D7_1321100			PF3D7_1321100	1	conserved Plasmodium protein, unknown function | transcript_product=conserved Plasmodium protein, unknown function | location=Pf3D7_13_v3:861442-872332(-) | protein_length=3447 | sequence_SO=chromosome | SO=protein_coding | is_pseudo=false	0	0	0	0	2.188e-05	0	0	7.29333e-06	4.719	1.7113	1	X	X	X	1	X	X	X	X	X	3	X	X	3447	405104
PF3D7_0827800			PF3D7_0827800	1	SET domain protein, putative | transcript_product=SET domain protein, putative | location=Pf3D7_08_v3:1198858-1206057(+) | protein_length=2399 | sequence_SO=chromosome | SO=protein_coding | is_pseudo=false	0	0	0	0	2.096e-05	0	0	6.98667e-06	4.705	1.6521	1	X	X	X	1	X	X	X	X	X	2	X	X	2399	283548
PF3D7_1111700			PF3D7_1111700	1	conserved Plasmodium protein, unknown function | transcript_product=conserved Plasmodium protein, unknown function | location=Pf3D7_11_v3:452459-454861(-) | protein_length=800 | sequence_SO=chromosome | SO=protein_coding | is_pseudo=false	0	0	0	0	0.00031421	0	0	0.000104737	4.693	1.5107	1	X	X	X	4	X	X	X	X	X	10	X	X	800	95651
PF3D7_1320800			PF3D7_1320800	1	dihydrolipoyllysine-residue succinyltransferase component of 2-oxoglutarate dehydrogenase complex | transcript_product=dihydrolipoyllysine-residue succinyltransferase component of 2-oxoglutarate dehydrogenase complex | location=Pf3D7_13_v3:854932-856463(+) | protein_length=421 | sequence_SO=chromoso	0	0	0	0	0	0.00031032	0	0.00010344	4.692	1.2689	1	X	X	X	X	2	X	X	X	X	X	5	X	421	47631
PF3D7_0804400			PF3D7_0804400	1	methionine aminopeptidase 1c, putative | transcript_product=methionine aminopeptidase 1c, putative | location=Pf3D7_08_v3:245711-247933(+) | protein_length=740 | sequence_SO=chromosome | SO=protein_coding | is_pseudo=false	0	0	0	0	0.00013588	0	0	4.52933e-05	4.689	1.4801	1	X	X	X	2	X	X	X	X	X	4	X	X	740	88179
PF3D7_1470200			PF3D7_1470200	1	conserved Plasmodium protein, unknown function | transcript_product=conserved Plasmodium protein, unknown function | location=Pf3D7_14_v3:2877586-2878748(-) | protein_length=181 | sequence_SO=chromosome | SO=protein_coding | is_pseudo=false	0	0	0	0	0.00041663	0	0	0.000138877	4.687	1.2304	1	X	X	X	2	X	X	X	X	X	3	X	X	181	21948
PF3D7_0700800			PF3D7_0700800	1	Pfmc-2TM Maurer's cleft two transmembrane protein | transcript_product=Pfmc-2TM Maurer's cleft two transmembrane protein | location=Pf3D7_07_v3:48300-49106(+) | protein_length=231 | sequence_SO=chromosome | SO=protein_coding | is_pseudo=false	0	0	0	0	0	0	5.764e-05	1.92133e-05	4.686	1.3859	1	X	X	X	X	X	2	X	X	X	X	X	1	231	27398
PF3D7_1136600			PF3D7_1136600	1	conserved Plasmodium protein, unknown function | transcript_product=conserved Plasmodium protein, unknown function | location=Pf3D7_11_v3:1441503-1445471(+) | protein_length=1322 | sequence_SO=chromosome | SO=protein_coding | is_pseudo=false	0	0	0	0	5.704e-05	0	0	1.90133e-05	4.683	1.8035	1	X	X	X	2	X	X	X	X	X	3	X	X	1322	156665
PF3D7_0813300			PF3D7_0813300	1	conserved protein, unknown function | transcript_product=conserved protein, unknown function | location=Pf3D7_08_v3:656078-657630(+) | protein_length=315 | sequence_SO=chromosome | SO=protein_coding | is_pseudo=false	0.00140359	0	0	0.000467863	0	0.00033179	8.454e-05	0.000138777	4.682	1.2636	1	3	X	X	X	1	1	5	X	X	X	4	2	315	36255
PF3D7_1427300			PF3D7_1427300	1	conserved Plasmodium protein, unknown function | transcript_product=conserved Plasmodium protein, unknown function | location=Pf3D7_14_v3:1064142-1069386(+) | protein_length=1477 | sequence_SO=chromosome | SO=protein_coding | is_pseudo=false	0	0	0	0	8.509e-05	0	0	2.83633e-05	4.676	1.3634	1	X	X	X	3	X	X	X	X	X	5	X	X	1477	175760
PF3D7_1343900			PF3D7_1343900	1	U4/U6 small nuclear ribonucleoprotein PRP4, putative | transcript_product=U4/U6 small nuclear ribonucleoprotein PRP4, putative | location=Pf3D7_13_v3:1756212-1758158(+) | protein_length=648 | sequence_SO=chromosome | SO=protein_coding | is_pseudo=false	0	0	0	0	0.00011637	0	0	3.879e-05	4.65	1.6675	1	X	X	X	1	X	X	X	X	X	3	X	X	648	76190
PF3D7_0210900			PF3D7_0210900	1	conserved Plasmodium protein, unknown function | transcript_product=conserved Plasmodium protein, unknown function | location=Pf3D7_02_v3:442080-442934(-) | protein_length=284 | sequence_SO=chromosome | SO=protein_coding | is_pseudo=false	0	0	0	0	0	0	0.00089081	0.000296937	4.648	1.4303	1	X	X	X	X	X	4	X	X	X	X	X	19	284	32542
PF3D7_1427500			PF3D7_1427500	1	DNA mismatch repair protein MSH2, putative | transcript_product=DNA mismatch repair protein MSH2, putative | location=Pf3D7_14_v3:1081773-1084208(+) | protein_length=811 | sequence_SO=chromosome | SO=protein_coding | is_pseudo=false	0	0	0	0	0.00021696	0	0	7.232e-05	4.628	1.7611	1	X	X	X	4	X	X	X	X	X	7	X	X	811	94739
PF3D7_1347900			PF3D7_1347900	1	conserved Plasmodium protein, unknown function | transcript_product=conserved Plasmodium protein, unknown function | location=Pf3D7_13_v3:1912948-1918904(-) | protein_length=1847 | sequence_SO=chromosome | SO=protein_coding | is_pseudo=false	0	0	0	0	0.00017692	0	0	5.89733e-05	4.624	1.4063	1	X	X	X	9	X	X	X	X	X	13	X	X	1847	221589
PF3D7_0710600			PF3D7_0710600	1	60S ribosomal protein L34 | transcript_product=60S ribosomal protein L34 | location=Pf3D7_07_v3:478468-479138(-) | protein_length=150 | sequence_SO=chromosome | SO=protein_coding | is_pseudo=false	0	0	0	0	0	0	0.00505979	0.0016866	4.608	1.2197	1	X	X	X	X	X	5	X	X	X	X	X	57	150	17351
PF3D7_0505600			PF3D7_0505600	1	conserved protein, unknown function | transcript_product=conserved protein, unknown function | location=Pf3D7_05_v3:245933-246934(+) | protein_length=333 | sequence_SO=chromosome | SO=protein_coding | is_pseudo=false	0	0	0	0	0.00037743	0	0	0.00012581	4.594	1.1824	1	X	X	X	3	X	X	X	X	X	5	X	X	333	40203
PF3D7_0402400			PF3D7_0402400	1	Plasmodium exported protein, unknown function | transcript_product=Plasmodium exported protein, unknown function | location=Pf3D7_04_v3:147490-148380(-) | protein_length=254 | sequence_SO=chromosome | SO=protein_coding | is_pseudo=false	0	0	0	0	0	0	0.00010484	3.49467e-05	4.583	1.2487	1	X	X	X	X	X	2	X	X	X	X	X	2	254	31019
PF3D7_0113900			PF3D7_0113900	1	CX3CL1-binding protein 1 | transcript_product=CX3CL1-binding protein 1 | location=Pf3D7_01_v3:537109-538025(-) | protein_length=243 | sequence_SO=chromosome | SO=protein_coding | is_pseudo=false	0	0	0.00052929	0.00017643	0	0.0004301	0.00016439	0.000198163	4.569	1.0962	1	X	X	1	X	2	2	X	X	2	X	4	3	243	28234
PF3D7_0112200			PF3D7_0112200	1	multidrug resistance-associated protein 1 | transcript_product=multidrug resistance-associated protein 1 | location=Pf3D7_01_v3:464726-470194(+) | protein_length=1822 | sequence_SO=chromosome | SO=protein_coding | is_pseudo=false	0.00038826	0	0.00017648	0.000188247	0.00024833	2.868e-05	8.77e-05	0.00012157	4.56	1.2306	1	1	X	2	7	1	5	8	X	5	18	2	12	1822	214439
PF3D7_1212500			PF3D7_1212500	1	glycerol-3-phosphate 1-O-acyltransferase | transcript_product=glycerol-3-phosphate 1-O-acyltransferase | location=Pf3D7_12_v3:552102-553853(-) | protein_length=583 | sequence_SO=chromosome | SO=protein_coding | is_pseudo=false	0	0	0	0	0.00021558	0	0	7.186e-05	4.556	1.4764	1	X	X	X	2	X	X	X	X	X	5	X	X	583	66919
PF3D7_1461800			PF3D7_1461800	1	conserved Plasmodium protein, unknown function | transcript_product=conserved Plasmodium protein, unknown function | location=Pf3D7_14_v3:2504149-2512505(+) | protein_length=2739 | sequence_SO=chromosome | SO=protein_coding | is_pseudo=false	0	0	0	0	0	5.724e-05	0	1.908e-05	4.554	1.358	1	X	X	X	X	1	X	X	X	X	X	6	X	2739	324896
PF3D7_0903300			PF3D7_0903300	1	conserved protein, unknown function | transcript_product=conserved protein, unknown function | location=Pf3D7_09_v3:140977-150588(+) | protein_length=3203 | sequence_SO=chromosome | SO=protein_coding | is_pseudo=false	0	0	0	0	2.354e-05	0	0	7.84667e-06	4.539	1.4854	1	X	X	X	2	X	X	X	X	X	3	X	X	3203	380984
PF3D7_0410800			PF3D7_0410800	1	conserved Plasmodium protein, unknown function | transcript_product=conserved Plasmodium protein, unknown function | location=Pf3D7_04_v3:485832-489728(+) | protein_length=1298 | sequence_SO=chromosome | SO=protein_coding | is_pseudo=false	0	0	0	0	0.00015493	0	0	5.16433e-05	4.533	1.4139	1	X	X	X	4	X	X	X	X	X	8	X	X	1298	150269
PF3D7_1343300			PF3D7_1343300	1	CDT1-like protein, putative | transcript_product=CDT1-like protein, putative | location=Pf3D7_13_v3:1707731-1710679(-) | protein_length=982 | sequence_SO=chromosome | SO=protein_coding | is_pseudo=false	0	0	0	0	0.00010239	0	0	3.413e-05	4.499	1.3634	1	X	X	X	1	X	X	X	X	X	4	X	X	982	114585
PF3D7_0309300			PF3D7_0309300	1	N2227-like protein, putative | transcript_product=N2227-like protein, putative | location=Pf3D7_03_v3:397649-400516(+) | protein_length=955 | sequence_SO=chromosome | SO=protein_coding | is_pseudo=false	0	0	0	0	7.896e-05	0	0	2.632e-05	4.497	1.148	1	X	X	X	2	X	X	X	X	X	3	X	X	955	112248
PF3D7_1435700			PF3D7_1435700	1	ataxin-2 like protein, putative | transcript_product=ataxin-2 like protein, putative | location=Pf3D7_14_v3:1445085-1449491(-) | protein_length=908 | sequence_SO=chromosome | SO=protein_coding | is_pseudo=false	0	0	0	0	5.537e-05	0	0	1.84567e-05	4.484	1.2924	1	X	X	X	1	X	X	X	X	X	2	X	X	908	105193
PF3D7_1013500			PF3D7_1013500	1	phosphoinositide-specific phospholipase C | transcript_product=phosphoinositide-specific phospholipase C | location=Pf3D7_10_v3:526840-531448(+) | protein_length=1385 | sequence_SO=chromosome | SO=protein_coding | is_pseudo=false	0	0	0	0	5.445e-05	0	0	1.815e-05	4.476	1.2099	1	X	X	X	1	X	X	X	X	X	3	X	X	1385	164151
PF3D7_1233900			PF3D7_1233900	1	sentrin-specific protease 1 | transcript_product=sentrin-specific protease 1 | location=Pf3D7_12_v3:1407674-1411030(+) | protein_length=1026 | sequence_SO=chromosome | SO=protein_coding | is_pseudo=false	0	0	0	0	0.0002695	0	0	8.98333e-05	4.457	1.1221	1	X	X	X	3	X	X	X	X	X	11	X	X	1026	123225
PF3D7_1437700			PF3D7_1437700	1	succinyl-CoA ligase, putative | transcript_product=succinyl-CoA ligase, putative | location=Pf3D7_14_v3:1525564-1528485(-) | protein_length=973 | sequence_SO=chromosome | SO=protein_coding | is_pseudo=false	0	0	0	0	0.00018084	0	0	6.028e-05	4.435	1.2565	1	X	X	X	3	X	X	X	X	X	7	X	X	973	111278
PF3D7_1358100			PF3D7_1358100	1	Sas10 domain-containing protein, putative | transcript_product=Sas10 domain-containing protein, putative | location=Pf3D7_13_v3:2305436-2307640(-) | protein_length=734 | sequence_SO=chromosome | SO=protein_coding | is_pseudo=false	0	0	0	0	0	0	0.00072563	0.000241877	4.39	1.1973	1	X	X	X	X	X	1	X	X	X	X	X	40	734	88681
PF3D7_0321700			PF3D7_0321700	1	conserved Plasmodium protein, unknown function | transcript_product=conserved Plasmodium protein, unknown function | location=Pf3D7_03_v3:903764-910118(-) | protein_length=1946 | sequence_SO=chromosome | SO=protein_coding | is_pseudo=false	0	0	0	0	9.042e-05	0	0	3.014e-05	4.366	1.4269	1	X	X	X	4	X	X	X	X	X	7	X	X	1946	231791
PF3D7_0922800			PF3D7_0922800	1	conserved Plasmodium protein, unknown function | transcript_product=conserved Plasmodium protein, unknown function | location=Pf3D7_09_v3:922292-935372(-) | protein_length=4255 | sequence_SO=chromosome | SO=protein_coding | is_pseudo=false	0	0	0	0	4.726e-05	0	0	1.57533e-05	4.365	1.2157	1	X	X	X	4	X	X	X	X	X	8	X	X	4255	516464
PF3D7_1429700			PF3D7_1429700	1	mitochondrial ribosomal protein L15 precursor, putative | transcript_product=mitochondrial ribosomal protein L15 precursor, putative | location=Pf3D7_14_v3:1168236-1169336(-) | protein_length=366 | sequence_SO=chromosome | SO=protein_coding | is_pseudo=false	0	0	0	0	0.00020604	0	0	6.868e-05	4.363	1.5147	1	X	X	X	2	X	X	X	X	X	3	X	X	366	43634
PF3D7_1410300			PF3D7_1410300	1	WD repeat-containing protein, putative | transcript_product=WD repeat-containing protein, putative | location=Pf3D7_14_v3:403652-417062(-) | protein_length=4405 | sequence_SO=chromosome | SO=protein_coding | is_pseudo=false	0	0	0	0	2.283e-05	0	0	7.61e-06	4.355	1.5825	1	X	X	X	2	X	X	X	X	X	4	X	X	4405	526738
PF3D7_0521200			PF3D7_0521200	1	conserved protein, unknown function | transcript_product=conserved protein, unknown function | location=Pf3D7_05_v3:868892-869878(+) | protein_length=328 | sequence_SO=chromosome | SO=protein_coding | is_pseudo=false	0	0	0	0	0.00015327	0	0	5.109e-05	4.35	1.1124	1	X	X	X	2	X	X	X	X	X	2	X	X	328	39838
PF3D7_0604100			PF3D7_0604100	1	AP2 domain transcription factor | transcript_product=AP2 domain transcription factor | location=Pf3D7_06_v3:171301-177240(-) | protein_length=1979 | sequence_SO=chromosome | SO=protein_coding | is_pseudo=false	0	0	0	0	2.54e-05	0	0	8.46667e-06	4.348	1.2209	1	X	X	X	1	X	X	X	X	X	2	X	X	1979	229626
PF3D7_0925900			PF3D7_0925900	1	parasitophorous vacuolar protein 5, putative | transcript_product=parasitophorous vacuolar protein 5, putative | location=Pf3D7_09_v3:1040713-1041516(+) | protein_length=217 | sequence_SO=chromosome | SO=protein_coding | is_pseudo=false	0.00448245	0	0.00207448	0.00218564	0.00023168	0.00156531	0.00042952	0.00074217	4.344	1.4426	1	4	X	2	1	4	3	11	X	7	2	13	7	217	24698
PF3D7_0817300			PF3D7_0817300	1	conserved Plasmodium protein, unknown function | transcript_product=conserved Plasmodium protein, unknown function | location=Pf3D7_08_v3:782909-789616(-) | protein_length=2235 | sequence_SO=chromosome | SO=protein_coding | is_pseudo=false	0	0	0	0	3.374e-05	0	0	1.12467e-05	4.336	1.3496	1	X	X	X	2	X	X	X	X	X	3	X	X	2235	254753
PF3D7_1404000			PF3D7_1404000	1	DNA-directed RNA polymerase II subunit RPB4, putative | transcript_product=DNA-directed RNA polymerase II subunit RPB4, putative | location=Pf3D7_14_v3:143984-144661(+) | protein_length=165 | sequence_SO=chromosome | SO=protein_coding | is_pseudo=false	0	0	0	0	0.00076173	0	0	0.00025391	4.312	1.1846	1	X	X	X	3	X	X	X	X	X	5	X	X	165	20050
PF3D7_1229000			PF3D7_1229000	1	conserved Plasmodium membrane protein, unknown function | transcript_product=conserved Plasmodium membrane protein, unknown function | location=Pf3D7_12_v3:1186415-1191919(+) | protein_length=1834 | sequence_SO=chromosome | SO=protein_coding | is_pseudo=false	0	0	0	0	2.741e-05	0	0	9.13667e-06	4.311	1.0439	1	X	X	X	2	X	X	X	X	X	2	X	X	1834	223745
PF3D7_0620500			PF3D7_0620500	1	cleavage stimulation factor subunit 1, putative | transcript_product=cleavage stimulation factor subunit 1, putative | location=Pf3D7_06_v3:855160-857112(+) | protein_length=650 | sequence_SO=chromosome | SO=protein_coding | is_pseudo=false	0	0	0	0	0	0	6.145e-05	2.04833e-05	4.29	1.4026	1	X	X	X	X	X	2	X	X	X	X	X	3	650	76492
PF3D7_1331200			PF3D7_1331200	1	conserved Plasmodium protein, unknown function | transcript_product=conserved Plasmodium protein, unknown function | location=Pf3D7_13_v3:1306654-1307999(+) | protein_length=407 | sequence_SO=chromosome | SO=protein_coding | is_pseudo=false	0	0	0	0	0	0	0.00019629	6.543e-05	4.283	1.3558	1	X	X	X	X	X	2	X	X	X	X	X	6	407	48617
PF3D7_0819000			PF3D7_0819000	1	conserved Plasmodium protein, unknown function | transcript_product=conserved Plasmodium protein, unknown function | location=Pf3D7_08_v3:863505-868137(-) | protein_length=1313 | sequence_SO=chromosome | SO=protein_coding | is_pseudo=false	0	0	0	0	3.829e-05	0	0	1.27633e-05	4.272	1.158	1	X	X	X	1	X	X	X	X	X	2	X	X	1313	157675
PF3D7_0419500			PF3D7_0419500	1	conserved Plasmodium membrane protein, unknown function | transcript_product=conserved Plasmodium membrane protein, unknown function | location=Pf3D7_04_v3:866501-868111(-) | protein_length=536 | sequence_SO=chromosome | SO=protein_coding | is_pseudo=false	0	0	0	0	0.00018759	0	0	6.253e-05	4.267	1.2571	1	X	X	X	2	X	X	X	X	X	4	X	X	536	63995
PF3D7_1369200			PF3D7_1369200	1	conserved Plasmodium protein, unknown function | transcript_product=conserved Plasmodium protein, unknown function | location=Pf3D7_13_v3:2749595-2756107(+) | protein_length=2170 | sequence_SO=chromosome | SO=protein_coding | is_pseudo=false	0	0	0	0	0	0	1.227e-05	4.09e-06	4.266	1.4541	1	X	X	X	X	X	1	X	X	X	X	X	2	2170	259084
PF3D7_0516600			PF3D7_0516600	1	sporozoite surface antigen MB2 | transcript_product=sporozoite surface antigen MB2 | location=Pf3D7_05_v3:686810-691642(-) | protein_length=1610 | sequence_SO=chromosome | SO=protein_coding | is_pseudo=false	0	0	0	0	4.684e-05	0	0	1.56133e-05	4.261	1.2398	1	X	X	X	2	X	X	X	X	X	3	X	X	1610	187038
PF3D7_1305000			PF3D7_1305000	1	MCL1 domain-containing protein, putative | transcript_product=MCL1 domain-containing protein, putative | location=Pf3D7_13_v3:247312-251751(+) | protein_length=1479 | sequence_SO=chromosome | SO=protein_coding | is_pseudo=false	0	0	0	0	3.399e-05	0	0	1.133e-05	4.231	1.1636	1	X	X	X	2	X	X	X	X	X	2	X	X	1479	174473
PF3D7_1368100			PF3D7_1368100	1	26S proteasome regulatory subunit RPN11, putative | transcript_product=26S proteasome regulatory subunit RPN11, putative | location=Pf3D7_13_v3:2710406-2711718(-) | protein_length=311 | sequence_SO=chromosome | SO=protein_coding | is_pseudo=false	0	0	0	0	0.00088909	0	0	0.000296363	4.227	0.8824	1	X	X	X	1	X	X	X	X	X	11	X	X	311	35212
PF3D7_1419700			PF3D7_1419700	1	conserved Plasmodium protein, unknown function | transcript_product=conserved Plasmodium protein, unknown function | location=Pf3D7_14_v3:820068-821597(+) | protein_length=509 | sequence_SO=chromosome | SO=protein_coding | is_pseudo=false	0	0	0	0	0	0	0.00023544	7.848e-05	4.227	1.301	1	X	X	X	X	X	6	X	X	X	X	X	9	509	59693
PF3D7_1010200			PF3D7_1010200	1	DNA2/NAM7 helicase, putative | transcript_product=DNA2/NAM7 helicase, putative | location=Pf3D7_10_v3:405017-410536(-) | protein_length=1839 | sequence_SO=chromosome | SO=protein_coding | is_pseudo=false	0	0	0	0	5.468e-05	0	0	1.82267e-05	4.226	1.181	1	X	X	X	2	X	X	X	X	X	4	X	X	1839	217158
PF3D7_0612200			PF3D7_0612200	1	leucine-rich repeat protein | transcript_product=leucine-rich repeat protein | location=Pf3D7_06_v3:512972-519548(-) | protein_length=1864 | sequence_SO=chromosome | SO=protein_coding | is_pseudo=false	0	0	0	0	4.046e-05	0	0	1.34867e-05	4.218	1.2887	1	X	X	X	2	X	X	X	X	X	3	X	X	1864	220293
PF3D7_1233000			PF3D7_1233000	1	elongation factor G | transcript_product=elongation factor G | location=Pf3D7_12_v3:1355317-1357728(-) | protein_length=803 | sequence_SO=chromosome | SO=protein_coding | is_pseudo=false	0	0	0	0	0.00046956	0	0	0.00015652	4.185	1.1796	1	X	X	X	3	X	X	X	X	X	15	X	X	803	92348
PF3D7_0519500			PF3D7_0519500	1	carbon catabolite repressor protein 4, putative | transcript_product=carbon catabolite repressor protein 4, putative | location=Pf3D7_05_v3:801450-809127(-) | protein_length=2488 | sequence_SO=chromosome | SO=protein_coding | is_pseudo=false	0	0	0	0	5.052e-05	0	0	1.684e-05	4.163	1.2322	1	X	X	X	2	X	X	X	X	X	5	X	X	2488	289412
PF3D7_1239900			PF3D7_1239900	1	vacuolar protein sorting-associated protein 16, putative | transcript_product=vacuolar protein sorting-associated protein 16, putative | location=Pf3D7_12_v3:1678438-1681536(-) | protein_length=1032 | sequence_SO=chromosome | SO=protein_coding | is_pseudo=false	0	0	0	0	0.0001705	0	0	5.68333e-05	4.157	1.1501	1	X	X	X	5	X	X	X	X	X	7	X	X	1032	120299
PF3D7_1417600			PF3D7_1417600	1	conserved Plasmodium protein, unknown function | transcript_product=conserved Plasmodium protein, unknown function | location=Pf3D7_14_v3:730694-744682(-) | protein_length=4662 | sequence_SO=chromosome | SO=protein_coding | is_pseudo=false	0	0	0	0	0	0	1.428e-05	4.76e-06	4.155	1.099	1	X	X	X	X	X	2	X	X	X	X	X	5	4662	548870
PF3D7_0802100			PF3D7_0802100	1	AP2 domain transcription factor, putative | transcript_product=AP2 domain transcription factor, putative | location=Pf3D7_08_v3:151808-159668(-) | protein_length=2577 | sequence_SO=chromosome | SO=protein_coding | is_pseudo=false	0	0	0	0	4.877e-05	0	0	1.62567e-05	4.15	1.4701	1	X	X	X	4	X	X	X	X	X	5	X	X	2577	299293
PF3D7_0316200			PF3D7_0316200	1	conserved Plasmodium protein, unknown function | transcript_product=conserved Plasmodium protein, unknown function | location=Pf3D7_03_v3:649849-657247(-) | protein_length=2423 | sequence_SO=chromosome | SO=protein_coding | is_pseudo=false	0	0	0	0	4.15e-05	0	0	1.38333e-05	4.148	1.355	1	X	X	X	3	X	X	X	X	X	4	X	X	2423	293712
PF3D7_1458300			PF3D7_1458300	1	conserved Plasmodium protein, unknown function | transcript_product=conserved Plasmodium protein, unknown function | location=Pf3D7_14_v3:2391783-2396831(-) | protein_length=1528 | sequence_SO=chromosome | SO=protein_coding | is_pseudo=false	0	0	0	0	9.871e-05	0	0	3.29033e-05	4.136	1.2373	1	X	X	X	4	X	X	X	X	X	6	X	X	1528	183545
PF3D7_1335800			PF3D7_1335800	1	conserved Plasmodium protein, unknown function | transcript_product=conserved Plasmodium protein, unknown function | location=Pf3D7_13_v3:1462180-1463991(+) | protein_length=603 | sequence_SO=chromosome | SO=protein_coding | is_pseudo=false	0	0	0	0	0	0	4.416e-05	1.472e-05	4.134	1.2103	1	X	X	X	X	X	2	X	X	X	X	X	2	603	73596
PF3D7_0811900			PF3D7_0811900	1	RNA-binding protein, putative | transcript_product=RNA-binding protein, putative | location=Pf3D7_08_v3:596190-600328(+) | protein_length=1176 | sequence_SO=chromosome | SO=protein_coding | is_pseudo=false	0	0	0	0	8.55e-05	0	0	2.85e-05	4.128	1.1765	1	X	X	X	3	X	X	X	X	X	4	X	X	1176	140110
PF3D7_0405100			PF3D7_0405100	1	protein transport protein Sec24B, putative | transcript_product=protein transport protein Sec24B, putative | location=Pf3D7_04_v3:272255-276824(-) | protein_length=1350 | sequence_SO=chromosome | SO=protein_coding | is_pseudo=false	0	0	0	0	5.586e-05	0	0	1.862e-05	4.123	1.2339	1	X	X	X	2	X	X	X	X	X	3	X	X	1350	155937
PF3D7_0532300			PF3D7_0532300	1	Plasmodium exported protein (PHISTb), unknown function | transcript_product=Plasmodium exported protein (PHISTb), unknown function | location=Pf3D7_05_v3:1308278-1309940(+) | protein_length=509 | sequence_SO=chromosome | SO=protein_coding | is_pseudo=false	0.00052118	0	0	0.000173727	0.00039508	0	0.00010464	0.000166573	4.113	1.1136	1	2	X	X	4	X	3	3	X	X	8	X	4	509	60188
PF3D7_1203000			PF3D7_1203000	1	origin recognition complex subunit 1 | transcript_product=origin recognition complex subunit 1 | location=Pf3D7_12_v3:167706-171275(+) | protein_length=1189 | sequence_SO=chromosome | SO=protein_coding | is_pseudo=false	0	0	0	0	0	0	4.479e-05	1.493e-05	4.084	1.2963	1	X	X	X	X	X	2	X	X	X	X	X	4	1189	138738
PF3D7_1355700			PF3D7_1355700	1	NLI interacting factor-like phosphatase, putative | transcript_product=NLI interacting factor-like phosphatase, putative | location=Pf3D7_13_v3:2206592-2210458(-) | protein_length=1288 | sequence_SO=chromosome | SO=protein_coding | is_pseudo=false	0	0	0	0	9.758e-05	0	0	3.25267e-05	4.073	1.1071	1	X	X	X	3	X	X	X	X	X	5	X	X	1288	151546
PF3D7_0623600			PF3D7_0623600	1	transcription or splicing factor-like protein, putative | transcript_product=transcription or splicing factor-like protein, putative | location=Pf3D7_06_v3:956765-958756(+) | protein_length=615 | sequence_SO=chromosome | SO=protein_coding | is_pseudo=false	0	0	0	0	0.00020437	0	0	6.81233e-05	4.027	0.9903	1	X	X	X	2	X	X	X	X	X	5	X	X	615	70427
PF3D7_0809400			PF3D7_0809400	1	conserved protein, unknown function | transcript_product=conserved protein, unknown function | location=Pf3D7_08_v3:475573-478125(+) | protein_length=850 | sequence_SO=chromosome | SO=protein_coding | is_pseudo=false	0	0	0	0	8.872e-05	0	0	2.95733e-05	3.972	1.1969	1	X	X	X	2	X	X	X	X	X	3	X	X	850	101610
PF3D7_1440100			PF3D7_1440100	1	conserved Plasmodium protein, unknown function | transcript_product=conserved Plasmodium protein, unknown function | location=Pf3D7_14_v3:1633211-1636255(-) | protein_length=1014 | sequence_SO=chromosome | SO=protein_coding | is_pseudo=false	0	0	0	0	9.916e-05	0	0	3.30533e-05	3.958	0.9923	1	X	X	X	2	X	X	X	X	X	4	X	X	1014	118503
PF3D7_1453400			PF3D7_1453400	1	gamma-tubulin complex component, putative | transcript_product=gamma-tubulin complex component, putative | location=Pf3D7_14_v3:2188178-2193949(+) | protein_length=1923 | sequence_SO=chromosome | SO=protein_coding | is_pseudo=false	0	0	0	0	2.614e-05	0	0	8.71333e-06	3.921	1.2099	1	X	X	X	1	X	X	X	X	X	2	X	X	1923	233300
PF3D7_0322700			PF3D7_0322700	1	conserved Plasmodium protein, unknown function | transcript_product=conserved Plasmodium protein, unknown function | location=Pf3D7_03_v3:952964-962367(-) | protein_length=3096 | sequence_SO=chromosome | SO=protein_coding | is_pseudo=false	0	0	0	0	7.307e-05	0	0	2.43567e-05	3.919	1.3138	1	X	X	X	5	X	X	X	X	X	9	X	X	3096	372687
PF3D7_1420700			PF3D7_1420700	1	surface protein P113 | transcript_product=surface protein P113 | location=Pf3D7_14_v3:860011-863080(+) | protein_length=969 | sequence_SO=chromosome | SO=protein_coding | is_pseudo=false	0.00045628	0	0	0.000152093	0	8.089e-05	4.122e-05	4.07033e-05	3.888	1.1081	1	3	X	X	X	2	2	5	X	X	X	3	3	969	112574
PF3D7_1320000			PF3D7_1320000	1	golgi protein 1 | transcript_product=golgi protein 1 | location=Pf3D7_13_v3:829534-833310(+) | protein_length=1258 | sequence_SO=chromosome | SO=protein_coding | is_pseudo=false	0	0	0.00010224	3.408e-05	0.00017984	0	4.234e-05	7.406e-05	3.853	1.0107	1	X	X	1	5	X	3	X	X	2	9	X	4	1258	149179
PF3D7_0615400			PF3D7_0615400	1	ribonuclease, putative | transcript_product=ribonuclease, putative | location=Pf3D7_06_v3:630956-640174(-) | protein_length=2729 | sequence_SO=chromosome | SO=protein_coding | is_pseudo=false	0	0	0	0	4.606e-05	0	0	1.53533e-05	3.724	0.9055	1	X	X	X	3	X	X	X	X	X	5	X	X	2729	323200
PF3D7_1342000			PF3D7_1342000	1	40S ribosomal protein S6 | transcript_product=40S ribosomal protein S6 | location=Pf3D7_13_v3:1653211-1654131(-) | protein_length=306 | sequence_SO=chromosome | SO=protein_coding | is_pseudo=false	0	0	0	0	0	0	0.00047865	0.00015955	3.626	0.9616	1	X	X	X	X	X	5	X	X	X	X	X	11	306	35384
PF3D7_1223500			PF3D7_1223500	1	conserved Plasmodium protein, unknown function | transcript_product=conserved Plasmodium protein, unknown function | location=Pf3D7_12_v3:946864-960969(-) | protein_length=4505 | sequence_SO=chromosome | SO=protein_coding | is_pseudo=false	0	0	0	0	2.232e-05	0	0	7.44e-06	3.573	1.2105	1	X	X	X	3	X	X	X	X	X	4	X	X	4505	544363
PF3D7_1227600			PF3D7_1227600	1	conserved Plasmodium protein, unknown function | transcript_product=conserved Plasmodium protein, unknown function | location=Pf3D7_12_v3:1124788-1128340(+) | protein_length=1115 | sequence_SO=chromosome | SO=protein_coding | is_pseudo=false	0	0	0	0	0.00013527	0	0	4.509e-05	3.491	0.9673	1	X	X	X	2	X	X	X	X	X	6	X	X	1115	131532
PF3D7_1438500			PF3D7_1438500	1	cleavage and polyadenylation specificity factor subunit 3, putative | transcript_product=cleavage and polyadenylation specificity factor subunit 3, putative | location=Pf3D7_14_v3:1557527-1560157(-) | protein_length=876 | sequence_SO=chromosome | SO=protein_coding | is_pseudo=false	0	0	0	0	8.609e-05	0	0	2.86967e-05	3.464	0.9965	1	X	X	X	2	X	X	X	X	X	3	X	X	876	101184
PF3D7_0712300			PF3D7_0712300	1	erythrocyte membrane protein 1, PfEMP1 | transcript_product=erythrocyte membrane protein 1, PfEMP1 | location=Pf3D7_07_v3:542906-550520(-) | protein_length=2267 | sequence_SO=chromosome | SO=protein_coding | is_pseudo=false	0	0	0	0	0	0	1.206e-05	4.02e-06	3.123	0.7574	1	X	X	X	X	X	2	X	X	X	X	X	2.05263	2267	257009
PF3D7_1027800			PF3D7_1027800	1	60S ribosomal protein L3 | transcript_product=60S ribosomal protein L3 | location=Pf3D7_10_v3:1153271-1154431(-) | protein_length=386 | sequence_SO=chromosome | SO=protein_coding | is_pseudo=false	0.00160359	0.00035991	0.00099962	0.000987707	0.00507948	0.00473834	0.00769249	0.00583677	1.893	4.3477	0.25446	3	1	3	21	10	25	7	2	6	78	70	223	386	44221
PF3D7_1134100			PF3D7_1134100	1	protein disulfide isomerase | transcript_product=protein disulfide isomerase | location=Pf3D7_11_v3:1323043-1324314(-) | protein_length=423 | sequence_SO=chromosome | SO=protein_coding | is_pseudo=false	0.00062714	0.00032843	0.00076015	0.000571907	0.00522943	0.00117362	0.00446989	0.00362431	1.749	3.4823	0.618395	2	1	3	18	7	20	3	2	5	88	19	142	423	49195
PF3D7_0818900			PF3D7_0818900	1	heat shock protein 70 | transcript_product=heat shock protein 70 | location=Pf3D7_08_v3:860384-862417(+) | protein_length=677 | sequence_SO=chromosome | SO=protein_coding | is_pseudo=false	0.00156738	0.00020521	0.00161485	0.00112915	0.00940154	0.00223821	0.00313096	0.00492357	1.603	2.0367	1	5	1	6	37	20	40	12	2	17	253.207	57.9926	159.191	677	73915
PF3D7_0202000			PF3D7_0202000	1	knob-associated histidine-rich protein | transcript_product=knob-associated histidine-rich protein | location=Pf3D7_02_v3:103385-105796(-) | protein_length=654 | sequence_SO=chromosome | SO=protein_coding | is_pseudo=false	0.0014873	0.00042485	0.00078665	0.0008996	0.00149899	0.00455452	0.00566	0.0039045	1.492	2.5395	1	6	3	5	19	19	22	11	4	8	39	114	278	654	71303
PF3D7_0707400			PF3D7_0707400	1	AAA family ATPase, putative | transcript_product=AAA family ATPase, putative | location=Pf3D7_07_v3:343912-345903(+) | protein_length=663 | sequence_SO=chromosome | SO=protein_coding | is_pseudo=false	0.00026675	0.00020954	0.00048498	0.000320423	0.0005308	0.00055173	0.0056635	0.00224868	1.381	1.6288	1	1	1	3	7	6	22	2	2	5	14	14	282	663	78187
PF3D7_0709700			PF3D7_0709700	1	prodrug activation and resistance esterase | transcript_product=prodrug activation and resistance esterase | location=Pf3D7_07_v3:435089-436195(-) | protein_length=368 | sequence_SO=chromosome | SO=protein_coding | is_pseudo=false	0.00072087	0	0.00034951	0.000356793	0.00252736	0	0.00018091	0.000902757	1.264	0.3222	1	2	X	1	9	X	3	3	X	2	37	X	5	368	42358
PF3D7_0409400			PF3D7_0409400	1	chaperone protein DnaJ | transcript_product=chaperone protein DnaJ | location=Pf3D7_04_v3:446000-448018(+) | protein_length=672 | sequence_SO=chromosome | SO=protein_coding | is_pseudo=false	0.00039476	0.00031011	0.00028709	0.000330653	0.00112218	0.00089428	0.0012483	0.00108825	1.181	5.2085	0.079179	2	2	2	10	6	11	3	3	3	30	23	63	672	75916
PF3D7_1246800			PF3D7_1246800	1	signal recognition particle receptor subunit beta, putative | transcript_product=signal recognition particle receptor subunit beta, putative | location=Pf3D7_12_v3:1941365-1942491(+) | protein_length=261 | sequence_SO=chromosome | SO=protein_coding | is_pseudo=false	0.0010164	0.00053229	0.00073918	0.000762623	0.00115572	0.0032035	0.00362216	0.00266046	1.158	2.6932	1	1	1	1	5	4	4	3	2	3	12	32	71	261	30624
PF3D7_0401800			PF3D7_0401800	1	Plasmodium exported protein (PHISTb), unknown function | transcript_product=Plasmodium exported protein (PHISTb), unknown function | location=Pf3D7_04_v3:103742-105603(-) | protein_length=560 | sequence_SO=chromosome | SO=protein_coding | is_pseudo=false	0.00031581	0.00024808	0	0.000187963	0.00026932	0.00013997	0	0.00013643	1.052	0.2368	1	1	1	X	3	2	X	2	2	X	6	3	X	560	60270
PF3D7_1353200			PF3D7_1353200	1	membrane associated histidine-rich protein 2 | transcript_product=membrane associated histidine-rich protein 2 | location=Pf3D7_13_v3:2130531-2131065(+) | protein_length=137 | sequence_SO=chromosome | SO=protein_coding | is_pseudo=false	0.0012909	0.00101407	0.00563291	0.00264596	0.00055044	0.0259379	0.00622026	0.0109029	0.873	0.8886	1	1	1	3	2	4	3	2	2	12	3	136	64	137	15849
PF3D7_0903200			PF3D7_0903200	1	ras-related protein RAB7 | transcript_product=ras-related protein RAB7 | location=Pf3D7_09_v3:133762-135587(-) | protein_length=206 | sequence_SO=chromosome | SO=protein_coding | is_pseudo=false	0.00085851	0	0	0.00028617	0	0	0.00193911	0.00064637	0.719	0.2293	1	1	X	X	X	X	5	2	X	X	X	X	30	206	23788
PF3D7_0935900			PF3D7_0935900	1	ring-exported protein 1 | transcript_product=ring-exported protein 1 | location=Pf3D7_09_v3:1420483-1422807(-) | protein_length=713 | sequence_SO=chromosome | SO=protein_coding | is_pseudo=false	0.0006201	0	0.00054117	0.00038709	0	0.00014658	0.00041085	0.00018581	0.699	0.1955	1	2	X	1	X	3	8	5	X	6	X	4	22	713	83041
PF3D7_0500800			PF3D7_0500800	1	mature parasite-infected erythrocyte surface antigen | transcript_product=mature parasite-infected erythrocyte surface antigen | location=Pf3D7_05_v3:43327-47761(-) | protein_length=1434 | sequence_SO=chromosome | SO=protein_coding | is_pseudo=false	0.00178826	0.00019376	0.000583	0.000855007	0.00047329	0.00178564	0.00119782	0.00115225	0.561	0.7871	1	15	3	7	11	35	39	29	4	13	27	98	129	1434	168287
PF3D7_1451100			PF3D7_1451100	1	elongation factor 2 | transcript_product=elongation factor 2 | location=Pf3D7_14_v3:2090902-2093400(+) | protein_length=832 | sequence_SO=chromosome | SO=protein_coding | is_pseudo=false	0	0	0.00015459	5.153e-05	9.064e-05	0	0	3.02133e-05	0.51	0.1431	1	X	X	1	2	X	X	X	X	2	3	X	X	832	93523
PF3D7_0917900			PF3D7_0917900	1	heat shock protein 70 | transcript_product=heat shock protein 70 | location=Pf3D7_09_v3:737985-740276(+) | protein_length=652 | sequence_SO=chromosome | SO=protein_coding | is_pseudo=false	0.0113924	0.00127847	0.00838384	0.00701823	0.0107179	0.0061314	0.00535061	0.00739997	0.365	0.573	1	17	7	20	44	25	39	84	12	85	278	153	262	652	72388
PF3D7_1424100			PF3D7_1424100	1	60S ribosomal protein L5, putative | transcript_product=60S ribosomal protein L5, putative | location=Pf3D7_14_v3:973853-975543(-) | protein_length=294 | sequence_SO=chromosome | SO=protein_coding | is_pseudo=false	0.00060154	0.00047254	0	0.000358027	0.0005985	0	0.00167573	0.000758077	0.315	0.0992	1	1	1	X	4	X	10	2	2	X	7	X	37	294	33998
PF3D7_1335100			PF3D7_1335100	1	merozoite surface protein 7 | transcript_product=merozoite surface protein 7 | location=Pf3D7_13_v3:1419086-1420141(-) | protein_length=351 | sequence_SO=chromosome | SO=protein_coding | is_pseudo=false	0.00100771	0	0.00091608	0.000641263	0	0.00111661	0.00018968	0.00043543	0.25	0.0648	1	2	X	3	X	4	3	4	X	5	X	15	5	351	41276
PF3D7_1462800			PF3D7_1462800	1	glyceraldehyde-3-phosphate dehydrogenase | transcript_product=glyceraldehyde-3-phosphate dehydrogenase | location=Pf3D7_14_v3:2559098-2560347(+) | protein_length=337 | sequence_SO=chromosome | SO=protein_coding | is_pseudo=false	0	0	0.00038166	0.00012722	0.00134263	0	0	0.000447543	0.204	0.0572	1	X	X	1	8	X	X	X	X	2	18	X	X	337	36635
PF3D7_0306900			PF3D7_0306900	1	40S ribosomal protein S23, putative | transcript_product=40S ribosomal protein S23, putative | location=Pf3D7_03_v3:310652-311805(+) | protein_length=145 | sequence_SO=chromosome | SO=protein_coding | is_pseudo=false	0.00121968	0	0.00088702	0.000702233	0	0.00234256	0.00091829	0.00108695	0.2	0.0487	1	1	X	1	X	1	4	2	X	2	X	13	10	145	16130
PF3D7_0915400			PF3D7_0915400	1	ATP-dependent 6-phosphofructokinase | transcript_product=ATP-dependent 6-phosphofructokinase | location=Pf3D7_09_v3:650585-654841(-) | protein_length=1418 | sequence_SO=chromosome | SO=protein_coding | is_pseudo=false	0.00018708	9.797e-05	0.00031746	0.000200837	0.00054954	9.213e-05	0.00016902	0.00027023	0.192	0.302	1	1	1	4	12	3	4	3	2	7	31	5	18	1418	159451
PF3D7_0501600			PF3D7_0501600	1	rhoptry-associated protein 2 | transcript_product=rhoptry-associated protein 2 | location=Pf3D7_05_v3:84041-85237(-) | protein_length=398 | sequence_SO=chromosome | SO=protein_coding | is_pseudo=false	0.00088871	0	0.0008079	0.000565537	0.00044211	0.00019695	0	0.00021302	-0.119	-0.028	1	1	X	1	2	1	X	4	X	5	7	3	X	398	46739
PF3D7_1134000			PF3D7_1134000	1	heat shock protein 70 | transcript_product=heat shock protein 70 | location=Pf3D7_11_v3:1320114-1322105(+) | protein_length=663 | sequence_SO=chromosome | SO=protein_coding | is_pseudo=false	0.00480144	0.00062863	0.00193994	0.00245667	0.00144073	0.00078819	0.00200833	0.00141242	-0.293	-0.4568	0.940841	11	2	7	15	11	18	36	6	20	38	20	100	663	73298
PF3D7_1357100			PF3D7_1357100	1	elongation factor 1-alpha | transcript_product=elongation factor 1-alpha | location=Pf3D7_13_v3:2268901-2270232(+) | protein_length=443 | sequence_SO=chromosome | SO=protein_coding | is_pseudo=false	0.00039922	0.00031361	0.00029033	0.000334387	0.00028371	0.00017694	0.00030057	0.00025374	-0.301	-1.2662	0.490966	1	1	1	2	2	7	2	2	2	5	3	10	443	48959
PF3D7_0918000			PF3D7_0918000	1	glideosome-associated protein 50 | transcript_product=glideosome-associated protein 50 | location=Pf3D7_09_v3:742494-743684(-) | protein_length=396 | sequence_SO=chromosome | SO=protein_coding | is_pseudo=false	0.0006699	0	0.00032479	0.000331563	0.00019043	0	0.00020175	0.000130727	-0.317	-0.1	1	2	X	1	2	X	3	3	X	2	3	X	6	396	44604
PF3D7_0930300			PF3D7_0930300	1	merozoite surface protein 1 | transcript_product=merozoite surface protein 1 | location=Pf3D7_09_v3:1201812-1206974(+) | protein_length=1720 | sequence_SO=chromosome | SO=protein_coding | is_pseudo=false	0.00236489	0.00020193	0.00314067	0.0019025	0.00014614	0.00247614	0.00087478	0.00116569	-0.381	-0.3701	0.993798	23	3	28	6	26	35	46	5	84	10	163	113	1720	195725
PF3D7_1410400			PF3D7_1410400	1	rhoptry-associated protein 1 | transcript_product=rhoptry-associated protein 1 | location=Pf3D7_14_v3:420442-422790(+) | protein_length=782 | sequence_SO=chromosome | SO=protein_coding | is_pseudo=false	0.00022615	0	0.00016447	0.000130207	0.00016072	0	8.514e-05	8.19533e-05	-0.482	-0.1249	1	1	X	1	3	X	1	2	X	2	5	X	5	782	90053
PF3D7_0114100			PF3D7_0114100	1	Pfmc-2TM Maurer's cleft two transmembrane protein | transcript_product=Pfmc-2TM Maurer's cleft two transmembrane protein | location=Pf3D7_01_v3:547597-548380(-) | protein_length=229 | sequence_SO=chromosome | SO=protein_coding | is_pseudo=false	0.00012871	0	0	4.29033e-05	0	0	0.00043587	0.00014529	-0.554	-0.1429	1	2	X	X	X	X	6	0.333333	X	X	X	X	7.49624	229	26900
PF3D7_0726900			PF3D7_0726900	1	mitochondrial import inner membrane translocase subunit TIM50, putative | transcript_product=mitochondrial import inner membrane translocase subunit TIM50, putative | location=Pf3D7_07_v3:1145648-1147207(+) | protein_length=519 | sequence_SO=chromosome | SO=protein_coding | is_pseudo=false	0	0	0.00074346	0.00024782	0.0002906	0	0	9.68667e-05	-0.583	-0.141	1	X	X	1	3	X	X	X	X	6	6	X	X	519	60946
PF3D7_1015600			PF3D7_1015600	1	heat shock protein 60 | transcript_product=heat shock protein 60 | location=Pf3D7_10_v3:627044-629040(-) | protein_length=580 | sequence_SO=chromosome | SO=protein_coding | is_pseudo=false	0.00045738	0.00047906	0.00133053	0.000755657	0.00034672	0.00031534	0.0003214	0.00032782	-0.676	-1.7409	0.298238	2	2	6	3	5	6	3	4	12	8	7	14	580	62551
PF3D7_1129100			PF3D7_1129100	1	parasitophorous vacuolar protein 1 | transcript_product=parasitophorous vacuolar protein 1 | location=Pf3D7_11_v3:1125952-1127310(+) | protein_length=452 | sequence_SO=chromosome | SO=protein_coding | is_pseudo=false	0.00097817	0.00030736	0.00142277	0.000902767	0.0013347	0.00052026	8.838e-05	0.00064778	-0.685	-0.8166	0.726836	3	1	4	10	6	2	5	2	10	24	9	3	452	51952
PF3D7_1124700			PF3D7_1124700	1	GrpE protein homolog, mitochondrial, putative | transcript_product=GrpE protein homolog, mitochondrial, putative | location=Pf3D7_11_v3:974493-975538(-) | protein_length=301 | sequence_SO=chromosome | SO=protein_coding | is_pseudo=false	0.00058755	0	0	0.00019585	0.00016702	0	0	5.56733e-05	-0.765	-0.222	1	1	X	X	1	X	X	2	X	X	2	X	X	301	35043
PF3D7_1404900			PF3D7_1404900	1	conserved Plasmodium protein, unknown function | transcript_product=conserved Plasmodium protein, unknown function | location=Pf3D7_14_v3:170000-170893(+) | protein_length=297 | sequence_SO=chromosome | SO=protein_coding | is_pseudo=false	0.00119093	0	0	0.000396977	0	0	0.00022416	7.472e-05	-1.352	-0.3917	0.980597	3	X	X	X	X	1	4	X	X	X	X	5	297	34725
PF3D7_0713700			PF3D7_0713700	1	conserved Plasmodium protein, unknown function | transcript_product=conserved Plasmodium protein, unknown function | location=Pf3D7_07_v3:621463-623521(-) | protein_length=209 | sequence_SO=chromosome | SO=protein_coding | is_pseudo=false	0.00296165	0	0.00276929	0.00191031	0.00036082	0	0.00025484	0.00020522	-1.528	-0.4057	0.97204	1	X	1	2	X	2	7	X	9	3	X	4	209	24381
PF3D7_0101300			PF3D7_0101300	1	Pfmc-2TM Maurer's cleft two transmembrane protein | transcript_product=Pfmc-2TM Maurer's cleft two transmembrane protein | location=Pf3D7_01_v3:74563-75366(+) | protein_length=235 | sequence_SO=chromosome | SO=protein_coding | is_pseudo=false	0.00012543	0	0	4.181e-05	0	0	5.666e-05	1.88867e-05	-1.534	-0.3889	0.982308	2	X	X	X	X	6	0.333333	X	X	X	X	1	235	27561
PF3D7_1149000			PF3D7_1149000	1	antigen 332, DBL-like protein | transcript_product=antigen 332, DBL-like protein | location=Pf3D7_11_v3:1950210-1968726(+) | protein_length=6093 | sequence_SO=chromosome | SO=protein_coding | is_pseudo=false	0.0002322	2.28e-05	9.499e-05	0.000116663	8.25e-06	1.715e-05	1.53e-05	1.35667e-05	-1.757	-2.6162	0.094789	3	1	1	1	4	3	16	2	9	2	4	7	6093	689296
PF3D7_1318800			PF3D7_1318800	1	translocation protein SEC63, putative | transcript_product=translocation protein SEC63, putative | location=Pf3D7_13_v3:774790-776745(-) | protein_length=651 | sequence_SO=chromosome | SO=protein_coding | is_pseudo=false	0.00054333	0	0	0.00018111	0	0	8.181e-05	2.727e-05	-2.224	-0.537	0.892076	1	X	X	X	X	2	4	X	X	X	X	4	651	75872
PF3D7_1344200			PF3D7_1344200	1	heat shock protein 110, putative | transcript_product=heat shock protein 110, putative | location=Pf3D7_13_v3:1769129-1771927(+) | protein_length=932 | sequence_SO=chromosome | SO=protein_coding | is_pseudo=false	0.00037951	0	0.000276	0.000218503	0	0.00053266	0	0.000177553	-4.605	-1.1539	0.545466	3	X	2	X	3	X	4	X	4	X	19	X	932	108185
PF3D7_1333000			PF3D7_1333000	1	20 kDa chaperonin | transcript_product=20 kDa chaperonin | location=Pf3D7_13_v3:1355285-1357194(+) | protein_length=258 | sequence_SO=chromosome | SO=protein_coding | is_pseudo=false	0.00102821	0	0.00049852	0.00050891	0.00029229	0	0	9.743e-05	-5.356	-1.4408	0.412853	1	X	1	1	X	X	3	X	2	3	X	X	258	29063
PF3D7_1127000			PF3D7_1127000	1	protein phosphatase, putative | transcript_product=protein phosphatase, putative | location=Pf3D7_11_v3:1056198-1058054(-) | protein_length=287 | sequence_SO=chromosome | SO=protein_coding | is_pseudo=false	0.00123242	0	0.00044815	0.00056019	0	0	0.00074231	0.000247437	-6.723	-1.5358	0.373863	3	X	1	X	X	8	4	X	2	X	X	16	287	34461
PF3D7_1108500			PF3D7_1108500	1	succinyl-CoA synthetase alpha subunit, putative | transcript_product=succinyl-CoA synthetase alpha subunit, putative | location=Pf3D7_11_v3:367316-368823(+) | protein_length=327 | sequence_SO=chromosome | SO=protein_coding | is_pseudo=false	0.00081125	0.00063728	0.00137665	0.000941727	0.00099933	0	0.0002036	0.000400977	-5.417	-1.5565	0.3657	2	2	3	6	X	2	3	3	7	13	X	5	327	35396
PF3D7_1008900			PF3D7_1008900	1	adenylate kinase | transcript_product=adenylate kinase | location=Pf3D7_10_v3:369199-370225(-) | protein_length=242 | sequence_SO=chromosome | SO=protein_coding | is_pseudo=false	0.00255779	0	0.00159444	0.00138408	0	0.00064782	0	0.00021594	-5.806	-1.5712	0.359976	2	X	3	X	2	X	7	X	6	X	6	X	242	27611
PF3D7_0600200			PF3D7_0600200	1	erythrocyte membrane protein 1, PfEMP1 | transcript_product=erythrocyte membrane protein 1, PfEMP1 | location=Pf3D7_06_v3:3503-12835(+) | protein_length=2879 | sequence_SO=chromosome | SO=protein_coding | is_pseudo=false	9.214e-05	7.238e-05	0	5.484e-05	0	0	1.424e-05	4.74667e-06	-5.668	-1.5807	0.356308	2	2	X	X	X	2	3	3	X	X	X	3.07895	2879	333482
PF3D7_0632500			PF3D7_0632500	1	erythrocyte membrane protein 1, PfEMP1 | transcript_product=erythrocyte membrane protein 1, PfEMP1 | location=Pf3D7_06_v3:1353946-1366430(-) | protein_length=3954 | sequence_SO=chromosome | SO=protein_coding | is_pseudo=false	0.00035782	0.00035136	0.00013011	0.000279763	1.271e-05	0	0.00011405	4.22533e-05	-5.574	-1.6561	0.328091	8	9	4	1	X	8	16	20	8	2	X	33.8684	3954	456923
PF3D7_1239800			PF3D7_1239800	1	conserved Plasmodium protein, unknown function | transcript_product=conserved Plasmodium protein, unknown function | location=Pf3D7_12_v3:1660451-1677754(+) | protein_length=5767 | sequence_SO=chromosome | SO=protein_coding | is_pseudo=false	0	3.614e-05	0	1.20467e-05	0	0	0	0	-5.195	-1.7969	0.279605	X	2	X	X	X	X	X	3	X	X	X	X	5767	691433
PF3D7_0404900			PF3D7_0404900	1	6-cysteine protein | transcript_product=6-cysteine protein | location=Pf3D7_04_v3:267244-268380(-) | protein_length=378 | sequence_SO=chromosome | SO=protein_coding | is_pseudo=false	0.00046786	0	0.00034026	0.000269373	0	0	7.045e-05	2.34833e-05	-6.811	-2.1149	0.189458	1	X	1	X	X	1	2	X	2	X	X	2	378	43088
PF3D7_0424600			PF3D7_0424600	1	Plasmodium exported protein (PHISTb), unknown function | transcript_product=Plasmodium exported protein (PHISTb), unknown function | location=Pf3D7_04_v3:1113345-1114486(-) | protein_length=309 | sequence_SO=chromosome | SO=protein_coding | is_pseudo=false	0.00228936	0.00157361	0.0010406	0.00163452	0.00024405	0	0.00017237	0.000138807	-6.901	-2.2053	0.168415	4	3	3	2	X	2	8	7	5	3	X	4	309	35962
PF3D7_1218500			PF3D7_1218500	1	dynamin-like protein, putative | transcript_product=dynamin-like protein, putative | location=Pf3D7_12_v3:725841-729837(-) | protein_length=1061 | sequence_SO=chromosome | SO=protein_coding | is_pseudo=false	0.00083343	0.00039282	0.00096979	0.000732013	0.00021323	0	0	7.10767e-05	-10.21	-2.8501	0.066384	5	4	8	4	X	X	10	6	16	9	X	X	1061	122755
PF3D7_1201000			PF3D7_1201000	1	Plasmodium exported protein (PHISTb), unknown function | transcript_product=Plasmodium exported protein (PHISTb), unknown function | location=Pf3D7_12_v3:76846-79067(-) | protein_length=653 | sequence_SO=chromosome | SO=protein_coding | is_pseudo=false	0.00135416	0.00063826	0	0.00066414	0	0	0	0	-10.868	-3.0573	0.047576	2	1	X	X	X	X	10	6	X	X	X	X	653	77116
PF3D7_0201900			PF3D7_0201900	1	erythrocyte membrane protein 3 | transcript_product=erythrocyte membrane protein 3 | location=Pf3D7_02_v3:91318-98838(-) | protein_length=2441 | sequence_SO=chromosome | SO=protein_coding | is_pseudo=false	0.00018113	0	0.00026345	0.000148193	0	0	0	0	-10.916	-4.1267	0.006554	2	X	1	X	X	X	5	X	10	X	X	X	2441	273646
PF3D7_1115600			PF3D7_1115600	1	peptidyl-prolyl cis-trans isomerase | transcript_product=peptidyl-prolyl cis-trans isomerase | location=Pf3D7_11_v3:589707-590629(-) | protein_length=195 | sequence_SO=chromosome | SO=protein_coding | is_pseudo=false	0.00090694	0	0.00098937	0.000632103	0	0	0	0	-11.649	-4.1355	0.006436	1	X	1	X	X	X	2	X	3	X	X	X	195	21731
PF3D7_0936800			PF3D7_0936800	1	Plasmodium exported protein (PHISTc), unknown function | transcript_product=Plasmodium exported protein (PHISTc), unknown function | location=Pf3D7_09_v3:1458392-1459862(+) | protein_length=383 | sequence_SO=chromosome | SO=protein_coding | is_pseudo=false	0.00138527	0.00145094	0.00100745	0.00128122	0	0	0	0	-20.944	-96.5542	0	3	1	2	X	X	X	6	8	6	X	X	X	383	45500

## Sheet: Raw data
			Column ends with:
			_P	Peptide Count
			_dS	Distributed Spectral Count
			_SC	Sequence Coverage (%)
			_dNSAF	Distributed Normalized Spectral Abundance Factor
dNSAF_Rank	Control dNSAF AVG	Control Detected # Out of 3	PF3D7_0823200 dNSAF AVG	PF3D7_0823200 Detected # Out of 3	NCBI_Gene	NCBI_Locus_Tag	NCBI_Chromosome	NCBI_EC_Number	Region_Sources	NCBI_Region_Names	NCBI_Region_Notes	NCBI_Site_Sources	NCBI_Site_Types	NCBI_Site_Notes	NCBI_Go_Components	NCBI_Go_Functions	NCBI_Go_Processes	Total Proteins In Group	Proteins In Group	Contrast_Rank	Locus	Description	Control_1-Smn7-s10-v2-p2-r2_P	Control_1-Smn7-s10-v2-p2-r2_dS	Control_1-Smn7-s10-v2-p2-r2_SC	Control_1-Smn7-s10-v2-p2-r2_dNSAF	Control_2-Smn7-s10-v2-p2-r2_P	Control_2-Smn7-s10-v2-p2-r2_dS	Control_2-Smn7-s10-v2-p2-r2_SC	Control_2-Smn7-s10-v2-p2-r2_dNSAF	Control_3-Smn7-s10-v2-p2-r2_P	Control_3-Smn7-s10-v2-p2-r2_dS	Control_3-Smn7-s10-v2-p2-r2_SC	Control_3-Smn7-s10-v2-p2-r2_dNSAF	PF3D7_0823200_1-Smn7-s10-v2-p2-r2_P	PF3D7_0823200_1-Smn7-s10-v2-p2-r2_dS	PF3D7_0823200_1-Smn7-s10-v2-p2-r2_SC	PF3D7_0823200_1-Smn7-s10-v2-p2-r2_dNSAF	PF3D7_0823200_2-Smn7-s10-v2-p2-r2_P	PF3D7_0823200_2-Smn7-s10-v2-p2-r2_dS	PF3D7_0823200_2-Smn7-s10-v2-p2-r2_SC	PF3D7_0823200_2-Smn7-s10-v2-p2-r2_dNSAF	PF3D7_0823200_3-Smn7-s10-v2-p2-r2_P	PF3D7_0823200_3-Smn7-s10-v2-p2-r2_dS	PF3D7_0823200_3-Smn7-s10-v2-p2-r2_SC	PF3D7_0823200_3-Smn7-s10-v2-p2-r2_dNSAF	ALL--y0-Smn7-s10-o_P	ALL--y0-Smn7-s10-o_dS	ALL--y0-Smn7-s10-o_SC
1	0	0	0.000351	2														1	PF3D7_1422800.1-p1	1	PF3D7_1422800.1-p1	| transcript=PF3D7_1422800.1 | gene=PF3D7_1422800 | organism=Plasmodium_falciparum_3D7 | gene_product=actin-related protein, putative | transcript_product=actin-related protein, putative | location=Pf3D7_14_v3:918429-919997(-) | protein_length=522 | sequence_SO=chromosome | SO=protein_coding | is_pseudo=false	X	X	X	X	X	X	X	X	X	X	X	X	5	13	15.52	0.00062602	X	X	X	X	2	3	4.6	7.652e-05	7	16	20.11
2	0.000687	3	8.2e-05	1	CFH		1	4.2.1.2	[10..262][21..76][85..142][146..206][210..263][267..320][389..443][454..506][505..745][569..624][630..685][691..745][811..865][870..927][931..985][989..1230][989..1044][1048..1103][1109..1163]	[PHA02927][Sushi][CCP][CCP][CCP][CCP][CCP][CCP][PHA02927][CCP][CCP][CCP][CCP][CCP][CCP][PHA02927][CCP][CCP][CCP]	[secreted complement-binding protein; Provisional][Sushi domain (SCR repeat); pfam00084][Complement control protein (CCP) modules (aka short consensus repeats SCRs or SUSHI repeats) have been identified in several proteins of the complement system; cd00033][Complement control protein (CCP) modules (aka short consensus repeats SCRs or SUSHI repeats) have been identified in several proteins of the …	[order(95,115)][order(156,179)][order(219,238)][order(276,295)][order(398,417)][order(459,478)][order(579,598)][order(640,660)][order(701,720)][order(821,840)][order(880,902)][882][order(941,960)][order(999,1019)][order(1058,1078)][order(1119,1139)]	[other][other][other][other][other][other][other][other][other][other][other][glycosylation][other][other][other][other]	[receptor-ligand interactions][receptor-ligand interactions][receptor-ligand interactions][receptor-ligand interactions][receptor-ligand interactions][receptor-ligand interactions][receptor-ligand interactions][receptor-ligand interactions][receptor-ligand interactions][receptor-ligand interactions][receptor-ligand interactions][][receptor-ligand interactions][receptor-ligand interactions][recept…				1	NP_000177.2	2	NP_000177.2	complement factor H isoform a precursor [Homo sapiens]	3	5	1.79	0.00035917	7	20	6.09	0.00112857	7	11	7.15	0.00057465	1	4	0.97	8.168e-05	X	X	X	X	X	X	X	X	12	42	10.72
3	0	0	0.0001	3														1	PF3D7_1138800.1-p1	3	PF3D7_1138800.1-p1	| transcript=PF3D7_1138800.1 | gene=PF3D7_1138800 | organism=Plasmodium_falciparum_3D7 | gene_product=WD repeat-containing protein, putative | transcript_product=WD repeat-containing protein, putative | location=Pf3D7_11_v3:1533252-1539856(-) | protein_length=1920 | sequence_SO=chromosome | SO=protein_coding | is_pseudo=false	X	X	X	X	X	X	X	X	X	X	X	X	6	13	5.1	0.0001702	2	5	1.3	6.804e-05	4	9	3.44	6.242e-05	7	27	6.56
4	0	0	0.000246	2														1	PF3D7_1344900.1-p1	4	PF3D7_1344900.1-p1	| transcript=PF3D7_1344900.1 | gene=PF3D7_1344900 | organism=Plasmodium_falciparum_3D7 | gene_product=conserved Plasmodium protein, unknown function | transcript_product=conserved Plasmodium protein, unknown function | location=Pf3D7_13_v3:1801271-1805737(+) | protein_length=1488 | sequence_SO=chromosome | SO=protein_coding | is_pseudo=false	X	X	X	X	X	X	X	X	X	X	X	X	10	27	11.42	0.00045611	X	X	X	X	3	4	2.96	3.579e-05	9	28	8.94
5	0	0	7.4e-05	2														1	PF3D7_1133800.1-p1	5	PF3D7_1133800.1-p1	| transcript=PF3D7_1133800.1 | gene=PF3D7_1133800 | organism=Plasmodium_falciparum_3D7 | gene_product=RNA (uracil-5-)methyltransferase, putative | transcript_product=RNA (uracil-5-)methyltransferase, putative | location=Pf3D7_11_v3:1309024-1311793(+) | protein_length=857 | sequence_SO=chromosome | SO=protein_coding | is_pseudo=false	X	X	X	X	X	X	X	X	X	X	X	X	2	4	3.03	0.00011733	X	X	X	X	1	2	1.52	3.107e-05	2	6	3.03
6	0.000609	2	0.000173	3	MPP1		X		[66..132][145..206][264..436][268..387]	[PDZ_signaling][SH3_MPP1][Guanylate_kin][GMPK]	[PDZ domain found in a variety of Eumetazoan signaling molecules, often in tandem arrangements. May be responsible for specific protein-protein interactions, as most PDZ domains bind C-terminal polypeptides, and binding to internal (non-C-terminal)...; cd00992][Src Homology 3 domain of Membrane Protein, Palmitoylated 1 (or MAGUK p55 subfamily member 1); cd12080][Guanylate kinase; pfam00625][Guano…	[order(66..67,69,116..117,120..121)][order(147,171..172)][order(150,152,155,166,184..185,202,204..205)][order(272,278,295,302,305,314,337,342)][order(272,278)]	[other][other][other][active][other]	[protein binding site [polypeptide binding]][GuK domain interface [polypeptide binding]][peptide ligand binding site [polypeptide binding]][catalytic site [active]][G-X2-G-X-G-K]				4	NP_001159932.1;NP_001159933.1;NP_001159934.1;NP_002427.1	6	NP_001159932.1	1 genes:MPP1.NP_001159932.1:55 kDa erythrocyte membrane protein isoform 2 [Homo sapiens] ;NP_001159933.1:55 kDa erythrocyte membrane protein isoform 3 [Homo sapiens] ;NP_001159934.1:55 kDa erythrocyte membrane protein isoform 4 [Homo sapiens] ;NP_002427.1:55 kDa erythrocyte membrane protein isoform 1 [Homo sapiens] ;	2	4	4.01	0.00078776	X	X	X	X	2	3	4.01	0.00042968	2	4	4.01	0.00022394	1	2	2	0.00011639	4	6	11.14	0.00017793	4	20	11.14
7	0	0	0.00061	2														1	PF3D7_1212000.1-p1	7	PF3D7_1212000.1-p1	| transcript=PF3D7_1212000.1 | gene=PF3D7_1212000 | organism=Plasmodium_falciparum_3D7 | gene_product=glutathione peroxidase-like thioredoxin peroxidase | transcript_product=glutathione peroxidase-like thioredoxin peroxidase | location=Pf3D7_12_v3:534912-535915(-) | protein_length=205 | sequence_SO=chromosome | SO=protein_coding | is_pseudo=false	X	X	X	X	X	X	X	X	X	X	X	X	1	2	4.88	0.00024524	X	X	X	X	5	15	33.66	0.00097429	6	18	38.54
8	0	0	1.9e-05	2														1	PF3D7_0420000.1-p1	8	PF3D7_0420000.1-p1	| transcript=PF3D7_0420000.1 | gene=PF3D7_0420000 | organism=Plasmodium_falciparum_3D7 | gene_product=zinc finger protein, putative | transcript_product=zinc finger protein, putative | location=Pf3D7_04_v3:894612-904724(-) | protein_length=3370 | sequence_SO=chromosome | SO=protein_coding | is_pseudo=false	X	X	X	X	X	X	X	X	X	X	X	X	2	4	0.74	2.984e-05	X	X	X	X	1	2	0.36	7.9e-06	2	6	0.74
9	0	0	0.000393	1														1	PF3D7_0416800.1-p1	9	PF3D7_0416800.1-p1	| transcript=PF3D7_0416800.1 | gene=PF3D7_0416800 | organism=Plasmodium_falciparum_3D7 | gene_product=small GTP-binding protein sar1 | transcript_product=small GTP-binding protein sar1 | location=Pf3D7_04_v3:729962-731223(+) | protein_length=192 | sequence_SO=chromosome | SO=protein_coding | is_pseudo=false	X	X	X	X	X	X	X	X	X	X	X	X	2	3	19.79	0.00039276	X	X	X	X	X	X	X	X	2	3	19.79
10	0	0	5.6e-05	1														1	PF3D7_0405100.1-p1	10	PF3D7_0405100.1-p1	| transcript=PF3D7_0405100.1 | gene=PF3D7_0405100 | organism=Plasmodium_falciparum_3D7 | gene_product=protein transport protein Sec24B, putative | transcript_product=protein transport protein Sec24B, putative | location=Pf3D7_04_v3:272255-276824(-) | protein_length=1350 | sequence_SO=chromosome | SO=protein_coding | is_pseudo=false	X	X	X	X	X	X	X	X	X	X	X	X	2	3	1.7	5.586e-05	X	X	X	X	X	X	X	X	2	3	1.7
11	0.000398	1	0.001493	3														1	PF3D7_1136500.1-p1	11	PF3D7_1136500.1-p1	| transcript=PF3D7_1136500.1 | gene=PF3D7_1136500 | organism=Plasmodium_falciparum_3D7 | gene_product=casein kinase 1 | transcript_product=casein kinase 1 | location=Pf3D7_11_v3:1433141-1435170(-) | protein_length=323 | sequence_SO=chromosome | SO=protein_coding | is_pseudo=false	X	X	X	X	X	X	X	X	1	2	3.41	0.0003982	6	23	18.27	0.00178994	6	15	14.24	0.0012134	8	35.7647	23.22	0.00147435	13	75.6	34.06
12	0	0	5.1e-05	1														1	PF3D7_1403100.1-p1	12	PF3D7_1403100.1-p1	| transcript=PF3D7_1403100.1 | gene=PF3D7_1403100 | organism=Plasmodium_falciparum_3D7 | gene_product=condensin complex subunit 1, putative | transcript_product=condensin complex subunit 1, putative | location=Pf3D7_14_v3:113144-119011(-) | protein_length=1955 | sequence_SO=chromosome | SO=protein_coding | is_pseudo=false	X	X	X	X	X	X	X	X	X	X	X	X	2	4	1.13	5.143e-05	X	X	X	X	X	X	X	X	2	4	1.13
13	0	0	0.00022	2														1	PF3D7_1319300.1-p1	13	PF3D7_1319300.1-p1	| transcript=PF3D7_1319300.1 | gene=PF3D7_1319300 | organism=Plasmodium_falciparum_3D7 | gene_product=tRNA (guanine(26)-N(2))-dimethyltransferase, putative | transcript_product=tRNA (guanine(26)-N(2))-dimethyltransferase, putative | location=Pf3D7_13_v3:795939-798353(-) | protein_length=804 | sequence_SO=chromosome | SO=protein_coding | is_pseudo=false	X	X	X	X	X	X	X	X	X	X	X	X	4	13	9.7	0.00040644	X	X	X	X	1	2	1.74	3.312e-05	4	15	9.7
16	0	0	0.00022	3														1	PF3D7_0405600.1-p1	16	PF3D7_0405600.1-p1	| transcript=PF3D7_0405600.1 | gene=PF3D7_0405600 | organism=Plasmodium_falciparum_3D7 | gene_product=TMEM33 domain-containing protein, putative | transcript_product=TMEM33 domain-containing protein, putative | location=Pf3D7_04_v3:303329-305343(+) | protein_length=315 | sequence_SO=chromosome | SO=protein_coding | is_pseudo=false	X	X	X	X	X	X	X	X	X	X	X	X	2	2	10.48	0.0001596	3	4	8.57	0.00033179	2	4	10.48	0.00016908	4	10	13.65
17	0	0	3.6e-05	2														1	PF3D7_0926100.1-p1	17	PF3D7_0926100.1-p1	| transcript=PF3D7_0926100.1 | gene=PF3D7_0926100 | organism=Plasmodium_falciparum_3D7 | gene_product=protein kinase, putative | transcript_product=protein kinase, putative | location=Pf3D7_09_v3:1048280-1057816(-) | protein_length=3178 | sequence_SO=chromosome | SO=protein_coding | is_pseudo=false	X	X	X	X	X	X	X	X	X	X	X	X	3	5	1.23	3.955e-05	2	4	0.79	3.289e-05	X	X	X	X	3	9	1.23
18	0.000701	2	0.002738	3														1	PF3D7_1408600.1-p1	18	PF3D7_1408600.1-p1	| transcript=PF3D7_1408600.1 | gene=PF3D7_1408600 | organism=Plasmodium_falciparum_3D7 | gene_product=40S ribosomal protein S8e, putative | transcript_product=40S ribosomal protein S8e, putative | location=Pf3D7_14_v3:323317-324172(+) | protein_length=218 | sequence_SO=chromosome | SO=protein_coding | is_pseudo=false	1	2	6.42	0.00081125	X	X	X	X	1	2	6.42	0.00058999	4	11	30.73	0.00126838	4	8	23.85	0.00095885	10	98	61.93	0.00598575	10	118	61.93
19	0.015162	2	0.001955	2	S100A7		1		[4..90][63..74]	[S-100][calcium binding region]	[S-100: S-100 domain, which represents the largest family within the superfamily of proteins carrying the Ca-binding EF-hand motif. Note that this S-100 hierarchy contains only S-100 EF-hand domains, other EF-hands have been modeled separately. S100...; cd00213][]	[2][order(4..21,25..26,35..36,38..40,70..73,75..76,78..81,][5][order(21,26,31..32,63,65,67,69,71,74)]	[acetylation][other][modified][other]	[N-acetylserine. {ECO:0000269|PubMed:8526920}; propagated from UniProtKB/Swiss-Prot (P31151.4)][dimerization interface [polypeptide binding]][transglutamination site][Ca2+ binding site [ion binding]]				1	NP_002954.2	19	NP_002954.2	protein S100-A7 [Homo sapiens]	2	7	19.8	0.00612857	X	X	X	X	4	38	43.56	0.0241955	X	X	X	X	2	9	19.8	0.00232829	2	12	19.8	0.00158201	4	63	43.56
20	0	0	0.000711	1														1	PF3D7_0408500.1-p1	20	PF3D7_0408500.1-p1	| transcript=PF3D7_0408500.1 | gene=PF3D7_0408500 | organism=Plasmodium_falciparum_3D7 | gene_product=flap endonuclease 1 | transcript_product=flap endonuclease 1 | location=Pf3D7_04_v3:408679-410697(-) | protein_length=672 | sequence_SO=chromosome | SO=protein_coding | is_pseudo=false	X	X	X	X	X	X	X	X	X	X	X	X	9	19	25.45	0.00071072	X	X	X	X	X	X	X	X	8	14	18.6
21	0	0	0.000188	1														1	PF3D7_1337200.1-p1	21	PF3D7_1337200.1-p1	| transcript=PF3D7_1337200.1 | gene=PF3D7_1337200 | organism=Plasmodium_falciparum_3D7 | gene_product=1-deoxy-D-xylulose 5-phosphate synthase | transcript_product=1-deoxy-D-xylulose 5-phosphate synthase | location=Pf3D7_13_v3:1497877-1501494(+) | protein_length=1205 | sequence_SO=chromosome | SO=protein_coding | is_pseudo=false	X	X	X	X	X	X	X	X	X	X	X	X	4	9	5.48	0.00018774	X	X	X	X	X	X	X	X	5	8	6.14
22	0	0	0.000133	2														1	PF3D7_1006700.1-p1	23	PF3D7_1006700.1-p1	| transcript=PF3D7_1006700.1 | gene=PF3D7_1006700 | organism=Plasmodium_falciparum_3D7 | gene_product=conserved Plasmodium protein, unknown function | transcript_product=conserved Plasmodium protein, unknown function | location=Pf3D7_10_v3:274091-275426(+) | protein_length=383 | sequence_SO=chromosome | SO=protein_coding | is_pseudo=false	X	X	X	X	X	X	X	X	X	X	X	X	1	3	4.18	0.0001969	X	X	X	X	1	2	6.01	6.953e-05	2	5	10.18
23	0.001037	1	0.003003	3														1	PF3D7_0814200.1-p1	24	PF3D7_0814200.1-p1	| transcript=PF3D7_0814200.1 | gene=PF3D7_0814200 | organism=Plasmodium_falciparum_3D7 | gene_product=DNA/RNA-binding protein Alba 1 | transcript_product=DNA/RNA-binding protein Alba 1 | location=Pf3D7_08_v3:687340-688086(+) | protein_length=248 | sequence_SO=chromosome | SO=protein_coding | is_pseudo=false	X	X	X	X	X	X	X	X	1	4	4.44	0.00103724	8	31	29.84	0.00314212	7	19	30.65	0.00200179	12	72	37.9	0.00386572	12	126	37.9
24	0.000774	2	0	0	CPN2		3	3.4.17.3	[21..53][30..53][75..98][97..157][98..119][99..122][122..143][123..146][146..167][147..170][149..>356][169..229][170..191][171..194][194..215][195..218][218..277][218..239][219..242][242..263][243..266][266..287][267..290][290..311][291..314][294..349][314..335][315..338][338..359][339..359][362..383][363..382][387..399][395..446]	[LRRNT][leucine-rich repeat][leucine-rich repeat][LRR_8][LRR 1][leucine-rich repeat][LRR 2][leucine-rich repeat][LRR 3][leucine-rich repeat][LRR_RI][LRR_8][LRR 4][leucine-rich repeat][LRR 5][leucine-rich repeat][LRR_8][LRR 6][leucine-rich repeat][LRR 7][leucine-rich repeat][LRR 8][leucine-rich repeat][LRR 9][leucine-rich repeat][LRR_8][LRR 10][leucine-rich repeat][LRR 11][leucine-rich repeat][LRR…	[Leucine rich repeat N-terminal domain; smart00013][leucine-rich repeat [structural motif]][leucine-rich repeat [structural motif]][Leucine rich repeat; pfam13855][propagated from UniProtKB/Swiss-Prot (P22792.3)][leucine-rich repeat [structural motif]][propagated from UniProtKB/Swiss-Prot (P22792.3)][leucine-rich repeat [structural motif]][propagated from UniProtKB/Swiss-Prot (P22792.3)][leucine-…							1	NP_001278917.1	25	NP_001278917.1	carboxypeptidase N subunit 2 precursor [Homo sapiens]	1	3	3.85	0.00048675	X	X	X	X	4	9	17.61	0.00106198	X	X	X	X	X	X	X	X	X	X	X	X	4	12	17.61
25	0	0	0.000373	3														1	PF3D7_0519800.1-p1	26	PF3D7_0519800.1-p1	| transcript=PF3D7_0519800.1 | gene=PF3D7_0519800 | organism=Plasmodium_falciparum_3D7 | gene_product=EELM2 domain-containing protein, putative | transcript_product=EELM2 domain-containing protein, putative | location=Pf3D7_05_v3:820719-822908(-) | protein_length=668 | sequence_SO=chromosome | SO=protein_coding | is_pseudo=false	X	X	X	X	X	X	X	X	X	X	X	X	5	14	12.57	0.00052682	3	6	7.49	0.00023469	7	18	16.17	0.00035879	9	38	22.16
26	0.0009	3	0.003905	3														1	PF3D7_0202000.1-p1	27	PF3D7_0202000.1-p1	| transcript=PF3D7_0202000.1 | gene=PF3D7_0202000 | organism=Plasmodium_falciparum_3D7 | gene_product=knob-associated histidine-rich protein | transcript_product=knob-associated histidine-rich protein | location=Pf3D7_02_v3:103385-105796(-) | protein_length=654 | sequence_SO=chromosome | SO=protein_coding | is_pseudo=false	6	11	12.23	0.0014873	3	4	5.66	0.00042485	5	8	9.79	0.00078665	19	39	26.91	0.00149899	19	114	24.46	0.00455452	22	278	27.83	0.00566	35	447	31.04
27	0.000859	1	0.001939	1														1	PF3D7_0903200.1-p1	28	PF3D7_0903200.1-p1	| transcript=PF3D7_0903200.1 | gene=PF3D7_0903200 | organism=Plasmodium_falciparum_3D7 | gene_product=ras-related protein RAB7 | transcript_product=ras-related protein RAB7 | location=Pf3D7_09_v3:133762-135587(-) | protein_length=206 | sequence_SO=chromosome | SO=protein_coding | is_pseudo=false	1	2	4.85	0.00085851	X	X	X	X	X	X	X	X	X	X	X	X	X	X	X	X	5	30	23.3	0.00193911	5	32	23.3
28	0	0	0.000934	3														1	PF3D7_1225200.1-p1	29	PF3D7_1225200.1-p1	| transcript=PF3D7_1225200.1 | gene=PF3D7_1225200 | organism=Plasmodium_falciparum_3D7 | gene_product=conserved Plasmodium protein, unknown function | transcript_product=conserved Plasmodium protein, unknown function | location=Pf3D7_12_v3:1024455-1028018(-) | protein_length=1187 | sequence_SO=chromosome | SO=protein_coding | is_pseudo=false	X	X	X	X	X	X	X	X	X	X	X	X	27	104	26.79	0.00220239	4	11	5.05	0.00024214	12	32	16.68	0.00035896	27	140	28.73
30	0	0	0.000824	1														1	PF3D7_1202900.1-p1	31	PF3D7_1202900.1-p1	| transcript=PF3D7_1202900.1 | gene=PF3D7_1202900 | organism=Plasmodium_falciparum_3D7 | gene_product=high mobility group protein B1 | transcript_product=high mobility group protein B1 | location=Pf3D7_12_v3:162429-162722(-) | protein_length=97 | sequence_SO=chromosome | SO=protein_coding | is_pseudo=false	X	X	X	X	X	X	X	X	X	X	X	X	X	X	X	X	X	X	X	X	3	6	20.62	0.00082362	4	7	20.62
31	0.003363	2	0.001723	3														1	PF3D7_1222300.1-p1	32	PF3D7_1222300.1-p1	| transcript=PF3D7_1222300.1 | gene=PF3D7_1222300 | organism=Plasmodium_falciparum_3D7 | gene_product=endoplasmin, putative | transcript_product=endoplasmin, putative | location=Pf3D7_12_v3:883567-886032(-) | protein_length=821 | sequence_SO=chromosome | SO=protein_coding | is_pseudo=false	11	29	16.69	0.00312347	X	X	X	X	12	46	22.9	0.00360318	16	41	26.31	0.00125532	24	69	37.15	0.00219595	34	106	48.6	0.00171914	40	279	54.32
32	0	0	0.000952	2														1	PF3D7_0318200.1-p1	33	PF3D7_0318200.1-p1	| transcript=PF3D7_0318200.1 | gene=PF3D7_0318200 | organism=Plasmodium_falciparum_3D7 | gene_product=DNA-directed RNA polymerase II subunit RPB1 | transcript_product=DNA-directed RNA polymerase II subunit RPB1 | location=Pf3D7_03_v3:748465-755838(+) | protein_length=2457 | sequence_SO=chromosome | SO=protein_coding | is_pseudo=false	X	X	X	X	X	X	X	X	X	X	X	X	38	123	18.97	0.00125838	X	X	X	X	34	119	20.39	0.0006449	54	242	27.88
33	0	0	0.001204	3														1	PF3D7_1359400.1-p1	34	PF3D7_1359400.1-p1	| transcript=PF3D7_1359400.1 | gene=PF3D7_1359400 | organism=Plasmodium_falciparum_3D7 | gene_product=CUGBP Elav-like family member 1 | transcript_product=CUGBP Elav-like family member 1 | location=Pf3D7_13_v3:2359251-2361198(-) | protein_length=509 | sequence_SO=chromosome | SO=protein_coding | is_pseudo=false	X	X	X	X	X	X	X	X	X	X	X	X	10	43	28.49	0.00212355	1	2	4.91	0.00010267	11	53	31.63	0.00138646	12	94	31.63
34	0.00028	3	6.3e-05	2														1	PF3D7_0632500.1-p1	35	PF3D7_0632500.1-p1	| transcript=PF3D7_0632500.1 | gene=PF3D7_0632500 | organism=Plasmodium_falciparum_3D7 | gene_product=erythrocyte membrane protein 1, PfEMP1 | transcript_product=erythrocyte membrane protein 1, PfEMP1 | location=Pf3D7_06_v3:1353946-1366430(-) | protein_length=3954 | sequence_SO=chromosome | SO=protein_coding | is_pseudo=false	8	16	3.03	0.00035782	9	20	3.26	0.00035136	4	8	1.52	0.00013011	1	2	0.2	1.271e-05	X	X	X	X	8	33.8684	2	0.00011405	18	79.8587	5.44
35	0	0	0.051293	3														1	PF3D7_0823200.1-p1	36	PF3D7_0823200.1-p1	| transcript=PF3D7_0823200.1 | gene=PF3D7_0823200 | organism=Plasmodium_falciparum_3D7 | gene_product=RNA-binding protein, putative | transcript_product=RNA-binding protein, putative | location=Pf3D7_08_v3:1022629-1023846(-) | protein_length=286 | sequence_SO=chromosome | SO=protein_coding | is_pseudo=false	X	X	X	X	X	X	X	X	X	X	X	X	20	920	58.39	0.0808601	11	229	46.85	0.0209211	17	1119	57.34	0.0520971	22	2135	58.39
36	0	0	3.5e-05	3														1	PF3D7_1134600.1-p1	37	PF3D7_1134600.1-p1	| transcript=PF3D7_1134600.1 | gene=PF3D7_1134600 | organism=Plasmodium_falciparum_3D7 | gene_product=zinc finger protein, putative | transcript_product=zinc finger protein, putative | location=Pf3D7_11_v3:1350621-1355789(-) | protein_length=1722 | sequence_SO=chromosome | SO=protein_coding | is_pseudo=false	X	X	X	X	X	X	X	X	X	X	X	X	3	4	2.26	5.839e-05	1	2	0.58	3.035e-05	1	2	0.7	1.546e-05	3	8	2.26
37	0	0	0.00146	3														1	PF3D7_0503800.1-p1	38	PF3D7_0503800.1-p1	| transcript=PF3D7_0503800.1 | gene=PF3D7_0503800 | organism=Plasmodium_falciparum_3D7 | gene_product=60S ribosomal protein L31 | transcript_product=60S ribosomal protein L31 | location=Pf3D7_05_v3:151422-152384(-) | protein_length=120 | sequence_SO=chromosome | SO=protein_coding | is_pseudo=false	X	X	X	X	X	X	X	X	X	X	X	X	2	4	20.83	0.0008379	1	2	8.33	0.00043548	6	28	35.83	0.00310689	6	34	35.83
38	0.002184	2	0.001552	3														1	PF3D7_1407800.1-p1	39	PF3D7_1407800.1-p1	| transcript=PF3D7_1407800.1 | gene=PF3D7_1407800 | organism=Plasmodium_falciparum_3D7 | gene_product=plasmepsin IV | transcript_product=plasmepsin IV | location=Pf3D7_14_v3:283086-284435(+) | protein_length=449 | sequence_SO=chromosome | SO=protein_coding | is_pseudo=false	4	12	15.81	0.00236329	X	X	X	X	5	14	22.94	0.00200518	9	45	39.64	0.00251929	8	24	31.85	0.00139663	6	25	26.28	0.00074138	10	120	41.87
39	0	0	0.000164	2														1	PF3D7_1113800.1-p1	40	PF3D7_1113800.1-p1	| transcript=PF3D7_1113800.1 | gene=PF3D7_1113800 | organism=Plasmodium_falciparum_3D7 | gene_product=conserved Plasmodium membrane protein, unknown function | transcript_product=conserved Plasmodium membrane protein, unknown function | location=Pf3D7_11_v3:531177-533285(-) | protein_length=702 | sequence_SO=chromosome | SO=protein_coding | is_pseudo=false	X	X	X	X	X	X	X	X	X	X	X	X	3	6	5.98	0.00021485	X	X	X	X	3	6	6.27	0.00011381	4	12	7.98
40	0.000309	1	0	0	F11		4	3.4.21.27	[16..100][106..190][196..280][288..371][387..618][388..618][547..550]	[APPLE_Factor_XI_like][APPLE_Factor_XI_like][APPLE_Factor_XI_like][APPLE_Factor_XI_like][Tryp_SPc][Tryp_SPc][Heparin-binding]	[Subfamily of PAN/APPLE-like domains; present in plasma prekallikrein/coagulation factor XI, microneme antigen proteins, and a few prokaryotic proteins. PAN/APPLE domains fulfill diverse biological functions by mediating protein-protein or...; cd01100][Subfamily of PAN/APPLE-like domains; present in plasma prekallikrein/coagulation factor XI, microneme antigen proteins, and a few prokaryotic prot…	[order(36,38,49)][order(126,128,139)][order(216,218,229)][order(307,309,320)][388][order(431,480,575)][order(569,594,596)]	[other][other][other][other][cleavage][active][other]	[putative binding site][putative binding site][putative binding site][putative binding site][][][substrate binding sites [chemical binding]]				1	NP_000119.1	41	NP_000119.1	coagulation factor XI isoform 1 preproprotein [Homo sapiens]	X	X	X	X	X	X	X	X	2	3	3.68	0.00030868	X	X	X	X	X	X	X	X	X	X	X	X	2	3	3.68
41	0	0	0.001264	2														1	PF3D7_0821400.1-p1	42	PF3D7_0821400.1-p1	| transcript=PF3D7_0821400.1 | gene=PF3D7_0821400 | organism=Plasmodium_falciparum_3D7 | gene_product=conserved Plasmodium protein, unknown function | transcript_product=conserved Plasmodium protein, unknown function | location=Pf3D7_08_v3:965822-966657(+) | protein_length=124 | sequence_SO=chromosome | SO=protein_coding | is_pseudo=false	X	X	X	X	X	X	X	X	X	X	X	X	3	4	22.58	0.00081087	X	X	X	X	2	16	16.94	0.0017181	4	20	22.58
42	0	0	0.000142	2														1	PF3D7_1231600.1-p1	43	PF3D7_1231600.1-p1	| transcript=PF3D7_1231600.1 | gene=PF3D7_1231600 | organism=Plasmodium_falciparum_3D7 | gene_product=pre-mRNA-splicing factor ATP-dependent RNA helicase PRP2, putative | transcript_product=pre-mRNA-splicing factor ATP-dependent RNA helicase PRP2, putative | location=Pf3D7_12_v3:1301098-1304604(-) | protein_length=1168 | sequence_SO=chromosome | SO=protein_coding | is_pseudo=false	X	X	X	X	X	X	X	X	X	X	X	X	2	10	3.08	0.00021521	X	X	X	X	3	6	3.94	6.84e-05	3	16	3.94
43	0	0	7.5e-05	2														1	PF3D7_1454000.1-p1	44	PF3D7_1454000.1-p1	| transcript=PF3D7_1454000.1 | gene=PF3D7_1454000 | organism=Plasmodium_falciparum_3D7 | gene_product=RNA-binding protein, putative | transcript_product=RNA-binding protein, putative | location=Pf3D7_14_v3:2219080-2220615(+) | protein_length=511 | sequence_SO=chromosome | SO=protein_coding | is_pseudo=false	X	X	X	X	X	X	X	X	X	X	X	X	1	2	3.13	9.838e-05	X	X	X	X	1	2	2.54	5.211e-05	2	4	5.68
44	0	0	0.000542	2														1	PF3D7_0508800.1-p1	45	PF3D7_0508800.1-p1	| transcript=PF3D7_0508800.1 | gene=PF3D7_0508800 | organism=Plasmodium_falciparum_3D7 | gene_product=single-stranded DNA-binding protein | transcript_product=single-stranded DNA-binding protein | location=Pf3D7_05_v3:363588-364442(-) | protein_length=284 | sequence_SO=chromosome | SO=protein_coding | is_pseudo=false	X	X	X	X	X	X	X	X	X	X	X	X	4	8	10.56	0.00070808	X	X	X	X	6	8	24.65	0.00037508	6	18	24.65
45	0	0	0.003992	2														1	PF3D7_1358800.1-p1	46	PF3D7_1358800.1-p1	| transcript=PF3D7_1358800.1 | gene=PF3D7_1358800 | organism=Plasmodium_falciparum_3D7 | gene_product=40S ribosomal protein S15 | transcript_product=40S ribosomal protein S15 | location=Pf3D7_13_v3:2331074-2331529(+) | protein_length=151 | sequence_SO=chromosome | SO=protein_coding | is_pseudo=false	X	X	X	X	X	X	X	X	X	X	X	X	2	4	15.89	0.00066588	X	X	X	X	3	83	27.15	0.00731898	3	88	27.15
46	0	0	0.000393	1														1	PF3D7_1008400.1-p1	47	PF3D7_1008400.1-p1	| transcript=PF3D7_1008400.1 | gene=PF3D7_1008400 | organism=Plasmodium_falciparum_3D7 | gene_product=26S protease regulatory subunit 4, putative | transcript_product=26S protease regulatory subunit 4, putative | location=Pf3D7_10_v3:347206-348667(-) | protein_length=448 | sequence_SO=chromosome | SO=protein_coding | is_pseudo=false	X	X	X	X	X	X	X	X	X	X	X	X	4	7	7.37	0.00039276	X	X	X	X	X	X	X	X	4	8	7.37
47	0	0	2.4e-05	1														1	PF3D7_0318300.1-p1	48	PF3D7_0318300.1-p1	| transcript=PF3D7_0318300.1 | gene=PF3D7_0318300 | organism=Plasmodium_falciparum_3D7 | gene_product=conserved Plasmodium protein, unknown function | transcript_product=conserved Plasmodium protein, unknown function | location=Pf3D7_03_v3:756491-760292(-) | protein_length=1119 | sequence_SO=chromosome | SO=protein_coding | is_pseudo=false	X	X	X	X	X	X	X	X	X	X	X	X	X	X	X	X	X	X	X	X	1	2	1.34	2.38e-05	2	3	2.06
48	0	0	0.000298	1														1	PF3D7_0821600.1-p1	49	PF3D7_0821600.1-p1	| transcript=PF3D7_0821600.1 | gene=PF3D7_0821600 | organism=Plasmodium_falciparum_3D7 | gene_product=polyribonucleotide 5'-hydroxyl-kinase Clp1, putative | transcript_product=polyribonucleotide 5'-hydroxyl-kinase Clp1, putative | location=Pf3D7_08_v3:969690-971714(+) | protein_length=674 | sequence_SO=chromosome | SO=protein_coding | is_pseudo=false	X	X	X	X	X	X	X	X	X	X	X	X	3	8	5.19	0.00029836	X	X	X	X	X	X	X	X	3	9	5.19
49	0	0	0.002709	2														1	PF3D7_0218500.1-p1	50	PF3D7_0218500.1-p1	| transcript=PF3D7_0218500.1 | gene=PF3D7_0218500 | organism=Plasmodium_falciparum_3D7 | gene_product=small nuclear ribonucleoprotein Sm D2, putative | transcript_product=small nuclear ribonucleoprotein Sm D2, putative | location=Pf3D7_02_v3:752966-753439(+) | protein_length=101 | sequence_SO=chromosome | SO=protein_coding | is_pseudo=false	X	X	X	X	X	X	X	X	X	X	X	X	2	8	17.82	0.00199104	X	X	X	X	3	26	27.72	0.00342769	3	35	27.72
50	0	0	0.000144	1														1	PF3D7_0520200.1-p1	51	PF3D7_0520200.1-p1	| transcript=PF3D7_0520200.1 | gene=PF3D7_0520200 | organism=Plasmodium_falciparum_3D7 | gene_product=mediator of RNA polymerase II transcription subunit 17, putative | transcript_product=mediator of RNA polymerase II transcription subunit 17, putative | location=Pf3D7_05_v3:835314-837407(-) | protein_length=697 | sequence_SO=chromosome | SO=protein_coding | is_pseudo=false	X	X	X	X	X	X	X	X	X	X	X	X	2	4	5.45	0.00014426	X	X	X	X	X	X	X	X	2	4	5.45
51	0	0	0.000203	2														1	PF3D7_0817700.1-p1	52	PF3D7_0817700.1-p1	| transcript=PF3D7_0817700.1 | gene=PF3D7_0817700 | organism=Plasmodium_falciparum_3D7 | gene_product=rhoptry neck protein 5 | transcript_product=rhoptry neck protein 5 | location=Pf3D7_08_v3:805797-813465(-) | protein_length=1156 | sequence_SO=chromosome | SO=protein_coding | is_pseudo=false	X	X	X	X	X	X	X	X	X	X	X	X	5	15	5.71	0.00032617	X	X	X	X	2	7	2.68	8.063e-05	6	22	7.44
52	0.000757	1	0	0	YWHAE		17		[4..233]	[14-3-3_epsilon]	[14-3-3 epsilon, an isoform of 14-3-3 protein; cd10020]	[1][order(6,10,13..14,16,26,59,62,66,81..82,84..85,88..89,92)][order(50,57,130..131,172,175..176,179,182..183,219..220,][50][57][65][69][118][123][130][131][137][210][232]	[acetylation][other][other][acetylation][other][phosphorylation][acetylation][acetylation][acetylation][other][phosphorylation][phosphorylation][phosphorylation][phosphorylation]	[N-acetylmethionine. {ECO:0000244|PubMed:19413330, ECO:0000269|Ref.12}; propagated from UniProtKB/Swiss-Prot (P62258.1)][putative dimer interface [polypeptide binding]][peptide binding site [polypeptide binding]][N6-acetyllysine. {ECO:0000244|PubMed:19608861}; propagated from UniProtKB/Swiss-Prot (P62258.1)][Interaction with phosphoserine on interacting protein; propagated from UniProtKB/Swiss-Pr…				1	NP_006752.1	53	NP_006752.1	14-3-3 protein epsilon [Homo sapiens]	X	X	X	X	X	X	X	X	2	3	16.08	0.00075658	X	X	X	X	X	X	X	X	X	X	X	X	2	4	16.08
53	0	0	0.002336	3														1	PF3D7_1468100.1-p1	54	PF3D7_1468100.1-p1	| transcript=PF3D7_1468100.1 | gene=PF3D7_1468100 | organism=Plasmodium_falciparum_3D7 | gene_product=conserved Plasmodium protein, unknown function | transcript_product=conserved Plasmodium protein, unknown function | location=Pf3D7_14_v3:2786308-2794323(-) | protein_length=2558 | sequence_SO=chromosome | SO=protein_coding | is_pseudo=false	X	X	X	X	X	X	X	X	X	X	X	X	84	321	40.54	0.0031544	44	307	23.06	0.00313584	44	138	24.67	0.00071834	88	734	42.49
54	0	0	0	0	HSPA6		1		[8..643][8..383]	[PTZ00009][HSPA1-2_6-8-like_NBD]	[heat shock 70 kDa protein; Provisional][Nucleotide-binding domain of HSPA1-A, -B, -L, HSPA-2, -6, -7, -8, and similar proteins; cd10233]	[order(12,14..17,73,149,177,201..206,208,232..233,270,][order(25,27,29,34..36,38,52,56,59,135..136,260,264,271,][order(35,37,59,62..63,259..260,263..264,267..268,271,][order(154,194,215,217..219,221..222,327)][563]	[other][other][other][other][methylation]	[nucleotide binding site [chemical binding]][NEF/HSP70 interaction site [polypeptide binding]][BAG/HSP70 interaction site [polypeptide binding]][SBD interface [polypeptide binding]][N6,N6,N6-trimethyllysine, by METTL21A, in vitro. {ECO:0000269|PubMed:23921388}; propagated from UniProtKB/Swiss-Prot (P17066.2)]				1	NP_002146.2	55	NP_002146.2	heat shock 70 kDa protein 6 [Homo sapiens]	X	X	X	X	X	X	X	X	X	X	X	X	4	0	7.78	X	2	0	3.42	X	5	0	10.26	X	6	0	12.13
57	0	0	0.000159	1														1	PF3D7_0824400.1-p1	58	PF3D7_0824400.1-p1	| transcript=PF3D7_0824400.1 | gene=PF3D7_0824400 | organism=Plasmodium_falciparum_3D7 | gene_product=nucleoside transporter 2 | transcript_product=nucleoside transporter 2 | location=Pf3D7_08_v3:1062304-1064061(-) | protein_length=585 | sequence_SO=chromosome | SO=protein_coding | is_pseudo=false	X	X	X	X	X	X	X	X	X	X	X	X	X	X	X	X	X	X	X	X	2	7	4.96	0.00015933	2	7	4.96
58	0	0	0.000301	1														1	PF3D7_0807500.1-p1	59	PF3D7_0807500.1-p1	| transcript=PF3D7_0807500.1 | gene=PF3D7_0807500 | organism=Plasmodium_falciparum_3D7 | gene_product=proteasome subunit alpha type-6, putative | transcript_product=proteasome subunit alpha type-6, putative | location=Pf3D7_08_v3:387219-388364(+) | protein_length=260 | sequence_SO=chromosome | SO=protein_coding | is_pseudo=false	X	X	X	X	X	X	X	X	X	X	X	X	X	X	X	X	2	3	4.23	0.00030148	X	X	X	X	2	3	4.23
59	0	0	0.00138	3														1	PF3D7_0822800.1-p1	60	PF3D7_0822800.1-p1	| transcript=PF3D7_0822800.1 | gene=PF3D7_0822800 | organism=Plasmodium_falciparum_3D7 | gene_product=U5 small nuclear ribonucleoprotein 40 kDa protein, putative | transcript_product=U5 small nuclear ribonucleoprotein 40 kDa protein, putative | location=Pf3D7_08_v3:1005836-1006810(+) | protein_length=324 | sequence_SO=chromosome | SO=protein_coding | is_pseudo=false	X	X	X	X	X	X	X	X	X	X	X	X	11	37	45.99	0.00287058	3	3	9.26	0.00024193	8	25	34.26	0.00102741	14	64	53.4
[truncated: 1,200 more rows]
[truncated: 5 more columns]
