# Supplementary material for: Proteome-Wide Identification of RNA-dependent proteins and an emerging role for RNAs in Plasmodium falciparum protein complexes
Source: Nat Commun. 2024 Feb 14;15:1365. doi: 10.1038/s41467-024-45519-1 (PMC10866993; doi:10.1038/s41467-024-45519-1)
Supplement: Supplementary file 11 — Supplementary Dataset 8 [file 41467_2024_45519_MOESM11_ESM.xlsx]

## Sheet: Significant Piranha peaks
Supplementary Data 8: Peak calling of eCLIP-seq samples using Piranha. All peaks identified by Piranha after comparison of PF3D7_08232000 IP and Input samples are listed in this table. Peaks mapping on var and ap2 genes are also presented separately. Peaks identified by comparison of IgG IPs vs IgG Inputs are described in a separate sheet. Peaks and genes in opposite orientation are highlighted i…
seqnames	peakStart	peakEnd	peakWidth	peakStrand	Reads	peakPvalue	InputPValue	peakAnnotation	geneStrand	geneId	geneAnnotation	geneChr	geneStart	geneEnd
Pf3D7_01_v3	35650	35750	101	+	351	8.19e-08	1e-05	Intron (PF3D7_0100100.1/PF3D7_0100100.1, intron 1 of 1)	1	PF3D7_0100100	erythrocyte membrane protein 1, PfEMP1	1	29510	37126
Pf3D7_01_v3	35800	35850	51	+	856	4.72e-14	1e-05	Intron (PF3D7_0100100.1/PF3D7_0100100.1, intron 1 of 1)	1	PF3D7_0100100	erythrocyte membrane protein 1, PfEMP1	1	29510	37126
Pf3D7_01_v3	170650	170700	51	+	278	1.87e-07	1e-05	Intron (PF3D7_0103800.1/PF3D7_0103800.1, intron 3 of 9)	2	PF3D7_0103800	actin-related protein ARP1, putative	1	169079	171273
Pf3D7_01_v3	174650	174750	101	+	335	3.73e-05	1e-05	3' UTR	1	PF3D7_0103900	parasite-infected erythrocyte surface protein	1	172470	175055
Pf3D7_01_v3	184950	185000	51	-	311	4.02e-08	1e-05	Distal Intergenic	2	PF3D7_0104200	StAR-related lipid transfer protein	1	182822	184222
Pf3D7_01_v3	185150	185250	101	-	315.5	3.1e-07	1e-05	Distal Intergenic	2	PF3D7_0104200	StAR-related lipid transfer protein	1	182822	184222
Pf3D7_01_v3	217600	217650	51	+	325	2.08e-08	1e-05	3' UTR	2	PF3D7_0104800	novel putative transporter 1, putative	1	215143	217616
Pf3D7_01_v3	218050	218100	51	+	298	7.41e-08	1e-05	Distal Intergenic	2	PF3D7_0104800	novel putative transporter 1, putative	1	215143	217616
Pf3D7_01_v3	303550	303600	51	-	817	4.72e-14	1e-05	3' UTR	2	PF3D7_0107500	Niemann-Pick type C1-related protein	1	304362	309257
Pf3D7_01_v3	309400	309450	51	-	530	1.35e-12	1e-05	5' UTR	2	PF3D7_0107500	Niemann-Pick type C1-related protein	1	304362	309257
Pf3D7_01_v3	309600	309700	101	-	270	1.09e-05	1e-05	5' UTR	2	PF3D7_0107500	Niemann-Pick type C1-related protein	1	304362	309257
Pf3D7_01_v3	310700	310750	51	-	272	2.45e-07	1e-05	5' UTR	2	PF3D7_0107500	Niemann-Pick type C1-related protein	1	304362	309257
Pf3D7_01_v3	364550	364600	51	+	1496	4.72e-14	1e-05	3' UTR	1	PF3D7_0109000	photosensitized INA-labeled protein PHIL1	1	362217	365209
Pf3D7_02_v3	29700	29800	101	+	372	6.69e-09	1e-05	Intron (PF3D7_0200100.1/PF3D7_0200100.1, intron 1 of 1)	1	PF3D7_0200100	erythrocyte membrane protein 1, PfEMP1	2	25232	31168
Pf3D7_02_v3	90400	90450	51	-	272	2.45e-07	1e-05	3' UTR	2	PF3D7_0201900	erythrocyte membrane protein 3	2	90205	100157
Pf3D7_02_v3	102350	102400	51	-	284	1.42e-07	1e-05	3' UTR	2	PF3D7_0202000	knob-associated histidine-rich protein	2	103385	105796
Pf3D7_02_v3	205400	205450	51	-	480	1.39e-11	1e-05	3' UTR	2	PF3D7_0204700	hexose transporter	2	205889	207403
Pf3D7_02_v3	207450	207500	51	-	391	9.35e-10	1e-05	Distal Intergenic	2	PF3D7_0204700	hexose transporter	2	205889	207403
Pf3D7_02_v3	211550	211600	51	+	773	4.72e-14	1e-05	Intron (PF3D7_0204900.1/PF3D7_0204900.1, intron 1 of 1)	1	PF3D7_0204900	2-methoxy-6-polyprenyl-1,4-benzoquinol methylase, mitochondrial, putative	2	211348	212627
Pf3D7_02_v3	273450	273550	101	-	493.5	7.8e-09	1e-05	3' UTR	2	PF3D7_0206800	merozoite surface protein 2	2	273689	274507
Pf3D7_02_v3	319950	320000	51	-	344	8.43e-09	1e-05	Intron (PF3D7_0207900.1/PF3D7_0207900.1, intron 3 of 3)	2	PF3D7_0207900	serine repeat antigen 2	2	317596	321310
Pf3D7_02_v3	435700	435750	51	-	1017	4.72e-14	1e-05	Distal Intergenic	1	PF3D7_0210700	syntaxin, Qa-SNARE family	2	436050	436994
Pf3D7_02_v3	522000	522100	101	+	586	3.9e-07	1e-05	Distal Intergenic	1	PF3D7_0212600	secreted protein with altered thrombospondin repeat domain	2	522931	523999
Pf3D7_02_v3	642950	643100	151	+	385.667	8.19e-06	1e-05	3' UTR	1	PF3D7_0215500	conserved Plasmodium protein, unknown function	2	639847	643411
Pf3D7_02_v3	705100	705150	51	-	650	4.72e-14	1e-05	Intron (PF3D7_0217000.1/PF3D7_0217000.1, intron 1 of 3)	2	PF3D7_0217000	conserved Plasmodium membrane protein, unknown function	2	703090	706587
Pf3D7_02_v3	706650	706700	51	+	552	4.99e-13	1e-05	5' UTR	2	PF3D7_0217000	conserved Plasmodium membrane protein, unknown function	2	703090	706587
Pf3D7_02_v3	721700	721800	101	+	291	1.58e-07	1e-05	Intron (PF3D7_0217500.1/PF3D7_0217500.1, intron 1 of 4)	1	PF3D7_0217500	calcium-dependent protein kinase 1	2	720437	722661
Pf3D7_03_v3	98950	99050	101	-	268.5	4.48e-05	1e-05	5' UTR	2	PF3D7_0301700	Plasmodium exported protein, unknown function	3	96568	97907
Pf3D7_03_v3	424150	424200	51	-	680	4.72e-14	1e-05	Intron (PF3D7_0310100.1/PF3D7_0310100.1, intron 2 of 4)	1	PF3D7_0310100	calcium-dependent protein kinase 3	3	422379	424680
Pf3D7_03_v3	451850	451900	51	+	809	4.72e-14	1e-05	Distal Intergenic	1	PF3D7_0310400	parasite-infected erythrocyte surface protein	3	447500	451384
Pf3D7_03_v3	464450	464500	51	+	1066	4.72e-14	1e-05	Distal Intergenic	1	PF3D7_0310800	conserved Plasmodium protein, unknown function	3	464662	464991
Pf3D7_03_v3	513550	513650	101	+	295	1.31e-06	1e-05	5' UTR	1	PF3D7_0312100	E3 ubiquitin-protein ligase	3	513752	516262
Pf3D7_03_v3	868850	868900	51	+	531	1.3e-12	1e-05	Distal Intergenic	1	PF3D7_0320800	ATP-dependent RNA helicase DDX6	3	870817	872342
Pf3D7_03_v3	928400	928450	51	-	310	4.22e-08	1e-05	3' UTR	2	PF3D7_0322000	peptidyl-prolyl cis-trans isomerase	3	928644	929159
Pf3D7_03_v3	996300	996350	51	+	252	6.17e-07	1e-05	5' UTR	1	PF3D7_0323800	conserved Plasmodium protein, unknown function	3	998649	1001582
Pf3D7_03_v3	997850	997900	51	+	250	6.78e-07	1e-05	5' UTR	1	PF3D7_0323800	conserved Plasmodium protein, unknown function	3	998649	1001582
Pf3D7_03_v3	1032150	1032350	201	-	490.75	8.05e-09	1e-05	Intron (PF3D7_0324900.1/PF3D7_0324900.1, intron 1 of 1)	2	PF3D7_0324900	erythrocyte membrane protein 1, PfEMP1	3	1030822	1038254
Pf3D7_04_v3	36150	36300	151	+	782.667	1.2e-06	1e-05	Intron (PF3D7_0400100.1/PF3D7_0400100.1, intron 1 of 1)	1	PF3D7_0400100	erythrocyte membrane protein 1, PfEMP1	4	28706	37677
Pf3D7_04_v3	38700	38750	51	+	629	4.72e-14	1e-05	Distal Intergenic	1	PF3D7_0400200	erythrocyte membrane protein 1 (PfEMP1), exon 2, pseudogene	4	38955	40154
Pf3D7_04_v3	38900	38950	51	+	401	5.92e-10	1e-05	Distal Intergenic	1	PF3D7_0400200	erythrocyte membrane protein 1 (PfEMP1), exon 2, pseudogene	4	38955	40154
Pf3D7_04_v3	193200	193300	101	+	409	7.43e-08	1e-05	Exon (PF3D7_0403400.1/PF3D7_0403400.1, exon 2 of 3)	1	PF3D7_0403400	conserved Plasmodium protein, unknown function	4	182870	194712
Pf3D7_04_v3	193600	193650	51	+	679	4.72e-14	1e-05	Exon (PF3D7_0403400.1/PF3D7_0403400.1, exon 2 of 3)	1	PF3D7_0403400	conserved Plasmodium protein, unknown function	4	182870	194712
Pf3D7_04_v3	202050	202100	51	-	331	1.56e-08	1e-05	5' UTR	2	PF3D7_0403600	conserved Plasmodium protein, unknown function	4	197846	201208
Pf3D7_04_v3	203000	203200	201	-	352.5	3.53e-05	1e-05	Distal Intergenic	2	PF3D7_0403600	conserved Plasmodium protein, unknown function	4	197846	201208
Pf3D7_04_v3	203900	203950	51	-	291	1.03e-07	1e-05	Distal Intergenic	2	PF3D7_0403600	conserved Plasmodium protein, unknown function	4	197846	201208
Pf3D7_04_v3	246950	247000	51	-	710	4.72e-14	1e-05	5' UTR	1	PF3D7_0404600	conserved Plasmodium membrane protein, unknown function	4	247731	260147
Pf3D7_04_v3	263500	263550	51	-	501	5.36e-12	1e-05	5' UTR	2	PF3D7_0404700	dipeptidyl aminopeptidase 3	4	260454	263418
Pf3D7_04_v3	351350	351400	51	-	344	8.43e-09	1e-05	Intron (PF3D7_0406700.1/PF3D7_0406700.1, intron 12 of 14)	1	PF3D7_0406700	KLRAQ domain-containing protein, putative	4	347458	351499
Pf3D7_04_v3	448750	448800	51	-	420	2.46e-10	1e-05	3' UTR	2	PF3D7_0409500	3-ketodihydrosphingosine reductase, putative	4	449189	450633
Pf3D7_04_v3	535050	535100	51	-	274	2.24e-07	1e-05	5' UTR	2	PF3D7_0411900	DNA polymerase alpha catalytic subunit A	4	528192	534485
Pf3D7_04_v3	536650	536750	101	+	641.5	1.97e-05	1e-05	5' UTR	1	PF3D7_0412000	LITAF-like zinc finger protein, putative	4	536774	539110
Pf3D7_04_v3	563000	563050	51	-	757	4.72e-14	1e-05	Intron (PF3D7_0412700.1/PF3D7_0412700.1, intron 1 of 1)	2	PF3D7_0412700	erythrocyte membrane protein 1, PfEMP1	4	561667	569342
Pf3D7_04_v3	563100	563200	101	-	563.5	3.59e-12	1e-05	Intron (PF3D7_0412700.1/PF3D7_0412700.1, intron 1 of 1)	2	PF3D7_0412700	erythrocyte membrane protein 1, PfEMP1	4	561667	569342
Pf3D7_04_v3	578250	578350	101	-	347.5	6.85e-05	1e-05	Intron (PF3D7_0412900.1/PF3D7_0412900.1, intron 1 of 1)	2	PF3D7_0412900	erythrocyte membrane protein 1, PfEMP1	4	576810	584668
Pf3D7_04_v3	578400	578450	51	-	470	2.25e-11	1e-05	Intron (PF3D7_0412900.1/PF3D7_0412900.1, intron 1 of 1)	2	PF3D7_0412900	erythrocyte membrane protein 1, PfEMP1	4	576810	584668
Pf3D7_04_v3	593500	593600	101	-	363.5	2.08e-06	1e-05	Intron (PF3D7_0413100.1/PF3D7_0413100.1, intron 1 of 1)	2	PF3D7_0413100	erythrocyte membrane protein 1, PfEMP1	4	591949	599849
Pf3D7_04_v3	656600	656650	51	+	961	4.72e-14	1e-05	Intron (PF3D7_0414500.1/PF3D7_0414500.1, intron 2 of 7)	2	PF3D7_0414500	RNA-binding protein, putative	4	655025	657314
Pf3D7_04_v3	700800	700850	51	-	482	1.26e-11	1e-05	3' UTR	2	PF3D7_0416000	RNA-binding protein, putative	4	700633	705339
Pf3D7_04_v3	701100	701150	51	-	1558	4.72e-14	1e-05	3' UTR	2	PF3D7_0416000	RNA-binding protein, putative	4	700633	705339
Pf3D7_04_v3	711000	711050	51	+	292	9.83e-08	1e-05	3' UTR	2	PF3D7_0416300	DNA helicase MCM9, putative	4	710117	715849
Pf3D7_04_v3	755450	755500	51	+	258	4.68e-07	1e-05	5' UTR	1	PF3D7_0417400	conserved Plasmodium protein, unknown function	4	756294	776603
Pf3D7_04_v3	823350	823400	51	-	851	4.72e-14	1e-05	Intron (PF3D7_0418300.1/PF3D7_0418300.1, intron 1 of 1)	2	PF3D7_0418300	conserved Plasmodium protein, unknown function	4	819362	822340
Pf3D7_04_v3	823500	823600	101	-	392.5	4.92e-09	1e-05	Intron (PF3D7_0418300.1/PF3D7_0418300.1, intron 1 of 1)	2	PF3D7_0418300	conserved Plasmodium protein, unknown function	4	819362	822340
Pf3D7_04_v3	823650	823700	51	-	280	1.71e-07	1e-05	Intron (PF3D7_0418300.1/PF3D7_0418300.1, intron 1 of 1)	2	PF3D7_0418300	conserved Plasmodium protein, unknown function	4	819362	822340
Pf3D7_04_v3	823800	823850	51	-	286	1.29e-07	1e-05	Intron (PF3D7_0418300.1/PF3D7_0418300.1, intron 1 of 1)	2	PF3D7_0418300	conserved Plasmodium protein, unknown function	4	819362	822340
Pf3D7_04_v3	824750	824900	151	-	423.333	3.22e-08	1e-05	5' UTR	2	PF3D7_0418300	conserved Plasmodium protein, unknown function	4	819362	822340
Pf3D7_04_v3	824950	825000	51	-	283	1.49e-07	1e-05	5' UTR	2	PF3D7_0418300	conserved Plasmodium protein, unknown function	4	819362	822340
Pf3D7_04_v3	825450	825500	51	-	414	3.27e-10	1e-05	5' UTR	2	PF3D7_0418300	conserved Plasmodium protein, unknown function	4	819362	822340
Pf3D7_04_v3	825600	825650	51	-	328	1.79e-08	1e-05	5' UTR	2	PF3D7_0418300	conserved Plasmodium protein, unknown function	4	819362	822340
Pf3D7_04_v3	825950	826050	101	-	351	9.77e-08	1e-05	5' UTR	2	PF3D7_0418300	conserved Plasmodium protein, unknown function	4	819362	822340
Pf3D7_04_v3	905150	905200	51	+	280	1.71e-07	1e-05	5' UTR	2	PF3D7_0420000	zinc finger protein, putative	4	894612	904724
Pf3D7_04_v3	915700	915750	51	+	284	1.42e-07	1e-05	Distal Intergenic	1	PF3D7_0420300	AP2 domain transcription factor, putative	4	917990	928411
Pf3D7_04_v3	947500	947550	51	-	1960	4.72e-14	1e-05	Intron (PF3D7_0420900.1/PF3D7_0420900.1, intron 1 of 1)	2	PF3D7_0420900	erythrocyte membrane protein 1, PfEMP1	4	946169	953773
Pf3D7_04_v3	947600	947700	101	-	431	3.09e-07	1e-05	Intron (PF3D7_0420900.1/PF3D7_0420900.1, intron 1 of 1)	2	PF3D7_0420900	erythrocyte membrane protein 1, PfEMP1	4	946169	953773
Pf3D7_04_v3	959400	959450	51	-	1827	4.72e-14	1e-05	Intron (PF3D7_0421100.1/PF3D7_0421100.1, intron 1 of 1)	2	PF3D7_0421100	erythrocyte membrane protein 1, PfEMP1	4	958067	965611
Pf3D7_04_v3	959500	959600	101	-	430	1.54e-07	1e-05	Intron (PF3D7_0421100.1/PF3D7_0421100.1, intron 1 of 1)	2	PF3D7_0421100	erythrocyte membrane protein 1, PfEMP1	4	958067	965611
Pf3D7_04_v3	970300	970400	101	-	592	1.25e-08	1e-05	Intron (PF3D7_0421300.1/PF3D7_0421300.1, intron 1 of 1)	2	PF3D7_0421300	erythrocyte membrane protein 1, PfEMP1	4	969031	976591
Pf3D7_04_v3	1059650	1059700	51	+	331	1.56e-08	1e-05	Exon (PF3D7_0423500.1/PF3D7_0423500.1, exon 1 of 2)	1	PF3D7_0423500	glideosome associated protein with multiple membrane spans 2	4	1058997	1060551
Pf3D7_04_v3	1061000	1061050	51	+	277	1.95e-07	1e-05	3' UTR	1	PF3D7_0423500	glideosome associated protein with multiple membrane spans 2	4	1058997	1060551
Pf3D7_04_v3	1070550	1070600	51	-	2719	4.72e-14	1e-05	3' UTR	2	PF3D7_0423700	early transcribed membrane protein 4	4	1071435	1071845
Pf3D7_04_v3	1174450	1174550	101	-	599	2.37e-10	1e-05	Intron (PF3D7_0426000.1/PF3D7_0426000.1, intron 1 of 1)	2	PF3D7_0426000	erythrocyte membrane protein 1, PfEMP1	4	1173053	1180226
Pf3D7_05_v3	26350	26400	51	-	490	9.01e-12	1e-05	Intron (PF3D7_0500100.1/PF3D7_0500100.1, intron 1 of 1)	1	PF3D7_0500100	erythrocyte membrane protein 1, PfEMP1	5	20929	28456
Pf3D7_05_v3	27100	27200	101	+	708	1.08e-09	1e-05	Intron (PF3D7_0500100.1/PF3D7_0500100.1, intron 1 of 1)	1	PF3D7_0500100	erythrocyte membrane protein 1, PfEMP1	5	20929	28456
Pf3D7_05_v3	68550	68600	51	-	1841	4.72e-14	1e-05	Intron (PF3D7_0501300.1/PF3D7_0501300.1, intron 2 of 3)	1	PF3D7_0501300	skeleton-binding protein 1	5	68930	70113
Pf3D7_05_v3	341800	341850	51	+	333	1.42e-08	1e-05	5' UTR	1	PF3D7_0508300	triose phosphate transporter	5	342205	343233
Pf3D7_05_v3	379850	379950	101	-	287.5	1.21e-07	1e-05	Distal Intergenic	1	PF3D7_0509100	structural maintenance of chromosomes protein 4, putative	5	381077	386203
Pf3D7_05_v3	430400	430450	51	-	952	4.72e-14	1e-05	5' UTR	2	PF3D7_0510100	KH domain-containing protein, putative	5	422746	430353
Pf3D7_05_v3	430850	430950	101	-	458.5	2.06e-05	1e-05	5' UTR	2	PF3D7_0510100	KH domain-containing protein, putative	5	422746	430353
Pf3D7_05_v3	431000	431050	51	-	423	2.16e-10	1e-05	5' UTR	2	PF3D7_0510100	KH domain-containing protein, putative	5	422746	430353
Pf3D7_05_v3	431100	431350	251	-	325.4	1.34e-05	1e-05	5' UTR	2	PF3D7_0510100	KH domain-containing protein, putative	5	422746	430353
Pf3D7_05_v3	431600	431700	101	-	2365.5	4.72e-14	1e-05	Distal Intergenic	2	PF3D7_0510100	KH domain-containing protein, putative	5	422746	430353
Pf3D7_05_v3	431800	431900	101	-	293.5	1.81e-07	1e-05	Distal Intergenic	2	PF3D7_0510100	KH domain-containing protein, putative	5	422746	430353
Pf3D7_05_v3	432100	432350	251	-	250.4	2.01e-05	1e-05	Distal Intergenic	2	PF3D7_0510100	KH domain-containing protein, putative	5	422746	430353
Pf3D7_05_v3	432950	433150	201	-	1350.75	1.29e-07	1e-05	Distal Intergenic	2	PF3D7_0510100	KH domain-containing protein, putative	5	422746	430353
Pf3D7_05_v3	433700	433900	201	-	271.75	6.66e-06	1e-05	Distal Intergenic	2	PF3D7_0510100	KH domain-containing protein, putative	5	422746	430353
Pf3D7_05_v3	434100	434150	51	-	334	1.36e-08	1e-05	Distal Intergenic	1	PF3D7_0510200	peptidyl-prolyl cis-trans isomerase	5	437495	439738
Pf3D7_05_v3	434250	434300	51	-	274	2.24e-07	1e-05	Distal Intergenic	1	PF3D7_0510200	peptidyl-prolyl cis-trans isomerase	5	437495	439738
Pf3D7_05_v3	607700	607750	51	-	556	4.17e-13	1e-05	Intron (PF3D7_0514600.1/PF3D7_0514600.1, intron 3 of 4)	2	PF3D7_0514600	ribose-5-phosphate isomerase, putative	5	607105	608451
Pf3D7_05_v3	659950	660050	101	-	591.5	2.95e-07	1e-05	3' UTR	2	PF3D7_0515900	NLI interacting factor-like phosphatase, putative	5	660150	661136
Pf3D7_05_v3	707250	707300	51	-	277	1.95e-07	1e-05	5' UTR	2	PF3D7_0516800	AP2 domain transcription factor AP2-O2, putative	5	700120	707256
Pf3D7_05_v3	708150	708250	101	-	298.5	7.91e-06	1e-05	5' UTR	2	PF3D7_0516800	AP2 domain transcription factor AP2-O2, putative	5	700120	707256
Pf3D7_05_v3	709300	709400	101	-	384.5	9.07e-07	1e-05	Distal Intergenic	2	PF3D7_0516800	AP2 domain transcription factor AP2-O2, putative	5	700120	707256
Pf3D7_05_v3	798150	798200	51	-	319	2.73e-08	1e-05	Intron (PF3D7_0519400.1/PF3D7_0519400.1, intron 1 of 1)	2	PF3D7_0519400	40S ribosomal protein S24	5	798036	798775
Pf3D7_05_v3	940050	940100	51	+	626	4.72e-14	1e-05	5' UTR	1	PF3D7_0522600	magnesium transporter NIPA, putative	5	940249	941700
Pf3D7_05_v3	1034350	1034400	51	+	492	8.19e-12	1e-05	Distal Intergenic	1	PF3D7_0525000	zinc finger protein, putative	5	1036229	1038343
Pf3D7_05_v3	1034600	1034650	51	+	351	6.05e-09	1e-05	Distal Intergenic	1	PF3D7_0525000	zinc finger protein, putative	5	1036229	1038343
Pf3D7_05_v3	1099450	1099500	51	+	279	1.79e-07	1e-05	5' UTR	1	PF3D7_0526600	conserved Plasmodium protein, unknown function	5	1101203	1114777
Pf3D7_05_v3	1128150	1128200	51	-	374	2.07e-09	1e-05	5' UTR	2	PF3D7_0527000	DNA replication licensing factor MCM3, putative	5	1125099	1128146
Pf3D7_05_v3	1161550	1161600	51	-	468	2.48e-11	1e-05	5' UTR	2	PF3D7_0528100	AP-1/2 complex subunit beta, putative	5	1157840	1161553
Pf3D7_05_v3	1171150	1171200	51	+	561	3.37e-13	1e-05	5' UTR	1	PF3D7_0528400	palmitoyltransferase DHHC7	5	1171659	1173890
Pf3D7_05_v3	1171250	1171350	101	+	334.5	7.49e-08	1e-05	5' UTR	1	PF3D7_0528400	palmitoyltransferase DHHC7	5	1171659	1173890
Pf3D7_05_v3	1185700	1185750	51	-	579	1.65e-13	1e-05	5' UTR	2	PF3D7_0528900	conserved protein, unknown function	5	1183916	1185639
Pf3D7_05_v3	1202100	1202150	51	-	451	5.55e-11	1e-05	Intron (PF3D7_0529400.1/PF3D7_0529400.1, intron 2 of 8)	1	PF3D7_0529400	apicomplexan kinetochore protein 5, putative	5	1199165	1205187
Pf3D7_05_v3	1220300	1220350	51	-	513	3.02e-12	1e-05	3' UTR	2	PF3D7_0529900	RING zinc finger protein, putative	5	1220777	1221992
Pf3D7_06_v3	3350	3400	51	+	560	3.49e-13	1e-05	Distal Intergenic	1	PF3D7_0600200	erythrocyte membrane protein 1, PfEMP1	6	3503	12835
Pf3D7_06_v3	364200	364250	51	+	323	2.28e-08	1e-05	5' UTR	1	PF3D7_0608900	conserved Plasmodium protein, unknown function	6	365287	368459
Pf3D7_06_v3	364350	364450	101	+	747	2.66e-08	1e-05	5' UTR	1	PF3D7_0608900	conserved Plasmodium protein, unknown function	6	365287	368459
Pf3D7_06_v3	364500	364550	51	+	393	8.56e-10	1e-05	5' UTR	1	PF3D7_0608900	conserved Plasmodium protein, unknown function	6	365287	368459
Pf3D7_06_v3	445150	445300	151	+	279.333	1.47e-06	1e-05	3' UTR	1	PF3D7_0610400	histone H3	6	444747	445157
Pf3D7_06_v3	502900	502950	51	-	254	5.63e-07	1e-05	Distal Intergenic	2	PF3D7_0611800	conserved Plasmodium protein, unknown function	6	490858	501140
Pf3D7_06_v3	596800	596850	51	-	427	1.8e-10	1e-05	3' UTR	2	PF3D7_0614300	major facilitator superfamily-related transporter, putative	6	596483	602866
Pf3D7_06_v3	596900	597050	151	-	317.667	1.66e-06	1e-05	3' UTR	2	PF3D7_0614300	major facilitator superfamily-related transporter, putative	6	596483	602866
Pf3D7_06_v3	597200	597250	51	-	272	2.45e-07	1e-05	3' UTR	2	PF3D7_0614300	major facilitator superfamily-related transporter, putative	6	596483	602866
Pf3D7_06_v3	601050	601150	101	-	346.5	8.12e-09	1e-05	5' UTR	2	PF3D7_0614300	major facilitator superfamily-related transporter, putative	6	597484	600517
Pf3D7_06_v3	642750	642850	101	+	709	1.16e-13	1e-05	5' UTR	1	PF3D7_0615500	cdc2-related protein kinase 5	6	644052	646169
Pf3D7_06_v3	724300	724450	151	-	343	2.06e-05	1e-05	Intron (PF3D7_0617400.1/PF3D7_0617400.1, intron 1 of 1)	2	PF3D7_0617400	erythrocyte membrane protein 1, PfEMP1	6	723117	731490
Pf3D7_06_v3	725300	725350	51	+	293	9.42e-08	1e-05	Intron (PF3D7_0617400.1/PF3D7_0617400.1, intron 1 of 1)	2	PF3D7_0617400	erythrocyte membrane protein 1, PfEMP1	6	723117	731490
Pf3D7_06_v3	747900	747950	51	-	409	4.13e-10	1e-05	3' UTR	2	PF3D7_0617800	histone H2A	6	748416	748814
Pf3D7_06_v3	748850	748900	51	-	567	2.63e-13	1e-05	5' UTR	2	PF3D7_0617800	histone H2A	6	748416	748814
Pf3D7_06_v3	754250	754300	51	+	436	1.16e-10	1e-05	5' UTR	1	PF3D7_0617900	histone H3 variant	6	754395	754805
Pf3D7_06_v3	858800	858950	151	+	825	5.04e-05	1e-05	3' UTR	1	PF3D7_0620600	conserved Plasmodium protein, unknown function	6	857726	858610
Pf3D7_06_v3	1111950	1112050	101	+	1116	7.66e-14	1e-05	3' UTR	1	PF3D7_0627700	transportin	6	1108197	1111640
Pf3D7_06_v3	1112100	1112150	51	+	1335	4.72e-14	1e-05	3' UTR	1	PF3D7_0627700	transportin	6	1108197	1111640
Pf3D7_06_v3	1112200	1112250	51	+	307	4.86e-08	1e-05	3' UTR	1	PF3D7_0627700	transportin	6	1108197	1111640
Pf3D7_06_v3	1112450	1112500	51	+	325	2.08e-08	1e-05	3' UTR	1	PF3D7_0627700	transportin	6	1108197	1111640
Pf3D7_06_v3	1153700	1153750	51	-	260	4.27e-07	1e-05	5' UTR	2	PF3D7_0628100	HECT domain-containing protein 1, putative	6	1122801	1153664
Pf3D7_06_v3	1170400	1170450	51	-	315	3.32e-08	1e-05	3' UTR	2	PF3D7_0628300	choline/ethanolaminephosphotransferase, putative	6	1170813	1173696
Pf3D7_06_v3	1248950	1249000	51	+	301	6.44e-08	1e-05	5' UTR	1	PF3D7_0629900	CRAL/TRIO domain-containing protein, putative	6	1250412	1251651
Pf3D7_07_v3	26650	26700	51	+	437	1.1e-10	1e-05	Intron (PF3D7_0700100.1/PF3D7_0700100.1, intron 1 of 1)	1	PF3D7_0700100	erythrocyte membrane protein 1, PfEMP1	7	20307	28083
Pf3D7_07_v3	134900	134950	51	+	265	3.39e-07	1e-05	5' UTR	1	PF3D7_0703500	erythrocyte membrane-associated antigen	7	135606	142505
Pf3D7_07_v3	214200	214300	101	-	387	3.24e-07	1e-05	Distal Intergenic	2	PF3D7_0704500	serine/threonine protein kinase, putative	7	208690	213501
Pf3D7_07_v3	214350	214400	51	-	424	2.06e-10	1e-05	Distal Intergenic	2	PF3D7_0704500	serine/threonine protein kinase, putative	7	208690	213501
Pf3D7_07_v3	278750	278800	51	-	1421	4.72e-14	1e-05	5' UTR	2	PF3D7_0705500	inositol-phosphate phosphatase, putative	7	270022	278706
Pf3D7_07_v3	384900	385000	101	+	442.5	5.43e-05	1e-05	5' UTR	1	PF3D7_0708400	heat shock protein 90	7	380449	385546
Pf3D7_07_v3	385050	385100	51	+	367	2.89e-09	1e-05	5' UTR	1	PF3D7_0708400	heat shock protein 90	7	380449	385546
Pf3D7_07_v3	446200	446250	51	-	2279	4.72e-14	1e-05	Distal Intergenic	2	PF3D7_0709900	hydrolase, putative	7	438557	445881
Pf3D7_07_v3	513350	513400	51	-	412	3.59e-10	1e-05	Intron (PF3D7_0711700.1/PF3D7_0711700.1, intron 1 of 1)	2	PF3D7_0711700	erythrocyte membrane protein 1, PfEMP1	7	511950	519425
Pf3D7_07_v3	513450	513500	51	-	463	3.1e-11	1e-05	Intron (PF3D7_0711700.1/PF3D7_0711700.1, intron 1 of 1)	2	PF3D7_0711700	erythrocyte membrane protein 1, PfEMP1	7	511950	519425
Pf3D7_07_v3	528700	528800	101	-	387	5.88e-08	1e-05	Intron (PF3D7_0712000.1/PF3D7_0712000.1, intron 1 of 1)	2	PF3D7_0712000	erythrocyte membrane protein 1, PfEMP1	7	527338	535131
Pf3D7_07_v3	544400	544450	51	-	617	5.74e-14	1e-05	Intron (PF3D7_0712300.1/PF3D7_0712300.1, intron 1 of 1)	2	PF3D7_0712300	erythrocyte membrane protein 1, PfEMP1	7	542906	550520
Pf3D7_07_v3	568100	568250	151	-	376	6.33e-07	1e-05	Intron (PF3D7_0712600.1/PF3D7_0712600.1, intron 1 of 1)	2	PF3D7_0712600	erythrocyte membrane protein 1, PfEMP1	7	566726	574308
Pf3D7_07_v3	582900	582950	51	-	372	2.26e-09	1e-05	Intron (PF3D7_0712800.1/PF3D7_0712800.1, intron 1 of 1)	2	PF3D7_0712800	erythrocyte membrane protein 1, PfEMP1	7	581386	588923
Pf3D7_07_v3	591550	591600	51	-	270	2.67e-07	1e-05	Intron (PF3D7_0712900.1/PF3D7_0712900.1, intron 1 of 1)	2	PF3D7_0712900	erythrocyte membrane protein 1, PfEMP1	7	590326	597733
Pf3D7_07_v3	642650	642700	51	-	652	4.72e-14	1e-05	3' UTR	2	PF3D7_0714000	histone H2B variant	7	643101	643472
Pf3D7_07_v3	759400	759500	101	+	314.5	2.28e-06	1e-05	Intron (PF3D7_0717600.1/PF3D7_0717600.1, intron 5 of 7)	2	PF3D7_0717600	inner membrane complex protein, putative	7	758720	762877
Pf3D7_07_v3	817450	817500	51	-	587	1.26e-13	1e-05	Intron (PF3D7_0718300.1/PF3D7_0718300.1, intron 6 of 6)	2	PF3D7_0718300	cysteine repeat modular protein 2	7	812301	820635
Pf3D7_07_v3	943750	943800	51	-	359	4.16e-09	1e-05	5' UTR	1	PF3D7_0722100	protein pelota homolog, putative	7	944023	945234
Pf3D7_07_v3	997950	998000	51	+	411	3.76e-10	1e-05	Exon (PF3D7_0723800.1/PF3D7_0723800.1, exon 1 of 4)	1	PF3D7_0723800	apicomplexan kinetochore protein 1, putative	7	993232	1000233
Pf3D7_07_v3	1108750	1108800	51	+	1135	4.72e-14	1e-05	3' UTR	1	PF3D7_0726300	DNA mismatch repair protein PMS1, putative	7	1104156	1108364
Pf3D7_07_v3	1142800	1142850	51	-	253	5.9e-07	1e-05	3' UTR	2	PF3D7_0726600	conserved Plasmodium protein, unknown function	7	1139818	1143059
Pf3D7_07_v3	1181900	1181950	51	-	260	4.27e-07	1e-05	Distal Intergenic	1	PF3D7_0727800	cation transporting ATPase, putative	7	1175363	1181839
Pf3D7_07_v3	1294050	1294100	51	+	376	1.91e-09	1e-05	Distal Intergenic	1	PF3D7_0730300	AP2 domain transcription factor AP2-L, putative	7	1297459	1301454
Pf3D7_07_v3	1294500	1294550	51	+	251	6.48e-07	1e-05	Distal Intergenic	1	PF3D7_0730300	AP2 domain transcription factor AP2-L, putative	7	1297459	1301454
Pf3D7_07_v3	1295150	1295200	51	+	278	1.87e-07	1e-05	Distal Intergenic	1	PF3D7_0730300	AP2 domain transcription factor AP2-L, putative	7	1297459	1301454
Pf3D7_07_v3	1295250	1295300	51	+	360	3.97e-09	1e-05	Distal Intergenic	1	PF3D7_0730300	AP2 domain transcription factor AP2-L, putative	7	1297459	1301454
Pf3D7_07_v3	1295550	1295800	251	+	551.2	5.69e-08	1e-05	Distal Intergenic	1	PF3D7_0730300	AP2 domain transcription factor AP2-L, putative	7	1297459	1301454
Pf3D7_07_v3	1295900	1296100	201	+	419.75	3.43e-07	1e-05	Distal Intergenic	1	PF3D7_0730300	AP2 domain transcription factor AP2-L, putative	7	1297459	1301454
Pf3D7_07_v3	1296150	1296200	51	+	703	4.72e-14	1e-05	Distal Intergenic	1	PF3D7_0730300	AP2 domain transcription factor AP2-L, putative	7	1297459	1301454
Pf3D7_07_v3	1296250	1296350	101	+	734.5	1.36e-08	1e-05	Distal Intergenic	1	PF3D7_0730300	AP2 domain transcription factor AP2-L, putative	7	1297459	1301454
Pf3D7_07_v3	1351650	1351800	151	+	388.333	2.53e-08	1e-05	3' UTR	1	PF3D7_0731300	Plasmodium exported protein (PHISTb), unknown function	7	1350032	1351149
Pf3D7_07_v3	1419050	1419100	51	-	329	1.72e-08	1e-05	Intron (PF3D7_0733000.1/PF3D7_0733000.1, intron 1 of 1)	2	PF3D7_0733000	erythrocyte membrane protein 1, PfEMP1	7	1417588	1426234
Pf3D7_07_v3	1419150	1419200	51	-	700	4.72e-14	1e-05	Intron (PF3D7_0733000.1/PF3D7_0733000.1, intron 1 of 1)	2	PF3D7_0733000	erythrocyte membrane protein 1, PfEMP1	7	1417588	1426234
Pf3D7_08_v3	26400	26450	51	-	336	1.23e-08	1e-05	Intron (PF3D7_0800100.1/PF3D7_0800100.1, intron 1 of 1)	1	PF3D7_0800100	erythrocyte membrane protein 1, PfEMP1	8	21361	28653
Pf3D7_08_v3	27050	27150	101	+	362.5	2.24e-07	1e-05	Intron (PF3D7_0800100.1/PF3D7_0800100.1, intron 1 of 1)	1	PF3D7_0800100	erythrocyte membrane protein 1, PfEMP1	8	21361	28653
Pf3D7_08_v3	49300	49600	301	+	310.667	9.01e-06	1e-05	Intron (PF3D7_0800300.1/PF3D7_0800300.1, intron 1 of 1)	1	PF3D7_0800300	erythrocyte membrane protein 1, PfEMP1	8	40948	50939
Pf3D7_08_v3	118450	118500	51	-	349	6.65e-09	1e-05	3' UTR	2	PF3D7_0801800	mannose-6-phosphate isomerase, putative	8	119032	122067
Pf3D7_08_v3	160000	160050	51	-	355	5.02e-09	1e-05	5' UTR	2	PF3D7_0802100	AP2 domain transcription factor AP2-LT	8	151808	159668
Pf3D7_08_v3	160450	160500	51	-	254	5.63e-07	1e-05	5' UTR	2	PF3D7_0802100	AP2 domain transcription factor AP2-LT	8	151808	159668
Pf3D7_08_v3	180650	180700	51	+	270	2.67e-07	1e-05	Intron (PF3D7_0802600.1/PF3D7_0802600.1, intron 1 of 4)	1	PF3D7_0802600	adenylyl cyclase beta	8	180563	188113
Pf3D7_08_v3	190450	190500	51	-	850	4.72e-14	1e-05	Distal Intergenic	1	PF3D7_0802700	conserved Plasmodium protein, unknown function	8	188566	190316
Pf3D7_08_v3	223600	223650	51	+	398	6.76e-10	1e-05	5' UTR	1	PF3D7_0803600	conserved Plasmodium protein, unknown function	8	223762	230209
Pf3D7_08_v3	318950	319000	51	-	609	6.85e-14	1e-05	5' UTR	2	PF3D7_0805700	serine/threonine protein kinase, FIKK family	8	314172	318726
Pf3D7_08_v3	319050	319100	51	-	669	4.72e-14	1e-05	5' UTR	2	PF3D7_0805700	serine/threonine protein kinase, FIKK family	8	314172	318726
Pf3D7_08_v3	319500	319650	151	-	407	4.57e-07	1e-05	5' UTR	2	PF3D7_0805700	serine/threonine protein kinase, FIKK family	8	314172	318726
Pf3D7_08_v3	383000	383050	51	+	261	4.09e-07	1e-05	Distal Intergenic	1	PF3D7_0807400	coenzyme Q-binding protein COQ10 homolog, mitochondrial	8	384298	385797
Pf3D7_08_v3	383150	383250	101	+	347.5	2.27e-05	1e-05	Distal Intergenic	1	PF3D7_0807400	coenzyme Q-binding protein COQ10 homolog, mitochondrial	8	384298	385797
Pf3D7_08_v3	383500	383550	51	+	375	1.99e-09	1e-05	5' UTR	1	PF3D7_0807400	coenzyme Q-binding protein COQ10 homolog, mitochondrial	8	384298	385797
Pf3D7_08_v3	437350	437450	101	+	310.5	1.31e-07	1e-05	Intron (PF3D7_0808600.1/PF3D7_0808600.1, intron 1 of 1)	1	PF3D7_0808600	erythrocyte membrane protein 1, PfEMP1	8	431165	439051
Pf3D7_08_v3	446650	446700	51	+	306	5.08e-08	1e-05	Intron (PF3D7_0808700.1/PF3D7_0808700.1, intron 1 of 1)	1	PF3D7_0808700	erythrocyte membrane protein 1, PfEMP1	8	440408	448062
Pf3D7_08_v3	464700	464750	51	-	385	1.25e-09	1e-05	Intron (PF3D7_0809100.1/PF3D7_0809100.1, intron 1 of 1)	1	PF3D7_0809100	erythrocyte membrane protein 1, PfEMP1	8	459312	466567
Pf3D7_08_v3	465200	465300	101	+	515	2.96e-06	1e-05	Intron (PF3D7_0809100.1/PF3D7_0809100.1, intron 1 of 1)	1	PF3D7_0809100	erythrocyte membrane protein 1, PfEMP1	8	459312	466567
Pf3D7_08_v3	527800	527900	101	-	287	4.3e-06	1e-05	Intron (PF3D7_0810300.1/PF3D7_0810300.1, intron 1 of 4)	2	PF3D7_0810300	protein phosphatase PPM5, putative	8	525058	527604
Pf3D7_08_v3	528900	529200	301	-	713	4.21e-10	1e-05	5' UTR	2	PF3D7_0810300	protein phosphatase PPM5, putative	8	525058	527604
Pf3D7_08_v3	529300	529400	101	-	254	1.03e-06	1e-05	5' UTR	2	PF3D7_0810300	protein phosphatase PPM5, putative	8	525058	527604
Pf3D7_08_v3	782800	782850	51	-	588	1.22e-13	1e-05	3' UTR	2	PF3D7_0817300	conserved protein, unknown function	8	782909	789616
Pf3D7_08_v3	790200	790250	51	-	265	3.39e-07	1e-05	5' UTR	2	PF3D7_0817300	conserved Plasmodium protein, unknown function	8	782909	789616
Pf3D7_08_v3	790450	790500	51	-	693	4.72e-14	1e-05	5' UTR	2	PF3D7_0817300	conserved Plasmodium protein, unknown function	8	782909	789616
Pf3D7_08_v3	790600	790750	151	-	303.333	1.03e-07	1e-05	5' UTR	2	PF3D7_0817300	conserved Plasmodium protein, unknown function	8	782909	789616
Pf3D7_08_v3	790800	790950	151	-	366	3.56e-08	1e-05	5' UTR	2	PF3D7_0817300	conserved Plasmodium protein, unknown function	8	782909	789616
Pf3D7_08_v3	791050	791200	151	-	309	8.96e-06	1e-05	5' UTR	2	PF3D7_0817300	conserved Plasmodium protein, unknown function	8	782909	789616
Pf3D7_08_v3	791650	791750	101	-	539	3.83e-09	1e-05	5' UTR	2	PF3D7_0817300	conserved Plasmodium protein, unknown function	8	782909	789616
Pf3D7_08_v3	791850	791900	51	-	404	5.21e-10	1e-05	Distal Intergenic	2	PF3D7_0817300	conserved Plasmodium protein, unknown function	8	782909	789616
Pf3D7_08_v3	792100	792150	51	-	277	1.95e-07	1e-05	Distal Intergenic	2	PF3D7_0817300	conserved Plasmodium protein, unknown function	8	782909	789616
Pf3D7_08_v3	792250	792300	51	-	323	2.28e-08	1e-05	Distal Intergenic	2	PF3D7_0817300	conserved Plasmodium protein, unknown function	8	782909	789616
Pf3D7_08_v3	817650	817750	101	-	268.5	4.75e-07	1e-05	Intron (PF3D7_0817900.1/PF3D7_0817900.1, intron 1 of 1)	2	PF3D7_0817900	high mobility group protein B2	8	816803	817102
Pf3D7_08_v3	829900	829950	51	+	505	4.43e-12	1e-05	5' UTR	1	PF3D7_0818200	14-3-3 protein	8	830006	831454
Pf3D7_08_v3	830150	830300	151	+	291.667	1.99e-05	1e-05	Intron (PF3D7_0818200.1/PF3D7_0818200.1, intron 1 of 3)	1	PF3D7_0818200	14-3-3 protein	8	830006	831454
Pf3D7_08_v3	832300	832350	51	+	257	4.91e-07	1e-05	3' UTR	1	PF3D7_0818200	14-3-3 protein	8	830006	831454
Pf3D7_08_v3	840050	840100	51	+	488	9.7e-12	1e-05	Distal Intergenic	1	PF3D7_0818500	zinc finger protein, putative	8	842317	843215
Pf3D7_08_v3	840750	840800	51	+	558	3.82e-13	1e-05	Distal Intergenic	1	PF3D7_0818500	zinc finger protein, putative	8	842317	843215
Pf3D7_08_v3	841600	841650	51	+	1031	4.72e-14	1e-05	5' UTR	1	PF3D7_0818500	zinc finger protein, putative	8	842317	843215
Pf3D7_08_v3	1020500	1020550	51	-	1008	4.72e-14	1e-05	5' UTR	2	PF3D7_0823100	RWD domain-containing protein, putative	8	1018089	1019268
Pf3D7_08_v3	1021100	1021200	101	-	452	2.32e-08	1e-05	5' UTR	2	PF3D7_0823100	RWD domain-containing protein, putative	8	1018089	1019268
Pf3D7_08_v3	1021800	1021850	51	-	982	4.72e-14	1e-05	3' UTR	2	PF3D7_0823200	RNA-binding protein, putative	8	1022629	1023846
Pf3D7_08_v3	1021900	1022000	101	-	863	3.9e-05	1e-05	3' UTR	2	PF3D7_0823200	RNA-binding protein, putative	8	1022629	1023846
Pf3D7_08_v3	1022050	1022300	251	-	495.4	8.7e-07	1e-05	3' UTR	2	PF3D7_0823200	RNA-binding protein, putative	8	1022629	1023846
Pf3D7_08_v3	1022350	1022500	151	-	767.667	4.15e-05	1e-05	3' UTR	2	PF3D7_0823200	RNA-binding protein, putative	8	1022629	1023846
Pf3D7_08_v3	1022550	1022650	101	-	1021	1.51e-06	1e-05	3' UTR	2	PF3D7_0823200	RNA-binding protein, putative	8	1022629	1023846
Pf3D7_08_v3	1023800	1023900	101	-	545	2.21e-08	1e-05	5' UTR	2	PF3D7_0823200	RNA-binding protein, putative	8	1022629	1023846
Pf3D7_08_v3	1023950	1024250	301	-	446	2.99e-07	1e-05	5' UTR	2	PF3D7_0823200	RNA-binding protein, putative	8	1022629	1023846
Pf3D7_08_v3	1227600	1227700	101	-	366	3.71e-07	1e-05	Intron (PF3D7_0828500.1/PF3D7_0828500.1, intron 3 of 3)	2	PF3D7_0828500	translation initiation factor eIF-2B subunit alpha, putative	8	1226750	1228409
Pf3D7_08_v3	1259200	1259250	51	-	415	3.15e-10	1e-05	5' UTR	2	PF3D7_0829400	prolyl 4-hydroxylase subunit alpha, putative	8	1257716	1259041
Pf3D7_08_v3	1277750	1277800	51	+	307	4.86e-08	1e-05	Exon (PF3D7_0829900.1/PF3D7_0829900.1, exon 1 of 1)	1	PF3D7_0829900	non-coding RNA	8	1275625	1278795
Pf3D7_08_v3	1277900	1277950	51	+	472	2.05e-11	1e-05	Exon (PF3D7_0829900.1/PF3D7_0829900.1, exon 1 of 1)	1	PF3D7_0829900	non-coding RNA	8	1275625	1278795
Pf3D7_08_v3	1278250	1278300	51	+	494	7.46e-12	1e-05	Exon (PF3D7_0829900.1/PF3D7_0829900.1, exon 1 of 1)	1	PF3D7_0829900	non-coding RNA	8	1275625	1278795
Pf3D7_08_v3	1278350	1278400	51	+	374	2.07e-09	1e-05	Exon (PF3D7_0829900.1/PF3D7_0829900.1, exon 1 of 1)	1	PF3D7_0829900	non-coding RNA	8	1275625	1278795
Pf3D7_08_v3	1278500	1278550	51	+	1035	4.72e-14	1e-05	Exon (PF3D7_0829900.1/PF3D7_0829900.1, exon 1 of 1)	1	PF3D7_0829900	non-coding RNA	8	1275625	1278795
Pf3D7_08_v3	1364950	1365000	51	-	265	3.39e-07	1e-05	3' UTR	2	PF3D7_0831700	heat shock protein 70	8	1365467	1367506
Pf3D7_08_v3	1437900	1437950	51	+	328	1.79e-08	1e-05	Intron (PF3D7_0833500.1/PF3D7_0833500.1, intron 1 of 1)	2	PF3D7_0833500	erythrocyte membrane protein 1, PfEMP1	8	1435794	1443449
Pf3D7_09_v3	26250	26450	201	+	627.25	4.15e-06	1e-05	Intron (PF3D7_0900100.1/PF3D7_0900100.1, intron 1 of 1)	1	PF3D7_0900100	erythrocyte membrane protein 1, PfEMP1	9	20080	27885
Pf3D7_09_v3	139250	139300	51	+	532	1.25e-12	1e-05	5' UTR	1	PF3D7_0903300	conserved protein, unknown function	9	140977	150588
Pf3D7_09_v3	139550	139700	151	+	486.667	1.65e-07	1e-05	5' UTR	1	PF3D7_0903300	conserved protein, unknown function	9	140977	150588
Pf3D7_09_v3	140550	140600	51	+	1929	4.72e-14	1e-05	5' UTR	1	PF3D7_0903300	conserved protein, unknown function	9	140977	150588
Pf3D7_09_v3	178250	178300	51	+	426	1.89e-10	1e-05	Distal Intergenic	1	PF3D7_0903800	LCCL domain-containing protein	9	179187	183991
Pf3D7_09_v3	178750	178800	51	+	1458	4.72e-14	1e-05	Distal Intergenic	1	PF3D7_0903800	LCCL domain-containing protein	9	179187	183991
Pf3D7_09_v3	210350	210400	51	+	287	1.23e-07	1e-05	Intron (PF3D7_0904500.1/PF3D7_0904500.1, intron 1 of 1)	1	PF3D7_0904500	prefoldin subunit 4, putative	9	210077	210609
Pf3D7_09_v3	275150	275200	51	-	284	1.42e-07	1e-05	5' UTR	2	PF3D7_0905400	high molecular weight rhoptry protein 3	9	270740	274789
Pf3D7_09_v3	325200	325450	251	-	396.4	1.41e-05	1e-05	Distal Intergenic	2	PF3D7_0906600	zinc finger protein, putative	9	320811	323342
Pf3D7_09_v3	325600	325650	51	-	402	5.69e-10	1e-05	Distal Intergenic	2	PF3D7_0906600	zinc finger protein, putative	9	320811	323342
Pf3D7_09_v3	325750	325800	51	-	512	3.16e-12	1e-05	Distal Intergenic	2	PF3D7_0906600	zinc finger protein, putative	9	320811	323342
Pf3D7_09_v3	325850	325900	51	-	287	1.23e-07	1e-05	Distal Intergenic	2	PF3D7_0906600	zinc finger protein, putative	9	320811	323342
Pf3D7_09_v3	406050	406100	51	+	1294	4.72e-14	1e-05	Intron (PF3D7_0908800.1/PF3D7_0908800.1, intron 1 of 1)	1	PF3D7_0908800	mitochondrial carrier protein, putative	9	404312	406285
Pf3D7_09_v3	502950	503000	51	+	479	1.45e-11	1e-05	3' UTR	1	PF3D7_0911000	phosphatidylinositol N-acetylglucosaminyltransferase, putative	9	499834	503245
Pf3D7_09_v3	741850	741950	101	-	278.5	4.27e-05	1e-05	3' UTR	2	PF3D7_0918000	glideosome-associated protein 50	9	742494	743684
Pf3D7_09_v3	744050	744150	101	-	327.5	1.4e-07	1e-05	5' UTR	2	PF3D7_0918000	glideosome-associated protein 50	9	742494	743684
Pf3D7_09_v3	748200	748250	51	-	374	2.07e-09	1e-05	Intron (PF3D7_0918100.1/PF3D7_0918100.1, intron 5 of 5)	1	PF3D7_0918100	cytochrome b5-like heme/steroid binding protein, putative	9	747173	748490
Pf3D7_09_v3	761400	761700	301	+	1760.5	4.72e-14	1e-05	Exon (PF3D7_0918500.1/PF3D7_0918500.1, exon 1 of 1)	1	PF3D7_0918500	telomerase RNA	9	761211	763358
Pf3D7_09_v3	763850	763900	51	+	311	4.02e-08	1e-05	Distal Intergenic	1	PF3D7_0918600	ATP-dependent DNA helicase Q1	9	764848	767034
Pf3D7_09_v3	786300	786350	51	+	266	3.24e-07	1e-05	Intron (PF3D7_0919100.1/PF3D7_0919100.1, intron 1 of 4)	1	PF3D7_0919100	DnaJ protein, putative	9	786156	788212
Pf3D7_09_v3	902750	902800	51	+	274	2.24e-07	1e-05	5' UTR	1	PF3D7_0922200	S-adenosylmethionine synthetase	9	903362	904570
Pf3D7_09_v3	903200	903250	51	+	356	4.8e-09	1e-05	5' UTR	1	PF3D7_0922200	S-adenosylmethionine synthetase	9	903362	904570
Pf3D7_09_v3	914600	914700	101	+	370	2.49e-05	1e-05	3' UTR	1	PF3D7_0922500	phosphoglycerate kinase	9	913230	914480
Pf3D7_09_v3	959950	960000	51	-	926	4.72e-14	1e-05	3' UTR	1	PF3D7_0923600	lipoate-protein ligase 2	9	958763	959917
Pf3D7_09_v3	967600	967650	51	-	275	2.14e-07	1e-05	Intron (PF3D7_0923900.1/PF3D7_0923900.1, intron 2 of 5)	2	PF3D7_0923900	polyadenylate-binding protein 2, putative	9	966795	968069
Pf3D7_09_v3	970100	970200	101	+	417.5	1.86e-07	1e-05	Distal Intergenic	2	PF3D7_0924000	patatin-like phospholipase, putative	9	972548	976637
Pf3D7_09_v3	970700	970750	51	+	353	5.5e-09	1e-05	Distal Intergenic	1	PF3D7_0924000	patatin-like phospholipase, putative	9	972548	976637
Pf3D7_09_v3	1018900	1019000	101	+	277.5	3.09e-05	1e-05	3' UTR	1	PF3D7_0925200	ribosomal RNA-processing protein 8, putative	9	1017435	1018918
Pf3D7_09_v3	1030250	1030450	201	-	519	1.13e-05	1e-05	5' UTR	2	PF3D7_0925700	histone deacetylase 1	9	1028661	1030010
Pf3D7_09_v3	1176900	1176950	51	+	290	1.07e-07	1e-05	Intron (PF3D7_0929400.1/PF3D7_0929400.1, intron 3 of 10)	1	PF3D7_0929400	high molecular weight rhoptry protein 2	9	1175203	1180762
Pf3D7_09_v3	1201400	1201450	51	+	321	2.5e-08	1e-05	5' UTR	1	PF3D7_0930300	merozoite surface protein 1	9	1201812	1206974
Pf3D7_09_v3	1207400	1207450	51	+	366	3.02e-09	1e-05	3' UTR	1	PF3D7_0930300	merozoite surface protein 1	9	1201812	1206974
Pf3D7_09_v3	1303150	1303200	51	-	1433	4.72e-14	1e-05	3' UTR	2	PF3D7_0932800	importin alpha re-exporter, putative	9	1302916	1308589
Pf3D7_09_v3	1316250	1316300	51	+	402	5.69e-10	1e-05	Intron (PF3D7_0933100.1/PF3D7_0933100.1, intron 3 of 3)	1	PF3D7_0933100	conserved Plasmodium protein, unknown function	9	1314552	1317597
Pf3D7_09_v3	1379850	1379950	101	-	885	4.11e-06	1e-05	Intron (PF3D7_0935390.1/PF3D7_0935390.1, intron 2 of 4)	2	PF3D7_0935390	gdv1 antisense RNA	9	1376975	1381482
Pf3D7_09_v3	1381600	1381650	51	-	613	6.32e-14	1e-05	Distal Intergenic	2	PF3D7_0935390	gdv1 antisense RNA	9	1376975	1381482
Pf3D7_09_v3	1381850	1382000	151	-	344.667	1.73e-05	1e-05	Distal Intergenic	2	PF3D7_0935390	gdv1 antisense RNA	9	1376975	1381482
Pf3D7_09_v3	1382150	1382350	201	-	273.5	8.79e-06	1e-05	Distal Intergenic	2	PF3D7_0935390	gdv1 antisense RNA	9	1376975	1381482
Pf3D7_09_v3	1382750	1382850	101	-	401	4.5e-06	1e-05	Distal Intergenic	2	PF3D7_0935390	gdv1 antisense RNA	9	1376975	1381482
Pf3D7_09_v3	1395100	1395200	101	-	302.5	3.23e-05	1e-05	Distal Intergenic	1	PF3D7_0935500	Plasmodium exported protein, unknown function	9	1400800	1402052
Pf3D7_09_v3	1395250	1395300	51	-	338	1.12e-08	1e-05	Distal Intergenic	1	PF3D7_0935500	Plasmodium exported protein, unknown function	9	1400800	1402052
Pf3D7_09_v3	1395600	1395750	151	-	410.333	1.72e-07	1e-05	Distal Intergenic	1	PF3D7_0935500	Plasmodium exported protein, unknown function	9	1400800	1402052
Pf3D7_09_v3	1395850	1395950	101	-	449.5	1.66e-08	1e-05	Distal Intergenic	1	PF3D7_0935500	Plasmodium exported protein, unknown function	9	1400800	1402052
Pf3D7_09_v3	1396200	1396250	51	-	536	1.05e-12	1e-05	Distal Intergenic	1	PF3D7_0935500	Plasmodium exported protein, unknown function	9	1400800	1402052
Pf3D7_09_v3	1396350	1396550	201	-	939.75	1.24e-06	1e-05	Distal Intergenic	1	PF3D7_0935500	Plasmodium exported protein, unknown function	9	1400800	1402052
Pf3D7_09_v3	1396650	1396700	51	-	703	4.72e-14	1e-05	Distal Intergenic	1	PF3D7_0935500	Plasmodium exported protein, unknown function	9	1400800	1402052
Pf3D7_09_v3	1396800	1397000	201	-	630	1.78e-06	1e-05	Distal Intergenic	1	PF3D7_0935500	Plasmodium exported protein, unknown function	9	1400800	1402052
Pf3D7_09_v3	1397800	1397950	151	-	428.667	7.76e-06	1e-05	Distal Intergenic	1	PF3D7_0935500	Plasmodium exported protein, unknown function	9	1400800	1402052
Pf3D7_09_v3	1398250	1398300	51	-	295	8.55e-08	1e-05	Distal Intergenic	1	PF3D7_0935500	Plasmodium exported protein, unknown function	9	1400800	1402052
Pf3D7_09_v3	1398500	1398550	51	-	378	1.73e-09	1e-05	Distal Intergenic	1	PF3D7_0935500	Plasmodium exported protein, unknown function	9	1400800	1402052
Pf3D7_09_v3	1417250	1417300	51	+	294	8.98e-08	1e-05	Intron (PF3D7_0935800.1/PF3D7_0935800.1, intron 7 of 8)	1	PF3D7_0935800	cytoadherence linked asexual protein 9	9	1413840	1419754
Pf3D7_09_v3	1497000	1497150	151	-	578.667	9.08e-06	1e-05	Intron (PF3D7_0937800.1/PF3D7_0937800.1, intron 1 of 1)	2	PF3D7_0937800	erythrocyte membrane protein 1, PfEMP1	9	1495579	1503336
Pf3D7_10_v3	90100	90150	51	-	255	5.39e-07	1e-05	5' UTR	2	PF3D7_1001600	exported lipase 2	10	86538	89009
Pf3D7_10_v3	34700	34800	101	+	258	3.09e-05	1e-05	Intron (PF3D7_1000100.1/PF3D7_1000100.1, intron 1 of 1)	1	PF3D7_1000100	erythrocyte membrane protein 1, PfEMP1	10	28490	36164
Pf3D7_10_v3	89900	90050	151	-	530.667	3.3e-06	1e-05	5' UTR	2	PF3D7_1001600	exported lipase 2	10	86538	89009
Pf3D7_10_v3	90350	90400	51	-	1252	4.72e-14	1e-05	5' UTR	2	PF3D7_1001600	exported lipase 2	10	86538	89009
Pf3D7_10_v3	90550	90600	51	-	572	2.14e-13	1e-05	5' UTR	2	PF3D7_1001600	exported lipase 2	10	86538	89009
Pf3D7_10_v3	121750	121850	101	+	356	3.25e-06	1e-05	Intron (PF3D7_1002400.1/PF3D7_1002400.1, intron 3 of 6)	1	PF3D7_1002400	transformer-2 protein homolog beta, putative	10	121115	123291
Pf3D7_10_v3	170900	170950	51	-	259	4.47e-07	1e-05	5' UTR	2	PF3D7_1003700	MKT1 domain-containing protein, putative	10	166743	170669
Pf3D7_10_v3	203600	203700	101	-	265	2.37e-05	1e-05	5' UTR	2	PF3D7_1004300	E3 ubiquitin-protein ligase, putative	10	199452	202844
Pf3D7_10_v3	293350	293400	51	+	292	9.83e-08	1e-05	5' UTR	1	PF3D7_1007300	RING zinc finger protein, putative	10	293850	295999
Pf3D7_10_v3	300350	300400	51	-	270	2.67e-07	1e-05	3' UTR	2	PF3D7_1007700	AP2 domain transcription factor AP2-I	10	300187	306443
Pf3D7_10_v3	350450	350500	51	+	295	8.55e-08	1e-05	5' UTR	1	PF3D7_1008500	protein GPR89, putative	10	351703	355593
Pf3D7_10_v3	352900	352950	51	+	293	9.42e-08	1e-05	Exon (PF3D7_1008500.1/PF3D7_1008500.1, exon 1 of 1)	1	PF3D7_1008500	protein GPR89, putative	10	351703	355593
Pf3D7_10_v3	635450	635500	51	+	2132	4.72e-14	1e-05	3' UTR	1	PF3D7_1015800	ribonucleoside-diphosphate reductase small chain, putative	10	632488	635500
Pf3D7_10_v3	649200	649250	51	-	373	2.16e-09	1e-05	3' UTR	2	PF3D7_1016300	GBP130 protein	10	650898	653567
Pf3D7_10_v3	649400	649500	101	-	914	4.72e-14	1e-05	3' UTR	2	PF3D7_1016300	GBP130 protein	10	650898	653567
Pf3D7_10_v3	653250	653300	51	-	533	1.2e-12	1e-05	Intron (PF3D7_1016300.1/PF3D7_1016300.1, intron 1 of 1)	2	PF3D7_1016300	GBP130 protein	10	650898	653567
Pf3D7_10_v3	654000	654050	51	-	437	1.1e-10	1e-05	5' UTR	2	PF3D7_1016300	GBP130 protein	10	650898	653567
Pf3D7_10_v3	781100	781150	51	-	776	4.72e-14	1e-05	5' UTR	2	PF3D7_1019300	zinc finger protein, putative	10	774929	780487
Pf3D7_10_v3	781300	781350	51	-	360	3.97e-09	1e-05	5' UTR	2	PF3D7_1019300	zinc finger protein, putative	10	774929	780487
Pf3D7_10_v3	781900	781950	51	-	1013	4.72e-14	1e-05	5' UTR	2	PF3D7_1019300	zinc finger protein, putative	10	774929	780487
Pf3D7_10_v3	782750	782800	51	-	486	1.05e-11	1e-05	5' UTR	2	PF3D7_1019300	zinc finger protein, putative	10	774929	780487
Pf3D7_10_v3	812200	812300	101	+	483	2.49e-10	1e-05	Intron (PF3D7_1020000.1/PF3D7_1020000.1, intron 5 of 9)	2	PF3D7_1020000	RNA-binding protein 34, putative	10	811106	813484
Pf3D7_10_v3	918650	918700	51	+	285	1.36e-07	1e-05	5' UTR	1	PF3D7_1022000	RNA-binding protein UIS12, putative	10	919772	924213
Pf3D7_10_v3	918800	918850	51	+	275	2.14e-07	1e-05	5' UTR	1	PF3D7_1022000	RNA-binding protein UIS12, putative	10	919772	924213
Pf3D7_10_v3	918900	918950	51	+	363	3.49e-09	1e-05	5' UTR	1	PF3D7_1022000	RNA-binding protein UIS12, putative	10	919772	924213
Pf3D7_10_v3	989500	989550	51	-	1442	4.72e-14	1e-05	Intron (PF3D7_1023600.1/PF3D7_1023600.1, intron 4 of 7)	2	PF3D7_1023600	conserved protein, unknown function	10	987358	990148
Pf3D7_10_v3	1008300	1008500	201	-	708.25	2.13e-07	1e-05	Intron (PF3D7_1023900.1/PF3D7_1023900.1, intron 1 of 1)	2	PF3D7_1023900	chromodomain-helicase-DNA-binding protein 1 homolog, putative	10	997475	1007461
Pf3D7_10_v3	1008750	1008800	51	-	301	6.44e-08	1e-05	Intron (PF3D7_1023900.1/PF3D7_1023900.1, intron 1 of 1)	2	PF3D7_1023900	chromodomain-helicase-DNA-binding protein 1 homolog, putative	10	997475	1007461
Pf3D7_10_v3	1009150	1009200	51	-	742	4.72e-14	1e-05	Intron (PF3D7_1023900.1/PF3D7_1023900.1, intron 1 of 1)	2	PF3D7_1023900	chromodomain-helicase-DNA-binding protein 1 homolog, putative	10	997475	1007461
Pf3D7_10_v3	1009650	1009750	101	-	2970.5	5.79e-14	1e-05	5' UTR	2	PF3D7_1023900	chromodomain-helicase-DNA-binding protein 1 homolog, putative	10	997475	1007461
Pf3D7_10_v3	1010950	1011000	51	+	700	4.72e-14	1e-05	Distal Intergenic	2	PF3D7_1023900	chromodomain-helicase-DNA-binding protein 1 homolog, putative	10	997475	1007461
Pf3D7_10_v3	1010950	1011000	51	-	985	4.72e-14	1e-05	Distal Intergenic	2	PF3D7_1023900	chromodomain-helicase-DNA-binding protein 1 homolog, putative	10	997475	1007461
Pf3D7_10_v3	1011100	1011150	51	-	250	6.78e-07	1e-05	Distal Intergenic	2	PF3D7_1023900	chromodomain-helicase-DNA-binding protein 1 homolog, putative	10	997475	1007461
Pf3D7_10_v3	1011100	1011150	51	+	640	4.72e-14	1e-05	Distal Intergenic	2	PF3D7_1023900	chromodomain-helicase-DNA-binding protein 1 homolog, putative	10	997475	1007461
Pf3D7_10_v3	1012000	1012050	51	+	304	5.57e-08	1e-05	Distal Intergenic	1	PF3D7_1024000	conserved Plasmodium protein, unknown function	10	1014896	1016596
Pf3D7_10_v3	1031600	1031750	151	-	292	9.88e-07	1e-05	3' UTR	1	PF3D7_1024700	conserved protein, unknown function	10	1030044	1031534
Pf3D7_10_v3	1098650	1098750	101	-	417.5	3.55e-07	1e-05	Intron (PF3D7_1026000.1/PF3D7_1026000.1, intron 2 of 2)	2	PF3D7_1026000	conserved Plasmodium protein, unknown function	10	1098455	1099882
Pf3D7_10_v3	1140200	1140250	51	-	457	4.17e-11	1e-05	3' UTR	2	PF3D7_1027300	peroxiredoxin	10	1140589	1142602
Pf3D7_10_v3	1141700	1141750	51	-	329	1.72e-08	1e-05	Intron (PF3D7_1027300.1/PF3D7_1027300.1, intron 2 of 2)	2	PF3D7_1027300	peroxiredoxin	10	1140589	1142602
Pf3D7_10_v3	1171650	1171700	51	+	270	2.67e-07	1e-05	3' UTR	1	PF3D7_1028400	ribosome biogenesis protein RPF2, putative	10	1169940	1171391
Pf3D7_10_v3	1337100	1337150	51	+	312	3.84e-08	1e-05	Distal Intergenic	1	PF3D7_1033200	early transcribed membrane protein 10.2	10	1333997	1336551
Pf3D7_10_v3	1505950	1506000	51	+	801	4.72e-14	1e-05	Intron (PF3D7_1038000.1/PF3D7_1038000.1, intron 1 of 3)	1	PF3D7_1038000	antigen UB05	10	1505835	1506896
Pf3D7_10_v3	1643700	1643750	51	-	627	4.72e-14	1e-05	Intron (PF3D7_1041300.1/PF3D7_1041300.1, intron 1 of 1)	2	PF3D7_1041300	erythrocyte membrane protein 1, PfEMP1	10	1642401	1649948
Pf3D7_11_v3	30150	30250	101	+	475.5	1.19e-09	1e-05	Intron (PF3D7_1100100.1/PF3D7_1100100.1, intron 1 of 1)	1	PF3D7_1100100	erythrocyte membrane protein 1, PfEMP1	11	24160	31598
Pf3D7_11_v3	214450	214500	51	+	815	4.72e-14	1e-05	5' UTR	1	PF3D7_1104900	calcium/calmodulin-dependent protein kinase, putative	11	214825	219687
Pf3D7_11_v3	220550	220600	51	-	410	3.95e-10	1e-05	3' UTR	2	PF3D7_1105000	histone H4	11	221818	222129
Pf3D7_11_v3	220900	220950	51	-	395	7.8e-10	1e-05	3' UTR	2	PF3D7_1105000	histone H4	11	221818	222129
Pf3D7_11_v3	221000	221100	101	-	332	8.25e-06	1e-05	3' UTR	2	PF3D7_1105000	histone H4	11	221818	222129
Pf3D7_11_v3	227150	227250	101	+	317	3.4e-07	1e-05	Distal Intergenic	1	PF3D7_1105100	histone H2B	11	226065	226418
Pf3D7_11_v3	236650	236750	101	-	257.5	3.09e-05	1e-05	Intron (PF3D7_1105400.1/PF3D7_1105400.1, intron 1 of 1)	2	PF3D7_1105400	40S ribosomal protein S4, putative	11	235597	237097
Pf3D7_11_v3	247350	247400	51	-	1870	4.72e-14	1e-05	Intron (PF3D7_1105700.1/PF3D7_1105700.1, intron 1 of 1)	1	PF3D7_1105700	tRNA-splicing ligase RtcB, putative	11	247451	248971
Pf3D7_11_v3	312650	312700	51	-	261	4.09e-07	1e-05	5' UTR	2	PF3D7_1107300	polyadenylate-binding protein-interacting protein 1, putative	11	301283	311287
Pf3D7_11_v3	312750	312800	51	-	366	3.02e-09	1e-05	5' UTR	2	PF3D7_1107300	polyadenylate-binding protein-interacting protein 1, putative	11	301283	311287
Pf3D7_11_v3	313350	313400	51	-	400	6.19e-10	1e-05	5' UTR	2	PF3D7_1107300	polyadenylate-binding protein-interacting protein 1, putative	11	301283	311287
Pf3D7_11_v3	336350	336400	51	-	670	4.72e-14	1e-05	5' UTR	2	PF3D7_1107800	AP2 domain transcription factor, putative	11	329867	335601
Pf3D7_11_v3	337450	337550	101	-	443.5	7.58e-10	1e-05	Distal Intergenic	2	PF3D7_1107800	AP2 domain transcription factor, putative	11	329867	335601
Pf3D7_11_v3	338100	338150	51	-	272	2.45e-07	1e-05	Distal Intergenic	2	PF3D7_1107800	AP2 domain transcription factor, putative	11	329867	335601
Pf3D7_11_v3	339800	339850	51	-	309	4.42e-08	1e-05	Distal Intergenic	2	PF3D7_1107800	AP2 domain transcription factor, putative	11	329867	335601
Pf3D7_11_v3	340050	340100	51	-	407	4.54e-10	1e-05	Distal Intergenic	2	PF3D7_1107800	AP2 domain transcription factor, putative	11	329867	335601
Pf3D7_11_v3	340400	340450	51	-	1197	4.72e-14	1e-05	Distal Intergenic	2	PF3D7_1107800	AP2 domain transcription factor, putative	11	329867	335601
Pf3D7_11_v3	340650	340750	101	-	274	5.41e-07	1e-05	Distal Intergenic	2	PF3D7_1107800	AP2 domain transcription factor, putative	11	329867	335601
Pf3D7_11_v3	404000	404050	51	-	530	1.35e-12	1e-05	Distal Intergenic	1	PF3D7_1110200	pre-mRNA-processing factor 6, putative	11	405495	409717
Pf3D7_11_v3	456350	456400	51	+	298	7.41e-08	1e-05	Intron (PF3D7_1111800.1/PF3D7_1111800.1, intron 1 of 1)	1	PF3D7_1111800	peptidyl-prolyl cis-trans isomerase, putative	11	455669	456994
Pf3D7_11_v3	460450	460500	51	+	375	1.99e-09	1e-05	Intron (PF3D7_1112000.1/PF3D7_1112000.1, intron 3 of 3)	1	PF3D7_1112000	conserved protein, unknown function	11	459776	460620
Pf3D7_11_v3	512850	512900	51	-	483	1.21e-11	1e-05	5' UTR	2	PF3D7_1113100	protein tyrosine phosphatase	11	511105	511761
Pf3D7_11_v3	512950	513150	201	-	465.75	3.48e-07	1e-05	5' UTR	2	PF3D7_1113100	protein tyrosine phosphatase	11	511105	511761
Pf3D7_11_v3	513300	513450	151	-	437.333	9.51e-06	1e-05	5' UTR	2	PF3D7_1113100	protein tyrosine phosphatase	11	511105	511761
Pf3D7_11_v3	625900	625950	51	-	275	2.14e-07	1e-05	3' UTR	1	PF3D7_1116500	folate transporter 2	11	624370	625737
Pf3D7_11_v3	815900	815950	51	-	589	1.18e-13	1e-05	Intron (PF3D7_1121600.1/PF3D7_1121600.1, intron 2 of 3)	2	PF3D7_1121600	exported protein 1	11	815386	816322
Pf3D7_11_v3	946250	946300	51	+	301	6.44e-08	1e-05	3' UTR	1	PF3D7_1123900	13 kDa ribonucleoprotein-associated protein, putative	11	945470	946148
Pf3D7_11_v3	947700	947750	51	+	328	1.79e-08	1e-05	5' UTR	1	PF3D7_1124000	endoplasmic reticulum oxidoreductin, putative	11	948591	950707
Pf3D7_11_v3	972150	972200	51	-	1089	4.72e-14	1e-05	5' UTR	2	PF3D7_1124600	ethanolamine kinase	11	970105	971376
Pf3D7_11_v3	983500	983550	51	-	1551	4.72e-14	1e-05	3' UTR	1	PF3D7_1125000	conserved protein, unknown function	11	983393	985829
Pf3D7_11_v3	1178700	1178750	51	-	1688	4.72e-14	1e-05	Intron (PF3D7_1130600.1/PF3D7_1130600.1, intron 1 of 6)	1	PF3D7_1130600	tRNA:m(4)X modification enzyme TRM13, putative	11	1176441	1179705
Pf3D7_11_v3	1383950	1384000	51	-	343	8.83e-09	1e-05	Distal Intergenic	2	PF3D7_1135400	HotDog domain-containing protein, putative	11	1384378	1385115
Pf3D7_11_v3	1384150	1384250	101	-	484	6.23e-05	1e-05	Distal Intergenic	2	PF3D7_1135400	HotDog domain-containing protein, putative	11	1384378	1385115
Pf3D7_11_v3	1435500	1435600	101	-	346.5	5.43e-07	1e-05	Distal Intergenic	2	PF3D7_1136500	casein kinase 1	11	1431881	1435170
Pf3D7_11_v3	1435850	1435900	51	+	1583	4.72e-14	1e-05	Distal Intergenic	2	PF3D7_1136500	casein kinase 1	11	1433141	1435170
Pf3D7_11_v3	1435950	1436150	201	-	410.25	4.35e-06	1e-05	Distal Intergenic	2	PF3D7_1136500	casein kinase 1	11	1431881	1435170
Pf3D7_11_v3	1436250	1436350	101	-	464.5	2.38e-10	1e-05	Distal Intergenic	2	PF3D7_1136500	casein kinase 1	11	1431881	1435170
Pf3D7_11_v3	1436400	1436450	51	-	660	4.72e-14	1e-05	Distal Intergenic	2	PF3D7_1136500	casein kinase 1	11	1431881	1435170
Pf3D7_11_v3	1514100	1514150	51	-	260	4.27e-07	1e-05	5' UTR	2	PF3D7_1138400	guanylyl cyclase alpha	11	1501011	1513691
Pf3D7_11_v3	1541700	1541750	51	-	3761	4.72e-14	1e-05	Distal Intergenic	2	PF3D7_1138800	WD repeat-containing protein, putative	11	1532674	1540545
Pf3D7_11_v3	1542300	1542350	51	-	314	3.48e-08	1e-05	Distal Intergenic	2	PF3D7_1138800	WD repeat-containing protein, putative	11	1532674	1540545
Pf3D7_11_v3	1568250	1568300	51	-	400	6.19e-10	1e-05	Distal Intergenic	2	PF3D7_1139300	AP2 domain transcription factor AP2-G5	11	1556447	1565469
Pf3D7_11_v3	1568500	1568550	51	-	398	6.76e-10	1e-05	Distal Intergenic	2	PF3D7_1139300	AP2 domain transcription factor AP2-G5	11	1556447	1565469
Pf3D7_11_v3	1569150	1569250	101	-	366.5	1.33e-07	1e-05	Distal Intergenic	2	PF3D7_1139300	AP2 domain transcription factor AP2-G5	11	1556447	1565469
Pf3D7_11_v3	1570600	1570700	101	-	336.5	6.23e-05	1e-05	Distal Intergenic	2	PF3D7_1139300	AP2 domain transcription factor AP2-G5	11	1556447	1565469
Pf3D7_11_v3	1571500	1571600	101	-	337.5	1.37e-06	1e-05	Distal Intergenic	2	PF3D7_1139300	AP2 domain transcription factor AP2-G5	11	1556447	1565469
Pf3D7_11_v3	1571700	1571750	51	-	425	1.97e-10	1e-05	Distal Intergenic	2	PF3D7_1139300	AP2 domain transcription factor AP2-G5	11	1556447	1565469
Pf3D7_11_v3	1571900	1572000	101	-	263.5	1.64e-05	1e-05	Distal Intergenic	2	PF3D7_1139300	AP2 domain transcription factor AP2-G5	11	1556447	1565469
Pf3D7_11_v3	1594250	1594300	51	-	331	1.56e-08	1e-05	Intron (PF3D7_1139900.1/PF3D7_1139900.1, intron 1 of 3)	1	PF3D7_1139900	ER membrane protein complex subunit 8, putative	11	1593966	1594951
Pf3D7_11_v3	1709500	1709550	51	-	599	8.66e-14	1e-05	Distal Intergenic	2	PF3D7_1142600	60S ribosomal protein L35ae, putative	11	1708066	1708679
Pf3D7_11_v3	1781550	1781600	51	+	1873	4.72e-14	1e-05	Intron (PF3D7_1145000.1/PF3D7_1145000.1, intron 1 of 5)	2	PF3D7_1145000	conserved Plasmodium protein, unknown function	11	1780084	1782398
Pf3D7_11_v3	1797500	1797600	101	-	675.5	2.37e-05	1e-05	5' UTR	2	PF3D7_1145300	cysteine-rich PDZ-binding protein, putative	11	1798776	1799670
Pf3D7_12_v3	186900	186950	51	-	853	4.72e-14	1e-05	3' UTR	2	PF3D7_1203700	nucleosome assembly protein	12	187146	188842
Pf3D7_12_v3	194450	194500	51	+	471	2.15e-11	1e-05	Intron (PF3D7_1203900.1/PF3D7_1203900.1, intron 1 of 4)	1	PF3D7_1203900	ubiquitin-conjugating enzyme E2	12	194144	195462
Pf3D7_12_v3	217800	217850	51	+	267	3.08e-07	1e-05	Intron (PF3D7_1204900.1/PF3D7_1204900.1, intron 5 of 6)	1	PF3D7_1204900	conserved Plasmodium protein, unknown function	12	217184	218239
Pf3D7_12_v3	532800	532850	51	-	414	3.27e-10	1e-05	5' UTR	2	PF3D7_1211900	non-SERCA-type Ca2+ -transporting P-ATPase	12	529005	532799
Pf3D7_12_v3	553900	553950	51	-	320	2.61e-08	1e-05	5' UTR	2	PF3D7_1212500	glycerol-3-phosphate 1-O-acyltransferase	12	552102	553853
Pf3D7_12_v3	649850	649900	51	+	489	9.37e-12	1e-05	Intron (PF3D7_1216200.1/PF3D7_1216200.1, intron 3 of 4)	1	PF3D7_1216200	glycerol-3-phosphate dehydrogenase [NAD(+)], putative	12	648889	650552
Pf3D7_12_v3	734750	734800	51	+	1168	4.72e-14	1e-05	Intron (PF3D7_1218600.1/PF3D7_1218600.1, intron 1 of 6)	2	PF3D7_1218600	arginine--tRNA ligase	12	732174	734959
Pf3D7_12_v3	755750	755800	51	+	832	4.72e-14	1e-05	3' UTR	1	PF3D7_1219000	formin 2	12	746002	754926
Pf3D7_12_v3	768000	768100	101	-	790	6.96e-12	1e-05	Intron (PF3D7_1219300.1/PF3D7_1219300.1, intron 1 of 1)	2	PF3D7_1219300	erythrocyte membrane protein 1, PfEMP1	12	766654	774197
Pf3D7_12_v3	768150	768250	101	-	279	7.19e-05	1e-05	Intron (PF3D7_1219300.1/PF3D7_1219300.1, intron 1 of 1)	2	PF3D7_1219300	erythrocyte membrane protein 1, PfEMP1	12	766654	774197
Pf3D7_12_v3	774250	774300	51	-	362	3.66e-09	1e-05	Distal Intergenic	2	PF3D7_1219300	erythrocyte membrane protein 1, PfEMP1	12	766654	774197
Pf3D7_12_v3	969750	969800	51	+	1199	4.72e-14	1e-05	Intron (PF3D7_1223700.1/PF3D7_1223700.1, intron 1 of 1)	1	PF3D7_1223700	vacuolar iron transporter	12	968980	970073
Pf3D7_12_v3	987650	987700	51	+	1292	4.72e-14	1e-05	5' UTR	1	PF3D7_1224300	polyadenylate-binding protein 1, putative	12	988628	991255
Pf3D7_12_v3	1069300	1069450	151	-	278.333	4.87e-07	1e-05	Intron (PF3D7_1226400.1/PF3D7_1226400.1, intron 2 of 4)	2	PF3D7_1226400	regulator of MON1-CCZ1 complex, putative	12	1067470	1071309
Pf3D7_12_v3	1200550	1200600	51	-	323	2.28e-08	1e-05	5' UTR	2	PF3D7_1229100	multidrug resistance-associated protein 2	12	1192888	1199214
Pf3D7_12_v3	1309300	1309350	51	-	256	5.15e-07	1e-05	Distal Intergenic	2	PF3D7_1231700	conserved protein, unknown function	12	1306524	1306968
Pf3D7_12_v3	1312300	1312350	51	+	347	7.3e-09	1e-05	Distal Intergenic	1	PF3D7_1231800	asparagine-rich protein, putative	12	1314696	1320170
Pf3D7_12_v3	1505600	1505700	101	-	1182.5	8.66e-10	1e-05	Distal Intergenic	2	PF3D7_1236100	clustered-asparagine-rich protein	12	1506932	1508269
Pf3D7_12_v3	1505850	1505900	51	-	501	5.36e-12	1e-05	Distal Intergenic	2	PF3D7_1236100	clustered-asparagine-rich protein	12	1506932	1508269
Pf3D7_12_v3	1505950	1506150	201	-	517.25	1.56e-05	1e-05	Distal Intergenic	2	PF3D7_1236100	clustered-asparagine-rich protein	12	1506932	1508269
Pf3D7_12_v3	1517900	1517950	51	-	353	5.5e-09	1e-05	5' UTR	2	PF3D7_1236200	conserved Plasmodium protein, unknown function	12	1512200	1516516
Pf3D7_12_v3	1573700	1573800	101	+	255.5	1.64e-05	1e-05	3' UTR	1	PF3D7_1237700	conserved protein, unknown function	12	1572371	1573557
Pf3D7_12_v3	1582100	1582150	51	+	611	6.63e-14	1e-05	Intron (PF3D7_1238000.1/PF3D7_1238000.1, intron 1 of 2)	1	PF3D7_1238000	COPI associated protein, putative	12	1581984	1582987
Pf3D7_12_v3	1582750	1582800	51	+	264	3.56e-07	1e-05	Intron (PF3D7_1238000.1/PF3D7_1238000.1, intron 2 of 2)	1	PF3D7_1238000	COPI associated protein, putative	12	1581984	1582987
Pf3D7_12_v3	1631650	1631800	151	+	971	1.66e-05	1e-05	Distal Intergenic	1	PF3D7_1239200	AP2 domain transcription factor, putative	12	1634695	1642428
Pf3D7_12_v3	1632150	1632200	51	+	515	2.75e-12	1e-05	Distal Intergenic	1	PF3D7_1239200	AP2 domain transcription factor, putative	12	1634695	1642428
Pf3D7_12_v3	1632050	1632100	51	+	255	5.39e-07	1e-05	Distal Intergenic	1	PF3D7_1239200	AP2 domain transcription factor, putative	12	1634695	1642428
Pf3D7_12_v3	1632250	1632350	101	+	268	6.62e-07	1e-05	Distal Intergenic	1	PF3D7_1239200	AP2 domain transcription factor, putative	12	1634695	1642428
Pf3D7_12_v3	1633650	1633700	51	+	306	5.08e-08	1e-05	5' UTR	1	PF3D7_1239200	AP2 domain transcription factor, putative	12	1634695	1642428
Pf3D7_12_v3	1633750	1634000	251	+	411	1.79e-05	1e-05	5' UTR	1	PF3D7_1239200	AP2 domain transcription factor, putative	12	1634695	1642428
Pf3D7_12_v3	1634150	1634200	51	+	270	2.67e-07	1e-05	5' UTR	1	PF3D7_1239200	AP2 domain transcription factor, putative	12	1634695	1642428
Pf3D7_12_v3	1642900	1642950	51	+	379	1.66e-09	1e-05	Distal Intergenic	1	PF3D7_1239300	conserved Plasmodium protein, unknown function	12	1645219	1645836
Pf3D7_12_v3	1701600	1701650	51	+	274	2.24e-07	1e-05	Intron (PF3D7_1240300.1/PF3D7_1240300.1, intron 1 of 1)	1	PF3D7_1240300	erythrocyte membrane protein 1, PfEMP1	12	1694150	1703087
Pf3D7_12_v3	1704350	1704400	51	+	263	3.73e-07	1e-05	5' UTR	1	PF3D7_1240400	erythrocyte membrane protein 1, PfEMP1	12	1704512	1712490
Pf3D7_12_v3	1710850	1710900	51	+	343	8.83e-09	1e-05	Intron (PF3D7_1240400.1/PF3D7_1240400.1, intron 1 of 1)	1	PF3D7_1240400	erythrocyte membrane protein 1, PfEMP1	12	1704512	1712490
Pf3D7_12_v3	1726000	1726100	101	+	348.5	5.62e-08	1e-05	Intron (PF3D7_1240600.1/PF3D7_1240600.1, intron 1 of 1)	1	PF3D7_1240600	erythrocyte membrane protein 1, PfEMP1	12	1719574	1727456
Pf3D7_12_v3	1741800	1741850	51	+	1159	4.72e-14	1e-05	Intron (PF3D7_1240900.1/PF3D7_1240900.1, intron 1 of 1)	1	PF3D7_1240900	erythrocyte membrane protein 1, PfEMP1	12	1735543	1743408
Pf3D7_12_v3	1920350	1920400	51	+	269	2.8e-07	1e-05	5' UTR	1	PF3D7_1246200	actin I	12	1920784	1921914
Pf3D7_12_v3	2058500	2058600	101	+	664	5.29e-12	1e-05	5' UTR	1	PF3D7_1250200	CSC1-like protein, putative	12	2059108	2063227
Pf3D7_13_v3	27400	27450	51	+	1033	4.72e-14	1e-05	Intron (PF3D7_1300100.1/PF3D7_1300100.1, intron 1 of 1)	1	PF3D7_1300100	erythrocyte membrane protein 1, PfEMP1	13	21364	28787
Pf3D7_13_v3	177000	177050	51	-	500	5.59e-12	1e-05	5' UTR	2	PF3D7_1303500	sodium/hydrogen exchanger	13	169874	175789
Pf3D7_13_v3	298400	298450	51	-	339	1.08e-08	1e-05	5' UTR	2	PF3D7_1306400	26S protease regulatory subunit 10B, putative	13	297178	298359
Pf3D7_13_v3	395400	395450	51	-	328	1.79e-08	1e-05	5' UTR	2	PF3D7_1308500	conserved Plasmodium protein, unknown function	13	393857	394936
Pf3D7_13_v3	649900	649950	51	-	1242	4.72e-14	1e-05	Intron (PF3D7_1315400.1/PF3D7_1315400.1, intron 3 of 4)	2	PF3D7_1315400	zinc finger (CCCH type) protein, putative	13	647986	650511
Pf3D7_13_v3	717250	717300	51	+	302	6.15e-08	1e-05	Distal Intergenic	1	PF3D7_1317200	AP2 domain transcription factor AP2-FG, putative	13	721961	729979
Pf3D7_13_v3	719300	719350	51	+	292	9.83e-08	1e-05	Distal Intergenic	1	PF3D7_1317200	AP2 domain transcription factor AP2-FG, putative	13	721961	729979
Pf3D7_13_v3	738400	738450	51	-	396	7.44e-10	1e-05	3' UTR	2	PF3D7_1317700	conserved Plasmodium protein, unknown function	13	738480	738953
Pf3D7_13_v3	783050	783100	51	-	615	6.01e-14	1e-05	Distal Intergenic	1	PF3D7_1319000	conserved Plasmodium protein, unknown function	13	784110	786992
Pf3D7_13_v3	912550	912600	51	-	339	1.08e-08	1e-05	5' UTR	2	PF3D7_1321900	conserved protein, unknown function	13	911667	912545
Pf3D7_13_v3	977200	977250	51	-	742	4.72e-14	1e-05	3' UTR	1	PF3D7_1323500	plasmepsin V	13	973969	977910
Pf3D7_13_v3	1037200	1037250	51	+	465	2.86e-11	1e-05	Intron (PF3D7_1324800.1/PF3D7_1324800.1, intron 1 of 3)	2	PF3D7_1324800	dihydrofolate synthase/folylpolyglutamate synthase	13	1036543	1038531
Pf3D7_13_v3	1076100	1076150	51	-	531	1.3e-12	1e-05	3' UTR	2	PF3D7_1325900	conserved Plasmodium protein, unknown function	13	1075906	1084660
Pf3D7_13_v3	1198550	1198600	51	-	332	1.49e-08	1e-05	5' UTR	2	PF3D7_1328300	conserved protein, unknown function	13	1196229	1197509
Pf3D7_13_v3	1410600	1410650	51	+	563	3.12e-13	1e-05	3' UTR	2	PF3D7_1334700	MSP7-like protein	13	1410493	1412171
Pf3D7_13_v3	1584500	1584550	51	+	350	6.34e-09	1e-05	3' UTR	1	PF3D7_1339300	conserved protein, unknown function	13	1583226	1584053
Pf3D7_13_v3	1584800	1584850	51	+	1507	4.72e-14	1e-05	3' UTR	2	PF3D7_1339400	cytochrome c oxidase subunit ApiCOX14, putative	13	1585806	1586399
Pf3D7_13_v3	1627050	1627100	51	+	1160	4.72e-14	1e-05	Intron (PF3D7_1340900.1/PF3D7_1340900.1, intron 1 of 2)	1	PF3D7_1340900	sodium-dependent phosphate transporter	13	1627311	1629480
Pf3D7_13_v3	1645500	1645550	51	-	595	9.87e-14	1e-05	Intron (PF3D7_1341700.1/PF3D7_1341700.1, intron 2 of 2)	1	PF3D7_1341700	conserved Plasmodium protein, unknown function	13	1645066	1645666
Pf3D7_13_v3	1696000	1696050	51	+	276	2.05e-07	1e-05	5' UTR	1	PF3D7_1343000	phosphoethanolamine N-methyltransferase	13	1696894	1698113
Pf3D7_13_v3	1778500	1778550	51	-	552	4.99e-13	1e-05	Intron (PF3D7_1344300.1/PF3D7_1344300.1, intron 2 of 2)	2	PF3D7_1344300	zinc finger protein, putative	13	1774275	1779042
Pf3D7_13_v3	1779600	1779650	51	-	497	6.47e-12	1e-05	5' UTR	2	PF3D7_1344300	zinc finger protein, putative	13	1774275	1779042
Pf3D7_13_v3	1779750	1779850	101	-	411	1.88e-05	1e-05	5' UTR	2	PF3D7_1344300	zinc finger protein, putative	13	1774275	1779042
Pf3D7_13_v3	1780100	1780150	51	-	360	3.97e-09	1e-05	5' UTR	2	PF3D7_1344300	zinc finger protein, putative	13	1774275	1779042
Pf3D7_13_v3	1838100	1838150	51	+	640	4.72e-14	1e-05	Intron (PF3D7_1346000.1/PF3D7_1346000.1, intron 1 of 1)	2	PF3D7_1346000	dynactin subunit 2, putative	13	1837752	1840105
Pf3D7_13_v3	1871050	1871100	51	+	278	1.87e-07	1e-05	3' UTR	1	PF3D7_1346400	VPS13 domain-containing protein, putative	13	1852631	1871215
Pf3D7_13_v3	1889600	1889650	51	-	282	1.56e-07	1e-05	3' UTR	2	PF3D7_1347200	nucleoside transporter 1	13	1889853	1891121
Pf3D7_13_v3	2211500	2211550	51	-	655	4.72e-14	1e-05	5' UTR	2	PF3D7_1355700	NLI interacting factor-like phosphatase, putative	13	2206592	2210458
Pf3D7_13_v3	2212000	2212100	101	+	562.5	3.55e-08	1e-05	Distal Intergenic	1	PF3D7_1355800	splicing factor 3B subunit 5, putative	13	2212459	2215136
Pf3D7_13_v3	2357950	2358000	51	-	295	8.55e-08	1e-05	Distal Intergenic	2	PF3D7_1359400	CUGBP Elav-like family member 1	13	2359251	2361198
Pf3D7_13_v3	2368250	2368300	51	+	935	4.72e-14	1e-05	5' UTR	1	PF3D7_1359600	conserved Plasmodium protein, unknown function	13	2371882	2377959
Pf3D7_13_v3	2368350	2368450	101	+	301	4.27e-05	1e-05	5' UTR	1	PF3D7_1359600	conserved Plasmodium protein, unknown function	13	2371882	2377959
Pf3D7_13_v3	2368850	2369150	301	+	285.333	3.37e-05	1e-05	5' UTR	1	PF3D7_1359600	conserved Plasmodium protein, unknown function	13	2371882	2377959
Pf3D7_13_v3	2369900	2369950	51	+	2839	4.72e-14	1e-05	5' UTR	1	PF3D7_1359600	conserved Plasmodium protein, unknown function	13	2371882	2377959
Pf3D7_13_v3	2370150	2370200	51	+	616	5.88e-14	1e-05	5' UTR	1	PF3D7_1359600	conserved Plasmodium protein, unknown function	13	2371882	2377959
Pf3D7_13_v3	2370250	2370400	151	+	632.333	2.49e-05	1e-05	5' UTR	1	PF3D7_1359600	conserved Plasmodium protein, unknown function	13	2371882	2377959
Pf3D7_13_v3	2370450	2370500	51	+	252	6.17e-07	1e-05	Intron (PF3D7_1359600.1/PF3D7_1359600.1, intron 1 of 1)	1	PF3D7_1359600	conserved Plasmodium protein, unknown function	13	2371882	2377959
Pf3D7_13_v3	2370800	2370850	51	+	320	2.61e-08	1e-05	Intron (PF3D7_1359600.1/PF3D7_1359600.1, intron 1 of 1)	1	PF3D7_1359600	conserved Plasmodium protein, unknown function	13	2371882	2377959
Pf3D7_13_v3	2428200	2428250	51	-	398	6.76e-10	1e-05	Intron (PF3D7_1360700.1/PF3D7_1360700.1, intron 4 of 4)	2	PF3D7_1360700	E3 SUMO-protein ligase PIAS, putative	13	2426133	2431183
Pf3D7_13_v3	2428900	2429000	101	-	253.5	2.84e-05	1e-05	Intron (PF3D7_1360700.1/PF3D7_1360700.1, intron 4 of 4)	2	PF3D7_1360700	E3 SUMO-protein ligase PIAS, putative	13	2426133	2431183
Pf3D7_13_v3	2431150	2431200	51	-	377	1.82e-09	1e-05	5' UTR	2	PF3D7_1360700	E3 SUMO-protein ligase PIAS, putative	13	2426133	2431183
Pf3D7_13_v3	2562500	2562550	51	+	1959	4.72e-14	1e-05	Distal Intergenic	1	PF3D7_1364000	conserved protein, unknown function	13	2563135	2567108
Pf3D7_13_v3	2571150	2571200	51	+	290	1.07e-07	1e-05	3' UTR	1	PF3D7_1364100	6-cysteine protein P92	13	2568556	2570946
Pf3D7_13_v3	2678100	2678150	51	+	532	1.25e-12	1e-05	3' UTR	1	PF3D7_1367000	conserved protein, unknown function	13	2674514	2679479
Pf3D7_13_v3	2685200	2685250	51	+	272	2.45e-07	1e-05	Intron (PF3D7_1367300.1/PF3D7_1367300.1, intron 3 of 3)	2	PF3D7_1367300	conserved Plasmodium protein, unknown function	13	2685059	2686331
Pf3D7_13_v3	2826250	2826300	51	-	289	1.12e-07	1e-05	Distal Intergenic	2	PF3D7_1371800	Plasmodium exported protein, unknown function	13	2824302	2825852
Pf3D7_13_v3	2886250	2886350	101	-	477.5	8.63e-07	1e-05	Intron (PF3D7_1373500.1/PF3D7_1373500.1, intron 1 of 1)	2	PF3D7_1373500	erythrocyte membrane protein 1, PfEMP1	13	2884786	2892340
Pf3D7_14_v3	72800	72900	101	+	663	4.88e-12	1e-05	3' UTR	1	PF3D7_1401800	choline kinase	14	71368	72690
Pf3D7_14_v3	72950	73000	51	+	374	2.07e-09	1e-05	3' UTR	1	PF3D7_1401800	choline kinase	14	71368	72690
Pf3D7_14_v3	126850	126900	51	+	446	7.09e-11	1e-05	Intron (PF3D7_1403400.1/PF3D7_1403400.1, intron 3 of 14)	1	PF3D7_1403400	conserved Plasmodium protein, unknown function	14	125986	129877
Pf3D7_14_v3	285100	285150	51	+	422	2.25e-10	1e-05	3' UTR	1	PF3D7_1407800	plasmepsin IV	14	283086	284435
Pf3D7_14_v3	289700	289750	51	+	428	1.72e-10	1e-05	3' UTR	1	PF3D7_1407900	plasmepsin I	14	288297	289655
Pf3D7_14_v3	420000	420050	51	+	250	6.78e-07	1e-05	5' UTR	1	PF3D7_1410400	rhoptry-associated protein 1	14	420442	422790
Pf3D7_14_v3	420250	420300	51	+	279	1.79e-07	1e-05	5' UTR	1	PF3D7_1410400	rhoptry-associated protein 1	14	420442	422790
Pf3D7_14_v3	520050	520100	51	-	275	2.14e-07	1e-05	5' UTR	1	PF3D7_1412900	ubiquitin-conjugating enzyme E2, putative	14	521209	522898
Pf3D7_14_v3	527450	527500	51	+	261	4.09e-07	1e-05	Intron (PF3D7_1413100.1/PF3D7_1413100.1, intron 2 of 3)	1	PF3D7_1413100	conserved Plasmodium protein, unknown function	14	527132	529234
Pf3D7_14_v3	799950	800000	51	-	952	4.72e-14	1e-05	Intron (PF3D7_1419200.1/PF3D7_1419200.1, intron 1 of 2)	2	PF3D7_1419200	thioredoxin-like protein, putative	14	797709	800135
Pf3D7_14_v3	974150	974200	51	-	281	1.64e-07	1e-05	Intron (PF3D7_1424100.1/PF3D7_1424100.1, intron 2 of 2)	2	PF3D7_1424100	60S ribosomal protein L5, putative	14	973853	975543
Pf3D7_14_v3	1549700	1549750	51	+	291	1.03e-07	1e-05	Intron (PF3D7_1438400.1/PF3D7_1438400.1, intron 1 of 6)	1	PF3D7_1438400	metacaspase-2	14	1548918	1556721
Pf3D7_14_v3	1607350	1607550	201	+	459.25	1.53e-05	1e-05	5' UTR	1	PF3D7_1439500	oocyst rupture protein 2, putative	14	1608519	1611743
Pf3D7_14_v3	1763800	1763850	51	+	291	1.03e-07	1e-05	3' UTR	1	PF3D7_1442900	Sec7 domain-containing protein ARFGEF, putative	14	1752543	1764248
Pf3D7_14_v3	1796950	1797000	51	+	421	2.35e-10	1e-05	Distal Intergenic	1	PF3D7_1443900	heat shock protein 90, putative	14	1797288	1800071
Pf3D7_14_v3	1842550	1842600	51	+	306	5.08e-08	1e-05	Intron (PF3D7_1444700.1/PF3D7_1444700.1, intron 2 of 3)	1	PF3D7_1444700	shikimate dehydrogenase, putative	14	1841960	1842906
Pf3D7_14_v3	1870500	1870550	51	+	258	4.68e-07	1e-05	5' UTR	1	PF3D7_1445600	RNA-binding protein, putative	14	1871778	1874381
Pf3D7_14_v3	1886700	1886750	51	+	567	2.63e-13	1e-05	Intron (PF3D7_1445900.1/PF3D7_1445900.1, intron 1 of 1)	1	PF3D7_1445900	ATP-dependent RNA helicase DDX17	14	1885443	1888323
Pf3D7_14_v3	1886800	1886900	101	+	425.5	3.03e-09	1e-05	Intron (PF3D7_1445900.1/PF3D7_1445900.1, intron 1 of 1)	1	PF3D7_1445900	ATP-dependent RNA helicase DDX17	14	1885443	1888323
Pf3D7_14_v3	2003250	2003300	51	+	489	9.37e-12	1e-05	Intron (PF3D7_1448900.1/PF3D7_1448900.1, intron 1 of 2)	2	PF3D7_1448900	mitochondrial respiratory chain complex II subunit, putative	14	2002921	2003373
Pf3D7_14_v3	2029150	2029200	51	+	1145	4.72e-14	1e-05	5' UTR	1	PF3D7_1449500	AP2 domain transcription factor AP2-O5, putative	14	2031087	2033397
Pf3D7_14_v3	2053550	2053600	51	-	1606	4.72e-14	1e-05	5' UTR	2	PF3D7_1450100	signal recognition particle subunit SRP54	14	2051621	2053123
Pf3D7_14_v3	2100600	2100700	101	-	330.5	9.4e-08	1e-05	5' UTR	2	PF3D7_1451200	conserved Plasmodium protein, unknown function	14	2094340	2099736
Pf3D7_14_v3	2100750	2100950	201	-	421.25	7.64e-06	1e-05	5' UTR	2	PF3D7_1451200	conserved Plasmodium protein, unknown function	14	2094340	2099736
Pf3D7_14_v3	2101000	2101050	51	-	257	4.91e-07	1e-05	5' UTR	2	PF3D7_1451200	conserved Plasmodium protein, unknown function	14	2094340	2099736
Pf3D7_14_v3	2101100	2101150	51	-	297	7.78e-08	1e-05	5' UTR	2	PF3D7_1451200	conserved Plasmodium protein, unknown function	14	2094340	2099736
Pf3D7_14_v3	2101350	2101500	151	-	259	5.8e-06	1e-05	5' UTR	2	PF3D7_1451200	conserved Plasmodium protein, unknown function	14	2094340	2099736
Pf3D7_14_v3	2101550	2101650	101	-	404	1.02e-07	1e-05	5' UTR	2	PF3D7_1451200	conserved Plasmodium protein, unknown function	14	2094340	2099736
Pf3D7_14_v3	2114100	2114150	51	-	374	2.07e-09	1e-05	5' UTR	2	PF3D7_1451500	pre-mRNA-splicing factor CWF18, putative	14	2113561	2114004
Pf3D7_14_v3	2296300	2296400	101	+	288.5	6.53e-06	1e-05	Distal Intergenic	1	PF3D7_1456000	AP2 domain transcription factor AP2-HC	14	2296491	2300868
Pf3D7_14_v3	2332300	2332350	51	-	255	5.39e-07	1e-05	5' UTR	2	PF3D7_1456800	V-type H(+)-translocating pyrophosphatase, putative	14	2329933	2332086
Pf3D7_14_v3	2345700	2345800	101	-	315.5	4.69e-05	1e-05	3' UTR	2	PF3D7_1457300	MA3 domain-containing protein, putative	14	2345717	2349411
Pf3D7_14_v3	2345900	2345950	51	-	262	3.92e-07	1e-05	3' UTR	2	PF3D7_1457300	MA3 domain-containing protein, putative	14	2345717	2349411
Pf3D7_14_v3	2503750	2503800	51	+	835	4.72e-14	1e-05	5' UTR	1	PF3D7_1461800	conserved Plasmodium protein, unknown function	14	2504149	2512505
Pf3D7_14_v3	2560450	2560500	51	+	414	3.27e-10	1e-05	3' UTR	1	PF3D7_1462800	glyceraldehyde-3-phosphate dehydrogenase	14	2559098	2560347
Pf3D7_14_v3	2630450	2630550	101	-	367	6.51e-09	1e-05	3' UTR	2	PF3D7_1464900	ATP-dependent zinc metalloprotease FTSH, putative	14	2630071	2633518
Pf3D7_14_v3	2720050	2720100	51	-	807	4.72e-14	1e-05	5' UTR	2	PF3D7_1466400	AP2 domain transcription factor AP2-EXP	14	2714844	2717285
Pf3D7_14_v3	2720150	2720200	51	-	309	4.42e-08	1e-05	Distal Intergenic	2	PF3D7_1466400	AP2 domain transcription factor AP2-EXP	14	2714844	2717285
Pf3D7_14_v3	2720250	2720300	51	-	259	4.47e-07	1e-05	Distal Intergenic	2	PF3D7_1466400	AP2 domain transcription factor AP2-EXP	14	2714844	2717285
Pf3D7_14_v3	2721050	2721100	51	-	370	2.49e-09	1e-05	Distal Intergenic	2	PF3D7_1466400	AP2 domain transcription factor AP2-EXP	14	2714844	2717285
Pf3D7_14_v3	2737150	2737200	51	+	1605	4.72e-14	1e-05	Intron (PF3D7_1466900.1/PF3D7_1466900.1, intron 1 of 1)	1	PF3D7_1466900	conserved Plasmodium protein, unknown function	14	2736908	2741325
Pf3D7_14_v3	2795850	2795900	51	-	298	7.41e-08	1e-05	5' UTR	2	PF3D7_1468100	MORC family protein	14	2786308	2794323
Pf3D7_14_v3	2796300	2796400	101	-	503	1.72e-10	1e-05	5' UTR	2	PF3D7_1468100	MORC family protein	14	2786308	2794323
Pf3D7_14_v3	2818700	2818750	51	+	361	3.8e-09	1e-05	Exon (PF3D7_1468600.1/PF3D7_1468600.1, exon 2 of 2)	1	PF3D7_1468600	aminophospholipid transporter, putative	14	2816100	2822286
Pf3D7_14_v3	3020650	3020700	51	-	254	5.63e-07	1e-05	Distal Intergenic	2	PF3D7_1474000	conserved Plasmodium protein, unknown function	14	3010871	3020375
Pf3D7_14_v3	3247750	3248200	451	+	300	1.99e-05	1e-05	Exon (PF3D7_1478900.1/PF3D7_1478900.1, exon 1 of 1)	1	PF3D7_1478900	non-coding RNA	14	3247032	3251019
Pf3D7_14_v3	3248250	3248300	51	+	404	5.21e-10	1e-05	Exon (PF3D7_1478900.1/PF3D7_1478900.1, exon 1 of 1)	1	PF3D7_1478900	non-coding RNA	14	3247032	3251019
Pf3D7_14_v3	3248400	3248450	51	+	361	3.8e-09	1e-05	Exon (PF3D7_1478900.1/PF3D7_1478900.1, exon 1 of 1)	1	PF3D7_1478900	non-coding RNA	14	3247032	3251019
Pf3D7_14_v3	3248500	3248700	201	+	341.75	1.56e-06	1e-05	Exon (PF3D7_1478900.1/PF3D7_1478900.1, exon 1 of 1)	1	PF3D7_1478900	non-coding RNA	14	3247032	3251019
Pf3D7_14_v3	3248750	3248800	51	+	292	9.83e-08	1e-05	Exon (PF3D7_1478900.1/PF3D7_1478900.1, exon 1 of 1)	1	PF3D7_1478900	non-coding RNA	14	3247032	3251019

## Sheet: var
seqnames	peakStart	peakEnd	peakWidth	peakStrand	Reads	peakPvalue	InputPValue	peakAnnotation	geneStrand	geneId	geneAnnotation	geneChr	geneStart	geneEnd
Pf3D7_01_v3	35650	35750	101	+	351	8.19e-08	1e-05	Intron (PF3D7_0100100.1/PF3D7_0100100.1, intron 1 of 1)	1	PF3D7_0100100	erythrocyte membrane protein 1, PfEMP1	1	29510	37126
Pf3D7_01_v3	35800	35850	51	+	856	4.72e-14	1e-05	Intron (PF3D7_0100100.1/PF3D7_0100100.1, intron 1 of 1)	1	PF3D7_0100100	erythrocyte membrane protein 1, PfEMP1	1	29510	37126
Pf3D7_02_v3	29700	29800	101	+	372	6.69e-09	1e-05	Intron (PF3D7_0200100.1/PF3D7_0200100.1, intron 1 of 1)	1	PF3D7_0200100	erythrocyte membrane protein 1, PfEMP1	2	25232	31168
Pf3D7_03_v3	1032150	1032350	201	-	490.75	8.05e-09	1e-05	Intron (PF3D7_0324900.1/PF3D7_0324900.1, intron 1 of 1)	2	PF3D7_0324900	erythrocyte membrane protein 1, PfEMP1	3	1030822	1038254
Pf3D7_04_v3	36150	36300	151	+	782.667	1.2e-06	1e-05	Intron (PF3D7_0400100.1/PF3D7_0400100.1, intron 1 of 1)	1	PF3D7_0400100	erythrocyte membrane protein 1, PfEMP1	4	28706	37677
Pf3D7_04_v3	38700	38750	51	+	629	4.72e-14	1e-05	Distal Intergenic	1	PF3D7_0400200	erythrocyte membrane protein 1 (PfEMP1), exon 2, pseudogene	4	38955	40154
Pf3D7_04_v3	38900	38950	51	+	401	5.92e-10	1e-05	Distal Intergenic	1	PF3D7_0400200	erythrocyte membrane protein 1 (PfEMP1), exon 2, pseudogene	4	38955	40154
Pf3D7_04_v3	563000	563050	51	-	757	4.72e-14	1e-05	Intron (PF3D7_0412700.1/PF3D7_0412700.1, intron 1 of 1)	2	PF3D7_0412700	erythrocyte membrane protein 1, PfEMP1	4	561667	569342
Pf3D7_04_v3	563100	563200	101	-	563.5	3.59e-12	1e-05	Intron (PF3D7_0412700.1/PF3D7_0412700.1, intron 1 of 1)	2	PF3D7_0412700	erythrocyte membrane protein 1, PfEMP1	4	561667	569342
Pf3D7_04_v3	578250	578350	101	-	347.5	6.85e-05	1e-05	Intron (PF3D7_0412900.1/PF3D7_0412900.1, intron 1 of 1)	2	PF3D7_0412900	erythrocyte membrane protein 1, PfEMP1	4	576810	584668
Pf3D7_04_v3	578400	578450	51	-	470	2.25e-11	1e-05	Intron (PF3D7_0412900.1/PF3D7_0412900.1, intron 1 of 1)	2	PF3D7_0412900	erythrocyte membrane protein 1, PfEMP1	4	576810	584668
Pf3D7_04_v3	593500	593600	101	-	363.5	2.08e-06	1e-05	Intron (PF3D7_0413100.1/PF3D7_0413100.1, intron 1 of 1)	2	PF3D7_0413100	erythrocyte membrane protein 1, PfEMP1	4	591949	599849
Pf3D7_04_v3	947500	947550	51	-	1960	4.72e-14	1e-05	Intron (PF3D7_0420900.1/PF3D7_0420900.1, intron 1 of 1)	2	PF3D7_0420900	erythrocyte membrane protein 1, PfEMP1	4	946169	953773
Pf3D7_04_v3	947600	947700	101	-	431	3.09e-07	1e-05	Intron (PF3D7_0420900.1/PF3D7_0420900.1, intron 1 of 1)	2	PF3D7_0420900	erythrocyte membrane protein 1, PfEMP1	4	946169	953773
Pf3D7_04_v3	959400	959450	51	-	1827	4.72e-14	1e-05	Intron (PF3D7_0421100.1/PF3D7_0421100.1, intron 1 of 1)	2	PF3D7_0421100	erythrocyte membrane protein 1, PfEMP1	4	958067	965611
Pf3D7_04_v3	959500	959600	101	-	430	1.54e-07	1e-05	Intron (PF3D7_0421100.1/PF3D7_0421100.1, intron 1 of 1)	2	PF3D7_0421100	erythrocyte membrane protein 1, PfEMP1	4	958067	965611
Pf3D7_04_v3	970300	970400	101	-	592	1.25e-08	1e-05	Intron (PF3D7_0421300.1/PF3D7_0421300.1, intron 1 of 1)	2	PF3D7_0421300	erythrocyte membrane protein 1, PfEMP1	4	969031	976591
Pf3D7_04_v3	1174450	1174550	101	-	599	2.37e-10	1e-05	Intron (PF3D7_0426000.1/PF3D7_0426000.1, intron 1 of 1)	2	PF3D7_0426000	erythrocyte membrane protein 1, PfEMP1	4	1173053	1180226
Pf3D7_05_v3	26350	26400	51	-	490	9.01e-12	1e-05	Intron (PF3D7_0500100.1/PF3D7_0500100.1, intron 1 of 1)	1	PF3D7_0500100	erythrocyte membrane protein 1, PfEMP1	5	20929	28456
Pf3D7_05_v3	27100	27200	101	+	708	1.08e-09	1e-05	Intron (PF3D7_0500100.1/PF3D7_0500100.1, intron 1 of 1)	1	PF3D7_0500100	erythrocyte membrane protein 1, PfEMP1	5	20929	28456
Pf3D7_06_v3	3350	3400	51	+	560	3.49e-13	1e-05	Distal Intergenic	1	PF3D7_0600200	erythrocyte membrane protein 1, PfEMP1	6	3503	12835
Pf3D7_06_v3	724300	724450	151	-	343	2.06e-05	1e-05	Intron (PF3D7_0617400.1/PF3D7_0617400.1, intron 1 of 1)	2	PF3D7_0617400	erythrocyte membrane protein 1, PfEMP1	6	723117	731490
Pf3D7_06_v3	725300	725350	51	+	293	9.42e-08	1e-05	Intron (PF3D7_0617400.1/PF3D7_0617400.1, intron 1 of 1)	2	PF3D7_0617400	erythrocyte membrane protein 1, PfEMP1	6	723117	731490
Pf3D7_07_v3	26650	26700	51	+	437	1.1e-10	1e-05	Intron (PF3D7_0700100.1/PF3D7_0700100.1, intron 1 of 1)	1	PF3D7_0700100	erythrocyte membrane protein 1, PfEMP1	7	20307	28083
Pf3D7_07_v3	513350	513400	51	-	412	3.59e-10	1e-05	Intron (PF3D7_0711700.1/PF3D7_0711700.1, intron 1 of 1)	2	PF3D7_0711700	erythrocyte membrane protein 1, PfEMP1	7	511950	519425
Pf3D7_07_v3	513450	513500	51	-	463	3.1e-11	1e-05	Intron (PF3D7_0711700.1/PF3D7_0711700.1, intron 1 of 1)	2	PF3D7_0711700	erythrocyte membrane protein 1, PfEMP1	7	511950	519425
Pf3D7_07_v3	528700	528800	101	-	387	5.88e-08	1e-05	Intron (PF3D7_0712000.1/PF3D7_0712000.1, intron 1 of 1)	2	PF3D7_0712000	erythrocyte membrane protein 1, PfEMP1	7	527338	535131
Pf3D7_07_v3	544400	544450	51	-	617	5.74e-14	1e-05	Intron (PF3D7_0712300.1/PF3D7_0712300.1, intron 1 of 1)	2	PF3D7_0712300	erythrocyte membrane protein 1, PfEMP1	7	542906	550520
Pf3D7_07_v3	568100	568250	151	-	376	6.33e-07	1e-05	Intron (PF3D7_0712600.1/PF3D7_0712600.1, intron 1 of 1)	2	PF3D7_0712600	erythrocyte membrane protein 1, PfEMP1	7	566726	574308
Pf3D7_07_v3	582900	582950	51	-	372	2.26e-09	1e-05	Intron (PF3D7_0712800.1/PF3D7_0712800.1, intron 1 of 1)	2	PF3D7_0712800	erythrocyte membrane protein 1, PfEMP1	7	581386	588923
Pf3D7_07_v3	591550	591600	51	-	270	2.67e-07	1e-05	Intron (PF3D7_0712900.1/PF3D7_0712900.1, intron 1 of 1)	2	PF3D7_0712900	erythrocyte membrane protein 1, PfEMP1	7	590326	597733
Pf3D7_07_v3	1419050	1419100	51	-	329	1.72e-08	1e-05	Intron (PF3D7_0733000.1/PF3D7_0733000.1, intron 1 of 1)	2	PF3D7_0733000	erythrocyte membrane protein 1, PfEMP1	7	1417588	1426234
Pf3D7_07_v3	1419150	1419200	51	-	700	4.72e-14	1e-05	Intron (PF3D7_0733000.1/PF3D7_0733000.1, intron 1 of 1)	2	PF3D7_0733000	erythrocyte membrane protein 1, PfEMP1	7	1417588	1426234
Pf3D7_08_v3	26400	26450	51	-	336	1.23e-08	1e-05	Intron (PF3D7_0800100.1/PF3D7_0800100.1, intron 1 of 1)	1	PF3D7_0800100	erythrocyte membrane protein 1, PfEMP1	8	21361	28653
Pf3D7_08_v3	27050	27150	101	+	362.5	2.24e-07	1e-05	Intron (PF3D7_0800100.1/PF3D7_0800100.1, intron 1 of 1)	1	PF3D7_0800100	erythrocyte membrane protein 1, PfEMP1	8	21361	28653
Pf3D7_08_v3	49300	49600	301	+	310.667	9.01e-06	1e-05	Intron (PF3D7_0800300.1/PF3D7_0800300.1, intron 1 of 1)	1	PF3D7_0800300	erythrocyte membrane protein 1, PfEMP1	8	40948	50939
Pf3D7_08_v3	437350	437450	101	+	310.5	1.31e-07	1e-05	Intron (PF3D7_0808600.1/PF3D7_0808600.1, intron 1 of 1)	1	PF3D7_0808600	erythrocyte membrane protein 1, PfEMP1	8	431165	439051
Pf3D7_08_v3	446650	446700	51	+	306	5.08e-08	1e-05	Intron (PF3D7_0808700.1/PF3D7_0808700.1, intron 1 of 1)	1	PF3D7_0808700	erythrocyte membrane protein 1, PfEMP1	8	440408	448062
Pf3D7_08_v3	464700	464750	51	-	385	1.25e-09	1e-05	Intron (PF3D7_0809100.1/PF3D7_0809100.1, intron 1 of 1)	1	PF3D7_0809100	erythrocyte membrane protein 1, PfEMP1	8	459312	466567
Pf3D7_08_v3	465200	465300	101	+	515	2.96e-06	1e-05	Intron (PF3D7_0809100.1/PF3D7_0809100.1, intron 1 of 1)	1	PF3D7_0809100	erythrocyte membrane protein 1, PfEMP1	8	459312	466567
Pf3D7_08_v3	1437900	1437950	51	+	328	1.79e-08	1e-05	Intron (PF3D7_0833500.1/PF3D7_0833500.1, intron 1 of 1)	2	PF3D7_0833500	erythrocyte membrane protein 1, PfEMP1	8	1435794	1443449
Pf3D7_09_v3	26250	26450	201	+	627.25	4.15e-06	1e-05	Intron (PF3D7_0900100.1/PF3D7_0900100.1, intron 1 of 1)	1	PF3D7_0900100	erythrocyte membrane protein 1, PfEMP1	9	20080	27885
Pf3D7_09_v3	1497000	1497150	151	-	578.667	9.08e-06	1e-05	Intron (PF3D7_0937800.1/PF3D7_0937800.1, intron 1 of 1)	2	PF3D7_0937800	erythrocyte membrane protein 1, PfEMP1	9	1495579	1503336
Pf3D7_10_v3	34700	34800	101	+	258	3.09e-05	1e-05	Intron (PF3D7_1000100.1/PF3D7_1000100.1, intron 1 of 1)	1	PF3D7_1000100	erythrocyte membrane protein 1, PfEMP1	10	28490	36164
Pf3D7_10_v3	1643700	1643750	51	-	627	4.72e-14	1e-05	Intron (PF3D7_1041300.1/PF3D7_1041300.1, intron 1 of 1)	2	PF3D7_1041300	erythrocyte membrane protein 1, PfEMP1	10	1642401	1649948
Pf3D7_11_v3	30150	30250	101	+	475.5	1.19e-09	1e-05	Intron (PF3D7_1100100.1/PF3D7_1100100.1, intron 1 of 1)	1	PF3D7_1100100	erythrocyte membrane protein 1, PfEMP1	11	24160	31598
Pf3D7_12_v3	768150	768250	101	-	279	7.19e-05	1e-05	Intron (PF3D7_1219300.1/PF3D7_1219300.1, intron 1 of 1)	2	PF3D7_1219300	erythrocyte membrane protein 1, PfEMP1	12	766654	774197
Pf3D7_12_v3	768000	768100	101	-	790	6.96e-12	1e-05	Intron (PF3D7_1219300.1/PF3D7_1219300.1, intron 1 of 1)	2	PF3D7_1219300	erythrocyte membrane protein 1, PfEMP1	12	766654	774197
Pf3D7_12_v3	774250	774300	51	-	362	3.66e-09	1e-05	Distal Intergenic	2	PF3D7_1219300	erythrocyte membrane protein 1, PfEMP1	12	766654	774197
Pf3D7_12_v3	1701600	1701650	51	+	274	2.24e-07	1e-05	Intron (PF3D7_1240300.1/PF3D7_1240300.1, intron 1 of 1)	1	PF3D7_1240300	erythrocyte membrane protein 1, PfEMP1	12	1694150	1703087
Pf3D7_12_v3	1704350	1704400	51	+	263	3.73e-07	1e-05	5' UTR	1	PF3D7_1240400	erythrocyte membrane protein 1, PfEMP1	12	1704512	1712490
Pf3D7_12_v3	1710850	1710900	51	+	343	8.83e-09	1e-05	Intron (PF3D7_1240400.1/PF3D7_1240400.1, intron 1 of 1)	1	PF3D7_1240400	erythrocyte membrane protein 1, PfEMP1	12	1704512	1712490
Pf3D7_12_v3	1726000	1726100	101	+	348.5	5.62e-08	1e-05	Intron (PF3D7_1240600.1/PF3D7_1240600.1, intron 1 of 1)	1	PF3D7_1240600	erythrocyte membrane protein 1, PfEMP1	12	1719574	1727456
Pf3D7_12_v3	1741800	1741850	51	+	1159	4.72e-14	1e-05	Intron (PF3D7_1240900.1/PF3D7_1240900.1, intron 1 of 1)	1	PF3D7_1240900	erythrocyte membrane protein 1, PfEMP1	12	1735543	1743408
Pf3D7_13_v3	27400	27450	51	+	1033	4.72e-14	1e-05	Intron (PF3D7_1300100.1/PF3D7_1300100.1, intron 1 of 1)	1	PF3D7_1300100	erythrocyte membrane protein 1, PfEMP1	13	21364	28787
Pf3D7_13_v3	2886250	2886350	101	-	477.5	8.63e-07	1e-05	Intron (PF3D7_1373500.1/PF3D7_1373500.1, intron 1 of 1)	2	PF3D7_1373500	erythrocyte membrane protein 1, PfEMP1	13	2884786	2892340

## Sheet: AP2
seqnames	peakStart	peakEnd	peakWidth	peakStrand	Reads	peakPvalue	InputPValue	peakAnnotation	geneStrand	geneId	geneAnnotation	geneChr	geneStart	geneEnd
Pf3D7_04_v3	915700	915750	51	+	284	1.42e-07	1e-05	Distal Intergenic	1	PF3D7_0420300	AP2 domain transcription factor, putative	4	917990	928411
Pf3D7_05_v3	707250	707300	51	-	277	1.95e-07	1e-05	5' UTR	2	PF3D7_0516800	AP2 domain transcription factor AP2-O2, putative	5	700120	707256
Pf3D7_05_v3	708150	708250	101	-	298.5	7.91e-06	1e-05	5' UTR	2	PF3D7_0516800	AP2 domain transcription factor AP2-O2, putative	5	700120	707256
Pf3D7_05_v3	709300	709400	101	-	384.5	9.07e-07	1e-05	Distal Intergenic	2	PF3D7_0516800	AP2 domain transcription factor AP2-O2, putative	5	700120	707256
Pf3D7_07_v3	1294050	1294100	51	+	376	1.91e-09	1e-05	Distal Intergenic	1	PF3D7_0730300	AP2 domain transcription factor AP2-L, putative	7	1297459	1301454
Pf3D7_07_v3	1294500	1294550	51	+	251	6.48e-07	1e-05	Distal Intergenic	1	PF3D7_0730300	AP2 domain transcription factor AP2-L, putative	7	1297459	1301454
Pf3D7_07_v3	1295150	1295200	51	+	278	1.87e-07	1e-05	Distal Intergenic	1	PF3D7_0730300	AP2 domain transcription factor AP2-L, putative	7	1297459	1301454
Pf3D7_07_v3	1295250	1295300	51	+	360	3.97e-09	1e-05	Distal Intergenic	1	PF3D7_0730300	AP2 domain transcription factor AP2-L, putative	7	1297459	1301454
Pf3D7_07_v3	1295550	1295800	251	+	551.2	5.69e-08	1e-05	Distal Intergenic	1	PF3D7_0730300	AP2 domain transcription factor AP2-L, putative	7	1297459	1301454
Pf3D7_07_v3	1295900	1296100	201	+	419.75	3.43e-07	1e-05	Distal Intergenic	1	PF3D7_0730300	AP2 domain transcription factor AP2-L, putative	7	1297459	1301454
Pf3D7_07_v3	1296150	1296200	51	+	703	4.72e-14	1e-05	Distal Intergenic	1	PF3D7_0730300	AP2 domain transcription factor AP2-L, putative	7	1297459	1301454
Pf3D7_07_v3	1296250	1296350	101	+	734.5	1.36e-08	1e-05	Distal Intergenic	1	PF3D7_0730300	AP2 domain transcription factor AP2-L, putative	7	1297459	1301454
Pf3D7_08_v3	160000	160050	51	-	355	5.02e-09	1e-05	5' UTR	2	PF3D7_0802100	AP2 domain transcription factor AP2-LT	8	151808	159668
Pf3D7_08_v3	160450	160500	51	-	254	5.63e-07	1e-05	5' UTR	2	PF3D7_0802100	AP2 domain transcription factor AP2-LT	8	151808	159668
Pf3D7_10_v3	300350	300400	51	-	270	2.67e-07	1e-05	3' UTR	2	PF3D7_1007700	AP2 domain transcription factor AP2-I	10	300187	306443
Pf3D7_11_v3	336350	336400	51	-	670	4.72e-14	1e-05	5' UTR	2	PF3D7_1107800	AP2 domain transcription factor, putative	11	329867	335601
Pf3D7_11_v3	337450	337550	101	-	443.5	7.58e-10	1e-05	Distal Intergenic	2	PF3D7_1107800	AP2 domain transcription factor, putative	11	329867	335601
Pf3D7_11_v3	338100	338150	51	-	272	2.45e-07	1e-05	Distal Intergenic	2	PF3D7_1107800	AP2 domain transcription factor, putative	11	329867	335601
Pf3D7_11_v3	339800	339850	51	-	309	4.42e-08	1e-05	Distal Intergenic	2	PF3D7_1107800	AP2 domain transcription factor, putative	11	329867	335601
Pf3D7_11_v3	340050	340100	51	-	407	4.54e-10	1e-05	Distal Intergenic	2	PF3D7_1107800	AP2 domain transcription factor, putative	11	329867	335601
Pf3D7_11_v3	340400	340450	51	-	1197	4.72e-14	1e-05	Distal Intergenic	2	PF3D7_1107800	AP2 domain transcription factor, putative	11	329867	335601
Pf3D7_11_v3	340650	340750	101	-	274	5.41e-07	1e-05	Distal Intergenic	2	PF3D7_1107800	AP2 domain transcription factor, putative	11	329867	335601
Pf3D7_11_v3	1568250	1568300	51	-	400	6.19e-10	1e-05	Distal Intergenic	2	PF3D7_1139300	AP2 domain transcription factor AP2-G5	11	1556447	1565469
Pf3D7_11_v3	1568500	1568550	51	-	398	6.76e-10	1e-05	Distal Intergenic	2	PF3D7_1139300	AP2 domain transcription factor AP2-G5	11	1556447	1565469
Pf3D7_11_v3	1569150	1569250	101	-	366.5	1.33e-07	1e-05	Distal Intergenic	2	PF3D7_1139300	AP2 domain transcription factor AP2-G5	11	1556447	1565469
Pf3D7_11_v3	1570600	1570700	101	-	336.5	6.23e-05	1e-05	Distal Intergenic	2	PF3D7_1139300	AP2 domain transcription factor AP2-G5	11	1556447	1565469
Pf3D7_11_v3	1571500	1571600	101	-	337.5	1.37e-06	1e-05	Distal Intergenic	2	PF3D7_1139300	AP2 domain transcription factor AP2-G5	11	1556447	1565469
Pf3D7_11_v3	1571700	1571750	51	-	425	1.97e-10	1e-05	Distal Intergenic	2	PF3D7_1139300	AP2 domain transcription factor AP2-G5	11	1556447	1565469
Pf3D7_11_v3	1571900	1572000	101	-	263.5	1.64e-05	1e-05	Distal Intergenic	2	PF3D7_1139300	AP2 domain transcription factor AP2-G5	11	1556447	1565469
Pf3D7_12_v3	1631650	1631800	151	+	971	1.66e-05	1e-05	Distal Intergenic	1	PF3D7_1239200	AP2 domain transcription factor, putative	12	1634695	1642428
Pf3D7_12_v3	1632050	1632100	51	+	255	5.39e-07	1e-05	Distal Intergenic	1	PF3D7_1239200	AP2 domain transcription factor, putative	12	1634695	1642428
Pf3D7_12_v3	1632150	1632200	51	+	515	2.75e-12	1e-05	Distal Intergenic	1	PF3D7_1239200	AP2 domain transcription factor, putative	12	1634695	1642428
Pf3D7_12_v3	1632250	1632350	101	+	268	6.62e-07	1e-05	Distal Intergenic	1	PF3D7_1239200	AP2 domain transcription factor, putative	12	1634695	1642428
Pf3D7_12_v3	1633650	1633700	51	+	306	5.08e-08	1e-05	5' UTR	1	PF3D7_1239200	AP2 domain transcription factor, putative	12	1634695	1642428
Pf3D7_12_v3	1633750	1634000	251	+	411	1.79e-05	1e-05	5' UTR	1	PF3D7_1239200	AP2 domain transcription factor, putative	12	1634695	1642428
Pf3D7_12_v3	1634150	1634200	51	+	270	2.67e-07	1e-05	5' UTR	1	PF3D7_1239200	AP2 domain transcription factor, putative	12	1634695	1642428
Pf3D7_13_v3	717250	717300	51	+	302	6.15e-08	1e-05	Distal Intergenic	1	PF3D7_1317200	AP2 domain transcription factor AP2-FG, putative	13	721961	729979
Pf3D7_13_v3	719300	719350	51	+	292	9.83e-08	1e-05	Distal Intergenic	1	PF3D7_1317200	AP2 domain transcription factor AP2-FG, putative	13	721961	729979
Pf3D7_14_v3	2029150	2029200	51	+	1145	4.72e-14	1e-05	5' UTR	1	PF3D7_1449500	AP2 domain transcription factor AP2-O5, putative	14	2031087	2033397
Pf3D7_14_v3	2296300	2296400	101	+	288.5	6.53e-06	1e-05	Distal Intergenic	1	PF3D7_1456000	AP2 domain transcription factor AP2-HC	14	2296491	2300868
Pf3D7_14_v3	2720050	2720100	51	-	807	4.72e-14	1e-05	5' UTR	2	PF3D7_1466400	AP2 domain transcription factor AP2-EXP	14	2714844	2717285
Pf3D7_14_v3	2720150	2720200	51	-	309	4.42e-08	1e-05	Distal Intergenic	2	PF3D7_1466400	AP2 domain transcription factor AP2-EXP	14	2714844	2717285
Pf3D7_14_v3	2720250	2720300	51	-	259	4.47e-07	1e-05	Distal Intergenic	2	PF3D7_1466400	AP2 domain transcription factor AP2-EXP	14	2714844	2717285
Pf3D7_14_v3	2721050	2721100	51	-	370	2.49e-09	1e-05	Distal Intergenic	2	PF3D7_1466400	AP2 domain transcription factor AP2-EXP	14	2714844	2717285

## Sheet: IgG
seqnames	peakStart	peakEnd	peakWidth	peakStrand	Reads	peakPvalue	InputPValue	peakAnnotation	geneStrand	geneId	geneAnnotation	geneChr	geneStart	geneEnd
Pf3D7_12_v3	205900	205950	267	+	1	3.45487e-06	1e-05	Exon (PF3D7_1204300.1/PF3D7_1204300.1, exon 1 of 1)	2	PF3D7_1204300	eukaryotic translation initiation factor 5A	12	204215	207469

## Sheet: Sequencing analysis
Summary of sequencing data analysis.
Sample	R1 reads	Reads after clumpify dedup	Reads after Trimmomatic adapter and random-mer trim	Paired reads after Sickle filter -q 20 -l 18	Reads mapping to P falciparum genome (Bowtie2)
PF3D7_0823200_IP_Rep1	8396952	7110999	7000286	6199951	4602249
PF3D7_0823200_IP_Rep2	9710101	8855286	8575810	6168372	4393042
PF3D7_0823200_Input_Rep1	3350081	2819580	2743200	2723841	538871
PF3D7_0823200_Input_Rep2	33337483	25424431	25122299	24957569	10695473
IgG_IP_Rep1	175333264	100606632	95153727	91364667	8995913
IgG_IP_Rep2	12325942	7906198	6396886	5737244	880337
IgG_Input_Rep1	37335950	29675375	18702447	17535822	3500923
IgG_Input_Rep2	1858325	1505914	1354852	1336537	546517
